# Supplementary material for: Etoposide promotes DNA loop trapping and barrier formation by topoisomerase II
Source: Nat Chem Biol. 2023 Jan 30;19(5):641–50. doi: 10.1038/s41589-022-01235-9 (PMC10154222; doi:10.1038/s41589-022-01235-9)
Supplement: Source Data Fig. 1 — Statistical source data [file 41589_2022_1235_MOESM2_ESM.xlsx]

## Sheet: Fig1
c																										d																				e
Data		Data		Theory 1		Theory 2		Theory 3		Theory 4		Theory 5		Theory 6		Theory 7		Theory 8			Inset Data					Data		Data		Theory 1		Theory 2		Theory 3		Theory 4		Theory 5			Inset Data					Data		Data
no topo		5 pM scII, noETO																			no topo		5 pM scII, noETO			no topo		5 pM scII, withETO, no ATP													no topo		5 pM scII, withETO, no ATP			no topo		5 pM scII, withETO
Extension (nm)	Force (pN)	Extension (nm)	Force (pN)	Extension (nm)	Force (pN)	Extension (nm)	Force (pN)	Extension (nm)	Force (pN)	Extension (nm)	Force (pN)	Extension (nm)	Force (pN)	Extension (nm)	Force (pN)	Extension (nm)	Force (pN)	Extension (nm)	Force (pN)		Extension (nm)	Force (pN)	Extension (nm)	Force (pN)		Extension (nm)	Force (pN)	Extension (nm)	Force (pN)	Extension (nm)	Force (pN)	Extension (nm)	Force (pN)	Extension (nm)	Force (pN)	Extension (nm)	Force (pN)	Extension (nm)	Force (pN)		Extension (nm)	Force (pN)	Extension (nm)	Force (pN)		Extension (nm)	Force (pN)	Extension (nm)	Force (pN)
1000.56	-0.02669	1000.44	0.0853	0	0	0	0	0	0	0	0	0	0	0	0	0	0	0	0		448.163	0.2088	442.78	-0.14629		1000.56	-0.02669	1000.24	0.21963	0	0	0	0	0	0	0	0	0	0		448.163	0.2088	526.292	-0.06965		1000.56	-0.02669	1001.39	-0.0154
1001.81	-0.04019	1001.36	0.07638	259.995	0.01	249.379	0.01	229.165	0.01	210.943	0.01	274.679	0.01	267.664	0.01	278.065	0.01	281.416	0.01		444.647	0.2514	445.776	-0.17362		1001.81	-0.04019	1000.9	0.21964	247.141	0.01	221.485	0.01	203.683	0.01	177.009	0.01	270.891	0.01		444.647	0.2514	523.069	-0.02583		1001.81	-0.04019	1002.91	-0.02755
1001.11	-0.01691	1001.91	0.07358	499.995	0.02	479.58	0.02	440.706	0.02	405.663	0.02	528.233	0.02	514.742	0.02	534.744	0.02	541.19	0.02		448.892	0.20696	443.626	-0.15151		1001.11	-0.01691	1002.46	0.20086	475.274	0.02	425.937	0.02	391.701	0.02	340.405	0.02	520.948	0.02		448.892	0.20696	521.433	-0.00348		1001.11	-0.01691	1003.28	-0.01909
1002.01	-0.02494	1001.97	0.08512	719.811	0.03	690.421	0.03	634.458	0.03	584.008	0.03	760.464	0.03	741.042	0.03	769.838	0.03	779.117	0.03		449.645	0.19914	440.15	-0.11511		1002.01	-0.02494	1003.94	0.1817	684.223	0.03	613.195	0.03	563.907	0.03	490.059	0.03	749.976	0.03		449.645	0.19914	523.312	-0.02404		1002.01	-0.02494	1004	-0.01953
1001.71	-0.00747	1003.12	0.07028	919.282	0.04	881.747	0.04	810.276	0.04	745.845	0.04	971.2	0.04	946.396	0.04	983.171	0.04	995.022	0.04		454.193	0.15108	438.335	-0.09558		1001.71	-0.00747	1003.19	0.21109	873.831	0.04	783.12	0.04	720.174	0.04	625.862	0.04	957.806	0.04		454.193	0.15108	524.57	-0.03727		1001.71	-0.00747	1004.48	-0.01847
1003.57	-0.03591	1005.16	0.0403	1099.36	0.05	1054.48	0.05	969.005	0.05	891.953	0.05	1161.45	0.05	1131.79	0.05	1175.77	0.05	1189.94	0.05		455.828	0.13413	440.796	-0.11837		1003.57	-0.03591	1002.48	0.23922	1045.01	0.05	936.53	0.05	861.253	0.05	748.466	0.05	1145.44	0.05		455.828	0.13413	522.937	-0.01437		1003.57	-0.03591	1005.89	-0.03281
1004.15	-0.03547	1005.29	0.04945	1261.18	0.06	1209.69	0.06	1111.63	0.06	1023.24	0.06	1332.41	0.06	1298.38	0.06	1348.83	0.06	1365.09	0.06		454.24	0.15359	442.575	-0.13469		1004.15	-0.03547	1002.24	0.25601	1198.83	0.06	1074.38	0.06	988.022	0.06	858.633	0.06	1314.03	0.06		454.24	0.15359	520.353	0.02167		1004.15	-0.03547	1006.38	-0.02764
1002.22	0.01208	1005.59	0.05655	1406.1	0.07	1348.69	0.07	1239.37	0.07	1140.82	0.07	1485.51	0.07	1447.57	0.07	1503.82	0.07	1521.95	0.07		454.842	0.14809	443.117	-0.13903		1002.22	0.01208	1003.48	0.2442	1336.58	0.07	1197.83	0.07	1101.55	0.07	957.296	0.07	1465.03	0.07		454.842	0.14809	520.742	0.0189		1002.22	0.01208	1006.54	-0.01695
1002.82	0.01029	1006.15	0.05568	1535.85	0.08	1473.14	0.08	1353.73	0.08	1246.09	0.08	1622.59	0.08	1581.15	0.08	1642.59	0.08	1662.39	0.08		454.273	0.15613	441.331	-0.11943		1002.82	0.01029	1002.7	0.27278	1459.92	0.08	1308.36	0.08	1203.2	0.08	1045.63	0.08	1600.21	0.08		454.273	0.15613	522.878	-0.00515		1002.82	0.01029	1008.53	-0.04453
1001.81	0.04094	1007.39	0.03965	1652.04	0.09	1584.58	0.09	1456.14	0.09	1340.36	0.09	1745.34	0.09	1700.76	0.09	1766.85	0.09	1788.15	0.09		457.171	0.12632	438.583	-0.09		1001.81	0.04094	1002.59	0.28768	1570.36	0.09	1407.34	0.09	1294.22	0.09	1124.73	0.09	1721.27	0.09		457.171	0.12632	522.245	0.00501		1001.81	0.04094	1008.86	-0.03738
1002.74	0.03333	1007.35	0.05059	1756.24	0.1	1684.53	0.1	1547.99	0.1	1424.9	0.1	1855.42	0.1	1808.04	0.1	1878.29	0.1	1900.93	0.1		458.253	0.11754	436.763	-0.06821		1002.74	0.03333	1002.92	0.29624	1669.41	0.1	1496.11	0.1	1375.85	0.1	1195.68	0.1	1829.84	0.1		458.253	0.11754	521.515	0.02091		1002.74	0.03333	1009.61	-0.03939
1003.04	0.03601	1008.17	0.04565	1849.91	0.11	1774.37	0.11	1630.55	0.11	1500.89	0.11	1954.38	0.11	1904.47	0.11	1978.47	0.11	2002.32	0.11		457.886	0.12572	441.02	-0.10724		1003.04	0.03601	1003.5	0.29657	1758.44	0.11	1575.9	0.11	1449.23	0.11	1259.45	0.11	1927.43	0.11		457.886	0.12572	520.559	0.04035		1003.04	0.03601	1009.78	-0.02967
1004.7	0.01164	1007.68	0.06927	1934.35	0.12	1855.37	0.12	1704.98	0.12	1569.41	0.12	2043.6	0.12	1991.41	0.12	2068.79	0.12	2093.72	0.12		460.817	0.09687	439.108	-0.08716		1004.7	0.01164	1003.98	0.29778	1838.71	0.12	1647.84	0.12	1515.39	0.12	1316.94	0.12	2015.41	0.12		460.817	0.09687	518.172	0.07246		1004.7	0.01164	1010.35	-0.02861
1005.13	0.01094	1009.28	0.04616	2010.73	0.13	1928.63	0.13	1772.31	0.13	1631.38	0.13	2124.29	0.13	2070.04	0.13	2150.48	0.13	2176.4	0.13		460.356	0.10516	436.596	-0.05965		1005.13	0.01094	1004.18	0.30482	1911.32	0.13	1712.91	0.13	1575.23	0.13	1368.94	0.13	2095	0.13		460.356	0.10516	517.463	0.08698		1005.13	0.01094	1011.14	-0.02927
1006.37	-0.00262	1008.37	0.07875	2080.06	0.14	1995.13	0.14	1833.41	0.14	1687.62	0.14	2197.53	0.14	2141.41	0.14	2224.62	0.14	2251.44	0.14		462.123	0.08867	438.541	-0.07637		1006.37	-0.00262	1005.29	0.29401	1977.22	0.14	1771.97	0.14	1629.54	0.14	1416.14	0.14	2167.23	0.14		462.123	0.08867	515.414	0.11725		1006.37	-0.00262	1012.29	-0.04047
1007.76	-0.02248	1008.87	0.08011	2143.2	0.15	2055.7	0.15	1889.07	0.15	1738.86	0.15	2264.24	0.15	2206.42	0.15	2292.16	0.15	2319.78	0.15		461.542	0.09926	435.027	-0.0387		1007.76	-0.02248	1006.05	0.28925	2037.24	0.15	1825.76	0.15	1679.01	0.15	1459.13	0.15	2233.02	0.15		461.542	0.09926	516.655	0.10657		1007.76	-0.02248	1012.03	-0.02334
1007.55	-0.00816	1009.51	0.07904	2200.92	0.16	2111.06	0.16	1939.94	0.16	1785.68	0.16	2325.22	0.16	2265.84	0.16	2353.88	0.16	2382.26	0.16		462.458	0.09181	433.616	-0.01948		1007.55	-0.00816	1007.74	0.26539	2092.1	0.16	1874.93	0.16	1724.22	0.16	1498.42	0.16	2293.15	0.16		462.458	0.09181	517.914	0.09654		1007.55	-0.00816	1012	-0.01002
1007.9	-0.00351	1009.74	0.08673	2253.86	0.17	2161.84	0.17	1986.6	0.17	1828.64	0.17	2381.15	0.17	2320.34	0.17	2410.5	0.17	2439.56	0.17		465.735	0.05747	431.818	0.00111		1007.9	-0.00351	1007.18	0.28886	2142.43	0.17	1920.03	0.17	1765.7	0.17	1534.47	0.17	2348.31	0.17		465.735	0.05747	521.142	0.06227		1007.9	-0.00351	1012.73	-0.01132
1008.4	-0.00373	1010.36	0.0853	2302.58	0.18	2208.57	0.18	2029.55	0.18	1868.16	0.18	2432.62	0.18	2370.49	0.18	2462.61	0.18	2492.29	0.18		467.128	0.04455	432.656	-0.00391		1008.4	-0.00373	1007.24	0.30081	2188.74	0.18	1961.53	0.18	1803.86	0.18	1567.64	0.18	2399.07	0.18		467.128	0.04455	521.556	0.06276		1008.4	-0.00373	1012.18	0.01331
1007.22	0.03198	1010.95	0.08561	2347.56	0.19	2251.71	0.19	2069.19	0.19	1904.66	0.19	2480.14	0.19	2416.8	0.19	2510.72	0.19	2540.98	0.19		466.842	0.05144	432.872	-0.00236		1007.22	0.03198	1008.06	0.29408	2231.49	0.19	1999.85	0.19	1839.1	0.19	1598.26	0.19	2445.94	0.19		466.842	0.05144	522.568	0.05517		1007.22	0.03198	1012.21	0.02488
1006.81	0.05002	1010.23	0.11482	2389.22	0.2	2291.67	0.2	2105.91	0.2	1938.46	0.2	2524.15	0.2	2459.69	0.2	2555.27	0.2	2586.07	0.2		471.371	0.00326	431.849	0.00996		1006.81	0.05002	1008.87	0.28968	2271.09	0.2	2035.33	0.2	1871.74	0.2	1626.62	0.2	2489.34	0.2		471.371	0.00326	524.133	0.04039		1006.81	0.05002	1012.71	0.02781
1007.19	0.05417	1010.47	0.12289	2427.91	0.21	2328.78	0.21	2140.01	0.21	1969.85	0.21	2565.03	0.21	2499.52	0.21	2596.65	0.21	2627.94	0.21		469.922	0.02164	430.857	0.02384		1007.19	0.05417	1009.57	0.28679	2307.87	0.21	2068.29	0.21	1902.05	0.21	1652.96	0.21	2529.65	0.21		469.922	0.02164	523.858	0.05087		1007.19	0.05417	1013.6	0.02211
1007.8	0.05102	1010.5	0.13661	2463.94	0.22	2363.34	0.22	2171.77	0.22	1999.08	0.22	2603.1	0.22	2536.62	0.22	2635.19	0.22	2666.95	0.22		473.306	-0.01107	435.02	-0.01547		1007.8	0.05102	1010.34	0.28126	2342.12	0.22	2098.99	0.22	1930.28	0.22	1677.49	0.22	2567.2	0.22		473.306	-0.01107	523.163	0.0646		1007.8	0.05102	1014.73	0.01194
1007.48	0.06974	1011.75	0.12163	2497.59	0.23	2395.62	0.23	2201.43	0.23	2026.38	0.23	2638.65	0.23	2571.26	0.23	2671.17	0.23	2703.37	0.23		469.702	0.03163	439.515	-0.05652		1007.48	0.06974	1011.26	0.27453	2374.11	0.23	2127.66	0.23	1956.64	0.23	1700.4	0.23	2602.26	0.23		469.702	0.03163	520.491	0.10405		1007.48	0.06974	1016.43	-0.01077
1006.42	0.10164	1012.38	0.11715	2529.09	0.24	2425.83	0.24	2229.2	0.24	2051.94	0.24	2671.93	0.24	2603.69	0.24	2704.86	0.24	2737.47	0.24		467.196	0.06349	438.481	-0.04376		1006.42	0.10164	1014.04	0.22473	2404.05	0.24	2154.49	0.24	1981.32	0.24	1721.85	0.24	2635.08	0.24		467.196	0.06349	521.535	0.09658		1006.42	0.10164	1015.86	0.01075
1007.46	0.09136	1012.21	0.13112	2558.65	0.25	2454.18	0.25	2255.25	0.25	2075.92	0.25	2703.15	0.25	2634.12	0.25	2736.47	0.25	2769.46	0.25		471.075	0.02343	435.581	-0.01199		1007.46	0.09136	1015.86	0.19756	2432.15	0.25	2179.67	0.25	2004.47	0.25	1741.97	0.25	2665.87	0.25		471.075	0.02343	522.623	0.08854		1007.46	0.09136	1016.17	0.01329
1009.2	0.06589	1013.57	0.11199	2586.44	0.26	2480.84	0.26	2279.75	0.26	2098.47	0.26	2732.52	0.26	2662.73	0.26	2766.2	0.26	2799.54	0.26		472.222	0.01478	434.56	0.00101		1009.2	0.06589	1015.86	0.20726	2458.57	0.26	2203.35	0.26	2026.25	0.26	1760.89	0.26	2694.83	0.26		472.222	0.01478	521.745	0.10637		1009.2	0.06589	1018.23	-0.01852
1010.04	0.05814	1014.17	0.11184	2612.64	0.27	2505.96	0.27	2302.84	0.27	2119.72	0.27	2760.19	0.27	2689.7	0.27	2794.21	0.27	2827.89	0.27		476.319	-0.02616	432.472	0.027		1010.04	0.05814	1017.17	0.19156	2483.46	0.27	2225.66	0.27	2046.76	0.27	1778.73	0.27	2722.12	0.27		476.319	-0.02616	520.98	0.12127		1010.04	0.05814	1018.17	-0.00754
1011.66	0.03563	1014.97	0.10642	2637.37	0.28	2529.68	0.28	2324.63	0.28	2139.79	0.28	2786.32	0.28	2715.16	0.28	2820.66	0.28	2854.66	0.28		473.669	0.00646	436.337	-0.00981		1011.66	0.03563	1018.48	0.17642	2506.97	0.28	2246.73	0.28	2066.14	0.28	1795.56	0.28	2747.89	0.28		473.669	0.00646	521.828	0.11645		1011.66	0.03563	1019.17	-0.01639
1012.84	0.0227	1015.18	0.11529	2660.76	0.29	2552.12	0.29	2345.25	0.29	2158.77	0.29	2811.03	0.29	2739.24	0.29	2845.68	0.29	2879.98	0.29		471.811	0.03095	440.442	-0.04841		1012.84	0.0227	1019.31	0.16613	2529.21	0.29	2266.66	0.29	2084.46	0.29	1811.49	0.29	2772.26	0.29		471.811	0.03095	524.148	0.09166		1012.84	0.0227	1020.22	-0.02496
1012.88	0.03284	1014.83	0.13492	2682.93	0.3	2573.38	0.3	2364.79	0.3	2176.75	0.3	2834.45	0.3	2762.06	0.3	2869.39	0.3	2903.98	0.3		476.146	-0.014	440.135	-0.04291		1012.88	0.03284	1020.75	0.14732	2550.28	0.3	2285.54	0.3	2101.83	0.3	1826.58	0.3	2795.36	0.3		476.146	-0.014	528.383	0.043		1012.88	0.03284	1021.05	-0.031
1012.94	0.04314	1015.43	0.13174	2703.97	0.31	2593.57	0.31	2383.34	0.31	2193.82	0.31	2856.68	0.31	2783.72	0.31	2891.89	0.31	2926.75	0.31		475.43	-0.00283	437.032	-0.00655		1012.94	0.04314	1021.05	0.15092	2570.28	0.31	2303.46	0.31	2118.32	0.31	1840.91	0.31	2817.28	0.31		475.43	-0.00283	530.801	0.01963		1012.94	0.04314	1021.67	-0.03116
1013.14	0.05155	1015.07	0.15226	2723.97	0.32	2612.75	0.32	2400.97	0.32	2210.05	0.32	2877.81	0.32	2804.32	0.32	2913.29	0.32	2948.4	0.32		476.611	-0.01233	436.774	-0.000137253		1013.14	0.05155	1021.53	0.15372	2589.3	0.32	2320.51	0.32	2133.99	0.32	1854.53	0.32	2838.13	0.32		476.611	-0.01233	533.383	-0.00692		1013.14	0.05155	1022.42	-0.03606
1013.28	0.05799	1016.08	0.14305	2743.02	0.33	2631.02	0.33	2417.76	0.33	2225.51	0.33	2897.93	0.33	2823.92	0.33	2933.66	0.33	2969.02	0.33		475.937	-0.000911605	437.106	-0.000279953		1013.28	0.05799	1023.14	0.12932	2607.4	0.33	2336.73	0.33	2148.91	0.33	1867.49	0.33	2857.97	0.33		475.937	-0.000911605	535.439	-0.02819		1013.28	0.05799	1021.52	-0.00535
1012.57	0.08498	1016.86	0.13889	2761.18	0.34	2648.44	0.34	2433.76	0.34	2240.24	0.34	2917.12	0.34	2842.62	0.34	2953.08	0.34	2988.67	0.34		479.223	-0.03407	437.604	-0.000981953		1012.57	0.08498	1023.04	0.14459	2624.66	0.34	2352.2	0.34	2163.13	0.34	1879.85	0.34	2876.89	0.34		479.223	-0.03407	533.731	-0.000613916		1012.57	0.08498	1022.79	-0.01925
1013.36	0.07991	1017.6	0.13431	2778.51	0.35	2665.06	0.35	2449.04	0.35	2254.3	0.35	2935.43	0.35	2860.46	0.35	2971.62	0.35	3007.44	0.35		479.002	-0.0275	440.19	-0.02549		1013.36	0.07991	1023.3	0.15027	2641.14	0.35	2366.97	0.35	2176.71	0.35	1891.66	0.35	2894.95	0.35		479.002	-0.0275	533.871	0.0027		1013.36	0.07991	1022.91	-0.00933
1013.79	0.08056	1017.6	0.1461	2795.08	0.36	2680.96	0.36	2463.65	0.36	2267.75	0.36	2952.94	0.36	2877.52	0.36	2989.34	0.36	3025.37	0.36		479.759	-0.03197	443.123	-0.05174		1013.79	0.08056	1024.34	0.14143	2656.89	0.36	2381.08	0.36	2189.7	0.36	1902.94	0.36	2912.22	0.36		479.759	-0.03197	530.873	0.04507		1013.79	0.08056	1023.85	-0.01707
1014.27	0.08258	1017.85	0.15213	2810.94	0.37	2696.17	0.37	2477.63	0.37	2280.62	0.37	2969.7	0.37	2893.85	0.37	3006.3	0.37	3042.54	0.37		479.459	-0.02397	443.428	-0.05215		1014.27	0.08258	1025.24	0.13302	2671.97	0.37	2394.59	0.37	2202.12	0.37	1913.74	0.37	2928.74	0.37		479.459	-0.02397	531.901	0.03762		1014.27	0.08258	1025.09	-0.03197
1015.49	0.06492	1018.67	0.14631	2826.14	0.38	2710.75	0.38	2491.02	0.38	2292.95	0.38	2985.75	0.38	2909.5	0.38	3022.56	0.38	3058.99	0.38		482.139	-0.04977	444.786	-0.06387		1015.49	0.06492	1025.13	0.14945	2686.41	0.38	2407.54	0.38	2214.03	0.38	1924.08	0.38	2944.58	0.38		482.139	-0.04977	532.293	0.03778		1015.49	0.06492	1025.57	-0.03026
1017.61	0.03228	1019.62	0.1354	2840.72	0.39	2724.73	0.39	2503.87	0.39	2304.78	0.39	3001.15	0.39	2924.51	0.39	3038.15	0.39	3074.77	0.39		479.263	-0.0132	444.059	-0.05401		1017.61	0.03228	1025.17	0.15877	2700.27	0.39	2419.96	0.39	2225.45	0.39	1934.01	0.39	2959.77	0.39		479.263	-0.0132	532.747	0.03712		1017.61	0.03228	1027.05	-0.04929
1017.93	0.03422	1019.75	0.14476	2854.72	0.4	2738.16	0.4	2516.21	0.4	2316.13	0.4	3015.94	0.4	2938.92	0.4	3053.12	0.4	3089.92	0.4		478.421	0.001	446.548	-0.07649		1017.93	0.03422	1025.34	0.1668	2713.58	0.4	2431.89	0.4	2236.41	0.4	1943.54	0.4	2974.35	0.4		478.421	0.001	532.986	0.0401		1017.93	0.03422	1028.27	-0.06406
1017.47	0.05369	1021.4	0.11915	2868.17	0.41	2751.07	0.41	2528.07	0.41	2327.05	0.41	3030.16	0.41	2952.77	0.41	3067.51	0.41	3104.49	0.41		477.68	0.01204	441.956	-0.02487		1017.47	0.05369	1025.03	0.18619	2726.37	0.41	2443.35	0.41	2246.95	0.41	1952.7	0.41	2988.37	0.41		477.68	0.01204	533.248	0.0418		1017.47	0.05369	1028.76	-0.06336
1019.22	0.02543	1021.81	0.12365	2881.12	0.42	2763.48	0.42	2539.48	0.42	2337.55	0.42	3043.84	0.42	2966.1	0.42	3081.36	0.42	3118.5	0.42		479.382	-0.00292	438.416	0.01246		1019.22	0.02543	1025.71	0.18405	2738.67	0.42	2454.38	0.42	2257.1	0.42	1961.51	0.42	3001.86	0.42		479.382	-0.00292	537.11	-0.00181		1019.22	0.02543	1028.72	-0.05075
1020.85	0.00178	1021.71	0.13858	2893.59	0.43	2775.44	0.43	2550.47	0.43	2347.67	0.43	3057.01	0.43	2978.93	0.43	3094.69	0.43	3131.99	0.43		488.418	-0.09615	438.185	0.0176		1020.85	0.00178	1024.98	0.21359	2750.52	0.43	2465	0.43	2266.86	0.43	1970	0.43	3014.85	0.43		488.418	-0.09615	538.373	-0.01258		1020.85	0.00178	1029.03	-0.04659
1021.21	0.00439	1022.77	0.12883	2905.6	0.44	2786.97	0.44	2561.06	0.44	2357.42	0.44	3069.7	0.44	2991.3	0.44	3107.54	0.44	3145	0.44		488.952	-0.09719	437.142	0.03359		1021.21	0.00439	1025.37	0.21819	2761.95	0.44	2475.23	0.44	2276.28	0.44	1978.18	0.44	3027.37	0.44		488.952	-0.09719	539.759	-0.02458		1021.21	0.00439	1029.31	-0.03988
1022.6	-0.01357	1022.6	0.14457	2917.19	0.45	2798.08	0.45	2571.28	0.45	2366.82	0.45	3081.95	0.45	3003.24	0.45	3119.94	0.45	3157.54	0.45		490.218	-0.10626	436.555	0.04338		1022.6	-0.01357	1026.2	0.21395	2772.96	0.45	2485.11	0.45	2285.36	0.45	1986.07	0.45	3039.44	0.45		490.218	-0.10626	540.919	-0.03431		1022.6	-0.01357	1029.6	-0.03291
1023.51	-0.02315	1022.98	0.1483	2928.38	0.46	2808.82	0.46	2581.14	0.46	2375.9	0.46	3093.77	0.46	3014.76	0.46	3131.91	0.46	3169.66	0.46		487.793	-0.07527	439.305	0.01716		1023.51	-0.02315	1027.16	0.20535	2783.6	0.46	2494.64	0.46	2294.12	0.46	1993.69	0.46	3051.1	0.46		487.793	-0.07527	542.245	-0.04613		1023.51	-0.02315	1030.51	-0.03922
1023.26	-0.00735	1023.75	0.14527	2939.2	0.47	2819.19	0.47	2590.67	0.47	2384.67	0.47	3105.19	0.47	3025.89	0.47	3143.47	0.47	3181.36	0.47		488.63	-0.07947	436.564	0.04962		1023.26	-0.00735	1028.43	0.18803	2793.88	0.47	2503.85	0.47	2302.59	0.47	2001.05	0.47	3062.37	0.47		488.63	-0.07947	543.244	-0.05353		1023.26	-0.00735	1031.24	-0.04274
1023.99	-0.01153	1024.3	0.14573	2949.65	0.48	2829.22	0.48	2599.89	0.48	2393.15	0.48	3116.24	0.48	3036.65	0.48	3154.65	0.48	3192.67	0.48		492.052	-0.11256	433.356	0.08585		1023.99	-0.01153	1029.49	0.1817	2803.81	0.48	2512.76	0.48	2310.78	0.48	2008.17	0.48	3073.26	0.48		492.052	-0.11256	544.261	-0.06105		1023.99	-0.01153	1030.05	-0.00323
1025.98	-0.04314	1025.35	0.13597	2959.76	0.49	2838.92	0.49	2608.8	0.49	2401.36	0.49	3126.92	0.49	3047.06	0.49	3165.47	0.49	3203.62	0.49		495.471	-0.14251	427.198	0.1566		1025.98	-0.04314	1029.81	0.18905	2813.43	0.49	2521.37	0.49	2318.71	0.49	2015.06	0.49	3083.8	0.49		495.471	-0.14251	544.86	-0.0624		1025.98	-0.04314	1031.1	-0.01333
1026.39	-0.04274	1026.81	0.12007	2969.56	0.5	2848.31	0.5	2617.43	0.5	2409.31	0.5	3137.27	0.5	3057.14	0.5	3175.94	0.5	3214.22	0.5		497.313	-0.15724	427.131	0.16113		1026.39	-0.04274	1030.89	0.18056	2822.74	0.5	2529.71	0.5	2326.38	0.5	2021.72	0.5	3094	0.5		497.313	-0.15724	543.253	-0.03773		1026.39	-0.04274	1030.8	0.0049
1027.58	-0.05883	1027.01	0.12727	3052.92	0.6	2928.27	0.6	2690.91	0.6	2476.94	0.6	3225.34	0.6	3142.96	0.6	3265.09	0.6	3304.45	0.6		495.854	-0.13527	424.873	0.19096		1027.58	-0.05883	1031.69	0.17642	2901.98	0.6	2600.73	0.6	2391.69	0.6	2078.48	0.6	3180.86	0.6		495.854	-0.13527	542.782	-0.02708		1027.58	-0.05883	1031.34	0.00489
1026.93	-0.03511	1027.59	0.12734	3116.86	0.7	2989.6	0.7	2747.27	0.7	2528.82	0.7	3292.89	0.7	3208.79	0.7	3333.48	0.7	3373.66	0.7		496.178	-0.13299	426.368	0.17847		1026.93	-0.03511	1031.03	0.20613	2962.76	0.7	2655.2	0.7	2441.78	0.7	2122.01	0.7	3247.48	0.7		496.178	-0.13299	543.559	-0.03138		1026.93	-0.03511	1032.32	-0.0035
1028.16	-0.05054	1027.62	0.13748	3167.88	0.8	3038.53	0.8	2792.24	0.8	2570.21	0.8	3346.79	0.8	3261.31	0.8	3388.04	0.8	3428.88	0.8		494.326	-0.10685	427.897	0.16503		1028.16	-0.05054	1033.38	0.1681	3011.25	0.8	2698.66	0.8	2481.75	0.8	2156.74	0.8	3300.63	0.8		494.326	-0.10685	545.073	-0.04584		1028.16	-0.05054	1032.95	-0.00292
1028.3	-0.042	1028.21	0.13589	3209.79	0.9	3078.74	0.9	2829.18	0.9	2604.22	0.9	3391.07	0.9	3304.46	0.9	3432.87	0.9	3474.25	0.9		492.568	-0.08007	432.958	0.11861		1028.3	-0.042	1033.53	0.17722	3051.1	0.9	2734.37	0.9	2514.58	0.9	2185.28	0.9	3344.3	0.9		492.568	-0.08007	546.635	-0.06078		1028.3	-0.042	1033.59	-0.00417
1029.12	-0.0462	1029.38	0.12057	3245.02	1	3112.53	1	2860.23	1	2632.8	1	3428.29	1	3340.73	1	3470.55	1	3512.38	1		492.966	-0.07876	429.249	0.16102		1029.12	-0.0462	1035.15	0.15536	3084.58	1	2764.38	1	2542.18	1	2209.26	1	3381.01	1		492.966	-0.07876	547.827	-0.07058		1029.12	-0.0462	1033.42	0.01115
1030.1	-0.05736	1031.48	0.08833	3275.17	1.1	3141.44	1.1	2886.81	1.1	2657.26	1.1	3460.14	1.1	3371.77	1.1	3502.79	1.1	3545.01	1.1		495.382	-0.10099	426.478	0.19219		1030.1	-0.05736	1036.41	0.14167	3113.24	1.1	2790.06	1.1	2565.8	1.1	2229.79	1.1	3412.42	1.1		495.382	-0.10099	546.957	-0.05365		1030.1	-0.05736	1033.82	0.01547
1030.86	-0.06122	1031.43	0.09959	3301.36	1.2	3166.56	1.2	2909.89	1.2	2678.51	1.2	3487.81	1.2	3398.73	1.2	3530.8	1.2	3573.36	1.2		493.554	-0.07505	427.034	0.18983		1030.86	-0.06122	1037.4	0.13264	3138.13	1.2	2812.37	1.2	2586.31	1.2	2247.62	1.2	3439.71	1.2		493.554	-0.07505	548.068	-0.06147		1030.86	-0.06122	1034.33	0.01748
1030.18	-0.03612	1031.56	0.11044	3324.38	1.3	3188.65	1.3	2930.19	1.3	2697.19	1.3	3512.13	1.3	3422.44	1.3	3555.43	1.3	3598.28	1.3		495.371	-0.09009	426.684	0.19704		1030.18	-0.03612	1037.59	0.14124	3160.02	1.3	2831.98	1.3	2604.35	1.3	2263.3	1.3	3463.7	1.3		495.371	-0.09009	548.813	-0.06481		1030.18	-0.03612	1034.14	0.03355
1031.76	-0.05854	1032.11	0.11118	3344.84	1.4	3208.27	1.4	2948.22	1.4	2713.79	1.4	3533.74	1.4	3443.5	1.4	3577.3	1.4	3620.42	1.4		498.822	-0.12322	426.561	0.20108		1031.76	-0.05854	1037.88	0.14725	3179.47	1.4	2849.41	1.4	2620.38	1.4	2277.22	1.4	3485.01	1.4		498.822	-0.12322	550.484	-0.08129		1031.76	-0.05854	1034.16	0.04512
1031.97	-0.05216	1032.76	0.10966	3363.18	1.5	3225.86	1.5	2964.38	1.5	2728.66	1.5	3553.12	1.5	3462.37	1.5	3596.91	1.5	3640.27	1.5		496.193	-0.08646	430.848	0.1589		1031.97	-0.05216	1038.24	0.1546	3196.9	1.5	2865.03	1.5	2634.74	1.5	2289.71	1.5	3504.12	1.5		496.193	-0.08646	550.725	-0.07784		1031.97	-0.05216	1035.22	0.03576
1032.69	-0.05616	1032.38	0.12811	3379.74	1.6	3241.74	1.6	2978.97	1.6	2742.1	1.6	3570.61	1.6	3479.42	1.6	3614.63	1.6	3658.2	1.6		495.969	-0.07782	432.74	0.14228		1032.69	-0.05616	1039.4	0.14425	3212.64	1.6	2879.14	1.6	2647.72	1.6	2300.98	1.6	3521.37	1.6		495.969	-0.07782	551.455	-0.08238		1032.69	-0.05616	1035.04	0.05281
1031.69	-0.02305	1032.86	0.131	3394.79	1.7	3256.18	1.7	2992.25	1.7	2754.31	1.7	3586.52	1.7	3494.92	1.7	3630.73	1.7	3674.49	1.7		491.146	-0.02336	430.852	0.16653		1031.69	-0.02305	1040.04	0.14459	3226.95	1.7	2891.97	1.7	2659.51	1.7	2311.23	1.7	3537.06	1.7		491.146	-0.02336	553.804	-0.10674		1031.69	-0.02305	1036.23	0.04175
1031.78	-0.0156	1033.41	0.13222	3408.56	1.8	3269.39	1.8	3004.38	1.8	2765.49	1.8	3601.07	1.8	3509.1	1.8	3645.46	1.8	3689.4	1.8		488.342	0.01417	433.706	0.13791		1031.78	-0.0156	1039.68	0.16629	3240.04	1.8	2903.7	1.8	2670.3	1.8	2320.61	1.8	3551.41	1.8		488.342	0.01417	553.614	-0.09818		1031.78	-0.0156	1036.31	0.05492
1031.2	0.00392	1033.09	0.15198	3421.22	1.9	3281.54	1.9	3015.54	1.9	2775.76	1.9	3614.44	1.9	3522.13	1.9	3659	1.9	3703.1	1.9		488.734	0.01374	433.5	0.14405		1031.2	0.00392	1039.76	0.17755	3252.07	1.9	2914.48	1.9	2680.22	1.9	2329.23	1.9	3564.6	1.9		488.734	0.01374	553.792	-0.09496		1031.2	0.00392	1035.78	0.0769
1032.04	-0.00192	1034.68	0.12985	3432.92	2	3292.75	2	3025.85	2	2785.25	2	3626.8	2	3534.17	2	3671.51	2	3715.76	2		491.563	-0.01368	435.202	0.12916		1032.04	-0.00192	1041.1	0.16234	3263.19	2	2924.44	2	2689.38	2	2337.19	2	3576.78	2		491.563	-0.01368	552.127	-0.06759		1032.04	-0.00192	1036.59	0.07175
1033.44	-0.02208	1035.42	0.12504	3443.77	2.1	3303.16	2.1	3035.41	2.1	2794.05	2.1	3638.26	2.1	3545.34	2.1	3683.11	2.1	3727.5	2.1		491	-0.00201	440.429	0.07834		1033.44	-0.02208	1040.23	0.19594	3273.5	2.1	2933.69	2.1	2697.88	2.1	2344.57	2.1	3588.08	2.1		491	-0.00201	551.078	-0.04687		1033.44	-0.02208	1037.16	0.07078
1033.68	-0.019	1035.87	0.12734	3453.87	2.2	3312.84	2.2	3044.31	2.2	2802.24	2.2	3648.93	2.2	3555.74	2.2	3693.91	2.2	3738.43	2.2		490.961	0.00172	442.434	0.05999		1033.68	-0.019	1041	0.19053	3283.1	2.2	2942.29	2.2	2705.79	2.2	2351.45	2.2	3598.61	2.2		490.961	0.00172	550.235	-0.03094		1033.68	-0.019	1039.62	0.02661
1031.94	0.02751	1036.34	0.12744	3463.3	2.3	3321.89	2.3	3052.63	2.3	2809.9	2.3	3658.9	2.3	3565.45	2.3	3704	2.3	3748.65	2.3		489.739	0.01653	448.837	-0.00766		1031.94	0.02751	1041.23	0.19614	3292.07	2.3	2950.33	2.3	2713.18	2.3	2357.87	2.3	3608.44	2.3		489.739	0.01653	549.471	-0.01644		1031.94	0.02751	1039.72	0.03678
1031.98	0.03833	1036.34	0.13631	3472.14	2.4	3330.38	2.4	3060.42	2.4	2817.07	2.4	3668.24	2.4	3574.55	2.4	3713.46	2.4	3758.22	2.4		488.333	0.03529	451.11	-0.02913		1031.98	0.03833	1040.87	0.21532	3300.48	2.4	2957.86	2.4	2720.11	2.4	2363.89	2.4	3617.65	2.4		488.333	0.03529	551.625	-0.03781		1031.98	0.03833	1041.23	0.01697
1032.37	0.04186	1036.66	0.13988	3480.45	2.5	3338.35	2.5	3067.75	2.5	2823.81	2.5	3677.02	2.5	3583.11	2.5	3722.34	2.5	3767.21	2.5		488.808	0.03323	455.099	-0.07011		1032.37	0.04186	1042	0.20401	3308.38	2.5	2964.94	2.5	2726.62	2.5	2369.55	2.5	3626.31	2.5		488.808	0.03323	549.411	-0.00147		1032.37	0.04186	1041.72	0.01602
1034.11	0.01553	1036.93	0.14691	3488.29	2.6	3345.86	2.6	3074.65	2.6	2830.17	2.6	3685.29	2.6	3591.17	2.6	3730.72	2.6	3775.69	2.6		487.673	0.05249	453.857	-0.054		1034.11	0.01553	1042.53	0.20261	3315.82	2.6	2971.61	2.6	2732.76	2.6	2374.88	2.6	3634.47	2.6		487.673	0.05249	549.479	0.00305		1034.11	0.01553	1042.43	0.01352
1033.96	0.02722	1037.38	0.15134	3495.69	2.7	3352.96	2.7	3081.18	2.7	2836.17	2.7	3693.11	2.7	3598.79	2.7	3738.63	2.7	3783.7	2.7		490.291	0.02662	456.047	-0.07369		1033.96	0.02722	1043.34	0.1981	3322.85	2.7	2977.92	2.7	2738.55	2.7	2379.92	2.7	3642.18	2.7		490.291	0.02662	549.801	0.00582		1033.96	0.02722	1042.57	0.01996
1035.29	0.00743	1038.2	0.14516	3502.69	2.8	3359.68	2.8	3087.35	2.8	2841.86	2.8	3700.51	2.8	3606	2.8	3746.13	2.8	3791.28	2.8		491.868	0.01135	448.502	0.00793		1035.29	0.00743	1044.19	0.19157	3329.51	2.8	2983.88	2.8	2744.04	2.8	2384.69	2.8	3649.48	2.8		491.868	0.01135	550.012	0.00825		1035.29	0.00743	1044.04	-0.000718676
1035.65	0.00814	1039.01	0.14114	3509.34	2.9	3366.05	2.9	3093.21	2.9	2847.25	2.9	3707.53	2.9	3612.85	2.9	3753.24	2.9	3798.48	2.9		494.234	-0.01178	450.787	-0.0133		1035.65	0.00814	1043.4	0.22262	3335.83	2.9	2989.55	2.9	2749.25	2.9	2389.22	2.9	3656.4	2.9		494.234	-0.01178	552.984	-0.02292		1035.65	0.00814	1044.39	0.00372
1035.82	0.01526	1038.11	0.17221	3515.66	3	3372.11	3	3098.78	3	2852.38	3	3714.21	3	3619.35	3	3759.99	3	3805.32	3		493.965	-0.00437	453.525	-0.03875		1035.82	0.01526	1043.35	0.23763	3341.84	3	2994.93	3	2754.2	3	2393.52	3	3662.99	3		493.965	-0.00437	553.145	-0.0192		1035.82	0.01526	1044.6	0.01001
1035.86	0.02411	1038.51	0.17558	3521.68	3.1	3377.89	3.1	3104.08	3.1	2857.26	3.1	3720.57	3.1	3625.55	3.1	3766.43	3.1	3811.83	3.1		495.499	-0.01832	451.603	-0.0153		1035.86	0.02411	1043.17	0.25493	3347.56	3.1	3000.05	3.1	2758.91	3.1	2397.62	3.1	3669.26	3.1		495.499	-0.01832	550.94	0.01571		1035.86	0.02411	1045.31	0.00827
1036.54	0.01644	1040.44	0.14479	3527.42	3.2	3383.39	3.2	3109.14	3.2	2861.92	3.2	3726.63	3.2	3631.46	3.2	3772.57	3.2	3818.04	3.2		498.542	-0.04903	452.487	-0.02108		1036.54	0.01644	1043.8	0.25466	3353.02	3.2	3004.95	3.2	2763.41	3.2	2401.52	3.2	3675.24	3.2		498.542	-0.04903	551.729	0.01177		1036.54	0.01644	1045.54	0.01586
1037.03	0.01685	1041.95	0.12424	3532.9	3.3	3388.65	3.3	3113.98	3.3	2866.37	3.3	3732.43	3.3	3637.11	3.3	3778.44	3.3	3823.98	3.3		500.416	-0.06681	452.809	-0.02103		1037.03	0.01685	1043.5	0.27622	3358.23	3.3	3009.62	3.3	2767.71	3.3	2405.26	3.3	3680.96	3.3		500.416	-0.06681	553.015	0.000243316		1037.03	0.01685	1045.05	0.04041
1037.92	0.00703	1042.21	0.13108	3538.15	3.4	3393.69	3.4	3118.61	3.4	2870.63	3.4	3737.97	3.4	3642.51	3.4	3784.05	3.4	3829.66	3.4		501.382	-0.0753	455.04	-0.04058		1037.92	0.00703	1044.76	0.25994	3363.22	3.4	3014.09	3.4	2771.82	3.4	2408.83	3.4	3686.43	3.4		501.382	-0.0753	551.404	0.02866		1037.92	0.00703	1046.37	0.02494
1038.3	0.00962	1042.03	0.14931	3543.18	3.5	3398.51	3.5	3123.04	3.5	2874.71	3.5	3743.29	3.5	3647.69	3.5	3789.43	3.5	3835.11	3.5		501.188	-0.06956	452.966	-0.01375		1038.3	0.00962	1045.07	0.26434	3368	3.5	3018.38	3.5	2775.76	3.5	2412.26	3.5	3691.67	3.5		501.188	-0.06956	549.402	0.06147		1038.3	0.00962	1047.29	0.01771
1039.93	-0.01549	1041.57	0.171	3548.01	3.6	3403.14	3.6	3127.3	3.6	2878.62	3.6	3748.39	3.6	3652.66	3.6	3794.6	3.6	3840.33	3.6		500.894	-0.06195	456.57	-0.04915		1039.93	-0.01549	1045.26	0.27359	3372.59	3.6	3022.49	3.6	2779.55	3.6	2415.54	3.6	3696.7	3.6		500.894	-0.06195	547.762	0.08773		1039.93	-0.01549	1047.27	0.03002
1040.5	-0.01819	1042.01	0.17169	3552.65	3.7	3407.59	3.7	3131.38	3.7	2882.39	3.7	3753.29	3.7	3657.43	3.7	3799.56	3.7	3845.35	3.7		502.628	-0.07935	459.016	-0.07069		1040.5	-0.01819	1045.14	0.2884	3377	3.7	3026.44	3.7	2783.18	3.7	2418.7	3.7	3701.53	3.7		502.628	-0.07935	550.34	0.05913		1040.5	-0.01819	1047.88	0.02742
1041.49	-0.02714	1042.41	0.17571	3557.11	3.8	3411.87	3.8	3135.32	3.8	2886.01	3.8	3758	3.8	3662.03	3.8	3804.33	3.8	3850.18	3.8		500.994	-0.0572	461.304	-0.09152		1041.49	-0.02714	1045.44	0.29513	3381.24	3.8	3030.24	3.8	2786.67	3.8	2421.74	3.8	3706.18	3.8		500.994	-0.0572	550.07	0.06936		1041.49	-0.02714	1048.52	0.02683
1041.44	-0.01819	1042.74	0.18038	3561.41	3.9	3415.99	3.9	3139.1	3.9	2889.49	3.9	3762.54	3.9	3666.45	3.9	3808.92	3.9	3854.83	3.9		498.62	-0.02675	460.788	-0.08239		1041.44	-0.01819	1044.55	0.32721	3385.32	3.9	3033.9	3.9	2790.04	3.9	2424.66	3.9	3710.65	3.9		498.62	-0.02675	550.484	0.07063		1041.44	-0.01819	1048.44	0.04042
1042.07	-0.02166	1042.95	0.18774	3565.55	4	3419.97	4	3142.75	4	2892.85	4	3766.92	4	3670.71	4	3813.35	4	3859.32	4		497.434	-0.00797	459.276	-0.06379		1042.07	-0.02166	1045.79	0.31136	3389.26	4	3037.43	4	2793.28	4	2427.48	4	3714.97	4		497.434	-0.00797	550.014	0.08415		1042.07	-0.02166	1048.55	0.05257
1042.69	-0.02477	1043.97	0.17873	3569.54	4.1	3423.8	4.1	3146.28	4.1	2896.1	4.1	3771.14	4.1	3674.83	4.1	3817.63	4.1	3863.64	4.1		499.234	-0.02415	457.527	-0.0405		1042.69	-0.02477	1045.76	0.32497	3393.06	4.1	3040.83	4.1	2796.42	4.1	2430.21	4.1	3719.13	4.1		499.234	-0.02415	549.811	0.09401		1042.69	-0.02477	1047.99	0.07938
1044.91	-0.05993	1046.29	0.14011	3573.41	4.2	3427.5	4.2	3149.68	4.2	2899.23	4.2	3775.22	4.2	3678.8	4.2	3821.76	4.2	3867.82	4.2		495.097	0.02683	458.565	-0.04778		1044.91	-0.05993	1046.27	0.33028	3396.73	4.2	3044.12	4.2	2799.44	4.2	2432.83	4.2	3723.16	4.2		495.097	0.02683	548.546	0.11699		1044.91	-0.05993	1047.33	0.10848
1044.28	-0.03737	1047.57	0.12421	3577.14	4.3	3431.08	4.3	3152.97	4.3	2902.26	4.3	3779.16	4.3	3682.65	4.3	3825.75	4.3	3871.86	4.3		498.809	-0.00975	457.081	-0.02667		1044.28	-0.03737	1048.16	0.30399	3400.28	4.3	3047.3	4.3	2802.36	4.3	2435.38	4.3	3727.05	4.3		498.809	-0.00975	547.922	0.12972		1044.28	-0.03737	1047.96	0.10735
1044.06	-0.02425	1049.25	0.10263	3580.75	4.4	3434.55	4.4	3156.15	4.4	2905.19	4.4	3782.98	4.4	3686.37	4.4	3829.61	4.4	3875.77	4.4		499.735	-0.01543	458.699	-0.04105		1044.06	-0.02425	1047.3	0.33511	3403.71	4.4	3050.38	4.4	2805.19	4.4	2437.84	4.4	3730.81	4.4		499.735	-0.01543	551.968	0.0809		1044.06	-0.02425	1048.93	0.09849
1043.52	-0.00284	1051.43	0.06636	3584.25	4.5	3437.9	4.5	3159.24	4.5	2908.03	4.5	3786.68	4.5	3689.97	4.5	3833.35	4.5	3879.56	4.5		501.104	-0.02726	459.217	-0.04268		1043.52	-0.00284	1047.91	0.33493	3407.04	4.5	3053.36	4.5	2807.94	4.5	2440.22	4.5	3734.45	4.5		501.104	-0.02726	552.252	0.08383		1043.52	-0.00284	1048.71	0.11691
1043.18	0.01624	1052.48	0.05404	3587.64	4.6	3441.16	4.6	3162.23	4.6	2910.78	4.6	3790.26	4.6	3693.46	4.6	3836.98	4.6	3883.23	4.6		499.328	-0.00295	456.203	-0.00533		1043.18	0.01624	1047.31	0.35979	3410.26	4.6	3056.25	4.6	2810.59	4.6	2442.53	4.6	3737.99	4.6		499.328	-0.00295	552.149	0.09056		1043.18	0.01624	1049.5	0.11394
1043.03	0.03072	1053.19	0.05112	3590.93	4.7	3444.31	4.7	3165.13	4.7	2913.45	4.7	3793.73	4.7	3696.84	4.7	3840.5	4.7	3886.79	4.7		502.202	-0.03169	458.452	-0.02702		1043.03	0.03072	1048.01	0.35886	3413.39	4.7	3059.05	4.7	2813.17	4.7	2444.76	4.7	3741.41	4.7		502.202	-0.03169	551.039	0.11203		1043.03	0.03072	1048.53	0.14785
1043.13	0.03819	1054.25	0.04075	3594.12	4.8	3447.37	4.8	3167.94	4.8	2916.04	4.8	3797.11	4.8	3700.13	4.8	3843.91	4.8	3890.24	4.8		500.865	-0.01228	457.371	-0.01148		1043.13	0.03819	1048.51	0.35895	3416.42	4.8	3061.77	4.8	2815.67	4.8	2446.94	4.8	3744.74	4.8		500.865	-0.01228	547.543	0.16238		1043.13	0.03819	1049.9	0.13165
1043.81	0.03302	1054.79	0.04066	3597.22	4.9	3450.35	4.9	3170.67	4.9	2918.55	4.9	3800.38	4.9	3703.32	4.9	3847.23	4.9	3893.6	4.9		499.606	0.00633	456.153	0.00476		1043.81	0.03302	1049.17	0.35695	3419.37	4.9	3064.41	4.9	2818.1	4.9	2449.05	4.9	3747.97	4.9		499.606	0.00633	548.534	0.15562		1043.81	0.03302	1050.6	0.13075
1045.81	0.00185	1055.08	0.04864	3600.24	5	3453.24	5	3173.33	5	2921	5	3803.57	5	3706.43	5	3850.45	5	3896.86	5		499.171	0.01613	456.786	0.00154		1045.81	0.00185	1049.89	0.35165	3422.24	5	3066.98	5	2820.46	5	2451.1	5	3751.11	5		499.171	0.01613	551.425	0.12299		1045.81	0.00185	1050.97	0.13509
1045.49	0.02132	1055.28	0.05731	3603.17	5.1	3456.05	5.1	3175.91	5.1	2923.38	5.1	3806.66	5.1	3709.45	5.1	3853.59	5.1	3900.04	5.1		496.198	0.05406	457.286	-8.62333e-05		1045.49	0.02132	1050.77	0.34509	3425.02	5.1	3069.48	5.1	2822.76	5.1	2453.1	5.1	3754.17	5.1		496.198	0.05406	551.899	0.12201		1045.49	0.02132	1051.39	0.13826
1045.62	0.02986	1054.8	0.08093	3606.02	5.2	3458.79	5.2	3178.43	5.2	2925.69	5.2	3809.68	5.2	3712.38	5.2	3856.64	5.2	3903.13	5.2		491.752	0.10917	456.963	0.00737		1045.62	0.02986	1051.68	0.33702	3427.74	5.2	3071.91	5.2	2824.99	5.2	2455.04	5.2	3757.14	5.2		491.752	0.10917	552.931	0.11496		1045.62	0.02986	1053.87	0.09523
1046.83	0.01688	1054.6	0.09889	3608.8	5.3	3461.46	5.3	3180.88	5.3	2927.95	5.3	3812.62	5.3	3715.25	5.3	3859.61	5.3	3906.14	5.3		491.993	0.11076	454.026	0.0406		1046.83	0.01688	1051.88	0.34432	3430.38	5.3	3074.28	5.3	2827.17	5.3	2456.93	5.3	3760.04	5.3		491.993	0.11076	555.97	0.07927		1046.83	0.01688	1052.47	0.13704
1048.14	-2.36211e-05	1057.49	0.04739	3611.51	5.4	3464.05	5.4	3183.27	5.4	2930.15	5.4	3815.48	5.4	3718.03	5.4	3862.51	5.4	3909.07	5.4		494.713	0.08329	456.596	0.01629		1048.14	-2.36211e-05	1052.62	0.33921	3432.95	5.4	3076.59	5.4	2829.29	5.4	2458.78	5.4	3762.86	5.4		494.713	0.08329	556.74	0.07523		1048.14	-2.36211e-05	1053.66	0.12396
1048.17	0.0103	1058.28	0.04224	3614.15	5.5	3466.59	5.5	3185.59	5.5	2932.29	5.5	3818.27	5.5	3720.75	5.5	3865.33	5.5	3911.93	5.5		493.601	0.10075	458.169	0.00352		1048.17	0.0103	1054.94	0.29863	3435.46	5.5	3078.83	5.5	2831.36	5.5	2460.58	5.5	3765.61	5.5		493.601	0.10075	558.324	0.05992		1048.17	0.0103	1054.25	0.1245
1048.04	0.02388	1059.79	0.02432	3616.73	5.6	3469.06	5.6	3187.87	5.6	2934.38	5.6	3820.99	5.6	3723.4	5.6	3868.09	5.6	3914.71	5.6		495.345	0.08403	452.974	0.06565		1048.04	0.02388	1056.94	0.26769	3437.91	5.6	3081.03	5.6	2833.38	5.6	2462.33	5.6	3768.29	5.6		495.345	0.08403	557.551	0.07602		1048.04	0.02388	1056.23	0.09467
1048.78	0.02073	1061.26	0.00275	3619.24	5.7	3471.47	5.7	3190.08	5.7	2936.42	5.7	3823.64	5.7	3725.99	5.7	3870.78	5.7	3917.43	5.7		496.993	0.0678	453.879	0.05894		1048.78	0.02073	1057.8	0.26186	3440.3	5.7	3083.17	5.7	2835.35	5.7	2464.04	5.7	3770.91	5.7		496.993	0.0678	559.027	0.06155		1048.78	0.02073	1056.27	0.10554
1049.37	0.01977	1060.73	0.02866	3621.7	5.8	3473.82	5.8	3192.24	5.8	2938.41	5.8	3826.24	5.8	3728.52	5.8	3873.4	5.8	3920.09	5.8		499.018	0.0479	457.233	0.02691		1049.37	0.01977	1059.32	0.2404	3442.63	5.8	3085.26	5.8	2837.27	5.8	2465.71	5.8	3773.47	5.8		499.018	0.0479	560.733	0.04337		1049.37	0.01977	1056.51	0.11335
1049.5	0.02716	1060.69	0.04305	3624.1	5.9	3476.12	5.9	3194.36	5.9	2940.35	5.9	3828.77	5.9	3730.99	5.9	3875.97	5.9	3922.69	5.9		505.239	-0.02145	453.603	0.07114		1049.5	0.02716	1060.09	0.23745	3444.91	5.9	3087.3	5.9	2839.15	5.9	2467.34	5.9	3775.97	5.9		505.239	-0.02145	562.851	0.01922		1049.5	0.02716	1056.83	0.11898
1050.02	0.02877	1061.94	0.02631	3626.44	6	3478.37	6	3196.42	6	2942.26	6	3831.25	6	3733.4	6	3878.47	6	3925.22	6		505.134	-0.01655	455.18	0.05702		1050.02	0.02877	1060.32	0.24448	3447.14	6	3089.3	6	2840.99	6	2468.94	6	3778.41	6		505.134	-0.01655	564.843	-0.00134		1050.02	0.02877	1058.1	0.10388
1049.72	0.0448	1061.5	0.04951	3628.73	6.1	3480.57	6.1	3198.44	6.1	2944.12	6.1	3833.67	6.1	3735.76	6.1	3880.93	6.1	3927.71	6.1		508.343	-0.05073	451.818	0.09677		1049.72	0.0448	1060.97	0.23858	3449.32	6.1	3091.25	6.1	2842.78	6.1	2470.5	6.1	3780.8	6.1		508.343	-0.05073	565.592	-0.00637		1049.72	0.0448	1059.53	0.08392
1051.24	0.02313	1061.51	0.06246	3630.97	6.2	3482.72	6.2	3200.42	6.2	2945.94	6.2	3836.04	6.2	3738.07	6.2	3883.32	6.2	3930.13	6.2		503	0.01467	454.683	0.06806		1051.24	0.02313	1060.21	0.26684	3451.45	6.2	3093.16	6.2	2844.54	6.2	2472.03	6.2	3783.14	6.2		503	0.01467	567.089	-0.01967		1051.24	0.02313	1060.01	0.08676
1051.93	0.01928	1062.25	0.05879	3633.17	6.3	3484.83	6.3	3202.36	6.3	2947.72	6.3	3838.36	6.3	3740.33	6.3	3885.67	6.3	3932.51	6.3		502.242	0.02683	451.186	0.11254		1051.93	0.01928	1061.54	0.24967	3453.54	6.3	3095.03	6.3	2846.26	6.3	2473.52	6.3	3785.42	6.3		502.242	0.02683	564.46	0.02109		1051.93	0.01928	1060.99	0.0813
1052.65	0.01449	1062.04	0.07588	3635.32	6.4	3486.89	6.4	3204.25	6.4	2949.46	6.4	3840.63	6.4	3742.54	6.4	3887.97	6.4	3934.83	6.4		503.299	0.01749	449.375	0.13722		1052.65	0.01449	1061.48	0.26527	3455.58	6.4	3096.86	6.4	2847.94	6.4	2474.98	6.4	3787.66	6.4		503.299	0.01749	563.241	0.04446		1052.65	0.01449	1063.11	0.04648
1055.63	-0.0385	1061.3	0.10628	3637.42	6.5	3488.9	6.5	3206.1	6.5	2951.17	6.5	3842.85	6.5	3744.71	6.5	3890.22	6.5	3937.11	6.5		507.467	-0.02634	450.793	0.12537		1055.63	-0.0385	1062.75	0.24899	3457.58	6.5	3098.66	6.5	2849.59	6.5	2476.42	6.5	3789.85	6.5		507.467	-0.02634	565.983	0.01355		1055.63	-0.0385	1064.03	0.03908
1055.53	-0.02718	1061.57	0.11293	3639.48	6.6	3490.88	6.6	3207.92	6.6	2952.84	6.6	3845.03	6.6	3746.83	6.6	3892.42	6.6	3939.34	6.6		505.343	0.00272	451.383	0.12258		1055.53	-0.02718	1063.42	0.24545	3459.54	6.6	3100.41	6.6	2851.21	6.6	2477.82	6.6	3792	6.6		505.343	0.00272	566.907	0.00746		1055.53	-0.02718	1063.83	0.05642
1056.6	-0.03897	1061.76	0.12154	3641.5	6.7	3492.82	6.7	3209.7	6.7	2954.48	6.7	3847.16	6.7	3748.91	6.7	3894.59	6.7	3941.53	6.7		505.439	0.00493	452.563	0.11387		1056.6	-0.03897	1064.6	0.23244	3461.46	6.7	3102.13	6.7	2852.79	6.7	2479.2	6.7	3794.11	6.7		505.439	0.00493	567.293	0.00983		1056.6	-0.03897	1064.42	0.05662
1056.29	-0.02064	1063.21	0.10305	3643.48	6.8	3494.72	6.8	3211.45	6.8	2956.09	6.8	3849.26	6.8	3750.95	6.8	3896.7	6.8	3943.67	6.8		509.485	-0.03815	451.908	0.12569		1056.29	-0.02064	1064.4	0.2505	3463.34	6.8	3103.82	6.8	2854.34	6.8	2480.54	6.8	3796.17	6.8		509.485	-0.03815	568.95	-0.00683		1056.29	-0.02064	1064.58	0.0656
1055.79	0.00127	1063.85	0.10105	3645.43	6.9	3496.58	6.9	3213.16	6.9	2957.66	6.9	3851.31	6.9	3752.95	6.9	3898.78	6.9	3945.78	6.9		510.416	-0.04608	450.379	0.14708		1055.79	0.00127	1065.94	0.23097	3465.19	6.9	3105.48	6.9	2855.86	6.9	2481.87	6.9	3798.2	6.9		510.416	-0.04608	569.63	-0.00912		1055.79	0.00127	1065.86	0.04867
1057.63	-0.02719	1064.13	0.10697	3647.33	7	3498.41	7	3214.84	7	2959.21	7	3853.32	7	3754.91	7	3900.82	7	3947.84	7		511.406	-0.05434	449.363	0.16344		1057.63	-0.02719	1066.29	0.23535	3467.01	7	3107.1	7	2857.36	7	2483.17	7	3800.18	7		511.406	-0.05434	569.613	-0.00253		1057.63	-0.02719	1067.26	0.03108
1058.2	-0.02825	1065.05	0.09729	3649.21	7.1	3500.21	7.1	3216.49	7.1	2960.73	7.1	3855.3	7.1	3756.84	7.1	3902.82	7.1	3949.87	7.1		512.242	-0.05975	451.465	0.14449		1058.2	-0.02825	1067.35	0.22373	3468.78	7.1	3108.7	7.1	2858.82	7.1	2484.44	7.1	3802.13	7.1		512.242	-0.05975	568.355	0.02011		1058.2	-0.02825	1066.17	0.06953
1058.79	-0.02981	1066.9	0.0686	3651.04	7.2	3501.97	7.2	3218.11	7.2	2962.22	7.2	3857.24	7.2	3758.73	7.2	3904.79	7.2	3951.86	7.2		512.88	-0.06298	453.709	0.12418		1058.79	-0.02981	1068.06	0.22015	3470.53	7.2	3110.26	7.2	2860.26	7.2	2485.69	7.2	3804.05	7.2		512.88	-0.06298	568.42	0.02624		1058.79	-0.02981	1067.75	0.04732
1058.24	-0.00622	1066.63	0.08531	3652.85	7.3	3503.7	7.3	3219.7	7.3	2963.68	7.3	3859.15	7.3	3760.59	7.3	3906.72	7.3	3953.81	7.3		511.435	-0.04167	453.026	0.13443		1058.24	-0.00622	1069.19	0.2082	3472.25	7.3	3111.8	7.3	2861.68	7.3	2486.92	7.3	3805.93	7.3		511.435	-0.04167	570.143	0.00894		1058.24	-0.00622	1068.31	0.04896
1058.69	-0.00514	1068.24	0.06213	3654.62	7.4	3505.4	7.4	3221.27	7.4	2965.12	7.4	3861.02	7.4	3762.42	7.4	3908.62	7.4	3955.73	7.4		513.896	-0.06722	448.5	0.18773		1058.69	-0.00514	1067.52	0.2593	3473.93	7.4	3113.31	7.4	2863.07	7.4	2488.13	7.4	3807.78	7.4		513.896	-0.06722	570.689	0.00854		1058.69	-0.00514	1068.9	0.04818
1058.61	0.00765	1069.06	0.05374	3656.37	7.5	3507.08	7.5	3222.8	7.5	2966.54	7.5	3862.86	7.5	3764.21	7.5	3910.48	7.5	3957.62	7.5		514.506	-0.06991	452.514	0.14526		1058.61	0.00765	1067.39	0.27335	3475.59	7.5	3114.8	7.5	2864.43	7.5	2489.32	7.5	3809.59	7.5		514.506	-0.06991	570.989	0.01094		1058.61	0.00765	1068.69	0.06578
1059.06	0.00671	1069.93	0.04691	3658.08	7.6	3508.72	7.6	3224.31	7.6	2967.93	7.6	3864.67	7.6	3765.97	7.6	3912.31	7.6	3959.47	7.6		512.434	-0.03957	451.378	0.16157		1059.06	0.00671	1068.4	0.26399	3477.22	7.6	3116.25	7.6	2865.77	7.6	2490.48	7.6	3811.38	7.6		512.434	-0.03957	572	0.00335		1059.06	0.00671	1069.5	0.06279
1058.89	0.02248	1072.01	0.01254	3659.76	7.7	3510.34	7.7	3225.8	7.7	2969.29	7.7	3866.45	7.7	3767.71	7.7	3914.12	7.7	3961.29	7.7		511.033	-0.01792	448.402	0.19707		1058.89	0.02248	1068.72	0.26892	3478.82	7.7	3117.69	7.7	2867.09	7.7	2491.63	7.7	3813.13	7.7		511.033	-0.01792	573.137	-0.00499		1058.89	0.02248	1070.35	0.05801
1059.69	0.01721	1072.74	0.00927	3661.42	7.8	3511.92	7.8	3227.26	7.8	2970.64	7.8	3868.2	7.8	3769.41	7.8	3915.89	7.8	3963.09	7.8		507.63	0.02546	449.826	0.18439		1059.69	0.01721	1067.98	0.29813	3480.39	7.8	3119.1	7.8	2868.39	7.8	2492.76	7.8	3814.86	7.8		507.63	0.02546	573.621	-0.00496		1059.69	0.01721	1070.5	0.0673
1060.04	0.02022	1073.57	0.00454	3663.05	7.9	3513.49	7.9	3228.69	7.9	2971.96	7.9	3869.93	7.9	3771.09	7.9	3917.63	7.9	3964.85	7.9		505.493	0.05417	452.4	0.16092		1060.04	0.02022	1068.22	0.30739	3481.94	7.9	3120.49	7.9	2869.67	7.9	2493.87	7.9	3816.56	7.9		505.493	0.05417	574.261	-0.00863		1060.04	0.02022	1070.08	0.08913
1060.88	0.01474	1073.8	0.01417	3664.65	8	3515.03	8	3230.11	8	2973.26	8	3871.62	8	3772.74	8	3919.35	8	3966.59	8		502.777	0.09007	455.351	0.13188		1060.88	0.01474	1069.03	0.30535	3483.47	8	3121.86	8	2870.93	8	2494.96	8	3818.23	8		502.777	0.09007	577.213	-0.04187		1060.88	0.01474	1071.62	0.06708
1061.88	0.00491	1075.4	-0.00776	3666.23	8.1	3516.54	8.1	3231.5	8.1	2974.54	8.1	3873.29	8.1	3774.37	8.1	3921.04	8.1	3968.3	8.1		505.665	0.05818	455.711	0.13189		1061.88	0.00491	1069.68	0.3022	3484.97	8.1	3123.2	8.1	2872.16	8.1	2496.03	8.1	3819.87	8.1		505.665	0.05818	575.908	-0.01902		1061.88	0.00491	1072.2	0.0693
1062.87	-0.0033	1074.98	0.0149	3667.79	8.2	3518.03	8.2	3232.87	8.2	2975.8	8.2	3874.93	8.2	3775.97	8.2	3922.7	8.2	3969.98	8.2		506.172	0.05681	460.042	0.08588		1062.87	-0.0033	1070.19	0.30415	3486.45	8.2	3124.53	8.2	2873.38	8.2	2497.09	8.2	3821.49	8.2		506.172	0.05681	576.876	-0.02544		1062.87	-0.0033	1071.94	0.08784
1064.23	-0.02157	1074.86	0.03018	3669.32	8.3	3519.5	8.3	3234.22	8.3	2977.05	8.3	3876.55	8.3	3777.55	8.3	3924.34	8.3	3971.64	8.3		507.613	0.04317	462.368	0.0633		1064.23	-0.02157	1072.16	0.27391	3487.9	8.3	3125.83	8.3	2874.58	8.3	2498.13	8.3	3823.09	8.3		507.613	0.04317	579.823	-0.0607		1064.23	-0.02157	1071.04	0.12151
1063.54	0.00226	1076.31	0.00914	3670.83	8.4	3520.95	8.4	3235.55	8.4	2978.27	8.4	3878.14	8.4	3779.1	8.4	3925.95	8.4	3973.27	8.4		505.035	0.076	465.547	0.03178		1063.54	0.00226	1072.62	0.27871	3489.34	8.4	3127.11	8.4	2875.76	8.4	2499.16	8.4	3824.66	8.4		505.035	0.076	579.34	-0.04803		1063.54	0.00226	1071.62	0.12283
1064.67	-0.01073	1076.19	0.02664	3672.31	8.5	3522.37	8.5	3236.86	8.5	2979.48	8.5	3879.71	8.5	3780.63	8.5	3927.54	8.5	3974.88	8.5		506.659	0.06044	467.2	0.01716		1064.67	-0.01073	1072.99	0.2847	3490.75	8.5	3128.38	8.5	2876.93	8.5	2500.17	8.5	3826.21	8.5		506.659	0.06044	577.691	-0.01665		1064.67	-0.01073	1073.77	0.09002
1064.31	0.00568	1076.14	0.03999	3673.78	8.6	3523.78	8.6	3238.15	8.6	2980.66	8.6	3881.26	8.6	3782.13	8.6	3929.1	8.6	3976.46	8.6		508.663	0.04141	467.944	0.01201		1064.31	0.00568	1073.91	0.27756	3492.14	8.6	3129.63	8.6	2878.07	8.6	2501.17	8.6	3827.73	8.6		508.663	0.04141	577.806	-0.01149		1064.31	0.00568	1074.07	0.09779
1065.26	-0.00396	1077.15	0.0312	3675.22	8.7	3525.16	8.7	3239.42	8.7	2981.83	8.7	3882.78	8.7	3783.62	8.7	3930.65	8.7	3978.02	8.7		506.555	0.06997	465.851	0.04268		1065.26	-0.00396	1075.16	0.26133	3493.51	8.7	3130.86	8.7	2879.2	8.7	2502.15	8.7	3829.24	8.7		506.555	0.06997	576.703	0.00925		1065.26	-0.00396	1075.28	0.08513
1065.05	0.0077	1077.52	0.0376	3676.64	8.8	3526.53	8.8	3240.68	8.8	2982.99	8.8	3884.29	8.8	3785.09	8.8	3932.17	8.8	3979.56	8.8		508.084	0.05625	468.863	0.0122		1065.05	0.0077	1075.39	0.26853	3494.86	8.8	3132.07	8.8	2880.32	8.8	2503.12	8.8	3830.72	8.8		508.084	0.05625	575.916	0.02579		1065.05	0.0077	1075.69	0.08919
1065.58	0.00684	1077.13	0.05935	3678.05	8.9	3527.87	8.9	3241.91	8.9	2984.13	8.9	3885.77	8.9	3786.53	8.9	3933.67	8.9	3981.08	8.9		506.717	0.07881	468.862	0.01581		1065.58	0.00684	1075.98	0.26855	3496.2	8.9	3133.26	8.9	2881.42	8.9	2504.08	8.9	3832.18	8.9		506.717	0.07881	576.783	0.02007		1065.58	0.00684	1076.11	0.09393
1066.13	0.00629	1078.49	0.04355	3679.43	9	3529.2	9	3243.13	9	2985.25	9	3887.23	9	3787.95	9	3935.15	9	3982.58	9		508.42	0.06163	469.191	0.0158		1066.13	0.00629	1076.44	0.27264	3497.51	9	3134.44	9	2882.5	9	2505.02	9	3833.62	9		508.42	0.06163	578.71	-0.000608442		1066.13	0.00629	1077.6	0.07324
1066.9	0.000127544	1078.5	0.05581	3680.79	9.1	3530.51	9.1	3244.33	9.1	2986.36	9.1	3888.67	9.1	3789.36	9.1	3936.61	9.1	3984.06	9.1		511.099	0.03338	470.254	0.00758		1066.9	0.000127544	1076.68	0.28076	3498.81	9.1	3135.61	9.1	2883.57	9.1	2505.95	9.1	3835.05	9.1		511.099	0.03338	578.199	0.012		1066.9	0.000127544	1077.94	0.07913
1067.3	-0.000381772	1078.34	0.07269	3682.14	9.2	3531.8	9.2	3245.52	9.2	2987.45	9.2	3890.1	9.2	3790.75	9.2	3938.05	9.2	3985.52	9.2		514.295	-0.000752589	474.978	-0.0384		1067.3	-0.000381772	1076.57	0.29595	3500.09	9.2	3136.75	9.2	2884.63	9.2	2506.86	9.2	3836.45	9.2		514.295	-0.000752589	579.277	0.00229		1067.3	-0.000381772	1077.84	0.09312
1069.01	-0.02801	1078.3	0.08956	3683.47	9.3	3533.07	9.3	3246.69	9.3	2988.53	9.3	3891.5	9.3	3792.11	9.3	3939.47	9.3	3986.95	9.3		515.871	-0.01451	476.325	-0.04993		1069.01	-0.02801	1078.63	0.26115	3501.35	9.3	3137.89	9.3	2885.67	9.3	2507.77	9.3	3837.83	9.3		515.871	-0.01451	579.317	0.0073		1069.01	-0.02801	1078.47	0.09378
1071.13	-0.06327	1077.99	0.11058	3684.78	9.4	3534.33	9.4	3247.85	9.4	2989.59	9.4	3892.89	9.4	3793.47	9.4	3940.87	9.4	3988.37	9.4		517.785	-0.03197	476.202	-0.04409		1071.13	-0.06327	1078.92	0.26792	3502.6	9.4	3139	9.4	2886.69	9.4	2508.66	9.4	3839.2	9.4		517.785	-0.03197	579.561	0.00971		1071.13	-0.06327	1079.54	0.0833
1072	-0.0712	1077.58	0.13505	3686.08	9.5	3535.57	9.5	3248.99	9.5	2990.64	9.5	3894.25	9.5	3794.8	9.5	3942.26	9.5	3989.78	9.5		521.631	-0.07479	474.804	-0.02248		1072	-0.0712	1079.82	0.25935	3503.83	9.5	3140.11	9.5	2887.71	9.5	2509.54	9.5	3840.55	9.5		521.631	-0.07479	579.273	0.01996		1072	-0.0712	1081.64	0.05092
1073.15	-0.08646	1078.42	0.12925	3687.36	9.6	3536.8	9.6	3250.12	9.6	2991.68	9.6	3895.61	9.6	3796.12	9.6	3943.63	9.6	3991.16	9.6		522.29	-0.07946	475.013	-0.02049		1073.15	-0.08646	1078.99	0.29135	3505.05	9.6	3141.2	9.6	2888.71	9.6	2510.41	9.6	3841.88	9.6		522.29	-0.07946	578.522	0.03565		1073.15	-0.08646	1081.98	0.05761
1073.92	-0.09417	1079.83	0.11074	3688.62	9.7	3538.01	9.7	3251.23	9.7	2992.71	9.7	3896.94	9.7	3797.42	9.7	3944.98	9.7	3992.53	9.7		523.397	-0.089	479.402	-0.06557		1073.92	-0.09417	1080.53	0.27049	3506.25	9.7	3142.27	9.7	2889.7	9.7	2511.27	9.7	3843.2	9.7		523.397	-0.089	577.177	0.06152		1073.92	-0.09417	1082.19	0.06587
1073.53	-0.07657	1079.8	0.12396	3689.87	9.8	3539.21	9.8	3252.33	9.8	2993.72	9.8	3898.26	9.8	3798.7	9.8	3946.31	9.8	3993.88	9.8		524.465	-0.09699	478.368	-0.0517		1073.53	-0.07657	1082.77	0.23088	3507.43	9.8	3143.33	9.8	2890.68	9.8	2512.12	9.8	3844.5	9.8		524.465	-0.09699	575.326	0.09418		1073.53	-0.07657	1082.66	0.06697
1073.52	-0.06788	1080.13	0.12935	3691.1	9.9	3540.39	9.9	3253.42	9.9	2994.72	9.9	3899.56	9.9	3799.97	9.9	3947.63	9.9	3995.21	9.9		526.021	-0.11191	477.613	-0.03919		1073.52	-0.06788	1083.16	0.23344	3508.61	9.9	3144.38	9.9	2891.64	9.9	2512.96	9.9	3845.78	9.9		526.021	-0.11191	574.445	0.11164		1073.52	-0.06788	1082.9	0.07684
1073.65	-0.06106	1080.84	0.12716	3692.32	10	3541.56	10	3254.49	10	2995.71	10	3900.85	10	3801.22	10	3948.93	10	3996.53	10		522.993	-0.06718	479.79	-0.05977		1073.65	-0.06106	1084.54	0.21916	3509.76	10	3145.42	10	2892.6	10	2513.79	10	3847.05	10		522.993	-0.06718	574.204	0.12199		1073.65	-0.06106	1083.25	0.08083
1073.81	-0.05505	1082.28	0.10797	3693.52	10.1	3542.71	10.1	3255.55	10.1	2996.68	10.1	3902.12	10.1	3802.46	10.1	3950.22	10.1	3997.83	10.1		523.006	-0.06387	475.56	-0.00515		1073.81	-0.05505	1085.57	0.20916	3510.91	10.1	3146.45	10.1	2893.54	10.1	2514.61	10.1	3848.3	10.1		523.006	-0.06387	574.956	0.11794		1073.81	-0.05505	1084.2	0.07442
1073.55	-0.04128	1082.98	0.10818	3694.71	10.2	3543.85	10.2	3256.6	10.2	2997.65	10.2	3903.37	10.2	3803.68	10.2	3951.49	10.2	3999.12	10.2		524.084	-0.07256	475.323	0.00198		1073.55	-0.04128	1085.86	0.21388	3512.04	10.2	3147.46	10.2	2894.47	10.2	2515.42	10.2	3849.54	10.2		524.084	-0.07256	572.066	0.16612		1073.55	-0.04128	1085.03	0.07078
1073.88	-0.0372	1083.19	0.11906	3695.89	10.3	3544.98	10.3	3257.64	10.3	2998.6	10.3	3904.62	10.3	3804.9	10.3	3952.75	10.3	4000.39	10.3		523.306	-0.05876	474.435	0.01467		1073.88	-0.0372	1086.5	0.21092	3513.16	10.3	3148.46	10.3	2895.39	10.3	2516.22	10.3	3850.77	10.3		523.306	-0.05876	572.411	0.16829		1073.88	-0.0372	1085.88	0.06697
1074.33	-0.03749	1084.36	0.10563	3697.05	10.4	3546.1	10.4	3258.66	10.4	2999.54	10.4	3905.84	10.4	3806.09	10.4	3953.99	10.4	4001.65	10.4		523.696	-0.06013	473.886	0.02504		1074.33	-0.03749	1087.28	0.20796	3514.26	10.4	3149.45	10.4	2896.3	10.4	2517.01	10.4	3851.98	10.4		523.696	-0.06013	574.39	0.14476		1074.33	-0.03749	1087.27	0.04886
1074.5	-0.03015	1084.62	0.11492	3698.2	10.5	3547.2	10.5	3259.67	10.5	3000.48	10.5	3907.06	10.5	3807.28	10.5	3955.22	10.5	4002.89	10.5		523.638	-0.0561	476.338	0.00206		1074.5	-0.03015	1086.91	0.22671	3515.35	10.5	3150.43	10.5	2897.2	10.5	2517.79	10.5	3853.18	10.5		523.638	-0.0561	576.346	0.12307		1074.5	-0.03015	1088.22	0.04103
1075.12	-0.03628	1083.67	0.14846	3699.33	10.6	3548.29	10.6	3260.68	10.6	3001.4	10.6	3908.26	10.6	3808.45	10.6	3956.44	10.6	4004.12	10.6		523.596	-0.05172	479.978	-0.0384		1075.12	-0.03628	1087.43	0.22813	3516.43	10.6	3151.4	10.6	2898.09	10.6	2518.57	10.6	3854.36	10.6		523.596	-0.05172	576.257	0.13153		1075.12	-0.03628	1087.4	0.07361
1076.28	-0.05079	1085.29	0.12406	3700.46	10.7	3549.37	10.7	3261.67	10.7	3002.31	10.7	3909.45	10.7	3809.6	10.7	3957.64	10.7	4005.34	10.7		525.077	-0.06461	477.434	-0.00441		1076.28	-0.05079	1088.28	0.22162	3517.5	10.7	3152.36	10.7	2898.97	10.7	2519.33	10.7	3855.53	10.7		525.077	-0.06461	577.485	0.11955		1076.28	-0.05079	1087.79	0.07877
1075.63	-0.02769	1087.14	0.09762	3701.57	10.8	3550.43	10.8	3262.65	10.8	3003.21	10.8	3910.62	10.8	3810.75	10.8	3958.83	10.8	4006.55	10.8		528.831	-0.10654	481.053	-0.04201		1075.63	-0.02769	1089.29	0.21255	3518.56	10.8	3153.3	10.8	2899.85	10.8	2520.09	10.8	3856.69	10.8		528.831	-0.10654	577.113	0.13092		1075.63	-0.02769	1087.93	0.08795
1075.15	-0.01015	1087.66	0.09793	3702.67	10.9	3551.49	10.9	3263.62	10.9	3004.11	10.9	3911.78	10.9	3811.88	10.9	3960	10.9	4007.74	10.9		530.793	-0.12544	482.26	-0.05132		1075.15	-0.01015	1089.5	0.21992	3519.6	10.9	3154.24	10.9	2900.71	10.9	2520.84	10.9	3857.84	10.9		530.793	-0.12544	575.493	0.16016		1075.15	-0.01015	1088.41	0.09081
1075.28	-0.00528	1088.31	0.09741	3703.76	11	3552.53	11	3264.58	11	3004.99	11	3912.93	11	3813	11	3961.17	11	4008.92	11		530.528	-0.11894	479.151	-0.0116		1075.28	-0.00528	1090.27	0.21793	3520.64	11	3155.17	11	2901.56	11	2521.58	11	3858.97	11		530.528	-0.11894	577.615	0.13681		1075.28	-0.00528	1089.82	0.0711
1075.38	0.0034	1089.78	0.07872	3704.84	11.1	3553.57	11.1	3265.53	11.1	3005.86	11.1	3914.07	11.1	3814.11	11.1	3962.32	11.1	4010.08	11.1		528.196	-0.08665	474.354	0.0442		1075.38	0.0034	1090.9	0.21776	3521.66	11.1	3156.09	11.1	2902.4	11.1	2522.31	11.1	3860.1	11.1		528.196	-0.08665	576.61	0.15722		1075.38	0.0034	1090.04	0.07749
1075.16	0.01887	1089.92	0.08761	3705.9	11.2	3554.59	11.2	3266.47	11.2	3006.73	11.2	3915.2	11.2	3815.21	11.2	3963.46	11.2	4011.24	11.2		526.433	-0.06254	474.497	0.04746		1075.16	0.01887	1091.33	0.22286	3522.68	11.2	3157	11.2	2903.24	11.2	2523.04	11.2	3861.21	11.2		526.433	-0.06254	575.147	0.18424		1075.16	0.01887	1090.95	0.06821
1074.28	0.04776	1090.93	0.07974	3706.96	11.3	3555.6	11.3	3267.4	11.3	3007.59	11.3	3916.31	11.3	3816.3	11.3	3964.59	11.3	4012.38	11.3		524.877	-0.04191	474.695	0.04941		1074.28	0.04776	1092.32	0.21304	3523.68	11.3	3157.89	11.3	2904.07	11.3	2523.76	11.3	3862.31	11.3		524.877	-0.04191	575.03	0.19303		1074.28	0.04776	1091.38	0.0718
1074.78	0.04734	1092.3	0.06191	3708	11.4	3556.61	11.4	3268.32	11.4	3008.43	11.4	3917.42	11.4	3817.37	11.4	3965.71	11.4	4013.51	11.4		522.631	-0.01032	476.338	0.03351		1074.78	0.04734	1091.87	0.23883	3524.67	11.4	3158.78	11.4	2904.89	11.4	2524.47	11.4	3863.4	11.4		522.631	-0.01032	575.833	0.18873		1074.78	0.04734	1091.44	0.08194
1074.3	0.06705	1092.26	0.07679	3709.04	11.5	3557.6	11.5	3269.23	11.5	3009.27	11.5	3918.51	11.5	3818.44	11.5	3966.82	11.5	4014.63	11.5		523.182	-0.01256	480.03	-0.00356		1074.3	0.06705	1093.85	0.20838	3525.66	11.5	3159.67	11.5	2905.7	11.5	2525.18	11.5	3864.47	11.5		523.182	-0.01256	575.845	0.19553		1074.3	0.06705	1093.03	0.05911
1073.27	0.09852	1092.93	0.0762	3710.06	11.6	3558.58	11.6	3270.13	11.6	3010.1	11.6	3919.59	11.6	3819.49	11.6	3967.91	11.6	4015.74	11.6		523.97	-0.01741	480.327	-0.00346		1073.27	0.09852	1094.79	0.20107	3526.63	11.6	3160.54	11.6	2906.5	11.6	2525.87	11.6	3865.54	11.6		523.97	-0.01741	578.179	0.16888		1073.27	0.09852	1094.27	0.04549
1074.43	0.08357	1092.98	0.08833	3711.08	11.7	3559.55	11.7	3271.03	11.7	3010.93	11.7	3920.67	11.7	3820.54	11.7	3969	11.7	4016.84	11.7		522.253	0.00924	481.101	-0.00767		1074.43	0.08357	1094.47	0.22194	3527.6	11.7	3161.4	11.7	2907.29	11.7	2526.56	11.7	3866.6	11.7		522.253	0.00924	579.915	0.15094		1074.43	0.08357	1095.01	0.04214
1074.8	0.08819	1093.66	0.08851	3712.08	11.8	3560.52	11.8	3271.91	11.8	3011.74	11.8	3921.73	11.8	3821.57	11.8	3970.07	11.8	4017.93	11.8		523.257	0.00217	486.605	-0.06254		1074.8	0.08819	1096.01	0.20095	3528.55	11.8	3162.26	11.8	2908.08	11.8	2527.25	11.8	3867.65	11.8		523.257	0.00217	578.676	0.17511		1074.8	0.08819	1094.91	0.05385
1074.34	0.10946	1093.4	0.10823	3713.08	11.9	3561.47	11.9	3272.79	11.9	3012.55	11.9	3922.78	11.9	3822.6	11.9	3971.14	11.9	4019	11.9		527.507	-0.0485	487.03	-0.06357		1074.34	0.10946	1096.73	0.19408	3529.5	11.9	3163.11	11.9	2908.86	11.9	2527.93	11.9	3868.68	11.9		527.507	-0.0485	579.41	0.17005		1074.34	0.10946	1095.59	0.05163
1076.07	0.08267	1094.32	0.10142	3714.07	12	3562.42	12	3273.66	12	3013.35	12	3923.82	12	3823.61	12	3972.19	12	4020.07	12		529.022	-0.06259	488.549	-0.07741		1076.07	0.08267	1097.35	0.19197	3530.44	12	3163.95	12	2909.63	12	2528.6	12	3869.71	12		529.022	-0.06259	581.882	0.14166		1076.07	0.08267	1095.65	0.06034
1076.18	0.09083	1095.3	0.08945	3715.04	12.1	3563.36	12.1	3274.52	12.1	3014.14	12.1	3924.86	12.1	3824.62	12.1	3973.24	12.1	4021.13	12.1		526.762	-0.02948	489.538	-0.08472		1076.18	0.09083	1097.45	0.20321	3531.37	12.1	3164.78	12.1	2910.4	12.1	2529.26	12.1	3870.73	12.1		526.762	-0.02948	583.977	0.1174		1076.18	0.09083	1096.68	0.04828
1076.45	0.09723	1096.47	0.07578	3716.01	12.2	3564.29	12.2	3275.38	12.2	3014.93	12.2	3925.88	12.2	3825.62	12.2	3974.27	12.2	4022.18	12.2		528.528	-0.0464	485.202	-0.02612		1076.45	0.09723	1097.27	0.22231	3532.29	12.2	3165.61	12.2	2911.16	12.2	2529.92	12.2	3871.74	12.2		528.528	-0.0464	583.327	0.1328		1076.45	0.09723	1097.1	0.04937
1077.41	0.08767	1096.85	0.08112	3716.97	12.3	3565.21	12.3	3276.22	12.3	3015.71	12.3	3926.89	12.3	3826.6	12.3	3975.3	12.3	4023.22	12.3		527.486	-0.02897	486.706	-0.03921		1077.41	0.08767	1098.18	0.21532	3533.2	12.3	3166.42	12.3	2911.91	12.3	2530.58	12.3	3872.74	12.3		527.486	-0.02897	583.687	0.13504		1077.41	0.08767	1096.63	0.07017
1078.6	0.07591	1097.94	0.0703	3717.92	12.4	3566.12	12.4	3277.06	12.4	3016.48	12.4	3927.9	12.4	3827.58	12.4	3976.32	12.4	4024.25	12.4		526.347	-0.01099	484.341	-0.00789		1078.6	0.07591	1099.24	0.20604	3534.1	12.4	3167.23	12.4	2912.66	12.4	2531.22	12.4	3873.73	12.4		526.347	-0.01099	584.044	0.1352		1078.6	0.07591	1096.39	0.08747
1078.83	0.08451	1098.91	0.06106	3718.87	12.5	3567.02	12.5	3277.89	12.5	3017.25	12.5	3928.89	12.5	3828.55	12.5	3977.32	12.5	4025.27	12.5		528.119	-0.02811	486.005	-0.02234		1078.83	0.08451	1100.28	0.19536	3535	12.5	3168.04	12.5	2913.39	12.5	2531.87	12.5	3874.71	12.5		528.119	-0.02811	585.222	0.12452		1078.83	0.08451	1098.25	0.05744
1078.74	0.09864	1098.68	0.0799	3719.8	12.6	3567.92	12.6	3278.71	12.6	3018	12.6	3929.88	12.6	3829.52	12.6	3978.32	12.6	4026.28	12.6		526.254	-0.002	486.153	-0.01953		1078.74	0.09864	1100.81	0.19686	3535.89	12.6	3168.83	12.6	2914.13	12.6	2532.5	12.6	3875.69	12.6		526.254	-0.002	584.543	0.14196		1078.74	0.09864	1099.66	0.0389
1079.52	0.09289	1098.18	0.10479	3720.73	12.7	3568.81	12.7	3279.53	12.7	3018.76	12.7	3930.86	12.7	3830.47	12.7	3979.32	12.7	4027.28	12.7		522.696	0.0485	484.865	-0.000339489		1079.52	0.09289	1101.33	0.19861	3536.77	12.7	3169.62	12.7	2914.85	12.7	2533.13	12.7	3876.65	12.7		522.696	0.0485	586.567	0.11938		1079.52	0.09289	1101.19	0.02034
1080	0.09454	1099.36	0.09355	3721.65	12.8	3569.69	12.8	3280.34	12.8	3019.5	12.8	3931.83	12.8	3831.42	12.8	3980.3	12.8	4028.28	12.8		520.702	0.07753	484.308	0.00956		1080	0.09454	1102.82	0.17854	3537.64	12.8	3170.41	12.8	2915.57	12.8	2533.76	12.8	3877.61	12.8		520.702	0.07753	588.532	0.09833		1080	0.09454	1101.7	0.02042
1079.65	0.11382	1099.58	0.1012	3722.56	12.9	3570.56	12.9	3281.14	12.9	3020.24	12.9	3932.79	12.9	3832.35	12.9	3981.27	12.9	4029.26	12.9		522.071	0.06567	487.068	-0.01878		1079.65	0.11382	1103.52	0.17233	3538.51	12.9	3171.18	12.9	2916.29	12.9	2534.38	12.9	3878.56	12.9		522.071	0.06567	589.29	0.09335		1079.65	0.11382	1100.45	0.06258
1080.28	0.10927	1099.59	0.11585	3723.46	13	3571.43	13	3281.94	13	3020.97	13	3933.75	13	3833.28	13	3982.24	13	4030.24	13		523.344	0.05426	486.206	-0.00342		1080.28	0.10927	1103.68	0.18105	3539.37	13	3171.95	13	2916.99	13	2534.99	13	3879.5	13		523.344	0.05426	590.646	0.07985		1080.28	0.10927	1102.44	0.03294
1080.31	0.11973	1100.81	0.10369	3724.36	13.1	3572.29	13.1	3282.73	13.1	3021.7	13.1	3934.69	13.1	3834.21	13.1	3983.2	13.1	4031.21	13.1		526.297	0.02383	486.25	0.000445511		1080.31	0.11973	1104.27	0.18005	3540.22	13.1	3172.72	13.1	2917.7	13.1	2535.6	13.1	3880.43	13.1		526.297	0.02383	591.921	0.06832		1080.31	0.11973	1102.56	0.0454
1081.57	0.10337	1101.66	0.09861	3725.24	13.2	3573.14	13.2	3283.51	13.2	3022.42	13.2	3935.63	13.2	3835.12	13.2	3984.15	13.2	4032.17	13.2		524.321	0.05409	486.254	0.00417		1081.57	0.10337	1105.59	0.16163	3541.06	13.2	3173.47	13.2	2918.39	13.2	2536.21	13.2	3881.36	13.2		524.321	0.05409	594.012	0.04543		1081.57	0.10337	1103.3	0.0431
1081.55	0.11425	1103.14	0.0787	3726.13	13.3	3573.99	13.3	3284.29	13.3	3023.14	13.3	3936.57	13.3	3836.03	13.3	3985.09	13.3	4033.13	13.3		526.451	0.03226	491.169	-0.04627		1081.55	0.11425	1108.45	0.10827	3541.9	13.3	3174.22	13.3	2919.08	13.3	2536.81	13.3	3882.28	13.3		526.451	0.03226	595.51	0.03048		1081.55	0.11425	1102.59	0.07307
1082.7	0.1014	1103.32	0.08876	3727	13.4	3574.83	13.4	3285.06	13.4	3023.85	13.4	3937.49	13.4	3836.93	13.4	3986.03	13.4	4034.07	13.4		525.069	0.05524	489.48	-0.02337		1082.7	0.1014	1108.8	0.11101	3542.73	13.4	3174.97	13.4	2919.77	13.4	2537.4	13.4	3883.19	13.4		525.069	0.05524	595.688	0.03461		1082.7	0.1014	1102.99	0.0754
1084.42	0.07795	1103.35	0.10088	3727.87	13.5	3575.66	13.5	3285.83	13.5	3024.55	13.5	3938.41	13.5	3837.82	13.5	3986.95	13.5	4035.01	13.5		523.915	0.07396	486.112	0.01933		1084.42	0.07795	1109.59	0.1049	3543.56	13.5	3175.71	13.5	2920.45	13.5	2538	13.5	3884.09	13.5		523.915	0.07396	597.542	0.01438		1084.42	0.07795	1103.55	0.07478
1085.22	0.07203	1105.01	0.07788	3728.73	13.6	3576.49	13.6	3286.59	13.6	3025.25	13.6	3939.32	13.6	3838.71	13.6	3987.88	13.6	4035.94	13.6		524.764	0.06896	483.169	0.05931		1085.22	0.07203	1110.61	0.09649	3544.38	13.6	3176.44	13.6	2921.12	13.6	2538.58	13.6	3884.99	13.6		524.764	0.06896	597.2	0.0259		1085.22	0.07203	1103.64	0.08907
1086.83	0.04625	1105.75	0.07318	3729.58	13.7	3577.31	13.7	3287.34	13.7	3025.94	13.7	3940.22	13.7	3839.59	13.7	3988.79	13.7	4036.87	13.7		528.049	0.03457	475.559	0.14901		1086.83	0.04625	1110.7	0.10892	3545.19	13.7	3177.17	13.7	2921.79	13.7	2539.16	13.7	3885.88	13.7		528.049	0.03457	598.005	0.02266		1086.83	0.04625	1104.85	0.07998
1088.45	0.02409	1105.7	0.08612	3730.43	13.8	3578.12	13.8	3288.09	13.8	3026.63	13.8	3941.11	13.8	3840.46	13.8	3989.7	13.8	4037.79	13.8		528.415	0.03465	473.306	0.17902		1088.45	0.02409	1110.55	0.12756	3545.99	13.8	3177.89	13.8	2922.46	13.8	2539.74	13.8	3886.76	13.8		528.415	0.03465	599.568	0.00755		1088.45	0.02409	1105.76	0.07335
1087.41	0.05712	1104.68	0.12078	3731.27	13.9	3578.93	13.9	3288.83	13.9	3027.31	13.9	3942	13.9	3841.33	13.9	3990.6	13.9	4038.7	13.9		527.188	0.05543	471.051	0.21356		1087.41	0.05712	1110.21	0.149	3546.79	13.9	3178.61	13.9	2923.12	13.9	2540.31	13.9	3887.64	13.9		527.188	0.05543	598.674	0.02674		1087.41	0.05712	1106.75	0.06484
1086.6	0.08879	1105.04	0.12694	3732.11	14	3579.73	14	3289.56	14	3027.99	14	3942.89	14	3842.19	14	3991.49	14	4039.6	14		528.465	0.04312	470.367	0.22548		1086.6	0.08879	1111.28	0.13744	3547.59	14	3179.32	14	2923.77	14	2540.88	14	3888.51	14		528.465	0.04312	599.055	0.02776		1086.6	0.08879	1106.94	0.07431
1088.24	0.06174	1104.81	0.1463	3732.94	14.1	3580.52	14.1	3290.3	14.1	3028.66	14.1	3943.76	14.1	3843.04	14.1	3992.38	14.1	4040.5	14.1		527.792	0.05673	474.037	0.18399		1088.24	0.06174	1112.56	0.11905	3548.38	14.1	3180.03	14.1	2924.42	14.1	2541.45	14.1	3889.37	14.1		527.792	0.05673	601.443	-0.000627671		1088.24	0.06174	1107.16	0.08189
1088.57	0.06609	1104.8	0.16206	3733.76	14.2	3581.31	14.2	3291.02	14.2	3029.33	14.2	3944.63	14.2	3843.89	14.2	3993.26	14.2	4041.39	14.2		528.78	0.04967	474.452	0.18404		1088.57	0.06609	1112.61	0.12757	3549.16	14.2	3180.73	14.2	2925.06	14.2	2542.01	14.2	3890.23	14.2		528.78	0.04967	602.279	-0.006		1088.57	0.06609	1107.57	0.08879
1089.28	0.05853	1104.73	0.17497	3734.58	14.3	3582.1	14.3	3291.74	14.3	3029.99	14.3	3945.49	14.3	3844.73	14.3	3994.13	14.3	4042.27	14.3		527.204	0.07582	474.33	0.19077		1089.28	0.05853	1112.98	0.13126	3549.94	14.3	3181.42	14.3	2925.71	14.3	2542.56	14.3	3891.08	14.3		527.204	0.07582	604.375	-0.02828		1089.28	0.05853	1108.35	0.08535
1089.94	0.05244	1105.91	0.16433	3735.39	14.4	3582.87	14.4	3292.46	14.4	3030.65	14.4	3946.35	14.4	3845.57	14.4	3995	14.4	4043.15	14.4		525.058	0.10822	471.754	0.22616		1089.94	0.05244	1113.66	0.12713	3550.71	14.4	3182.11	14.4	2926.34	14.4	2543.12	14.4	3891.93	14.4		525.058	0.10822	605.441	-0.0371		1089.94	0.05244	1108.84	0.08795
1090.33	0.05349	1106.46	0.16541	3736.2	14.5	3583.65	14.5	3293.17	14.5	3031.31	14.5	3947.2	14.5	3846.39	14.5	3995.86	14.5	4044.02	14.5		524.437	0.12101	473.658	0.20835		1090.33	0.05349	1114.78	0.11592	3551.47	14.5	3182.8	14.5	2926.97	14.5	2543.66	14.5	3892.77	14.5		524.437	0.12101	606.951	-0.05369		1090.33	0.05349	1109.6	0.08483
1090.68	0.05671	1107.33	0.15765	3737	14.6	3584.41	14.6	3293.87	14.6	3031.96	14.6	3948.05	14.6	3847.22	14.6	3996.72	14.6	4044.89	14.6		530.409	0.05006	470.515	0.2529		1090.68	0.05671	1114.9	0.12721	3552.23	14.6	3183.48	14.6	2927.6	14.6	2544.21	14.6	3893.6	14.6		530.409	0.05006	607.062	-0.04958		1090.68	0.05671	1109.48	0.09893
1091.89	0.04034	1107	0.18146	3737.79	14.7	3585.18	14.7	3294.57	14.7	3032.6	14.7	3948.89	14.7	3848.04	14.7	3997.56	14.7	4045.75	14.7		531.373	0.04205	470.772	0.25441		1091.89	0.04034	1114.89	0.14099	3552.99	14.7	3184.16	14.7	2928.22	14.7	2544.75	14.7	3894.43	14.7		531.373	0.04205	608.05	-0.05715		1091.89	0.04034	1109.77	0.10608
1092.98	0.02782	1108.28	0.16548	3738.58	14.8	3585.93	14.8	3295.27	14.8	3033.24	14.8	3949.72	14.8	3848.85	14.8	3998.41	14.8	4046.6	14.8		528.697	0.0798	467.769	0.29459		1092.98	0.02782	1115.66	0.13687	3553.74	14.8	3184.83	14.8	2928.84	14.8	2545.29	14.8	3895.25	14.8		528.697	0.0798	607.74	-0.04646		1092.98	0.02782	1111.35	0.08429
1094.22	0.01261	1109.55	0.14917	3739.36	14.9	3586.68	14.9	3295.96	14.9	3033.88	14.9	3950.55	14.9	3849.65	14.9	3999.25	14.9	4047.45	14.9		527.64	0.09884	469.455	0.27951		1094.22	0.01261	1116.58	0.12826	3554.48	14.9	3185.5	14.9	2929.45	14.9	2545.82	14.9	3896.07	14.9		527.64	0.09884	606.655	-0.02355		1094.22	0.01261	1109.89	0.12908
1094.62	0.01421	1110.19	0.14548	3740.14	15	3587.43	15	3296.64	15	3034.51	15	3951.37	15	3850.46	15	4000.08	15	4048.29	15		525.307	0.13117	471.508	0.25996		1094.62	0.01421	1116.63	0.13948	3555.22	15	3186.16	15	2930.06	15	2546.35	15	3896.88	15		525.307	0.13117	606.834	-0.01906		1094.62	0.01421	1110.23	0.13239
1093.11	0.05775	1111.03	0.1379	3740.91	15.1	3588.17	15.1	3297.33	15.1	3035.13	15.1	3952.19	15.1	3851.25	15.1	4000.91	15.1	4049.13	15.1		526.962	0.11415	471.021	0.27016		1093.11	0.05775	1115.98	0.16982	3555.96	15.1	3186.82	15.1	2930.67	15.1	2546.88	15.1	3897.68	15.1		526.962	0.11415	607.167	-0.01866		1093.11	0.05775	1110.89	0.13183
1093.38	0.0622	1110.09	0.17267	3741.68	15.2	3588.91	15.2	3298	15.2	3035.76	15.2	3953	15.2	3852.04	15.2	4001.73	15.2	4049.96	15.2		527.263	0.11532	466.872	0.3217		1093.38	0.0622	1115.01	0.20612	3556.69	15.2	3187.47	15.2	2931.27	15.2	2547.4	15.2	3898.48	15.2		527.263	0.11532	607.027	-0.01078		1093.38	0.0622	1112.62	0.10627
1093.58	0.067	1110.86	0.16804	3742.44	15.3	3589.64	15.3	3298.67	15.3	3036.38	15.3	3953.81	15.3	3852.83	15.3	4002.54	15.3	4050.79	15.3		529.227	0.09406	469.146	0.29977		1093.58	0.067	1115.74	0.2039	3557.41	15.3	3188.12	15.3	2931.87	15.3	2547.92	15.3	3899.28	15.3		529.227	0.09406	606.859	-0.00261		1093.58	0.067	1112.29	0.1292
1094.33	0.0624	1111.1	0.17496	3743.2	15.4	3590.37	15.4	3299.34	15.4	3036.99	15.4	3954.61	15.4	3853.61	15.4	4003.35	15.4	4051.61	15.4		529.099	0.10088	470.17	0.29198		1094.33	0.0624	1115.7	0.21758	3558.13	15.4	3188.77	15.4	2932.46	15.4	2548.44	15.4	3900.07	15.4		529.099	0.10088	605.353	0.02505		1094.33	0.0624	1113.59	0.11395
1094.25	0.07265	1111.11	0.18572	3743.96	15.5	3591.09	15.5	3300.01	15.5	3037.6	15.5	3955.4	15.5	3854.38	15.5	4004.16	15.5	4052.42	15.5		532.249	0.06421	470.377	0.29518		1094.25	0.07265	1115.25	0.24135	3558.85	15.5	3189.41	15.5	2933.05	15.5	2548.95	15.5	3900.85	15.5		532.249	0.06421	608.535	-0.01421		1094.25	0.07265	1115.86	0.07764
1094.68	0.07619	1110.94	0.20123	3744.7	15.6	3591.81	15.6	3300.67	15.6	3038.21	15.6	3956.19	15.6	3855.15	15.6	4004.96	15.6	4053.23	15.6		531.927	0.07124	474.579	0.24872		1094.68	0.07619	1115.54	0.24729	3559.56	15.6	3190.05	15.6	2933.64	15.6	2549.46	15.6	3901.63	15.6		531.927	0.07124	609.489	-0.02303		1094.68	0.07619	1116.25	0.08202
1095.57	0.06518	1111.79	0.19771	3745.45	15.7	3592.52	15.7	3301.32	15.7	3038.81	15.7	3956.98	15.7	3855.92	15.7	4005.76	15.7	4054.04	15.7		529.86	0.10174	476.68	0.22857		1095.57	0.06518	1115.98	0.24978	3560.27	15.7	3190.68	15.7	2934.22	15.7	2549.96	15.7	3902.41	15.7		529.86	0.10174	608.961	-0.00812		1095.57	0.06518	1116.39	0.09146
1096.29	0.06031	1112.36	0.19838	3746.19	15.8	3593.23	15.8	3301.97	15.8	3039.41	15.8	3957.76	15.8	3856.68	15.8	4006.55	15.8	4054.84	15.8		533.908	0.05616	481.828	0.16774		1096.29	0.06031	1117.78	0.22418	3560.97	15.8	3191.31	15.8	2934.8	15.8	2550.47	15.8	3903.18	15.8		533.908	0.05616	609.599	-0.01138		1096.29	0.06031	1117.61	0.07939
1098.25	0.02723	1112.49	0.20861	3746.92	15.9	3593.94	15.9	3302.62	15.9	3040.01	15.9	3958.54	15.9	3857.44	15.9	4007.33	15.9	4055.63	15.9		534.557	0.05316	483.147	0.1573		1098.25	0.02723	1117.9	0.23651	3561.67	15.9	3191.94	15.9	2935.37	15.9	2550.97	15.9	3903.94	15.9		534.557	0.05316	611.667	-0.03467		1098.25	0.02723	1117.76	0.08987
1097.12	0.06324	1113.93	0.18645	3747.65	16	3594.64	16	3303.26	16	3040.6	16	3959.31	16	3858.19	16	4008.11	16	4056.42	16		534.776	0.05473	484.547	0.14444		1097.12	0.06324	1118.05	0.24679	3562.36	16	3192.56	16	2935.95	16	2551.46	16	3904.7	16		534.776	0.05473	610.688	-0.01376		1097.12	0.06324	1118.69	0.08186
1097.19	0.07286	1116.18	0.14604	3748.38	16.1	3595.33	16.1	3303.9	16.1	3041.19	16.1	3960.07	16.1	3858.94	16.1	4008.89	16.1	4057.21	16.1		534.652	0.06162	484.964	0.14341		1097.19	0.07286	1119.28	0.23558	3563.05	16.1	3193.18	16.1	2936.52	16.1	2551.96	16.1	3905.46	16.1		534.652	0.06162	611.806	-0.02362		1097.19	0.07286	1118.98	0.08857
1097.12	0.08624	1117.59	0.12777	3749.1	16.2	3596.02	16.2	3304.54	16.2	3041.78	16.2	3960.84	16.2	3859.68	16.2	4009.66	16.2	4057.99	16.2		535.653	0.05321	487.21	0.11987		1097.12	0.08624	1120.3	0.22629	3563.74	16.2	3193.79	16.2	2937.08	16.2	2552.45	16.2	3906.21	16.2		535.653	0.05321	610.939	-0.0054		1097.12	0.08624	1120.17	0.0764
1097.19	0.09679	1117.53	0.14001	3749.82	16.3	3596.71	16.3	3305.17	16.3	3042.36	16.3	3961.59	16.3	3860.42	16.3	4010.43	16.3	4058.77	16.3		537.476	0.03298	487.859	0.11572		1097.19	0.09679	1120.77	0.23087	3564.42	16.3	3194.4	16.3	2937.64	16.3	2552.94	16.3	3906.96	16.3		537.476	0.03298	611.215	-0.00309		1097.19	0.09679	1121.67	0.05797
1098.35	0.08386	1118.63	0.12801	3750.53	16.4	3597.4	16.4	3305.8	16.4	3042.94	16.4	3962.35	16.4	3861.15	16.4	4011.19	16.4	4059.54	16.4		541.192	-0.00881	488.702	0.10975		1098.35	0.08386	1120.63	0.24674	3565.1	16.4	3195.01	16.4	2938.2	16.4	2553.42	16.4	3907.7	16.4		541.192	-0.00881	611.82	-0.00459		1098.35	0.08386	1120.46	0.09855
1099.66	0.06623	1119.71	0.11349	3751.24	16.5	3598.08	16.5	3306.43	16.5	3043.51	16.5	3963.1	16.5	3861.88	16.5	4011.95	16.5	4060.31	16.5		538.62	0.02736	494.147	0.04669		1099.66	0.06623	1120.57	0.26123	3565.77	16.5	3195.62	16.5	2938.76	16.5	2553.91	16.5	3908.44	16.5		538.62	0.02736	611.526	0.00747		1099.66	0.06623	1121.41	0.09132
1100.99	0.05041	1120.88	0.09649	3751.94	16.6	3598.75	16.6	3307.05	16.6	3044.08	16.6	3963.84	16.6	3862.61	16.6	4012.7	16.6	4061.07	16.6		538.685	0.03137	495.827	0.03105		1100.99	0.05041	1122.3	0.23344	3566.44	16.6	3196.22	16.6	2939.31	16.6	2554.39	16.6	3909.18	16.6		538.685	0.03137	611.215	0.01934		1100.99	0.05041	1121.35	0.10862
1102.04	0.04181	1121.44	0.09789	3752.64	16.7	3599.42	16.7	3307.66	16.7	3044.65	16.7	3964.58	16.7	3863.33	16.7	4013.45	16.7	4061.83	16.7		541.731	-0.000602063	498.251	0.00598		1102.04	0.04181	1122.57	0.241	3567.11	16.7	3196.81	16.7	2939.86	16.7	2554.86	16.7	3909.91	16.7		541.731	-0.000602063	611.227	0.02694		1102.04	0.04181	1121.6	0.11706
1102.49	0.04774	1121.98	0.10033	3753.34	16.8	3600.09	16.8	3308.28	16.8	3045.22	16.8	3965.32	16.8	3864.05	16.8	4014.2	16.8	4062.58	16.8		544.544	-0.03222	501.843	-0.03291		1102.49	0.04774	1123.53	0.2342	3567.77	16.8	3197.41	16.8	2940.4	16.8	2555.34	16.8	3910.63	16.8		544.544	-0.03222	612.369	0.01736		1102.49	0.04774	1123.5	0.09143
1104.29	0.02513	1122.82	0.09572	3754.03	16.9	3600.76	16.9	3308.89	16.9	3045.78	16.9	3966.05	16.9	3864.76	16.9	4014.94	16.9	4063.33	16.9		542.756	-0.00429	501.609	-0.02581		1104.29	0.02513	1124.92	0.21637	3568.43	16.9	3198	16.9	2940.95	16.9	2555.81	16.9	3911.35	16.9		542.756	-0.00429	611.837	0.031		1104.29	0.02513	1124.77	0.07755
1106.33	-0.000467204	1122.47	0.11455	3754.72	17	3601.42	17	3309.5	17	3046.34	17	3966.78	17	3865.47	17	4015.67	17	4064.08	17		540.984	0.0249	504.735	-0.05798		1106.33	-0.000467204	1125.54	0.21714	3569.08	17	3198.58	17	2941.49	17	2556.28	17	3912.07	17		540.984	0.0249	611.391	0.04647		1106.33	-0.000467204	1124.98	0.08448
1106.04	0.02289	1122.97	0.1178	3755.41	17.1	3602.07	17.1	3310.1	17.1	3046.89	17.1	3967.5	17.1	3866.17	17.1	4016.41	17.1	4064.82	17.1		540.51	0.03535	504.234	-0.04616		1106.04	0.02289	1126.33	0.2105	3569.73	17.1	3199.17	17.1	2942.02	17.1	2556.74	17.1	3912.78	17.1		540.51	0.03535	610.994	0.06115		1106.04	0.02289	1125.5	0.08522
1107.03	0.01963	1123.64	0.11507	3756.09	17.2	3602.73	17.2	3310.7	17.2	3047.45	17.2	3968.22	17.2	3866.87	17.2	4017.14	17.2	4065.56	17.2		539.507	0.05417	500.511	0.00316		1107.03	0.01963	1127.47	0.19854	3570.38	17.2	3199.75	17.2	2942.56	17.2	2557.21	17.2	3913.5	17.2		539.507	0.05417	611.897	0.05536		1107.03	0.01963	1126.27	0.08243
1106.36	0.0491	1124.07	0.12131	3756.77	17.3	3603.38	17.3	3311.3	17.3	3048	17.3	3968.94	17.3	3867.57	17.3	4017.86	17.3	4066.29	17.3		541.551	0.03278	501.579	-0.00425		1106.36	0.0491	1127.76	0.20547	3571.03	17.3	3200.33	17.3	2943.09	17.3	2557.67	17.3	3914.2	17.3		541.551	0.03278	612.13	0.06016		1106.36	0.0491	1126.96	0.08139
1106.59	0.062	1124.66	0.12297	3757.44	17.4	3604.02	17.4	3311.89	17.4	3048.54	17.4	3969.65	17.4	3868.27	17.4	4018.58	17.4	4067.02	17.4		542.425	0.02686	504.635	-0.03705		1106.59	0.062	1128.82	0.19612	3571.67	17.4	3200.9	17.4	2943.62	17.4	2558.13	17.4	3914.9	17.4		542.425	0.02686	612.188	0.06653		1106.59	0.062	1127.2	0.08835
1106.3	0.08273	1126.58	0.09216	3758.11	17.5	3604.67	17.5	3312.48	17.5	3049.09	17.5	3970.36	17.5	3868.96	17.5	4019.3	17.5	4067.75	17.5		541.241	0.04634	502.091	-0.000830557		1106.3	0.08273	1130.57	0.17087	3572.3	17.5	3201.47	17.5	2944.14	17.5	2558.59	17.5	3915.6	17.5		541.241	0.04634	611.849	0.08018		1106.3	0.08273	1128.63	0.06976
1106.92	0.08512	1127.5	0.084	3758.78	17.6	3605.31	17.6	3313.07	17.6	3049.63	17.6	3971.06	17.6	3869.64	17.6	4020.01	17.6	4068.47	17.6		544.357	0.01209	501.258	0.01505		1106.92	0.08512	1132.01	0.15335	3572.94	17.6	3202.04	17.6	2944.66	17.6	2559.04	17.6	3916.3	17.6		544.357	0.01209	611.469	0.09345		1106.92	0.08512	1129.39	0.06748
1108.24	0.07212	1128.34	0.08029	3759.44	17.7	3605.94	17.7	3313.66	17.7	3050.17	17.7	3971.76	17.7	3870.33	17.7	4020.72	17.7	4069.19	17.7		543.462	0.02689	500.487	0.03002		1108.24	0.07212	1132.13	0.16247	3573.57	17.7	3202.6	17.7	2945.18	17.7	2559.49	17.7	3916.99	17.7		543.462	0.02689	612.272	0.089		1108.24	0.07212	1129.74	0.07274
1109.65	0.05847	1129.93	0.05822	3760.1	17.8	3606.58	17.8	3314.24	17.8	3050.7	17.8	3972.46	17.8	3871.01	17.8	4021.43	17.8	4069.9	17.8		544.129	0.02298	497.052	0.08018		1109.65	0.05847	1132.55	0.16497	3574.2	17.8	3203.17	17.8	2945.7	17.8	2559.94	17.8	3917.68	17.8		544.129	0.02298	612.297	0.0965		1109.65	0.05847	1131.4	0.0515
1112.05	0.0225	1130.58	0.05979	3760.76	17.9	3607.21	17.9	3314.82	17.9	3051.24	17.9	3973.15	17.9	3871.68	17.9	4022.13	17.9	4070.61	17.9		546.14	0.00133	494.703	0.11579		1112.05	0.0225	1133.09	0.16623	3574.82	17.9	3203.73	17.9	2946.21	17.9	2560.39	17.9	3918.36	17.9		546.14	0.00133	613.061	0.09303		1112.05	0.0225	1131.26	0.07067
1112.8	0.02015	1130.75	0.06957	3761.41	18	3607.83	18	3315.39	18	3051.77	18	3973.84	18	3872.36	18	4022.83	18	4071.32	18		548.248	-0.02012	493.571	0.13582		1112.8	0.02015	1133.21	0.17435	3575.44	18	3204.28	18	2946.73	18	2560.83	18	3919.04	18		548.248	-0.02012	612.418	0.10892		1112.8	0.02015	1132.95	0.04584
1114.23	0.00458	1132.16	0.05146	3762.06	18.1	3608.46	18.1	3315.97	18.1	3052.29	18.1	3974.53	18.1	3873.02	18.1	4023.52	18.1	4072.02	18.1		550.739	-0.04845	494.274	0.13314		1114.23	0.00458	1133.52	0.18197	3576.06	18.1	3204.84	18.1	2947.24	18.1	2561.28	18.1	3919.72	18.1		550.739	-0.04845	612.444	0.11566		1114.23	0.00458	1133.03	0.05632
1114.88	0.00668	1132.98	0.04726	3762.71	18.2	3609.08	18.2	3316.54	18.2	3052.82	18.2	3975.21	18.2	3873.69	18.2	4024.22	18.2	4072.72	18.2		552.032	-0.06	498.316	0.08993		1114.88	0.00668	1133.19	0.20419	3576.68	18.2	3205.39	18.2	2947.74	18.2	2561.72	18.2	3920.39	18.2		552.032	-0.06	613.486	0.10816		1114.88	0.00668	1132.11	0.08873
1115.74	0.00284	1133.82	0.04234	3763.35	18.3	3609.7	18.3	3317.1	18.3	3053.34	18.3	3975.89	18.3	3874.35	18.3	4024.91	18.3	4073.42	18.3		550.096	-0.03148	498.412	0.0949		1115.74	0.00284	1134.24	0.19325	3577.29	18.3	3205.94	18.3	2948.25	18.3	2562.15	18.3	3921.06	18.3		550.096	-0.03148	612.609	0.12909		1115.74	0.00284	1133.34	0.0757
1116.04	0.01295	1134.18	0.05095	3763.99	18.4	3610.31	18.4	3317.67	18.4	3053.86	18.4	3976.57	18.4	3875.01	18.4	4025.59	18.4	4074.11	18.4		551.955	-0.05097	495.051	0.14176		1116.04	0.01295	1135.71	0.17433	3577.9	18.4	3206.48	18.4	2948.75	18.4	2562.59	18.4	3921.73	18.4		551.955	-0.05097	613.894	0.11737		1116.04	0.01295	1133.59	0.0834
1116.01	0.02843	1134.66	0.0539	3764.63	18.5	3610.92	18.5	3318.23	18.5	3054.38	18.5	3977.25	18.5	3875.67	18.5	4026.27	18.5	4074.8	18.5		553.534	-0.06703	492.931	0.17238		1116.01	0.02843	1135.55	0.19399	3578.5	18.5	3207.03	18.5	2949.25	18.5	2563.02	18.5	3922.4	18.5		553.534	-0.06703	614.142	0.11982		1116.01	0.02843	1134.49	0.07569
1115.75	0.04759	1135.79	0.04179	3765.27	18.6	3611.53	18.6	3318.79	18.6	3054.89	18.6	3977.92	18.6	3876.32	18.6	4026.95	18.6	4075.49	18.6		554.527	-0.07622	492.711	0.18088		1115.75	0.04759	1136.55	0.18593	3579.11	18.6	3207.57	18.6	2949.75	18.6	2563.46	18.6	3923.06	18.6		554.527	-0.07622	614.709	0.11851		1115.75	0.04759	1134.76	0.08446
1116.89	0.03424	1135.39	0.06282	3765.9	18.7	3612.14	18.7	3319.35	18.7	3055.4	18.7	3978.58	18.7	3876.97	18.7	4027.63	18.7	4076.17	18.7		554.195	-0.06685	491.559	0.19942		1116.89	0.03424	1137.88	0.16932	3579.71	18.7	3208.1	18.7	2950.24	18.7	2563.89	18.7	3923.72	18.7		554.195	-0.06685	614.806	0.12402		1116.89	0.03424	1136.22	0.06531
1117.67	0.02736	1136.09	0.05883	3766.53	18.8	3612.74	18.8	3319.9	18.8	3055.91	18.8	3979.25	18.8	3877.62	18.8	4028.3	18.8	4076.85	18.8		557.101	-0.0995	489.663	0.2308		1117.67	0.02736	1138.04	0.18177	3580.3	18.8	3208.64	18.8	2950.73	18.8	2564.31	18.8	3924.37	18.8		557.101	-0.0995	617.467	0.093		1117.67	0.02736	1135.97	0.08563
1118.83	0.01023	1136.41	0.06612	3767.15	18.9	3613.34	18.9	3320.45	18.9	3056.42	18.9	3979.91	18.9	3878.26	18.9	4028.97	18.9	4077.53	18.9		561.572	-0.15307	487.908	0.2574		1118.83	0.01023	1139.64	0.158	3580.9	18.9	3209.17	18.9	2951.22	18.9	2564.74	18.9	3925.02	18.9		561.572	-0.15307	619.091	0.0746		1118.83	0.01023	1137.04	0.07688
1120.31	-0.01147	1137.38	0.05658	3767.77	19	3613.94	19	3321	19	3056.93	19	3980.57	19	3878.91	19	4029.63	19	4078.21	19		560.095	-0.12864	488.184	0.25999		1120.31	-0.01147	1140.17	0.16182	3581.49	19	3209.7	19	2951.71	19	2565.16	19	3925.67	19		560.095	-0.12864	619.077	0.08196		1120.31	-0.01147	1137.49	0.08025
1120.89	-0.01605	1137.89	0.05959	3768.39	19.1	3614.53	19.1	3321.55	19.1	3057.43	19.1	3981.22	19.1	3879.54	19.1	4030.3	19.1	4078.88	19.1		561.705	-0.14513	488.052	0.26922		1120.89	-0.01605	1140.15	0.17462	3582.08	19.1	3210.23	19.1	2952.2	19.1	2565.59	19.1	3926.32	19.1		561.705	-0.14513	619.642	0.08243		1120.89	-0.01605	1138.85	0.0612
1122.48	-0.03936	1139.05	0.04535	3769.01	19.2	3615.12	19.2	3322.09	19.2	3057.93	19.2	3981.87	19.2	3880.18	19.2	4030.96	19.2	4079.54	19.2		562.548	-0.15123	487.181	0.2854		1122.48	-0.03936	1140.95	0.1704	3582.67	19.2	3210.76	19.2	2952.68	19.2	2566.01	19.2	3926.96	19.2		562.548	-0.15123	620.526	0.07656		1122.48	-0.03936	1139.61	0.05601
1123.68	-0.05377	1139.87	0.03922	3769.63	19.3	3615.71	19.3	3322.63	19.3	3058.43	19.3	3982.52	19.3	3880.81	19.3	4031.61	19.3	4080.21	19.3		561.485	-0.13385	487.752	0.28297		1123.68	-0.05377	1140.77	0.18727	3583.25	19.3	3211.28	19.3	2953.16	19.3	2566.42	19.3	3927.6	19.3		561.485	-0.13385	618.831	0.10804		1123.68	-0.05377	1140.77	0.04263
1124.54	-0.06092	1139.6	0.05752	3770.24	19.4	3616.3	19.4	3323.17	19.4	3058.93	19.4	3983.17	19.4	3881.44	19.4	4032.27	19.4	4080.87	19.4		560.506	-0.11776	489.472	0.26719		1124.54	-0.06092	1140.14	0.21433	3583.83	19.4	3211.8	19.4	2953.64	19.4	2566.84	19.4	3928.24	19.4		560.506	-0.11776	622.141	0.06514		1124.54	-0.06092	1141.04	0.05
1124.18	-0.04198	1140.86	0.03798	3770.85	19.5	3616.88	19.5	3323.71	19.5	3059.42	19.5	3983.81	19.5	3882.07	19.5	4032.92	19.5	4081.53	19.5		560.639	-0.11541	491.391	0.24823		1124.18	-0.04198	1139.88	0.23323	3584.41	19.5	3212.32	19.5	2954.12	19.5	2567.25	19.5	3928.87	19.5		560.639	-0.11541	623.504	0.05155		1124.18	-0.04198	1141.79	0.04529
1124.65	-0.04037	1142.6	0.00981	3771.45	19.6	3617.46	19.6	3324.24	19.6	3059.91	19.6	3984.45	19.6	3882.69	19.6	4033.57	19.6	4082.19	19.6		558.551	-0.08384	492.416	0.24094		1124.65	-0.04037	1139.85	0.24918	3584.99	19.6	3212.84	19.6	2954.59	19.6	2567.67	19.6	3929.5	19.6		558.551	-0.08384	624.042	0.05118		1124.65	-0.04037	1142.64	0.03912
1124.72	-0.03231	1142.82	0.01682	3772.06	19.7	3618.04	19.7	3324.77	19.7	3060.4	19.7	3985.09	19.7	3883.31	19.7	4034.21	19.7	4082.84	19.7		559.461	-0.09062	496.675	0.19076		1124.72	-0.03231	1141.16	0.23267	3585.56	19.7	3213.35	19.7	2955.06	19.7	2568.08	19.7	3930.13	19.7		559.461	-0.09062	622.526	0.08106		1124.72	-0.03231	1141.94	0.06596
1124.18	-0.00938	1143.56	0.0111	3772.66	19.8	3618.62	19.8	3325.3	19.8	3060.89	19.8	3985.72	19.8	3883.93	19.8	4034.85	19.8	4083.49	19.8		557.988	-0.06637	500.292	0.15022		1124.18	-0.00938	1142.52	0.21709	3586.13	19.8	3213.86	19.8	2955.54	19.8	2568.49	19.8	3930.76	19.8		557.988	-0.06637	622.588	0.08804		1124.18	-0.00938	1143.13	0.05392
1123.96	0.00874	1143.57	0.02249	3773.25	19.9	3619.19	19.9	3325.83	19.9	3061.37	19.9	3986.35	19.9	3884.55	19.9	4035.49	19.9	4084.14	19.9		558.012	-0.06297	500.089	0.15804		1123.96	0.00874	1142.61	0.22842	3586.7	19.9	3214.37	19.9	2956	19.9	2568.89	19.9	3931.38	19.9		558.012	-0.06297	623.241	0.08657		1123.96	0.00874	1143.31	0.06395
1124.7	0.00444	1143.33	0.03973	3773.85	20	3619.76	20	3326.36	20	3061.86	20	3986.98	20	3885.16	20	4036.13	20	4084.78	20		557.911	-0.05662	500.188	0.16208		1124.7	0.00444	1143.29	0.22551	3587.27	20	3214.88	20	2956.47	20	2569.3	20	3932	20		557.911	-0.05662	624.867	0.07075		1124.7	0.00444	1144.15	0.05904
1126.92	-0.03226	1143.34	0.05203	3774.44	20.1	3620.33	20.1	3326.88	20.1	3062.34	20.1	3987.61	20.1	3885.77	20.1	4036.77	20.1	4085.42	20.1		557.648	-0.04786	498.995	0.18018		1126.92	-0.03226	1145.42	0.19029	3587.83	20.1	3215.38	20.1	2956.94	20.1	2569.7	20.1	3932.62	20.1		557.648	-0.04786	623.276	0.10128		1126.92	-0.03226	1145.08	0.05178
1127.22	-0.02595	1143.41	0.06271	3775.03	20.2	3620.9	20.2	3327.4	20.2	3062.82	20.2	3988.23	20.2	3886.38	20.2	4037.4	20.2	4086.06	20.2		557.143	-0.03588	500.499	0.16674		1127.22	-0.02595	1145.68	0.1986	3588.39	20.2	3215.89	20.2	2957.4	20.2	2570.11	20.2	3933.23	20.2		557.143	-0.03588	622.512	0.1219		1127.22	-0.02595	1145.99	0.04381
1126.78	-0.00424	1143.31	0.07834	3775.62	20.3	3621.46	20.3	3327.92	20.3	3063.29	20.3	3988.86	20.3	3886.98	20.3	4038.03	20.3	4086.7	20.3		556.1	-0.01732	502.229	0.14992		1126.78	-0.00424	1146.35	0.19638	3588.95	20.3	3216.39	20.3	2957.86	20.3	2570.51	20.3	3933.85	20.3		556.1	-0.01732	621.471	0.14624		1126.78	-0.00424	1147.69	0.02017
1127.65	-0.01308	1143.16	0.09558	3776.21	20.4	3622.03	20.4	3328.43	20.4	3063.77	20.4	3989.47	20.4	3887.59	20.4	4038.65	20.4	4087.33	20.4		554.073	0.01526	502.511	0.15181		1127.65	-0.01308	1145.1	0.24047	3589.51	20.4	3216.89	20.4	2958.32	20.4	2570.91	20.4	3934.46	20.4		554.073	0.01526	620.526	0.17077		1127.65	-0.01308	1148.57	0.0147
1128.33	-0.01647	1142.79	0.1158	3776.79	20.5	3622.58	20.5	3328.95	20.5	3064.24	20.5	3990.09	20.5	3888.19	20.5	4039.28	20.5	4087.96	20.5		554.077	0.01945	501.508	0.17006		1128.33	-0.01647	1145.25	0.24865	3590.06	20.5	3217.38	20.5	2958.77	20.5	2571.3	20.5	3935.06	20.5		554.077	0.01945	619.579	0.19414		1128.33	-0.01647	1149.12	0.0135
1128.19	-0.00288	1143.39	0.11319	3777.37	20.6	3623.14	20.6	3329.46	20.6	3064.71	20.6	3990.71	20.6	3888.79	20.6	4039.9	20.6	4088.59	20.6		555.733	0.00219	501.041	0.18077		1128.19	-0.00288	1144.28	0.28383	3590.61	20.6	3217.88	20.6	2959.23	20.6	2571.7	20.6	3935.67	20.6		555.733	0.00219	620.253	0.19209		1128.19	-0.00288	1148.95	0.03033
1127.28	0.02945	1143.36	0.12804	3777.95	20.7	3623.7	20.7	3329.97	20.7	3065.18	20.7	3991.32	20.7	3889.38	20.7	4040.52	20.7	4089.22	20.7		556.322	-0.000551914	504.242	0.14377		1127.28	0.02945	1144.19	0.30136	3591.16	20.7	3218.37	20.7	2959.68	20.7	2572.09	20.7	3936.27	20.7		556.322	-0.000551914	620.871	0.18986		1127.28	0.02945	1150.51	0.00717
1127.43	0.03717	1144.27	0.12131	3778.53	20.8	3624.25	20.8	3330.48	20.8	3065.65	20.8	3991.93	20.8	3889.97	20.8	4041.13	20.8	4089.84	20.8		555.912	0.00935	508.108	0.10206		1127.43	0.03717	1144.75	0.30273	3591.71	20.8	3218.86	20.8	2960.13	20.8	2572.48	20.8	3936.87	20.8		555.912	0.00935	620.029	0.21126		1127.43	0.03717	1150.51	0.01846
1128.31	0.02894	1145.28	0.10987	3779.1	20.9	3624.8	20.9	3330.98	20.9	3066.12	20.9	3992.53	20.9	3890.57	20.9	4041.75	20.9	4090.46	20.9		557.519	-0.00636	511.759	0.05994		1128.31	0.02894	1144.95	0.31203	3592.26	20.9	3219.35	20.9	2960.58	20.9	2572.88	20.9	3937.47	20.9		557.519	-0.00636	623.136	0.17184		1128.31	0.02894	1151.87	0.00134
1127.69	0.05616	1145.48	0.11884	3779.67	21	3625.35	21	3331.49	21	3066.58	21	3993.14	21	3891.15	21	4042.36	21	4091.08	21		557.938	-0.00649	515.036	0.02226		1127.69	0.05616	1145.65	0.31159	3592.8	21	3219.84	21	2961.03	21	2573.26	21	3938.07	21		557.938	-0.00649	624.138	0.16369		1127.69	0.05616	1152.42	0.00357
1127.73	0.06596	1146.04	0.11712	3780.24	21.1	3625.9	21.1	3331.99	21.1	3067.04	21.1	3993.74	21.1	3891.74	21.1	4042.97	21.1	4091.7	21.1		559.024	-0.01532	515.899	0.01655		1127.73	0.06596	1146.51	0.3071	3593.34	21.1	3220.32	21.1	2961.48	21.1	2573.65	21.1	3938.66	21.1		559.024	-0.01532	624.649	0.16339		1127.73	0.06596	1152.97	0.00669
1127.45	0.08197	1146.11	0.12678	3780.81	21.2	3626.44	21.2	3332.49	21.2	3067.5	21.2	3994.34	21.2	3892.33	21.2	4043.57	21.2	4092.31	21.2		559.369	-0.01481	515.986	0.02074		1127.45	0.08197	1147.38	0.29762	3593.88	21.2	3220.81	21.2	2961.92	21.2	2574.04	21.2	3939.25	21.2		559.369	-0.01481	625.567	0.15784		1127.45	0.08197	1152.44	0.03323
1128.09	0.07728	1147.06	0.11751	3781.38	21.3	3626.98	21.3	3332.99	21.3	3067.96	21.3	3994.93	21.3	3892.91	21.3	4044.18	21.3	4092.93	21.3		558.723	-0.00124	516.467	0.0202		1128.09	0.07728	1147.73	0.30333	3594.42	21.3	3221.29	21.3	2962.37	21.3	2574.42	21.3	3939.84	21.3		558.723	-0.00124	623.613	0.1957		1128.09	0.07728	1153.53	0.02262
1128.62	0.07518	1147.13	0.13233	3781.94	21.4	3627.52	21.4	3333.49	21.4	3068.42	21.4	3995.53	21.4	3893.49	21.4	4044.78	21.4	4093.54	21.4		559.016	-0.000168511	516.033	0.03056		1128.62	0.07518	1148.77	0.29251	3594.95	21.4	3221.77	21.4	2962.81	21.4	2574.81	21.4	3940.43	21.4		559.016	-0.000168511	623.759	0.20014		1128.62	0.07518	1153.88	0.02956
1129.66	0.06343	1147.17	0.14138	3782.5	21.5	3628.06	21.5	3333.98	21.5	3068.87	21.5	3996.12	21.5	3894.06	21.5	4045.38	21.5	4094.14	21.5		559.46	3.14368e-05	516.346	0.03215		1129.66	0.06343	1150.03	0.27536	3595.49	21.5	3222.25	21.5	2963.25	21.5	2575.19	21.5	3941.01	21.5		559.46	3.14368e-05	623.65	0.20907		1129.66	0.06343	1153.74	0.04686
1130.66	0.05306	1147.93	0.1375	3783.06	21.6	3628.6	21.6	3334.47	21.6	3069.33	21.6	3996.71	21.6	3894.64	21.6	4045.98	21.6	4094.75	21.6		559.41	0.00588	516.16	0.03998		1130.66	0.05306	1149.34	0.30703	3596.02	21.6	3222.72	21.6	2963.68	21.6	2575.57	21.6	3941.59	21.6		559.41	0.00588	626.486	0.17313		1130.66	0.05306	1154.5	0.04499
1131.2	0.05092	1148.49	0.13753	3783.62	21.7	3629.13	21.7	3334.96	21.7	3069.78	21.7	3997.3	21.7	3895.21	21.7	4046.57	21.7	4095.35	21.7		562.046	-0.02316	516.719	0.03809		1131.2	0.05092	1149.29	0.32064	3596.55	21.7	3223.2	21.7	2964.12	21.7	2575.95	21.7	3942.17	21.7		562.046	-0.02316	627.419	0.16544		1131.2	0.05092	1154.76	0.05272
1132.19	0.03679	1149.28	0.13441	3784.17	21.8	3629.66	21.8	3335.45	21.8	3070.23	21.8	3997.89	21.8	3895.78	21.8	4047.17	21.8	4095.95	21.8		559.788	0.01229	518.021	0.0264		1132.19	0.03679	1150.56	0.3078	3597.07	21.8	3223.67	21.8	2964.56	21.8	2576.33	21.8	3942.75	21.8		559.788	0.01229	629.959	0.13527		1132.19	0.03679	1156.01	0.0365
1132.45	0.04145	1150.63	0.11683	3784.72	21.9	3630.19	21.9	3335.94	21.9	3070.68	21.9	3998.47	21.9	3896.35	21.9	4047.76	21.9	4096.55	21.9		560.116	0.01377	517.803	0.03459		1132.45	0.04145	1150.17	0.33035	3597.6	21.9	3224.14	21.9	2964.99	21.9	2576.7	21.9	3943.33	21.9		560.116	0.01377	630.408	0.13407		1132.45	0.04145	1156.51	0.04073
1131.46	0.0725	1151.3	0.11354	3785.27	22	3630.72	22	3336.42	22	3071.12	22	3999.05	22	3896.92	22	4048.35	22	4097.15	22		562.544	-0.01211	516.247	0.06274		1131.46	0.0725	1149.94	0.34841	3598.12	22	3224.61	22	2965.42	22	2577.08	22	3943.9	22		562.544	-0.01211	631.194	0.12958		1131.46	0.0725	1156.57	0.05425
1132.5	0.06087	1152.09	0.10793	3785.82	22.1	3631.25	22.1	3336.91	22.1	3071.57	22.1	3999.63	22.1	3897.48	22.1	4048.93	22.1	4097.74	22.1		563.708	-0.022	516.221	0.0678		1132.5	0.06087	1149.69	0.36749	3598.65	22.1	3225.08	22.1	2965.85	22.1	2577.45	22.1	3944.47	22.1		563.708	-0.022	634.858	0.07985		1132.5	0.06087	1156.45	0.07225
1134.01	0.03724	1154.07	0.07586	3786.37	22.2	3631.77	22.2	3337.39	22.2	3072.01	22.2	4000.21	22.2	3898.05	22.2	4049.52	22.2	4098.33	22.2		566.515	-0.05318	520.086	0.02634		1134.01	0.03724	1149.56	0.38471	3599.17	22.2	3225.54	22.2	2966.28	22.2	2577.82	22.2	3945.04	22.2		566.515	-0.05318	635.885	0.07069		1134.01	0.03724	1156.79	0.07731
1133.91	0.04864	1155.8	0.04759	3786.91	22.3	3632.29	22.3	3337.87	22.3	3072.46	22.3	4000.79	22.3	3898.61	22.3	4050.1	22.3	4098.92	22.3		567.756	-0.06505	520.194	0.0313		1133.91	0.04864	1152.19	0.33598	3599.68	22.3	3226.01	22.3	2966.7	22.3	2578.19	22.3	3945.61	22.3		567.756	-0.06505	636.308	0.06997		1133.91	0.04864	1158.25	0.05882
1134.72	0.041	1156.34	0.0484	3787.46	22.4	3632.81	22.4	3338.35	22.4	3072.9	22.4	4001.36	22.4	3899.17	22.4	4050.68	22.4	4099.51	22.4		568.119	-0.06456	522.559	0.00664		1134.72	0.041	1152.59	0.34355	3600.2	22.4	3226.47	22.4	2967.13	22.4	2578.56	22.4	3946.18	22.4		568.119	-0.06456	637.823	0.05137		1134.72	0.041	1158.87	0.06054
1135.4	0.03576	1157.36	0.03733	3788	22.5	3633.33	22.5	3338.83	22.5	3073.33	22.5	4001.93	22.5	3899.72	22.5	4051.26	22.5	4100.09	22.5		565.928	-0.03083	520.874	0.03575		1135.4	0.03576	1153.42	0.33977	3600.71	22.5	3226.93	22.5	2967.55	22.5	2578.93	22.5	3946.74	22.5		565.928	-0.03083	639.214	0.0367		1135.4	0.03576	1158.97	0.07214
1136.78	0.0159	1157.44	0.04783	3788.54	22.6	3633.85	22.6	3339.3	22.6	3073.77	22.6	4002.5	22.6	3900.28	22.6	4051.84	22.6	4100.68	22.6		566.173	-0.02956	522.304	0.02383		1136.78	0.0159	1154.93	0.31451	3601.23	22.6	3227.39	22.6	2967.98	22.6	2579.3	22.6	3947.3	22.6		566.173	-0.02956	638.586	0.05537		1136.78	0.0159	1158.41	0.10143
1137.07	0.01939	1158.28	0.03987	3789.07	22.7	3634.37	22.7	3339.77	22.7	3074.21	22.7	4003.07	22.7	3900.83	22.7	4052.41	22.7	4101.26	22.7		566.575	-0.02974	520.944	0.04531		1137.07	0.01939	1155.3	0.31871	3601.74	22.7	3227.85	22.7	2968.4	22.7	2579.66	22.7	3947.86	22.7		566.575	-0.02974	639.225	0.05223		1137.07	0.01939	1159.57	0.09051
1136.57	0.04174	1158.59	0.04926	3789.61	22.8	3634.88	22.8	3340.25	22.8	3074.64	22.8	4003.63	22.8	3901.38	22.8	4052.99	22.8	4101.84	22.8		566.497	-0.02364	518.323	0.08475		1136.57	0.04174	1155.82	0.31917	3602.25	22.8	3228.3	22.8	2968.82	22.8	2580.03	22.8	3948.42	22.8		566.497	-0.02364	637.281	0.08981		1136.57	0.04174	1159.38	0.10954
1138.36	0.01177	1160.23	0.02168	3790.14	22.9	3635.39	22.9	3340.72	22.9	3075.08	22.9	4004.2	22.9	3901.93	22.9	4053.56	22.9	4102.42	22.9		568.451	-0.04439	518.677	0.08561		1138.36	0.01177	1156.64	0.31261	3602.75	22.9	3228.76	22.9	2969.23	22.9	2580.39	22.9	3948.98	22.9		568.451	-0.04439	637.872	0.08676		1138.36	0.01177	1159.65	0.11673
1139.6	-0.00549	1160.91	0.01847	3790.67	23	3635.9	23	3341.19	23	3075.51	23	4004.76	23	3902.48	23	4054.13	23	4102.99	23		569.294	-0.05047	518.352	0.09652		1139.6	-0.00549	1157.93	0.29477	3603.26	23	3229.21	23	2969.65	23	2580.75	23	3949.53	23		569.294	-0.05047	639.516	0.06876		1139.6	-0.00549	1160.57	0.10902
1140.41	-0.01272	1161.17	0.02699	3791.2	23.1	3636.41	23.1	3341.65	23.1	3075.94	23.1	4005.32	23.1	3903.03	23.1	4054.69	23.1	4103.57	23.1		568.346	-0.03169	518.748	0.09704		1140.41	-0.01272	1159.02	0.28445	3603.76	23.1	3229.66	23.1	2970.07	23.1	2581.12	23.1	3950.08	23.1		568.346	-0.03169	638.896	0.08632		1140.41	-0.01272	1161.37	0.10409
1141.18	-0.01894	1161.21	0.04053	3791.73	23.2	3636.92	23.2	3342.12	23.2	3076.37	23.2	4005.88	23.2	3903.57	23.2	4055.26	23.2	4104.14	23.2		569.48	-0.04088	519.874	0.08806		1141.18	-0.01894	1160.43	0.26318	3604.26	23.2	3230.11	23.2	2970.48	23.2	2581.48	23.2	3950.63	23.2		569.48	-0.04088	640.952	0.06091		1141.18	-0.01894	1161.36	0.11786
1142.25	-0.03188	1162.48	0.02193	3792.26	23.3	3637.42	23.3	3342.58	23.3	3076.79	23.3	4006.43	23.3	3904.11	23.3	4055.82	23.3	4104.71	23.3		569.759	-0.03912	520.848	0.08187		1142.25	-0.03188	1161	0.26398	3604.77	23.3	3230.56	23.3	2970.89	23.3	2581.83	23.3	3951.18	23.3		569.759	-0.03912	640.774	0.07164		1142.25	-0.03188	1161.69	0.1244
1141.62	-0.00868	1163.5	0.01447	3792.78	23.4	3637.93	23.4	3343.05	23.4	3077.22	23.4	4006.99	23.4	3904.65	23.4	4056.38	23.4	4105.28	23.4		573.944	-0.08854	521.691	0.07596		1141.62	-0.00868	1161.14	0.27442	3605.26	23.4	3231.01	23.4	2971.3	23.4	2582.19	23.4	3951.73	23.4		573.944	-0.08854	641.59	0.06673		1141.62	-0.00868	1163.68	0.09602
1141.69	-0.00171	1163.39	0.02867	3793.31	23.5	3638.43	23.5	3343.51	23.5	3077.64	23.5	4007.54	23.5	3905.19	23.5	4056.94	23.5	4105.84	23.5		574.337	-0.08914	522.396	0.07273		1141.69	-0.00171	1162.45	0.25476	3605.76	23.5	3231.45	23.5	2971.71	23.5	2582.55	23.5	3952.27	23.5		574.337	-0.08914	640.88	0.08544		1141.69	-0.00171	1165.68	0.06472
1141.55	0.01228	1163.94	0.02987	3793.83	23.6	3638.93	23.6	3343.97	23.6	3078.07	23.6	4008.09	23.6	3905.73	23.6	4057.5	23.6	4106.41	23.6		573.56	-0.07419	521.944	0.08445		1141.55	0.01228	1162.11	0.2757	3606.26	23.6	3231.9	23.6	2972.12	23.6	2582.9	23.6	3952.82	23.6		573.56	-0.07419	639.549	0.11566		1141.55	0.01228	1166.91	0.04982
1142.25	0.01051	1164.12	0.03816	3794.35	23.7	3639.43	23.7	3344.42	23.7	3078.49	23.7	4008.64	23.7	3906.26	23.7	4058.05	23.7	4106.97	23.7		575.46	-0.09438	522.41	0.08493		1142.25	0.01051	1162.31	0.28334	3606.75	23.7	3232.34	23.7	2972.53	23.7	2583.26	23.7	3953.36	23.7		575.46	-0.09438	638.042	0.14599		1142.25	0.01051	1166.95	0.06557
1142.88	0.00741	1163.95	0.05591	3794.87	23.8	3639.92	23.8	3344.88	23.8	3078.91	23.8	4009.19	23.8	3906.8	23.8	4058.61	23.8	4107.53	23.8		574.401	-0.0747	521.448	0.10337		1142.88	0.00741	1163.84	0.26273	3607.24	23.8	3232.78	23.8	2972.94	23.8	2583.61	23.8	3953.9	23.8		574.401	-0.0747	636.995	0.17089		1142.88	0.00741	1167.82	0.0572
1142.25	0.03447	1163.83	0.07438	3795.38	23.9	3640.42	23.9	3345.34	23.9	3079.33	23.9	4009.73	23.9	3907.33	23.9	4059.16	23.9	4108.09	23.9		572.736	-0.04869	526.516	0.04409		1142.25	0.03447	1165.36	0.24232	3607.73	23.9	3233.22	23.9	2973.34	23.9	2583.96	23.9	3954.44	23.9		572.736	-0.04869	636.424	0.1892		1142.25	0.03447	1168.63	0.05122
1142.5	0.03878	1164.82	0.06781	3795.9	24	3640.91	24	3345.79	24	3079.75	24	4010.28	24	3907.86	24	4059.71	24	4108.65	24		573.15	-0.0495	527.115	0.04138		1142.5	0.03878	1167.23	0.21387	3608.22	24	3233.66	24	2973.74	24	2584.31	24	3954.97	24		573.15	-0.0495	636.553	0.19422		1142.5	0.03878	1170.44	0.02099
1143.28	0.03341	1163.5	0.11004	3796.41	24.1	3641.4	24.1	3346.24	24.1	3080.16	24.1	4010.82	24.1	3908.39	24.1	4060.26	24.1	4109.2	24.1		571.396	-0.02287	525.843	0.06054		1143.28	0.03341	1168.02	0.20679	3608.71	24.1	3234.1	24.1	2974.15	24.1	2584.66	24.1	3955.51	24.1		571.396	-0.02287	636.336	0.20552		1143.28	0.03341	1170.11	0.04358
1144.68	0.01536	1162.85	0.13818	3796.92	24.2	3641.9	24.2	3346.69	24.2	3080.58	24.2	4011.36	24.2	3908.91	24.2	4060.81	24.2	4109.76	24.2		573.086	-0.03976	526.873	0.05204		1144.68	0.01536	1167.83	0.22319	3609.2	24.2	3234.53	24.2	2974.55	24.2	2585.01	24.2	3956.04	24.2		573.086	-0.03976	640.004	0.15667		1144.68	0.01536	1170.23	0.05381
1145.39	0.01093	1163.12	0.14585	3797.43	24.3	3642.39	24.3	3347.14	24.3	3080.99	24.3	4011.9	24.3	3909.44	24.3	4061.35	24.3	4110.31	24.3		571.778	-0.01771	524.942	0.08389		1145.39	0.01093	1168.7	0.2136	3609.68	24.3	3234.97	24.3	2974.95	24.3	2585.36	24.3	3956.57	24.3		571.778	-0.01771	640.88	0.15194		1145.39	0.01093	1171.95	0.02906
1145.54	0.01826	1163.6	0.15027	3797.94	24.4	3642.87	24.4	3347.59	24.4	3081.4	24.4	4012.44	24.4	3909.96	24.4	4061.9	24.4	4110.86	24.4		573.334	-0.03269	526.625	0.0651		1145.54	0.01826	1168.28	0.23453	3610.17	24.4	3235.4	24.4	2975.35	24.4	2585.7	24.4	3957.1	24.4		573.334	-0.03269	640.94	0.15926		1145.54	0.01826	1172.17	0.03712
1145.74	0.02286	1164.62	0.14062	3798.45	24.5	3643.36	24.5	3348.04	24.5	3081.82	24.5	4012.97	24.5	3910.49	24.5	4062.44	24.5	4111.41	24.5		574.172	-0.03721	524.074	0.10391		1145.74	0.02286	1169.39	0.22185	3610.65	24.5	3235.83	24.5	2975.74	24.5	2586.05	24.5	3957.63	24.5		574.172	-0.03721	642.916	0.13529		1145.74	0.02286	1173.37	0.02288
1147.04	0.00449	1165.15	0.14549	3798.96	24.6	3643.84	24.6	3348.48	24.6	3082.23	24.6	4013.51	24.6	3911.01	24.6	4062.98	24.6	4111.96	24.6		575.466	-0.0486	521.729	0.14016		1147.04	0.00449	1169.01	0.24479	3611.13	24.6	3236.27	24.6	2976.14	24.6	2586.39	24.6	3958.16	24.6		575.466	-0.0486	644.755	0.11369		1147.04	0.00449	1172.56	0.05482
1147.54	0.00439	1165.42	0.14826	3799.46	24.7	3644.33	24.7	3348.93	24.7	3082.63	24.7	4014.04	24.7	3911.53	24.7	4063.52	24.7	4112.5	24.7		575.911	-0.04872	524.498	0.11023		1147.54	0.00439	1170.15	0.23292	3611.61	24.7	3236.69	24.7	2976.53	24.7	2586.74	24.7	3958.68	24.7		575.911	-0.04872	646.328	0.09639		1147.54	0.00439	1172.46	0.07108
1148.41	-0.00332	1165.54	0.16023	3799.96	24.8	3644.81	24.8	3349.37	24.8	3083.04	24.8	4014.57	24.8	3912.04	24.8	4064.06	24.8	4113.05	24.8		575.299	-0.03651	524.415	0.11738		1148.41	-0.00332	1170.58	0.23852	3612.09	24.8	3237.12	24.8	2976.93	24.8	2587.08	24.8	3959.21	24.8		575.299	-0.03651	646.232	0.10646		1148.41	-0.00332	1173.25	0.06674
1148.21	0.0122	1166.09	0.16415	3800.46	24.9	3645.29	24.9	3349.81	24.9	3083.45	24.9	4015.1	24.9	3912.56	24.9	4064.59	24.9	4113.59	24.9		574.197	-0.01906	525.831	0.1044		1148.21	0.0122	1170.4	0.2564	3612.56	24.9	3237.55	24.9	2977.32	24.9	2587.42	24.9	3959.73	24.9		574.197	-0.01906	646.591	0.10848		1148.21	0.0122	1172.93	0.08674
1149.33	-0.00327	1167.85	0.1366	3800.96	25	3645.77	25	3350.25	25	3083.85	25	4015.63	25	3913.07	25	4065.13	25	4114.13	25		576.633	-0.04731	527.811	0.08411		1149.33	-0.00327	1170.99	0.25726	3613.04	25	3237.98	25	2977.71	25	2587.76	25	3960.25	25		576.633	-0.04731	648.764	0.08114		1149.33	-0.00327	1173.26	0.09018
1150.15	-0.01036	1169.74	0.10766	3801.46	25.1	3646.25	25.1	3350.69	25.1	3084.26	25.1	4016.16	25.1	3913.59	25.1	4065.66	25.1	4114.67	25.1		577.598	-0.05618	526.757	0.10385		1150.15	-0.01036	1171.28	0.26575	3613.51	25.1	3238.4	25.1	2978.1	25.1	2588.1	25.1	3960.77	25.1		577.598	-0.05618	648.072	0.09983		1150.15	-0.01036	1173.24	0.10356
1150.57	-0.00641	1170.15	0.11419	3801.96	25.2	3646.72	25.2	3351.13	25.2	3084.66	25.2	4016.68	25.2	3914.1	25.2	4066.19	25.2	4115.21	25.2		577.38	-0.04871	525.252	0.12947		1150.57	-0.00641	1172.28	0.25603	3613.98	25.2	3238.82	25.2	2978.49	25.2	2588.44	25.2	3961.29	25.2		577.38	-0.04871	649.666	0.0818		1150.57	-0.00641	1175.18	0.07181
1152.35	-0.0336	1169.92	0.13259	3802.45	25.3	3647.2	25.3	3351.57	25.3	3085.06	25.3	4017.2	25.3	3914.61	25.3	4066.72	25.3	4115.74	25.3		573.976	0.0019	524.652	0.14555		1152.35	-0.0336	1173.26	0.24652	3614.46	25.3	3239.25	25.3	2978.88	25.3	2588.77	25.3	3961.8	25.3		573.976	0.0019	649.948	0.08441		1152.35	-0.0336	1174.67	0.09459
1152.27	-0.01853	1170.85	0.12836	3802.95	25.4	3647.67	25.4	3352	25.4	3085.47	25.4	4017.73	25.4	3915.12	25.4	4067.25	25.4	4116.28	25.4		574.291	0.00333	523.973	0.16095		1152.27	-0.01853	1173.6	0.25367	3614.93	25.4	3239.67	25.4	2979.27	25.4	2589.11	25.4	3962.32	25.4		574.291	0.00333	651.086	0.07386		1152.27	-0.01853	1174.76	0.10481
1153.58	-0.03681	1171.52	0.1256	3803.44	25.5	3648.15	25.5	3352.44	25.5	3085.86	25.5	4018.25	25.5	3915.62	25.5	4067.78	25.5	4116.81	25.5		574.626	0.00385	521.528	0.20058		1153.58	-0.03681	1174.93	0.23673	3615.39	25.5	3240.09	25.5	2979.65	25.5	2589.45	25.5	3962.83	25.5		574.626	0.00385	653.41	0.0433		1153.58	-0.03681	1174.6	0.12202
1154.38	-0.04329	1172.53	0.11569	3803.93	25.6	3648.62	25.6	3352.87	25.6	3086.26	25.6	4018.77	25.6	3916.13	25.6	4068.3	25.6	4117.34	25.6		574.35	0.01277	522.963	0.18628		1154.38	-0.04329	1174.68	0.25659	3615.86	25.6	3240.5	25.6	2980.04	25.6	2589.78	25.6	3963.34	25.6		574.35	0.01277	654.61	0.03174		1154.38	-0.04329	1175.42	0.11517
1153.86	-0.02166	1171.8	0.14673	3804.42	25.7	3649.09	25.7	3353.3	25.7	3086.66	25.7	4019.28	25.7	3916.63	25.7	4068.83	25.7	4117.87	25.7		577.724	-0.02782	524.729	0.16854		1153.86	-0.02166	1175.57	0.24782	3616.33	25.7	3240.92	25.7	2980.42	25.7	2590.11	25.7	3963.85	25.7		577.724	-0.02782	654.344	0.0442		1153.86	-0.02166	1175.33	0.13093
1155.27	-0.04443	1173.76	0.11273	3804.91	25.8	3649.56	25.8	3353.73	25.8	3087.06	25.8	4019.8	25.8	3917.14	25.8	4069.35	25.8	4118.4	25.8		578.83	-0.0373	523.179	0.19256		1155.27	-0.04443	1175.3	0.26621	3616.79	25.8	3241.34	25.8	2980.8	25.8	2590.45	25.8	3964.36	25.8		578.83	-0.0373	655.976	0.02532		1155.27	-0.04443	1176.32	0.1206
1154.64	-0.02001	1173.89	0.12123	3805.4	25.9	3650.02	25.9	3354.16	25.9	3087.45	25.9	4020.31	25.9	3917.64	25.9	4069.87	25.9	4118.93	25.9		579.011	-0.03446	525.288	0.17256		1154.64	-0.02001	1175.39	0.27727	3617.25	25.9	3241.75	25.9	2981.19	25.9	2590.78	25.9	3964.87	25.9		579.011	-0.03446	656.387	0.02549		1154.64	-0.02001	1176.96	0.1208
1155.25	-0.02482	1176.08	0.08467	3805.88	26	3650.49	26	3354.59	26	3087.85	26	4020.83	26	3918.14	26	4070.39	26	4119.45	26		580.522	-0.04889	521.756	0.22832		1155.25	-0.02482	1176.11	0.27555	3617.72	26	3242.17	26	2981.57	26	2591.11	26	3965.38	26		580.522	-0.04889	657.463	0.01733		1155.25	-0.02482	1177.72	0.11645
1153.95	0.0147	1176.87	0.08193	3806.37	26.1	3650.95	26.1	3355.02	26.1	3088.24	26.1	4021.34	26.1	3918.64	26.1	4070.91	26.1	4119.98	26.1		580.132	-0.03847	520.503	0.25269		1153.95	0.0147	1176.96	0.27184	3618.18	26.1	3242.58	26.1	2981.95	26.1	2591.44	26.1	3965.88	26.1		580.132	-0.03847	656.171	0.04539		1153.95	0.0147	1177.66	0.1291
1154.5	0.01317	1177.3	0.08659	3806.85	26.2	3651.42	26.2	3355.45	26.2	3088.63	26.2	4021.85	26.2	3919.14	26.2	4071.43	26.2	4120.5	26.2		582.903	-0.06993	522.263	0.23503		1154.5	0.01317	1177.8	0.26757	3618.64	26.2	3242.99	26.2	2982.32	26.2	2591.77	26.2	3966.39	26.2		582.903	-0.06993	656.748	0.04507		1154.5	0.01317	1178.55	0.12028
1154.97	0.01571	1177.29	0.10115	3807.33	26.3	3651.88	26.3	3355.87	26.3	3089.02	26.3	4022.36	26.3	3919.63	26.3	4071.94	26.3	4121.02	26.3		584.571	-0.0871	524.505	0.21252		1154.97	0.01571	1179.15	0.2512	3619.09	26.3	3243.4	26.3	2982.7	26.3	2592.1	26.3	3966.89	26.3		584.571	-0.0871	655.846	0.0678		1154.97	0.01571	1180.04	0.10087
1155.9	0.00732	1177.17	0.11872	3807.82	26.4	3652.34	26.4	3356.29	26.4	3089.41	26.4	4022.87	26.4	3920.13	26.4	4072.46	26.4	4121.54	26.4		583.874	-0.07391	526.075	0.19794		1155.9	0.00732	1178.87	0.27337	3619.55	26.4	3243.81	26.4	2983.08	26.4	2592.42	26.4	3967.39	26.4		583.874	-0.07391	655.035	0.08738		1155.9	0.00732	1180.65	0.10061
1157.26	-0.00903	1177.24	0.12879	3808.3	26.5	3652.8	26.5	3356.72	26.5	3089.8	26.5	4023.37	26.5	3920.62	26.5	4072.97	26.5	4122.06	26.5		581.801	-0.04171	527.548	0.18455		1157.26	-0.00903	1179.45	0.27247	3620.01	26.5	3244.22	26.5	2983.46	26.5	2592.75	26.5	3967.89	26.5		581.801	-0.04171	654.896	0.09932		1157.26	-0.00903	1181.83	0.0863
1158	-0.01549	1177.75	0.13221	3808.77	26.6	3653.26	26.6	3357.14	26.6	3090.19	26.6	4023.88	26.6	3921.11	26.6	4073.48	26.6	4122.58	26.6		582.534	-0.04745	526.431	0.20558		1158	-0.01549	1178.74	0.3032	3620.46	26.6	3244.63	26.6	2983.83	26.6	2593.08	26.6	3968.39	26.6		582.534	-0.04745	655.074	0.10339		1158	-0.01549	1183.21	0.06951
1157.76	-0.0014	1178.07	0.1394	3809.25	26.7	3653.72	26.7	3357.56	26.7	3090.58	26.7	4024.38	26.7	3921.6	26.7	4073.99	26.7	4123.1	26.7		582.227	-0.03629	526.936	0.20443		1157.76	-0.0014	1179.24	0.30487	3620.92	26.7	3245.04	26.7	2984.2	26.7	2593.4	26.7	3968.88	26.7		582.227	-0.03629	655.842	0.10006		1157.76	-0.0014	1182.92	0.09083
1158.91	-0.01578	1178.68	0.13717	3809.73	26.8	3654.18	26.8	3357.98	26.8	3090.96	26.8	4024.89	26.8	3922.09	26.8	4074.5	26.8	4123.61	26.8		581.83	-0.02382	528.056	0.19541		1158.91	-0.01578	1180.2	0.29806	3621.37	26.8	3245.44	26.8	2984.58	26.8	2593.73	26.8	3969.38	26.8		581.83	-0.02382	654.512	0.13071		1158.91	-0.01578	1182.86	0.10521
1159.31	-0.01151	1177.77	0.17234	3810.2	26.9	3654.63	26.9	3358.4	26.9	3091.35	26.9	4025.39	26.9	3922.58	26.9	4075.01	26.9	4124.13	26.9		582.008	-0.02095	524.551	0.24983		1159.31	-0.01151	1181.44	0.28149	3621.82	26.9	3245.84	26.9	2984.95	26.9	2594.05	26.9	3969.88	26.9		582.008	-0.02095	654.55	0.13956		1159.31	-0.01151	1182.89	0.12032
1158.51	0.01716	1177.71	0.18619	3810.67	27	3655.08	27	3358.81	27	3091.73	27	4025.89	27	3923.07	27	4075.51	27	4124.64	27		579.909	0.01541	526.66	0.22816		1158.51	0.01716	1181.81	0.28738	3622.27	27	3246.25	27	2985.32	27	2594.37	27	3970.37	27		579.909	0.01541	654.788	0.14434		1158.51	0.01716	1183.93	0.10798
1158.69	0.02381	1177.73	0.20159	3811.15	27.1	3655.54	27.1	3359.23	27.1	3092.12	27.1	4026.39	27.1	3923.56	27.1	4076.02	27.1	4125.15	27.1		579.324	0.02926	528.057	0.21503		1158.69	0.02381	1181.41	0.31013	3622.72	27.1	3246.65	27.1	2985.69	27.1	2594.69	27.1	3970.86	27.1		579.324	0.02926	655.488	0.14309		1158.69	0.02381	1184.11	0.1173
1158.29	0.04313	1178.64	0.19352	3811.62	27.2	3655.99	27.2	3359.65	27.2	3092.5	27.2	4026.89	27.2	3924.04	27.2	4076.52	27.2	4125.66	27.2		581.092	0.00981	528.78	0.21067		1158.29	0.04313	1181.56	0.32197	3623.17	27.2	3247.05	27.2	2986.06	27.2	2595.01	27.2	3971.35	27.2		581.092	0.00981	656.393	0.13667		1158.29	0.04313	1184.97	0.10984
1159.13	0.03749	1178.45	0.21004	3812.09	27.3	3656.44	27.3	3360.06	27.3	3092.88	27.3	4027.38	27.3	3924.53	27.3	4077.03	27.3	4126.17	27.3		582.441	-0.00304	529.63	0.20527		1159.13	0.03749	1183.01	0.30299	3623.61	27.3	3247.45	27.3	2986.43	27.3	2595.33	27.3	3971.84	27.3		582.441	-0.00304	658.006	0.12016		1159.13	0.03749	1186.08	0.09674
1159.69	0.03809	1179.25	0.20485	3812.56	27.4	3656.89	27.4	3360.47	27.4	3093.26	27.4	4027.88	27.4	3925.01	27.4	4077.53	27.4	4126.68	27.4		582.514	0.000886974	531.278	0.18847		1159.69	0.03809	1183.59	0.30055	3624.06	27.4	3247.85	27.4	2986.79	27.4	2595.65	27.4	3972.33	27.4		582.514	0.000886974	658.41	0.12151		1159.69	0.03809	1186.33	0.10452
1160.21	0.03789	1179.84	0.20702	3813.02	27.5	3657.34	27.5	3360.89	27.5	3093.64	27.5	4028.37	27.5	3925.49	27.5	4078.03	27.5	4127.18	27.5		586.258	-0.04391	529.122	0.22605		1160.21	0.03789	1185.33	0.2744	3624.5	27.5	3248.25	27.5	2987.16	27.5	2595.97	27.5	3972.82	27.5		586.258	-0.04391	659.066	0.11984		1160.21	0.03789	1185.85	0.12848
1161.19	0.0283	1182.67	0.156	3813.49	27.6	3657.79	27.6	3361.3	27.6	3094.02	27.6	4028.86	27.6	3925.97	27.6	4078.53	27.6	4127.69	27.6		583.321	0.00172	530.216	0.21757		1161.19	0.0283	1186.62	0.25933	3624.95	27.6	3248.65	27.6	2987.53	27.6	2596.29	27.6	3973.3	27.6		583.321	0.00172	659.134	0.12759		1161.19	0.0283	1186.13	0.13729
1161.44	0.03606	1182.33	0.17994	3813.96	27.7	3658.23	27.7	3361.71	27.7	3094.4	27.7	4029.36	27.7	3926.45	27.7	4079.02	27.7	4128.19	27.7		582.061	0.02489	529.359	0.23371		1161.44	0.03606	1187.91	0.24327	3625.39	27.7	3249.04	27.7	2987.89	27.7	2596.61	27.7	3973.79	27.7		582.061	0.02489	659.729	0.12707		1161.44	0.03606	1187.08	0.13243
1162.15	0.0328	1182.61	0.18605	3814.42	27.8	3658.68	27.8	3362.12	27.8	3094.77	27.8	4029.85	27.8	3926.93	27.8	4079.52	27.8	4128.69	27.8		582.523	0.02404	528.363	0.251		1162.15	0.0328	1188.78	0.23819	3625.83	27.8	3249.44	27.8	2988.25	27.8	2596.92	27.8	3974.27	27.8		582.523	0.02404	660.097	0.13105		1162.15	0.0328	1186.56	0.15882
1161.45	0.06125	1181.93	0.21793	3814.88	27.9	3659.12	27.9	3362.52	27.9	3095.15	27.9	4030.34	27.9	3927.4	27.9	4080.02	27.9	4129.2	27.9		581.186	0.04891	532.1	0.20423		1161.45	0.06125	1189.54	0.23423	3626.27	27.9	3249.83	27.9	2988.62	27.9	2597.24	27.9	3974.75	27.9		581.186	0.04891	660.751	0.12769		1161.45	0.06125	1186.72	0.16933
1163.19	0.03678	1183.62	0.19179	3815.35	28	3659.57	28	3362.93	28	3095.52	28	4030.82	28	3927.88	28	4080.51	28	4129.7	28		582.209	0.03954	534.077	0.18162		1163.19	0.03678	1190.56	0.22283	3626.71	28	3250.23	28	2988.98	28	2597.55	28	3975.24	28		582.209	0.03954	661.831	0.11899		1163.19	0.03678	1187.95	0.15472
1163.44	0.04212	1184.54	0.18248	3815.81	28.1	3660.01	28.1	3363.34	28.1	3095.9	28.1	4031.31	28.1	3928.35	28.1	4081	28.1	4130.19	28.1		579.656	0.07869	533.454	0.19695		1163.44	0.04212	1190.82	0.22915	3627.15	28.1	3250.62	28.1	2989.34	28.1	2597.87	28.1	3975.72	28.1		579.656	0.07869	662.325	0.1189		1163.44	0.04212	1187.61	0.17668
1164.17	0.03573	1185.2	0.18226	3816.27	28.2	3660.45	28.2	3363.74	28.2	3096.27	28.2	4031.8	28.2	3928.83	28.2	4081.5	28.2	4130.69	28.2		578.749	0.09594	531.603	0.22744		1164.17	0.03573	1191.09	0.23584	3627.59	28.2	3251.01	28.2	2989.7	28.2	2598.18	28.2	3976.2	28.2		578.749	0.09594	663.563	0.10634		1164.17	0.03573	1189.04	0.15609
1164.62	0.03776	1186.59	0.16095	3816.73	28.3	3660.89	28.3	3364.15	28.3	3096.64	28.3	4032.28	28.3	3929.3	28.3	4081.99	28.3	4131.19	28.3		578.039	0.11174	534.712	0.19229		1164.62	0.03776	1191.93	0.22879	3628.02	28.3	3251.4	28.3	2990.06	28.3	2598.49	28.3	3976.67	28.3		578.039	0.11174	664.11	0.10593		1164.62	0.03776	1189.58	0.15614
1164.5	0.04861	1187.78	0.14844	3817.18	28.4	3661.33	28.4	3364.55	28.4	3097.01	28.4	4032.77	28.4	3929.77	28.4	4082.48	28.4	4131.69	28.4		578.103	0.11542	536.596	0.17201		1164.5	0.04861	1193.91	0.19892	3628.46	28.4	3251.79	28.4	2990.42	28.4	2598.8	28.4	3977.15	28.4		578.103	0.11542	664.289	0.11093		1164.5	0.04861	1190.77	0.14281
1165.48	0.03818	1188.2	0.15571	3817.64	28.5	3661.77	28.5	3364.95	28.5	3097.39	28.5	4033.25	28.5	3930.24	28.5	4082.96	28.5	4132.18	28.5		581.779	0.0727	539.574	0.1378		1165.48	0.03818	1194.85	0.18988	3628.89	28.5	3252.18	28.5	2990.78	28.5	2599.11	28.5	3977.63	28.5		581.779	0.0727	666.115	0.09061		1165.48	0.03818	1191.68	0.13403
1166.18	0.03441	1188.35	0.16726	3818.1	28.6	3662.2	28.6	3365.36	28.6	3097.75	28.6	4033.73	28.6	3930.71	28.6	4083.45	28.6	4132.67	28.6		583.713	0.05095	539.621	0.14311		1166.18	0.03441	1195.38	0.19031	3629.32	28.6	3252.57	28.6	2991.13	28.6	2599.42	28.6	3978.1	28.6		583.713	0.05095	666.435	0.09369		1166.18	0.03441	1192.79	0.12622
1165.97	0.05028	1189.31	0.16058	3818.55	28.7	3662.64	28.7	3365.76	28.7	3098.12	28.7	4034.21	28.7	3931.18	28.7	4083.94	28.7	4133.16	28.7		583.453	0.05986	538.666	0.1625		1165.97	0.05028	1196.19	0.18376	3629.76	28.7	3252.96	28.7	2991.49	28.7	2599.73	28.7	3978.57	28.7		583.453	0.05986	667.32	0.08655		1165.97	0.05028	1193.99	0.13014
1166.31	0.05294	1190.83	0.1407	3819	28.8	3663.07	28.8	3366.16	28.8	3098.49	28.8	4034.69	28.8	3931.65	28.8	4084.42	28.8	4133.66	28.8		581.839	0.08895	541.937	0.12314		1166.31	0.05294	1195.87	0.20572	3630.19	28.8	3253.34	28.8	2991.85	28.8	2600.04	28.8	3979.05	28.8		581.839	0.08895	669.821	0.05455		1166.31	0.05294	1196.91	0.09484
1167.84	0.03201	1191.26	0.14837	3819.46	28.9	3663.51	28.9	3366.56	28.9	3098.86	28.9	4035.17	28.9	3932.11	28.9	4084.91	28.9	4134.15	28.9		584.851	0.05247	541.991	0.12818		1167.84	0.03201	1197.2	0.18808	3630.62	28.9	3253.73	28.9	2992.2	28.9	2600.35	28.9	3979.52	28.9		584.851	0.05247	669.537	0.06739		1167.84	0.03201	1198.46	0.0941
1168	0.03657	1192.24	0.13584	3819.91	29	3663.94	29	3366.95	29	3099.23	29	4035.64	29	3932.58	29	4085.39	29	4134.63	29		583.708	0.07634	542.946	0.12043		1168	0.03657	1198.66	0.16784	3631.05	29	3254.12	29	2992.55	29	2600.66	29	3979.99	29		583.708	0.07634	670.404	0.06032		1168	0.03657	1199.99	0.09328
1168.52	0.03466	1192	0.15959	3820.36	29.1	3664.37	29.1	3367.35	29.1	3099.59	29.1	4036.12	29.1	3933.04	29.1	4085.87	29.1	4135.12	29.1		583.705	0.08157	545.021	0.09863		1168.52	0.03466	1199.96	0.15084	3631.48	29.1	3254.5	29.1	2992.91	29.1	2600.96	29.1	3980.46	29.1		583.705	0.08157	670.675	0.06412		1168.52	0.03466	1201.2	0.10137
1168.42	0.04477	1193.17	0.14517	3820.81	29.2	3664.81	29.2	3367.75	29.2	3099.96	29.2	4036.6	29.2	3933.5	29.2	4086.35	29.2	4135.61	29.2		584.272	0.07889	545.646	0.09638		1168.42	0.04477	1200.43	0.15022	3631.9	29.2	3254.88	29.2	2993.26	29.2	2601.27	29.2	3980.93	29.2		584.272	0.07889	670.03	0.08147		1168.42	0.04477	1201.87	0.11918
1169.16	0.03749	1193.11	0.16114	3821.26	29.3	3665.24	29.3	3368.14	29.3	3100.32	29.3	4037.07	29.3	3933.97	29.3	4086.83	29.3	4136.1	29.3		584.127	0.08653	548.324	0.0652		1169.16	0.03749	1200.7	0.16024	3632.33	29.3	3255.26	29.3	2993.61	29.3	2601.58	29.3	3981.4	29.3		584.127	0.08653	672.23	0.05593		1169.16	0.03749	1203.27	0.12044
1169.87	0.03259	1193.21	0.17005	3821.71	29.4	3665.67	29.4	3368.54	29.4	3100.68	29.4	4037.54	29.4	3934.43	29.4	4087.31	29.4	4136.58	29.4		584.072	0.09184	550.509	0.04141		1169.87	0.03259	1201.43	0.15473	3632.76	29.4	3255.65	29.4	2993.96	29.4	2601.88	29.4	3981.86	29.4		584.072	0.09184	672.637	0.05702		1169.87	0.03259	1206.55	0.07586
1171.08	0.01595	1193.18	0.18395	3822.15	29.5	3666.09	29.5	3368.93	29.5	3101.05	29.5	4038.02	29.5	3934.89	29.5	4087.79	29.5	4137.06	29.5		585.445	0.07861	550.767	0.04372		1171.08	0.01595	1201.26	0.17054	3633.18	29.5	3256.03	29.5	2994.31	29.5	2602.19	29.5	3982.33	29.5		585.445	0.07861	674.071	0.03893		1171.08	0.01595	1208.79	0.05335
1171.99	0.00571	1194.63	0.16217	3822.6	29.6	3666.52	29.6	3369.32	29.6	3101.41	29.6	4038.49	29.6	3935.35	29.6	4088.27	29.6	4137.55	29.6		585.488	0.08404	550.23	0.05736		1171.99	0.00571	1201.94	0.16934	3633.6	29.6	3256.41	29.6	2994.66	29.6	2602.49	29.6	3982.79	29.6		585.488	0.08404	675.54	0.02242		1171.99	0.00571	1209.73	0.06317
1173.29	-0.01297	1196.35	0.13532	3823.04	29.7	3666.95	29.7	3369.72	29.7	3101.77	29.7	4038.96	29.7	3935.8	29.7	4088.74	29.7	4138.03	29.7		586.755	0.07173	550.494	0.06037		1173.29	-0.01297	1202.51	0.16659	3634.03	29.7	3256.79	29.7	2995.01	29.7	2602.79	29.7	3983.26	29.7		586.755	0.07173	675.002	0.03868		1173.29	-0.01297	1211.29	0.06028
1174.59	-0.03164	1197.7	0.11463	3823.49	29.8	3667.37	29.8	3370.11	29.8	3102.13	29.8	4039.43	29.8	3936.26	29.8	4089.22	29.8	4138.51	29.8		588.187	0.05666	550.339	0.06904		1174.59	-0.03164	1202.49	0.1794	3634.45	29.8	3257.16	29.8	2995.36	29.8	2603.09	29.8	3983.72	29.8		588.187	0.05666	676.478	0.0229		1174.59	-0.03164	1212.92	0.05694
1174.47	-0.02073	1197.08	0.14259	3823.93	29.9	3667.8	29.9	3370.5	29.9	3102.49	29.9	4039.89	29.9	3936.72	29.9	4089.69	29.9	4138.99	29.9		589.345	0.04653	550.214	0.07778		1174.47	-0.02073	1202.17	0.20094	3634.87	29.9	3257.54	29.9	2995.7	29.9	2603.4	29.9	3984.18	29.9		589.345	0.04653	675.396	0.04875		1174.47	-0.02073	1214.78	0.04793
1173.61	0.01111	1198.14	0.13255	3824.37	30	3668.22	30	3370.89	30	3102.85	30	4040.36	30	3937.17	30	4090.17	30	4139.47	30		590.73	0.0327	552.812	0.04809		1173.61	0.01111	1202.27	0.21378	3635.29	30	3257.92	30	2996.05	30	2603.7	30	3984.64	30		590.73	0.0327	676.219	0.04327		1173.61	0.01111	1216.8	0.03604
1175.21	-0.01175	1199.44	0.1157	3824.81	30.1	3668.65	30.1	3371.28	30.1	3103.21	30.1	4040.83	30.1	3937.63	30.1	4090.64	30.1	4139.94	30.1		589.435	0.05717	553.95	0.03936		1175.21	-0.01175	1202.65	0.22075	3635.71	30.1	3258.29	30.1	2996.4	30.1	2604	30.1	3985.1	30.1		589.435	0.05717	677.147	0.03663		1175.21	-0.01175	1217.87	0.04482
1175.4	-0.00419	1199.94	0.11822	3825.25	30.2	3669.07	30.2	3371.67	30.2	3103.56	30.2	4041.29	30.2	3938.08	30.2	4091.11	30.2	4140.42	30.2		590.388	0.04887	550.879	0.08608		1175.4	-0.00419	1203.51	0.2142	3636.13	30.2	3258.67	30.2	2996.74	30.2	2604.3	30.2	3985.56	30.2		590.388	0.04887	677.229	0.04318		1175.4	-0.00419	1219.85	0.03155
1175.3	0.01088	1200.47	0.11798	3825.69	30.3	3669.49	30.3	3372.05	30.3	3103.92	30.3	4041.76	30.3	3938.53	30.3	4091.58	30.3	4140.9	30.3		590.446	0.0554	549.561	0.11029		1175.3	0.01088	1202.67	0.24524	3636.55	30.3	3259.04	30.3	2997.09	30.3	2604.6	30.3	3986.02	30.3		590.446	0.0554	677.477	0.04768		1175.3	0.01088	1221.61	0.02383
1174.77	0.03359	1201.83	0.09654	3826.13	30.4	3669.91	30.4	3372.44	30.4	3104.28	30.4	4042.22	30.4	3938.98	30.4	4092.05	30.4	4141.37	30.4		588.094	0.09156	546.48	0.15938		1174.77	0.03359	1204.24	0.22255	3636.96	30.4	3259.42	30.4	2997.43	30.4	2604.9	30.4	3986.47	30.4		588.094	0.09156	676.15	0.07693		1174.77	0.03359	1222.69	0.03177
1175.62	0.02721	1203.22	0.07548	3826.57	30.5	3670.33	30.5	3372.82	30.5	3104.63	30.5	4042.68	30.5	3939.44	30.5	4092.52	30.5	4141.84	30.5		587.113	0.11106	544.734	0.19151		1175.62	0.02721	1204.76	0.2221	3637.38	30.5	3259.79	30.5	2997.77	30.5	2605.19	30.5	3986.93	30.5		587.113	0.11106	676.913	0.07374		1175.62	0.02721	1223.65	0.0398
1176.97	0.00804	1203.34	0.08647	3827.01	30.6	3670.75	30.6	3373.21	30.6	3104.98	30.6	4043.14	30.6	3939.88	30.6	4092.98	30.6	4142.32	30.6		588.872	0.093	545.741	0.18447		1176.97	0.00804	1205.27	0.22318	3637.79	30.6	3260.16	30.6	2998.11	30.6	2605.49	30.6	3987.39	30.6		588.872	0.093	679.138	0.04726		1176.97	0.00804	1225.17	0.02174
1176.79	0.0229	1204.49	0.07213	3827.44	30.7	3671.17	30.7	3373.59	30.7	3105.34	30.7	4043.6	30.7	3940.33	30.7	4093.45	30.7	4142.79	30.7		590.14	0.0807	544.985	0.20089		1176.79	0.0229	1206.51	0.20847	3638.21	30.7	3260.53	30.7	2998.46	30.7	2605.79	30.7	3987.84	30.7		590.14	0.0807	676.772	0.09322		1176.79	0.0229	1225.57	0.02836
1176.19	0.04558	1205.06	0.06906	3827.88	30.8	3671.59	30.8	3373.98	30.8	3105.69	30.8	4044.06	30.8	3940.78	30.8	4093.91	30.8	4143.26	30.8		590.298	0.08391	546.476	0.18653		1176.19	0.04558	1206.9	0.2112	3638.62	30.8	3260.9	30.8	2998.8	30.8	2606.08	30.8	3988.29	30.8		590.298	0.08391	679.2	0.06167		1176.19	0.04558	1225.78	0.03829
1177.24	0.0331	1205.24	0.07914	3828.31	30.9	3672	30.9	3374.36	30.9	3106.04	30.9	4044.52	30.9	3941.23	30.9	4094.38	30.9	4143.73	30.9		593.359	0.04374	545.87	0.20186		1177.24	0.0331	1207.59	0.20998	3639.04	30.9	3261.27	30.9	2999.14	30.9	2606.38	30.9	3988.75	30.9		593.359	0.04374	678.694	0.07991		1177.24	0.0331	1226.41	0.03731
1177.48	0.03912	1205.93	0.07269	3828.75	31	3672.42	31	3374.74	31	3106.4	31	4044.98	31	3941.67	31	4094.84	31	4144.2	31		592.947	0.05565	544.445	0.22738		1177.48	0.03912	1208.23	0.20858	3639.45	31	3261.64	31	2999.48	31	2606.67	31	3989.2	31		592.947	0.05565	679.609	0.07417		1177.48	0.03912	1227.65	0.01931
1178.22	0.03313	1206.81	0.06511	3829.18	31.1	3672.83	31.1	3375.12	31.1	3106.75	31.1	4045.44	31.1	3942.12	31.1	4095.3	31.1	4144.67	31.1		593.889	0.04828	545.802	0.21556		1178.22	0.03313	1208.35	0.22162	3639.86	31.1	3262.01	31.1	2999.82	31.1	2606.97	31.1	3989.65	31.1		593.889	0.04828	678.388	0.10404		1178.22	0.03313	1227.61	0.03496
1178.77	0.03397	1207.79	0.05758	3829.61	31.2	3673.25	31.2	3375.5	31.2	3107.1	31.2	4045.89	31.2	3942.56	31.2	4095.77	31.2	4145.14	31.2		593.49	0.06165	545.311	0.22889		1178.77	0.03397	1208.33	0.2374	3640.27	31.2	3262.38	31.2	3000.15	31.2	2607.26	31.2	3990.1	31.2		593.49	0.06165	677.403	0.12805		1178.77	0.03397	1228.34	0.03227
1178.74	0.04484	1208.74	0.0515	3830.04	31.3	3673.66	31.3	3375.88	31.3	3107.45	31.3	4046.35	31.3	3943.01	31.3	4096.23	31.3	4145.6	31.3		592.368	0.08241	545.489	0.23235		1178.74	0.04484	1209.6	0.22592	3640.68	31.3	3262.75	31.3	3000.49	31.3	2607.56	31.3	3990.55	31.3		592.368	0.08241	676.49	0.15207		1178.74	0.04484	1226.59	0.08876
1179.09	0.04782	1209.59	0.04264	3830.47	31.4	3674.07	31.4	3376.26	31.4	3107.79	31.4	4046.8	31.4	3943.45	31.4	4096.69	31.4	4146.07	31.4		591.989	0.09418	544.147	0.25757		1179.09	0.04782	1209.54	0.24394	3641.09	31.4	3263.11	31.4	3000.83	31.4	2607.85	31.4	3990.99	31.4		591.989	0.09418	678.251	0.13498		1179.09	0.04782	1226.91	0.09872
1179.94	0.0399	1210.58	0.03356	3830.9	31.5	3674.48	31.5	3376.64	31.5	3108.14	31.5	4047.26	31.5	3943.89	31.5	4097.15	31.5	4146.53	31.5		591.812	0.10201	547.001	0.22578		1179.94	0.0399	1209.8	0.25381	3641.49	31.5	3263.48	31.5	3001.16	31.5	2608.14	31.5	3991.44	31.5		591.812	0.10201	677.981	0.14786		1179.94	0.0399	1227.74	0.09453
1180.32	0.04267	1210.24	0.05532	3831.33	31.6	3674.9	31.6	3377.02	31.6	3108.49	31.6	4047.71	31.6	3944.33	31.6	4097.6	31.6	4147	31.6		591.052	0.11801	548.795	0.20749		1180.32	0.04267	1210.06	0.26364	3641.9	31.6	3263.84	31.6	3001.5	31.6	2608.43	31.6	3991.89	31.6		591.052	0.11801	679.811	0.12702		1180.32	0.04267	1228.88	0.08141
1181.03	0.03824	1210.02	0.07679	3831.76	31.7	3675.31	31.7	3377.4	31.7	3108.84	31.7	4048.16	31.7	3944.77	31.7	4098.06	31.7	4147.46	31.7		591.691	0.11385	550.951	0.18415		1181.03	0.03824	1211.18	0.2526	3642.31	31.7	3264.21	31.7	3001.83	31.7	2608.72	31.7	3992.33	31.7		591.691	0.11385	680.015	0.13292		1181.03	0.03824	1230.19	0.06073
1182.63	0.01227	1211.12	0.06527	3832.18	31.8	3675.72	31.8	3377.77	31.8	3109.18	31.8	4048.61	31.8	3945.21	31.8	4098.52	31.8	4147.92	31.8		591.793	0.1177	552.54	0.16858		1182.63	0.01227	1212.16	0.24734	3642.71	31.8	3264.57	31.8	3002.17	31.8	2609.01	31.8	3992.78	31.8		591.793	0.1177	681.38	0.11901		1182.63	0.01227	1231.32	0.04993
1185.2	-0.03652	1211.62	0.06548	3832.61	31.9	3676.12	31.9	3378.15	31.9	3109.53	31.9	4049.06	31.9	3945.65	31.9	4098.97	31.9	4148.38	31.9		591.922	0.12097	552.123	0.181		1185.2	-0.03652	1213.13	0.24083	3643.12	31.9	3264.93	31.9	3002.5	31.9	2609.3	31.9	3993.22	31.9		591.922	0.12097	680.484	0.14364		1185.2	-0.03652	1231.3	0.06229
1185.01	-0.02354	1212.18	0.06476	3833.03	32	3676.53	32	3378.52	32	3109.87	32	4049.51	32	3946.09	32	4099.43	32	4148.84	32		593.468	0.10339	553.465	0.16885		1185.01	-0.02354	1215.19	0.20633	3643.52	32	3265.3	32	3002.84	32	2609.59	32	3993.67	32		593.468	0.10339	680.668	0.14974		1185.01	-0.02354	1231.38	0.07489
1185.44	-0.02296	1212.41	0.07286	3833.46	32.1	3676.94	32.1	3378.9	32.1	3110.22	32.1	4049.96	32.1	3946.53	32.1	4099.88	32.1	4149.3	32.1		594.1	0.10063	555.379	0.14895		1185.44	-0.02296	1215.25	0.22139	3643.93	32.1	3265.66	32.1	3003.17	32.1	2609.88	32.1	3994.11	32.1		594.1	0.10063	682.138	0.13471		1185.44	-0.02296	1231.03	0.09698
1186.42	-0.0364	1212.49	0.08524	3833.88	32.2	3677.35	32.2	3379.27	32.2	3110.56	32.2	4050.41	32.2	3946.96	32.2	4100.34	32.2	4149.76	32.2		595.362	0.08689	558.917	0.10787		1186.42	-0.0364	1216.4	0.2097	3644.33	32.2	3266.02	32.2	3003.5	32.2	2610.17	32.2	3994.55	32.2		595.362	0.08689	683.615	0.11796		1186.42	-0.0364	1230.54	0.12488
1187.54	-0.04967	1212.62	0.09657	3834.31	32.3	3677.75	32.3	3379.64	32.3	3110.91	32.3	4050.85	32.3	3947.4	32.3	4100.79	32.3	4150.22	32.3		594.364	0.10744	561.539	0.07746		1187.54	-0.04967	1216.9	0.2116	3644.73	32.3	3266.38	32.3	3003.83	32.3	2610.46	32.3	3994.99	32.3		594.364	0.10744	685.233	0.10057		1187.54	-0.04967	1231.2	0.1231
1187.61	-0.04095	1211.77	0.13265	3834.73	32.4	3678.16	32.4	3380.02	32.4	3111.25	32.4	4051.3	32.4	3947.83	32.4	4101.24	32.4	4150.67	32.4		598.161	0.06044	565.812	0.02306		1187.61	-0.04095	1217.48	0.21458	3645.13	32.4	3266.74	32.4	3004.16	32.4	2610.75	32.4	3995.43	32.4		598.161	0.06044	685.763	0.09831		1187.61	-0.04095	1232.36	0.10843
1187.83	-0.03423	1212.54	0.12703	3835.15	32.5	3678.56	32.5	3380.39	32.5	3111.59	32.5	4051.75	32.5	3948.27	32.5	4101.69	32.5	4151.13	32.5		598.938	0.05426	568.555	-0.00838		1187.83	-0.03423	1217.95	0.22019	3645.53	32.5	3267.1	32.5	3004.49	32.5	2611.03	32.5	3995.87	32.5		598.938	0.05426	686.034	0.10116		1187.83	-0.03423	1232.9	0.11099
1188.84	-0.04521	1212.36	0.14523	3835.57	32.6	3678.96	32.6	3380.76	32.6	3111.93	32.6	4052.19	32.6	3948.7	32.6	4102.14	32.6	4151.59	32.6		598.033	0.07376	570.944	-0.03497		1188.84	-0.04521	1218.35	0.22545	3645.93	32.6	3267.46	32.6	3004.82	32.6	2611.32	32.6	3996.31	32.6		598.033	0.07376	688.489	0.06876		1188.84	-0.04521	1232.33	0.13641
1189.91	-0.05681	1212.97	0.14653	3835.99	32.7	3679.37	32.7	3381.13	32.7	3112.27	32.7	4052.63	32.7	3949.13	32.7	4102.59	32.7	4152.04	32.7		600.512	0.04512	569.735	-0.01219		1189.91	-0.05681	1217.68	0.25619	3646.33	32.7	3267.81	32.7	3005.15	32.7	2611.61	32.7	3996.74	32.7		600.512	0.04512	686.741	0.10628		1189.91	-0.05681	1232.8	0.13915
1190.72	-0.06271	1214.04	0.13362	3836.41	32.8	3679.77	32.8	3381.5	32.8	3112.61	32.8	4053.08	32.8	3949.56	32.8	4103.04	32.8	4152.49	32.8		601.988	0.03121	570.906	-0.02184		1190.72	-0.06271	1218.22	0.25728	3646.73	32.8	3268.17	32.8	3005.48	32.8	2611.89	32.8	3997.18	32.8		601.988	0.03121	687.792	0.09692		1190.72	-0.06271	1233.15	0.14427
1190.71	-0.05019	1215.6	0.11043	3836.83	32.9	3680.17	32.9	3381.87	32.9	3112.95	32.9	4053.52	32.9	3950	32.9	4103.49	32.9	4152.95	32.9		602.332	0.03219	571.811	-0.0279		1190.71	-0.05019	1217.56	0.28574	3647.13	32.9	3268.53	32.9	3005.81	32.9	2612.18	32.9	3997.62	32.9		602.332	0.03219	686.953	0.11797		1190.71	-0.05019	1232.44	0.17366
1191.14	-0.04678	1216.86	0.09446	3837.25	33	3680.57	33	3382.23	33	3113.29	33	4053.96	33	3950.43	33	4103.93	33	4153.4	33		601.79	0.04545	570.794	-0.00791		1191.14	-0.04678	1218.44	0.2809	3647.53	33	3268.88	33	3006.14	33	2612.46	33	3998.05	33		601.79	0.04545	689.013	0.09095		1191.14	-0.04678	1234.12	0.1478
1191.17	-0.03765	1216.12	0.12523	3837.66	33.1	3680.97	33.1	3382.6	33.1	3113.63	33.1	4054.4	33.1	3950.85	33.1	4104.38	33.1	4153.85	33.1		601.544	0.05509	571.747	-0.0154		1191.17	-0.03765	1219.93	0.26002	3647.92	33.1	3269.24	33.1	3006.46	33.1	2612.75	33.1	3998.49	33.1		601.544	0.05509	688.215	0.11275		1191.17	-0.03765	1234.81	0.14383
1191.69	-0.03906	1215.98	0.14087	3838.08	33.2	3681.37	33.2	3382.97	33.2	3113.97	33.2	4054.84	33.2	3951.28	33.2	4104.82	33.2	4154.3	33.2		601.594	0.0601	574.403	-0.04579		1191.69	-0.03906	1219.79	0.27469	3648.32	33.2	3269.59	33.2	3006.79	33.2	2613.03	33.2	3998.92	33.2		601.594	0.0601	689.697	0.09574		1191.69	-0.03906	1236.02	0.1302
1191.41	-0.02185	1215.95	0.15707	3838.49	33.3	3681.77	33.3	3383.34	33.3	3114.31	33.3	4055.28	33.3	3951.71	33.3	4105.27	33.3	4154.75	33.3		603.12	0.04383	574.025	-0.03274		1191.41	-0.02185	1221.28	0.25206	3648.71	33.3	3269.95	33.3	3007.11	33.3	2613.31	33.3	3999.35	33.3		603.12	0.04383	690.182	0.09534		1191.41	-0.02185	1235.94	0.14523
1192.14	-0.02539	1215.82	0.17495	3838.91	33.4	3682.17	33.4	3383.7	33.4	3114.64	33.4	4055.72	33.4	3952.14	33.4	4105.71	33.4	4155.2	33.4		604.712	0.02658	572.265	-0.00304		1192.14	-0.02539	1220.98	0.26931	3649.11	33.4	3270.3	33.4	3007.44	33.4	2613.59	33.4	3999.79	33.4		604.712	0.02658	691.049	0.09016		1192.14	-0.02539	1235.78	0.16043
1193.53	-0.04387	1216.5	0.17534	3839.32	33.5	3682.56	33.5	3384.07	33.5	3114.98	33.5	4056.16	33.5	3952.57	33.5	4106.16	33.5	4155.65	33.5		605.45	0.02197	569.957	0.03427		1193.53	-0.04387	1221.15	0.27955	3649.5	33.5	3270.65	33.5	3007.76	33.5	2613.88	33.5	4000.22	33.5		605.45	0.02197	691.211	0.09581		1193.53	-0.04387	1235.89	0.16973
1194.04	-0.04466	1218.05	0.15235	3839.74	33.6	3682.96	33.6	3384.43	33.6	3115.31	33.6	4056.59	33.6	3952.99	33.6	4106.6	33.6	4156.1	33.6		606.252	0.01721	570.45	0.03318		1194.04	-0.04466	1222.17	0.26833	3649.9	33.6	3271.01	33.6	3008.09	33.6	2614.16	33.6	4000.65	33.6		606.252	0.01721	692.087	0.0886		1194.04	-0.04466	1235.51	0.19365
1193.39	-0.01733	1218.59	0.15579	3840.15	33.7	3683.36	33.7	3384.79	33.7	3115.65	33.7	4057.03	33.7	3953.42	33.7	4107.04	33.7	4156.54	33.7		605.87	0.02775	573.111	0.00289		1193.39	-0.01733	1222.29	0.27829	3650.29	33.7	3271.36	33.7	3008.41	33.7	2614.44	33.7	4001.08	33.7		605.87	0.02775	694.141	0.0626		1193.39	-0.01733	1234.57	0.22969
1193.32	-0.00451	1218.34	0.18042	3840.56	33.8	3683.75	33.8	3385.16	33.8	3115.98	33.8	4057.46	33.8	3953.84	33.8	4107.48	33.8	4156.99	33.8		605.991	0.03181	573.613	0.00201		1193.32	-0.00451	1223.06	0.27328	3650.68	33.8	3271.71	33.8	3008.73	33.8	2614.72	33.8	4001.51	33.8		605.991	0.03181	695.056	0.05519		1193.32	-0.00451	1234.75	0.23785
1192.94	0.01892	1218.85	0.18112	3840.97	33.9	3684.15	33.9	3385.52	33.9	3116.32	33.9	4057.9	33.9	3954.26	33.9	4107.92	33.9	4157.44	33.9		606.616	0.02943	572.878	0.01935		1192.94	0.01892	1222.34	0.30367	3651.07	33.9	3272.06	33.9	3009.06	33.9	2615	33.9	4001.94	33.9		606.616	0.02943	695.889	0.04952		1192.94	0.01892	1235.04	0.24433
1194	0.00718	1220.44	0.16061	3841.39	34	3684.54	34	3385.88	34	3116.65	34	4058.33	34	3954.69	34	4108.36	34	4157.88	34		608.414	0.01019	572.25	0.03482		1194	0.00718	1224.11	0.27709	3651.46	34	3272.41	34	3009.38	34	2615.28	34	4002.37	34		608.414	0.01019	695.933	0.05735		1194	0.00718	1236.05	0.23613
1193.55	0.03114	1220.82	0.16733	3841.8	34.1	3684.93	34.1	3386.24	34.1	3116.98	34.1	4058.77	34.1	3955.11	34.1	4108.8	34.1	4158.32	34.1		610.676	-0.01478	569.067	0.0861		1193.55	0.03114	1225.67	0.25457	3651.85	34.1	3272.76	34.1	3009.7	34.1	2615.56	34.1	4002.79	34.1		610.676	-0.01478	696.054	0.06357		1193.55	0.03114	1237.78	0.2073
1194.52	0.0202	1221.8	0.15942	3842.21	34.2	3685.33	34.2	3386.61	34.2	3117.32	34.2	4059.2	34.2	3955.53	34.2	4109.24	34.2	4158.77	34.2		614.575	-0.0643	567.691	0.11177		1194.52	0.0202	1225.8	0.26562	3652.24	34.2	3273.11	34.2	3010.02	34.2	2615.84	34.2	4003.22	34.2		614.575	-0.0643	695.659	0.07801		1194.52	0.0202	1238.31	0.20739
1194.99	0.02106	1223.58	0.12925	3842.61	34.3	3685.72	34.3	3386.97	34.3	3117.65	34.3	4059.63	34.3	3955.95	34.3	4109.67	34.3	4159.21	34.3		612.491	-0.02978	565.63	0.14811		1194.99	0.02106	1226.54	0.26259	3652.63	34.3	3273.46	34.3	3010.34	34.3	2616.12	34.3	4003.65	34.3		612.491	-0.02978	696.469	0.07352		1194.99	0.02106	1238.97	0.20446
1194.66	0.03771	1224.06	0.13371	3843.02	34.4	3686.11	34.4	3387.33	34.4	3117.98	34.4	4060.06	34.4	3956.37	34.4	4110.11	34.4	4159.65	34.4		612.873	-0.02707	564.296	0.17246		1194.66	0.03771	1226.92	0.26756	3653.02	34.4	3273.8	34.4	3010.66	34.4	2616.39	34.4	4004.07	34.4		612.873	-0.02707	695.031	0.10566		1194.66	0.03771	1239.34	0.20787
1194.97	0.04136	1224.36	0.13998	3843.43	34.5	3686.5	34.5	3387.69	34.5	3118.31	34.5	4060.49	34.5	3956.79	34.5	4110.55	34.5	4160.09	34.5		614.326	-0.03996	563.146	0.19564		1194.97	0.04136	1227.45	0.26785	3653.4	34.5	3274.15	34.5	3010.98	34.5	2616.67	34.5	4004.5	34.5		614.326	-0.03996	694.218	0.12686		1194.97	0.04136	1240.4	0.19662
1196.04	0.02872	1225.15	0.13363	3843.84	34.6	3686.89	34.6	3388.04	34.6	3118.64	34.6	4060.92	34.6	3957.21	34.6	4110.98	34.6	4160.53	34.6		614.746	-0.03772	564.101	0.18834		1196.04	0.02872	1229.13	0.24343	3653.79	34.6	3274.5	34.6	3011.3	34.6	2616.95	34.6	4004.92	34.6		614.746	-0.03772	694.964	0.12393		1196.04	0.02872	1241.26	0.19018
1195.61	0.05033	1224.96	0.15476	3844.24	34.7	3687.28	34.7	3388.4	34.7	3118.97	34.7	4061.35	34.7	3957.63	34.7	4111.42	34.7	4160.97	34.7		614.344	-0.02455	564.32	0.19153		1195.61	0.05033	1228.82	0.26574	3654.18	34.7	3274.84	34.7	3011.62	34.7	2617.22	34.7	4005.34	34.7		614.344	-0.02455	694.984	0.1325		1195.61	0.05033	1241.25	0.20558
1196.95	0.03235	1225.16	0.16619	3844.65	34.8	3687.67	34.8	3388.76	34.8	3119.3	34.8	4061.78	34.8	3958.05	34.8	4111.85	34.8	4161.41	34.8		616.498	-0.04715	565.522	0.1806		1196.95	0.03235	1229.66	0.26351	3654.56	34.8	3275.19	34.8	3011.93	34.8	2617.5	34.8	4005.77	34.8		616.498	-0.04715	695.19	0.13878		1196.95	0.03235	1242.38	0.19242
1197.68	0.02808	1225.3	0.18024	3845.05	34.9	3688.06	34.9	3389.12	34.9	3119.63	34.9	4062.21	34.9	3958.46	34.9	4112.28	34.9	4161.85	34.9		616.427	-0.03825	568.423	0.14739		1197.68	0.02808	1230.29	0.2631	3654.95	34.9	3275.54	34.9	3012.25	34.9	2617.78	34.9	4006.19	34.9		616.427	-0.03825	696.062	0.13271		1197.68	0.02808	1242.35	0.2059
1198.19	0.02904	1227.27	0.14668	3845.46	35	3688.45	35	3389.47	35	3119.95	35	4062.64	35	3958.88	35	4112.72	35	4162.29	35		618.495	-0.05941	566.062	0.18947		1198.19	0.02904	1231.35	0.25007	3655.33	35	3275.88	35	3012.57	35	2618.05	35	4006.61	35		618.495	-0.05941	695.966	0.14385		1198.19	0.02904	1243.25	0.19875
1199.06	0.02258	1228.29	0.1401	3845.86	35.1	3688.84	35.1	3389.83	35.1	3120.28	35.1	4063.06	35.1	3959.3	35.1	4113.15	35.1	4162.73	35.1		619.761	-0.06833	563.403	0.23393		1199.06	0.02258	1231.9	0.25151	3655.72	35.1	3276.22	35.1	3012.89	35.1	2618.33	35.1	4007.03	35.1		619.761	-0.06833	697.094	0.13502		1199.06	0.02258	1243.96	0.19448
1200.1	0.01055	1229.32	0.1305	3846.27	35.2	3689.22	35.2	3390.18	35.2	3120.61	35.2	4063.49	35.2	3959.71	35.2	4113.58	35.2	4163.16	35.2		620.026	-0.06405	566.176	0.20051		1200.1	0.01055	1231.86	0.26767	3656.1	35.2	3276.57	35.2	3013.2	35.2	2618.6	35.2	4007.45	35.2		620.026	-0.06405	696.757	0.15029		1200.1	0.01055	1244.75	0.1891
1200.99	0.00244	1230.07	0.12433	3846.67	35.3	3689.61	35.3	3390.54	35.3	3120.94	35.3	4063.91	35.3	3960.13	35.3	4114.01	35.3	4163.6	35.3		621.705	-0.07887	568.643	0.17219		1200.99	0.00244	1233.3	0.24979	3656.48	35.3	3276.91	35.3	3013.52	35.3	2618.88	35.3	4007.87	35.3		621.705	-0.07887	698.323	0.1331		1200.99	0.00244	1245.6	0.18607
1200.64	0.02031	1229.81	0.1467	3847.07	35.4	3689.99	35.4	3390.89	35.4	3121.26	35.4	4064.34	35.4	3960.54	35.4	4114.44	35.4	4164.03	35.4		622.033	-0.07357	569.214	0.17198		1200.64	0.02031	1234.85	0.22847	3656.86	35.4	3277.25	35.4	3013.83	35.4	2619.15	35.4	4008.29	35.4		622.033	-0.07357	697.722	0.15094		1200.64	0.02031	1246.12	0.18874
1200.24	0.04007	1230.15	0.15221	3847.47	35.5	3690.38	35.5	3391.25	35.5	3121.59	35.5	4064.76	35.5	3960.95	35.5	4114.87	35.5	4164.47	35.5		621.131	-0.05217	568.426	0.19031		1200.24	0.04007	1234.3	0.25925	3657.25	35.5	3277.59	35.5	3014.15	35.5	2619.42	35.5	4008.71	35.5		621.131	-0.05217	696.998	0.17117		1200.24	0.04007	1247.57	0.1682
1201.74	0.0176	1230.71	0.15185	3847.87	35.6	3690.76	35.6	3391.6	35.6	3121.91	35.6	4065.19	35.6	3961.36	35.6	4115.3	35.6	4164.9	35.6		620.618	-0.0354	565.605	0.23554		1201.74	0.0176	1235.62	0.24052	3657.63	35.6	3277.94	35.6	3014.46	35.6	2619.7	35.6	4009.12	35.6		620.618	-0.0354	696.874	0.18223		1201.74	0.0176	1248.66	0.15483
1202.37	0.01657	1232.39	0.12293	3848.27	35.7	3691.15	35.7	3391.95	35.7	3122.24	35.7	4065.61	35.7	3961.78	35.7	4115.73	35.7	4165.33	35.7		621.363	-0.03681	567.536	0.2143		1202.37	0.01657	1235.88	0.24901	3658.01	35.7	3278.28	35.7	3014.77	35.7	2619.97	35.7	4009.54	35.7		621.363	-0.03681	697.198	0.18553		1202.37	0.01657	1249.45	0.14965
1203.12	0.0083	1232.39	0.13909	3848.67	35.8	3691.53	35.8	3392.31	35.8	3122.56	35.8	4066.03	35.8	3962.19	35.8	4116.15	35.8	4165.77	35.8		621.115	-0.02479	566.938	0.22971		1203.12	0.0083	1237.44	0.22653	3658.39	35.8	3278.62	35.8	3015.09	35.8	2620.24	35.8	4009.96	35.8		621.115	-0.02479	698.709	0.16908		1203.12	0.0083	1250.08	0.14922
1204.56	-0.01319	1232.53	0.14868	3849.07	35.9	3691.91	35.9	3392.66	35.9	3122.89	35.9	4066.45	35.9	3962.6	35.9	4116.58	35.9	4166.2	35.9		623.061	-0.0438	568.001	0.22181		1204.56	-0.01319	1237.82	0.2305	3658.77	35.9	3278.96	35.9	3015.4	35.9	2620.51	35.9	4010.37	35.9		623.061	-0.0438	698.76	0.1762		1204.56	-0.01319	1250.34	0.1559
1205.5	-0.0216	1233.49	0.13642	3849.47	36	3692.3	36	3393.01	36	3123.21	36	4066.87	36	3963.01	36	4117.01	36	4166.63	36		620.441	0.00227	569.171	0.21103		1205.5	-0.0216	1237.83	0.24368	3659.15	36	3279.3	36	3015.71	36	2620.78	36	4010.79	36		620.441	0.00227	697.871	0.19922		1205.5	-0.0216	1249.21	0.19508
1205.87	-0.01584	1234.19	0.13333	3849.87	36.1	3692.68	36.1	3393.36	36.1	3123.53	36.1	4067.29	36.1	3963.42	36.1	4117.43	36.1	4167.06	36.1		618.739	0.03502	571.482	0.18406		1205.87	-0.01584	1238.89	0.23397	3659.52	36.1	3279.64	36.1	3016.02	36.1	2621.05	36.1	4011.2	36.1		618.739	0.03502	699.231	0.18586		1205.87	-0.01584	1249.53	0.2008
1206.35	-0.01411	1233.98	0.15454	3850.26	36.2	3693.06	36.2	3393.71	36.2	3123.85	36.2	4067.71	36.2	3963.83	36.2	4117.86	36.2	4167.49	36.2		618.734	0.04389	573.413	0.16161		1206.35	-0.01411	1239.38	0.23641	3659.9	36.2	3279.97	36.2	3016.33	36.2	2621.32	36.2	4011.62	36.2		618.734	0.04389	699.568	0.18894		1206.35	-0.01411	1250.37	0.19404
1207.03	-0.01592	1234.26	0.1617	3850.66	36.3	3693.44	36.3	3394.06	36.3	3124.18	36.3	4068.13	36.3	3964.24	36.3	4118.28	36.3	4167.92	36.3		618.874	0.04933	573.87	0.16157		1207.03	-0.01592	1239.73	0.24108	3660.28	36.3	3280.31	36.3	3016.64	36.3	2621.59	36.3	4012.03	36.3		618.874	0.04933	700.582	0.18114		1207.03	-0.01592	1250.95	0.19314
1207.47	-0.01226	1235.45	0.14853	3851.06	36.4	3693.82	36.4	3394.41	36.4	3124.5	36.4	4068.55	36.4	3964.64	36.4	4118.7	36.4	4168.35	36.4		620.365	0.03374	572.797	0.18367		1207.47	-0.01226	1240.4	0.23928	3660.66	36.4	3280.65	36.4	3016.96	36.4	2621.86	36.4	4012.44	36.4		620.365	0.03374	701.185	0.18082		1207.47	-0.01226	1251.5	0.19466
1207.91	-0.01087	1235.55	0.15953	3851.45	36.5	3694.2	36.5	3394.76	36.5	3124.82	36.5	4068.97	36.5	3965.05	36.5	4119.13	36.5	4168.78	36.5		620.382	0.03903	571.751	0.20573		1207.91	-0.01087	1240.53	0.24905	3661.03	36.5	3280.99	36.5	3017.27	36.5	2622.13	36.5	4012.86	36.5		620.382	0.03903	702.237	0.17167		1207.91	-0.01087	1252.1	0.19643
1209.14	-0.02634	1236.84	0.14148	3851.85	36.6	3694.58	36.6	3395.1	36.6	3125.14	36.6	4069.39	36.6	3965.46	36.6	4119.55	36.6	4169.2	36.6		621.573	0.02872	572.171	0.20656		1209.14	-0.02634	1241.64	0.23778	3661.41	36.6	3281.32	36.6	3017.57	36.6	2622.4	36.6	4013.27	36.6		621.573	0.02872	702.987	0.16778		1209.14	-0.02634	1252.45	0.19829
1209.25	-0.01797	1237.14	0.14955	3852.24	36.7	3694.96	36.7	3395.45	36.7	3125.46	36.7	4069.8	36.7	3965.86	36.7	4119.97	36.7	4169.63	36.7		621.837	0.0317	574.101	0.18623		1209.25	-0.01797	1242.86	0.22017	3661.78	36.7	3281.66	36.7	3017.88	36.7	2622.67	36.7	4013.68	36.7		621.837	0.0317	704.205	0.15579		1209.25	-0.01797	1253.26	0.19657
1210.37	-0.03292	1238.02	0.14258	3852.64	36.8	3695.33	36.8	3395.8	36.8	3125.78	36.8	4070.22	36.8	3966.27	36.8	4120.39	36.8	4170.06	36.8		620.39	0.06075	573.705	0.19603		1210.37	-0.03292	1243.77	0.21034	3662.16	36.8	3281.99	36.8	3018.19	36.8	2622.94	36.8	4014.09	36.8		620.39	0.06075	704.689	0.1571		1210.37	-0.03292	1253.49	0.20258
1210.13	-0.01694	1237.49	0.17018	3853.03	36.9	3695.71	36.9	3396.15	36.9	3126.1	36.9	4070.64	36.9	3966.67	36.9	4120.81	36.9	4170.48	36.9		621.1	0.05631	578.215	0.13758		1210.13	-0.01694	1244.36	0.21042	3662.53	36.9	3282.33	36.9	3018.5	36.9	2623.21	36.9	4014.5	36.9		621.1	0.05631	707.531	0.11636		1210.13	-0.01694	1253.75	0.20986
1209.75	0.00568	1237.84	0.17308	3853.42	37	3696.09	37	3396.49	37	3126.42	37	4071.05	37	3967.08	37	4121.23	37	4170.91	37		619.004	0.09368	581.339	0.0983		1209.75	0.00568	1245.33	0.20167	3662.9	37	3282.66	37	3018.81	37	2623.47	37	4014.91	37		619.004	0.09368	707.261	0.12898		1209.75	0.00568	1254.06	0.21713
1209.45	0.02602	1238.55	0.17266	3853.81	37.1	3696.46	37.1	3396.84	37.1	3126.73	37.1	4071.46	37.1	3967.48	37.1	4121.65	37.1	4171.33	37.1		620.936	0.07195	583.059	0.0803		1209.45	0.02602	1246.58	0.18675	3663.28	37.1	3283	37.1	3019.12	37.1	2623.74	37.1	4015.32	37.1		620.936	0.07195	708.285	0.12029		1209.45	0.02602	1255.84	0.18837
1209.11	0.04634	1239.17	0.17318	3854.21	37.2	3696.84	37.2	3397.18	37.2	3127.05	37.2	4071.88	37.2	3967.89	37.2	4122.07	37.2	4171.76	37.2		620.965	0.07845	582.977	0.08799		1209.11	0.04634	1247.11	0.18652	3663.65	37.2	3283.33	37.2	3019.42	37.2	2624.01	37.2	4015.72	37.2		620.965	0.07845	707.362	0.1431		1209.11	0.04634	1256.18	0.19253
1209.9	0.04126	1240.91	0.14604	3854.6	37.3	3697.21	37.3	3397.53	37.3	3127.37	37.3	4072.29	37.3	3968.29	37.3	4122.49	37.3	4172.18	37.3		622.298	0.06433	585.156	0.06311		1209.9	0.04126	1247.18	0.19784	3664.02	37.3	3283.67	37.3	3019.73	37.3	2624.27	37.3	4016.13	37.3		622.298	0.06433	708.083	0.14061		1209.9	0.04126	1257	0.18973
1211.28	0.02393	1241.24	0.154	3854.99	37.4	3697.59	37.4	3397.87	37.4	3127.69	37.4	4072.7	37.4	3968.69	37.4	4122.91	37.4	4172.6	37.4		623.204	0.05452	584.404	0.07984		1211.28	0.02393	1249.28	0.15875	3664.39	37.4	3284	37.4	3020.03	37.4	2624.54	37.4	4016.54	37.4		623.204	0.05452	709.176	0.13236		1211.28	0.02393	1257.18	0.1999
1211.08	0.04132	1241.83	0.15375	3855.38	37.5	3697.96	37.5	3398.22	37.5	3128	37.5	4073.12	37.5	3969.09	37.5	4123.33	37.5	4173.03	37.5		624.4	0.04355	586.322	0.05837		1211.08	0.04132	1250.25	0.15014	3664.76	37.5	3284.33	37.5	3020.34	37.5	2624.81	37.5	4016.95	37.5		624.4	0.04355	708.341	0.15518		1211.08	0.04132	1257.97	0.19575
1210.64	0.06342	1242.22	0.16247	3855.77	37.6	3698.34	37.6	3398.56	37.6	3128.32	37.6	4073.53	37.6	3969.49	37.6	4123.74	37.6	4173.45	37.6		624.94	0.04124	586.914	0.05746		1210.64	0.06342	1251.69	0.12836	3665.13	37.6	3284.66	37.6	3020.65	37.6	2625.07	37.6	4017.35	37.6		624.94	0.04124	708.267	0.16688		1210.64	0.06342	1258.35	0.20274
1210.78	0.07341	1243.81	0.13797	3856.16	37.7	3698.71	37.7	3398.9	37.7	3128.64	37.7	4073.94	37.7	3969.89	37.7	4124.16	37.7	4173.87	37.7		625.422	0.0397	589.021	0.033		1210.78	0.07341	1252.1	0.12943	3665.5	37.7	3284.99	37.7	3020.95	37.7	2625.34	37.7	4017.76	37.7		625.422	0.0397	707.3	0.19282		1210.78	0.07341	1260.03	0.17457
1210.27	0.09473	1244.21	0.14445	3856.55	37.8	3699.08	37.8	3399.25	37.8	3128.95	37.8	4074.35	37.8	3970.29	37.8	4124.57	37.8	4174.29	37.8		623.349	0.07582	588.136	0.05382		1210.27	0.09473	1252.31	0.13567	3665.87	37.8	3285.33	37.8	3021.26	37.8	2625.6	37.8	4018.16	37.8		623.349	0.07582	707.388	0.20102		1210.27	0.09473	1261.27	0.15891
1211.34	0.07914	1245.19	0.13871	3856.93	37.9	3699.46	37.9	3399.59	37.9	3129.27	37.9	4074.76	37.9	3970.69	37.9	4124.99	37.9	4174.71	37.9		623.718	0.07721	590.597	0.02426		1211.34	0.07914	1252.27	0.14926	3666.24	37.9	3285.66	37.9	3021.56	37.9	2625.87	37.9	4018.57	37.9		623.718	0.07721	708.478	0.19396		1211.34	0.07914	1262.8	0.13766
1211.01	0.09576	1245.47	0.14669	3857.32	38	3699.83	38	3399.93	38	3129.58	38	4075.17	38	3971.09	38	4125.4	38	4175.13	38		624.458	0.07177	593.704	-0.01177		1211.01	0.09576	1253.39	0.13522	3666.61	38	3285.99	38	3021.86	38	2626.13	38	4018.97	38		624.458	0.07177	708.456	0.20313		1211.01	0.09576	1262.86	0.15137
1212.07	0.08593	1246.94	0.12493	3857.71	38.1	3700.2	38.1	3400.27	38.1	3129.89	38.1	4075.58	38.1	3971.49	38.1	4125.82	38.1	4175.55	38.1		624.802	0.07115	594.095	-0.01135		1212.07	0.08593	1254.49	0.12371	3666.98	38.1	3286.32	38.1	3022.17	38.1	2626.39	38.1	4019.37	38.1		624.802	0.07115	708.258	0.21633		1212.07	0.08593	1263.77	0.14491
1212.35	0.09181	1248.72	0.09622	3858.1	38.2	3700.57	38.2	3400.61	38.2	3130.21	38.2	4075.99	38.2	3971.89	38.2	4126.23	38.2	4175.97	38.2		624.576	0.07994	593.441	0.00423		1212.35	0.09181	1255.43	0.1147	3667.35	38.2	3286.65	38.2	3022.47	38.2	2626.66	38.2	4019.78	38.2		624.576	0.07994	710.865	0.1817		1212.35	0.09181	1264.07	0.15239
1212.79	0.0916	1248.63	0.11394	3858.48	38.3	3700.94	38.3	3400.95	38.3	3130.52	38.3	4076.4	38.3	3972.29	38.3	4126.64	38.3	4176.39	38.3		624.408	0.0873	595.431	-0.01912		1212.79	0.0916	1256.71	0.09789	3667.71	38.3	3286.97	38.3	3022.77	38.3	2626.92	38.3	4020.18	38.3		624.408	0.0873	711.195	0.18579		1212.79	0.0916	1264.53	0.15726
1212.63	0.10845	1249.23	0.11542	3858.87	38.4	3701.31	38.4	3401.29	38.4	3130.83	38.4	4076.8	38.4	3972.68	38.4	4127.06	38.4	4176.8	38.4		623.345	0.1082	596.766	-0.03139		1212.63	0.10845	1257.62	0.09173	3668.08	38.4	3287.3	38.4	3023.07	38.4	2627.18	38.4	4020.58	38.4		623.345	0.1082	713.101	0.16236		1212.63	0.10845	1266.16	0.12934
1213.39	0.10246	1249.54	0.12388	3859.25	38.5	3701.68	38.5	3401.63	38.5	3131.15	38.5	4077.21	38.5	3973.08	38.5	4127.47	38.5	4177.22	38.5		622.949	0.11951	595.628	-0.00739		1213.39	0.10246	1258.55	0.08331	3668.45	38.5	3287.63	38.5	3023.38	38.5	2627.44	38.5	4020.98	38.5		622.949	0.11951	713.438	0.16525		1213.39	0.10246	1267.96	0.09974
1214.72	0.08496	1250.94	0.10369	3859.64	38.6	3702.05	38.6	3401.97	38.6	3131.46	38.6	4077.62	38.6	3973.48	38.6	4127.88	38.6	4177.64	38.6		622.812	0.12693	594.394	0.01668		1214.72	0.08496	1259.27	0.08228	3668.81	38.6	3287.96	38.6	3023.68	38.6	2627.71	38.6	4021.38	38.6		622.812	0.12693	714.271	0.15969		1214.72	0.08496	1268.47	0.10024
1214.52	0.1014	1250.27	0.13372	3860.02	38.7	3702.42	38.7	3402.31	38.7	3131.77	38.7	4078.02	38.7	3973.87	38.7	4128.29	38.7	4178.05	38.7		625.025	0.09993	592.29	0.0558		1214.52	0.1014	1259.51	0.09154	3669.18	38.7	3288.29	38.7	3023.98	38.7	2627.97	38.7	4021.78	38.7		625.025	0.09993	713.739	0.17683		1214.52	0.1014	1269.56	0.09224
1215.11	0.10209	1250.79	0.13656	3860.4	38.8	3702.78	38.8	3402.65	38.8	3132.08	38.8	4078.43	38.8	3974.27	38.8	4128.7	38.8	4178.47	38.8		623.97	0.12246	591.811	0.06827		1215.11	0.10209	1259.52	0.10446	3669.54	38.8	3288.61	38.8	3024.28	38.8	2628.23	38.8	4022.18	38.8		623.97	0.12246	714.024	0.1804		1215.11	0.10209	1270	0.09756
1215.28	0.10803	1252.49	0.11164	3860.79	38.9	3703.15	38.9	3402.98	38.9	3132.39	38.9	4078.83	38.9	3974.66	38.9	4129.11	38.9	4178.88	38.9		626.004	0.09784	589.849	0.10346		1215.28	0.10803	1259.5	0.11954	3669.9	38.9	3288.94	38.9	3024.58	38.9	2628.49	38.9	4022.58	38.9		626.004	0.09784	714.702	0.17845		1215.28	0.10803	1271.75	0.07096
1216.82	0.0857	1253.07	0.10896	3861.17	39	3703.52	39	3403.32	39	3132.7	39	4079.24	39	3975.06	39	4129.52	39	4179.3	39		624.475	0.12656	590.04	0.10653		1216.82	0.0857	1259.91	0.12373	3670.27	39	3289.26	39	3024.88	39	2628.75	39	4022.98	39		624.475	0.12656	714.845	0.18615		1216.82	0.0857	1271.91	0.08284
1217.8	0.07209	1253.43	0.11539	3861.55	39.1	3703.89	39.1	3403.66	39.1	3133.01	39.1	4079.64	39.1	3975.45	39.1	4129.93	39.1	4179.71	39.1		623.877	0.14031	591.699	0.08861		1217.8	0.07209	1260.68	0.1205	3670.63	39.1	3289.59	39.1	3025.18	39.1	2629.01	39.1	4023.38	39.1		623.877	0.14031	716.237	0.17228		1217.8	0.07209	1274.09	0.04568
1217.22	0.09725	1254.21	0.10943	3861.93	39.2	3704.25	39.2	3404	39.2	3133.32	39.2	4080.04	39.2	3975.84	39.2	4130.34	39.2	4180.12	39.2		624.577	0.13546	591.595	0.09532		1217.22	0.09725	1261.31	0.11957	3670.99	39.2	3289.92	39.2	3025.48	39.2	2629.27	39.2	4023.78	39.2		624.577	0.13546	716.811	0.17165		1217.22	0.09725	1274.73	0.04202
1216.63	0.1246	1255.24	0.09947	3862.32	39.3	3704.62	39.3	3404.33	39.3	3133.63	39.3	4080.45	39.3	3976.23	39.3	4130.75	39.3	4180.54	39.3		624.974	0.13829	594.336	0.06139		1216.63	0.1246	1261.39	0.13302	3671.36	39.3	3290.24	39.3	3025.78	39.3	2629.53	39.3	4024.17	39.3		624.974	0.13829	717.298	0.17209		1216.63	0.1246	1275.25	0.0442
1217.14	0.12422	1255.39	0.1099	3862.7	39.4	3704.98	39.4	3404.67	39.4	3133.94	39.4	4080.85	39.4	3976.63	39.4	4131.15	39.4	4180.95	39.4		624.758	0.14711	594.48	0.06623		1217.14	0.12422	1263.01	0.10767	3671.72	39.4	3290.57	39.4	3026.07	39.4	2629.79	39.4	4024.57	39.4		624.758	0.14711	717.461	0.17985		1217.14	0.12422	1275.95	0.0415
1218.35	0.10848	1255.01	0.13279	3863.08	39.5	3705.35	39.5	3405	39.5	3134.25	39.5	4081.25	39.5	3977.02	39.5	4131.56	39.5	4181.36	39.5		625.414	0.14285	595.811	0.0528		1218.35	0.10848	1261.97	0.14827	3672.08	39.5	3290.89	39.5	3026.37	39.5	2630.05	39.5	4024.97	39.5		625.414	0.14285	720.63	0.13426		1218.35	0.10848	1276.58	0.04155
1219.46	0.09579	1255.16	0.14349	3863.46	39.6	3705.71	39.6	3405.34	39.6	3134.56	39.6	4081.65	39.6	3977.41	39.6	4131.97	39.6	4181.77	39.6		625.709	0.14428	596.942	0.04259		1219.46	0.09579	1261.99	0.16338	3672.44	39.6	3291.21	39.6	3026.67	39.6	2630.31	39.6	4025.36	39.6		625.709	0.14428	720.703	0.14281		1219.46	0.09579	1276.43	0.06174
1219.03	0.12031	1256.04	0.1355	3863.84	39.7	3706.08	39.7	3405.67	39.7	3134.87	39.7	4082.05	39.7	3977.8	39.7	4132.37	39.7	4182.18	39.7		625.002	0.16068	598.914	0.01787		1219.03	0.12031	1262.19	0.17442	3672.8	39.7	3291.54	39.7	3026.97	39.7	2630.56	39.7	4025.76	39.7		625.002	0.16068	721.626	0.13532		1219.03	0.12031	1276.17	0.08153
1218.35	0.15025	1256.08	0.14884	3864.22	39.8	3706.44	39.8	3406.01	39.8	3135.17	39.8	4082.45	39.8	3978.19	39.8	4132.78	39.8	4182.59	39.8		625.051	0.16556	597.287	0.04955		1218.35	0.15025	1262.75	0.17689	3673.16	39.8	3291.86	39.8	3027.26	39.8	2630.82	39.8	4026.15	39.8		625.051	0.16556	723.174	0.11502		1218.35	0.15025	1276.64	0.08492
1219.97	0.12482	1256.67	0.15096	3864.59	39.9	3706.8	39.9	3406.34	39.9	3135.48	39.9	4082.85	39.9	3978.58	39.9	4133.18	39.9	4183	39.9		626.051	0.157	593.141	0.11516		1219.97	0.12482	1262.72	0.19335	3673.52	39.9	3292.18	39.9	3027.56	39.9	2631.08	39.9	4026.55	39.9		626.051	0.157	724.799	0.09503		1219.97	0.12482	1278.36	0.05871
1220.32	0.12671	1257.19	0.15491	3864.97	40	3707.17	40	3406.67	40	3135.79	40	4083.25	40	3978.97	40	4133.59	40	4183.41	40		627.083	0.14914	591.683	0.14535		1220.32	0.12671	1263.05	0.19843	3673.88	40	3292.5	40	3027.86	40	2631.34	40	4026.94	40		627.083	0.14914	726.446	0.07567		1220.32	0.12671	1278.3	0.07477
1220.9	0.12496	1257.3	0.16608	3865.35	40.1	3707.53	40.1	3407.01	40.1	3136.09	40.1	4083.65	40.1	3979.36	40.1	4133.99	40.1	4183.82	40.1		628.119	0.14032	592.955	0.1331		1220.9	0.12496	1262.89	0.21686	3674.24	40.1	3292.83	40.1	3028.15	40.1	2631.59	40.1	4027.34	40.1		628.119	0.14032	725.248	0.10524		1220.9	0.12496	1279.48	0.06358
1221	0.1355	1258.53	0.15087	3865.73	40.2	3707.89	40.2	3407.34	40.2	3136.4	40.2	4084.05	40.2	3979.75	40.2	4134.39	40.2	4184.23	40.2		629.348	0.1293	593.837	0.12641		1221	0.1355	1262.38	0.2452	3674.6	40.2	3293.15	40.2	3028.45	40.2	2631.85	40.2	4027.73	40.2		629.348	0.1293	726.147	0.09861		1221	0.1355	1280.94	0.04026
1221.54	0.13426	1259.54	0.14379	3866.1	40.3	3708.25	40.3	3407.67	40.3	3136.71	40.3	4084.45	40.3	3980.13	40.3	4134.8	40.3	4184.64	40.3		630.247	0.12227	596.294	0.09697		1221.54	0.13426	1262.31	0.25924	3674.96	40.3	3293.47	40.3	3028.74	40.3	2632.11	40.3	4028.12	40.3		630.247	0.12227	725.764	0.1147		1221.54	0.13426	1281.43	0.04497
1222.26	0.13195	1260.46	0.13708	3866.48	40.4	3708.61	40.4	3408	40.4	3137.01	40.4	4084.85	40.4	3980.52	40.4	4135.2	40.4	4185.04	40.4		631.186	0.11417	597.219	0.08936		1222.26	0.13195	1262.8	0.26107	3675.32	40.4	3293.79	40.4	3029.04	40.4	2632.36	40.4	4028.51	40.4		631.186	0.11417	727.365	0.09615		1222.26	0.13195	1281.33	0.06613
1221.71	0.15472	1260.58	0.1465	3866.86	40.5	3708.97	40.5	3408.33	40.5	3137.32	40.5	4085.24	40.5	3980.91	40.5	4135.6	40.5	4185.45	40.5		632.912	0.0954	597.249	0.09493		1221.71	0.15472	1262.86	0.27267	3675.67	40.5	3294.11	40.5	3029.33	40.5	2632.62	40.5	4028.9	40.5		632.912	0.0954	728.11	0.09157		1221.71	0.15472	1281.67	0.07218
1223.04	0.13744	1262.13	0.1229	3867.23	40.6	3709.33	40.6	3408.66	40.6	3137.62	40.6	4085.64	40.6	3981.3	40.6	4136	40.6	4185.86	40.6		635.405	0.06432	600.559	0.05186		1223.04	0.13744	1262.77	0.29023	3676.03	40.6	3294.43	40.6	3029.63	40.6	2632.88	40.6	4029.3	40.6		635.405	0.06432	727.325	0.11352		1223.04	0.13744	1282.69	0.06204
1224.89	0.10504	1263.45	0.10261	3867.61	40.7	3709.69	40.7	3409	40.7	3137.92	40.7	4086.04	40.7	3981.68	40.7	4136.4	40.7	4186.26	40.7		638.946	0.01764	601.541	0.04422		1224.89	0.10504	1264.29	0.26947	3676.39	40.7	3294.75	40.7	3029.92	40.7	2633.13	40.7	4029.69	40.7		638.946	0.01764	728.858	0.09792		1224.89	0.10504	1282.86	0.07276
1225.29	0.10706	1263.78	0.10877	3867.98	40.8	3710.05	40.8	3409.33	40.8	3138.23	40.8	4086.43	40.8	3982.07	40.8	4136.8	40.8	4186.67	40.8		639.65	0.01331	602.645	0.0352		1225.29	0.10706	1265.83	0.24325	3676.74	40.8	3295.07	40.8	3030.21	40.8	2633.39	40.8	4030.08	40.8		639.65	0.01331	729.128	0.10143		1225.29	0.10706	1282.48	0.09275
1224.3	0.14192	1264.06	0.11889	3868.36	40.9	3710.41	40.9	3409.66	40.9	3138.53	40.9	4086.83	40.9	3982.45	40.9	4137.2	40.9	4187.07	40.9		641.822	-0.01281	601.17	0.06529		1224.3	0.14192	1266.84	0.23243	3677.1	40.9	3295.39	40.9	3030.51	40.9	2633.64	40.9	4030.47	40.9		641.822	-0.01281	729.034	0.11058		1224.3	0.14192	1282.71	0.10259
1223.95	0.16329	1264.27	0.13134	3868.73	41	3710.77	41	3409.98	41	3138.84	41	4087.22	41	3982.84	41	4137.6	41	4187.48	41		642.607	-0.01793	599.118	0.10319		1223.95	0.16329	1267	0.24221	3677.45	41	3295.7	41	3030.8	41	2633.9	41	4030.86	41		642.607	-0.01793	729.976	0.10414		1223.95	0.16329	1281.54	0.14352
1226.03	0.12623	1264.06	0.15092	3869.1	41.1	3711.13	41.1	3410.31	41.1	3139.14	41.1	4087.62	41.1	3983.22	41.1	4138	41.1	4187.88	41.1		642.126	-0.00335	598.426	0.12193		1226.03	0.12623	1267.1	0.25426	3677.81	41.1	3296.02	41.1	3031.09	41.1	2634.15	41.1	4031.25	41.1		642.126	-0.00335	730.996	0.0956		1226.03	0.12623	1281.46	0.15892
1227.74	0.09363	1264.42	0.15517	3869.48	41.2	3711.49	41.2	3410.64	41.2	3139.44	41.2	4088.01	41.2	3983.61	41.2	4138.4	41.2	4188.29	41.2		642.911	-0.00908	599.121	0.11977		1227.74	0.09363	1267.89	0.24949	3678.16	41.2	3296.34	41.2	3031.38	41.2	2634.4	41.2	4031.63	41.2		642.911	-0.00908	730.928	0.10389		1227.74	0.09363	1281.88	0.16254
1227.93	0.10027	1264.85	0.15978	3869.85	41.3	3711.84	41.3	3410.97	41.3	3139.74	41.3	4088.4	41.3	3983.99	41.3	4138.8	41.3	4188.69	41.3		643.343	-0.00804	599.607	0.11842		1227.93	0.10027	1267.24	0.2779	3678.52	41.3	3296.66	41.3	3031.68	41.3	2634.66	41.3	4032.02	41.3		643.343	-0.00804	733.13	0.07262		1227.93	0.10027	1282.32	0.1646
1227.81	0.11441	1266.11	0.14289	3870.22	41.4	3712.2	41.4	3411.3	41.4	3140.05	41.4	4088.8	41.4	3984.37	41.4	4139.2	41.4	4189.09	41.4		643.387	-0.00105	598.591	0.13996		1227.81	0.11441	1269.17	0.24608	3678.87	41.4	3296.97	41.4	3031.97	41.4	2634.91	41.4	4032.41	41.4		643.387	-0.00105	732.796	0.0863		1227.81	0.11441	1283.29	0.1513
1228.96	0.09945	1266.7	0.14335	3870.59	41.5	3712.56	41.5	3411.63	41.5	3140.35	41.5	4089.19	41.5	3984.76	41.5	4139.6	41.5	4189.49	41.5		647.008	-0.04534	598.941	0.14267		1228.96	0.09945	1269.94	0.24208	3679.22	41.5	3297.29	41.5	3032.26	41.5	2635.16	41.5	4032.8	41.5		647.008	-0.04534	734.66	0.06122		1228.96	0.09945	1284.19	0.14337
1231.79	0.04512	1266.96	0.15261	3870.96	41.6	3712.91	41.6	3411.95	41.6	3140.65	41.6	4089.58	41.6	3985.14	41.6	4139.99	41.6	4189.9	41.6		650.09	-0.0852	600.525	0.12717		1231.79	0.04512	1271.61	0.21768	3679.58	41.6	3297.61	41.6	3032.55	41.6	2635.42	41.6	4033.18	41.6		650.09	-0.0852	734.711	0.07069		1231.79	0.04512	1284.89	0.14012
1233.92	0.0082	1267.68	0.14982	3871.33	41.7	3713.27	41.7	3412.28	41.7	3140.95	41.7	4089.97	41.7	3985.52	41.7	4140.39	41.7	4190.3	41.7		654.499	-0.14477	602.955	0.09677		1233.92	0.0082	1272.3	0.21616	3679.93	41.7	3297.92	41.7	3032.84	41.7	2635.67	41.7	4033.57	41.7		654.499	-0.14477	735.101	0.07372		1233.92	0.0082	1284.78	0.15629
1233.3	0.03357	1269.62	0.11562	3871.71	41.8	3713.62	41.8	3412.61	41.8	3141.25	41.8	4090.37	41.8	3985.9	41.8	4140.79	41.8	4190.7	41.8		654.519	-0.1388	604.304	0.08285		1233.3	0.03357	1273.23	0.20618	3680.28	41.8	3298.24	41.8	3033.13	41.8	2635.92	41.8	4033.96	41.8		654.519	-0.1388	734.289	0.09584		1233.3	0.03357	1284.58	0.1758
1234.09	0.02722	1270.34	0.11004	3872.08	41.9	3713.98	41.9	3412.93	41.9	3141.55	41.9	4090.76	41.9	3986.28	41.9	4141.18	41.9	4191.1	41.9		656.6	-0.16352	606.624	0.05425		1234.09	0.02722	1273.8	0.20455	3680.63	41.9	3298.55	41.9	3033.42	41.9	2636.17	41.9	4034.34	41.9		656.6	-0.16352	734.627	0.09887		1234.09	0.02722	1285.06	0.17758
1235.58	0.00347	1270.45	0.12313	3872.45	42	3714.33	42	3413.26	42	3141.85	42	4091.15	42	3986.66	42	4141.58	42	4191.5	42		656.758	-0.16012	607.597	0.04816		1235.58	0.00347	1274.69	0.19735	3680.99	42	3298.87	42	3033.71	42	2636.43	42	4034.73	42		656.758	-0.16012	736.339	0.07637		1235.58	0.00347	1284.68	0.19944
1237.83	-0.03608	1270.16	0.14385	3872.81	42.1	3714.69	42.1	3413.59	42.1	3142.15	42.1	4091.54	42.1	3987.04	42.1	4141.97	42.1	4191.9	42.1		657.597	-0.16713	607.166	0.06341		1237.83	-0.03608	1274.99	0.20419	3681.34	42.1	3299.18	42.1	3034	42.1	2636.68	42.1	4035.11	42.1		657.597	-0.16713	736.367	0.08405		1237.83	-0.03608	1284.82	0.20887
1238.7	-0.04411	1270.34	0.15069	3873.18	42.2	3715.04	42.2	3413.91	42.2	3142.45	42.2	4091.93	42.2	3987.42	42.2	4142.37	42.2	4192.3	42.2		657.898	-0.16546	604.36	0.11308		1238.7	-0.04411	1275.9	0.19705	3681.69	42.2	3299.5	42.2	3034.29	42.2	2636.93	42.2	4035.5	42.2		657.898	-0.16546	737.344	0.07476		1238.7	-0.04411	1284.2	0.23669
1238.39	-0.02667	1270.33	0.16445	3873.55	42.3	3715.4	42.3	3414.24	42.3	3142.75	42.3	4092.32	42.3	3987.8	42.3	4142.76	42.3	4192.7	42.3		658.055	-0.16211	605.693	0.10144		1238.39	-0.02667	1277.55	0.16929	3682.04	42.3	3299.81	42.3	3034.58	42.3	2637.18	42.3	4035.88	42.3		658.055	-0.16211	736.193	0.10364		1238.39	-0.02667	1284.88	0.23154
1239.99	-0.05144	1271.5	0.15245	3873.92	42.4	3715.75	42.4	3414.56	42.4	3143.05	42.4	4092.71	42.4	3988.18	42.4	4143.16	42.4	4193.1	42.4		657.344	-0.14652	606.709	0.09417		1239.99	-0.05144	1278.42	0.16176	3682.39	42.4	3300.13	42.4	3034.87	42.4	2637.43	42.4	4036.26	42.4		657.344	-0.14652	736.203	0.11389		1239.99	-0.05144	1284.68	0.25264
1240	-0.04103	1271.68	0.16129	3874.29	42.5	3716.1	42.5	3414.88	42.5	3143.35	42.5	4093.09	42.5	3988.56	42.5	4143.55	42.5	4193.49	42.5		657.23	-0.14018	607.204	0.09443		1240	-0.04103	1279.57	0.14947	3682.74	42.5	3300.44	42.5	3035.15	42.5	2637.68	42.5	4036.65	42.5		657.23	-0.14018	738.459	0.08451		1240	-0.04103	1284.81	0.26224
1240.1	-0.03045	1272.45	0.16115	3874.66	42.6	3716.45	42.6	3415.21	42.6	3143.64	42.6	4093.48	42.6	3988.94	42.6	4143.94	42.6	4193.89	42.6		655.601	-0.1101	604.704	0.13896		1240.1	-0.03045	1279.31	0.16933	3683.09	42.6	3300.75	42.6	3035.44	42.6	2637.93	42.6	4037.03	42.6		655.601	-0.1101	737.725	0.10519		1240.1	-0.03045	1285.92	0.24723
1241.73	-0.05723	1272.84	0.16366	3875.02	42.7	3716.81	42.7	3415.53	42.7	3143.94	42.7	4093.87	42.7	3989.32	42.7	4144.34	42.7	4194.29	42.7		656.788	-0.12157	606.613	0.11811		1241.73	-0.05723	1279.44	0.18319	3683.44	42.7	3301.07	42.7	3035.73	42.7	2638.18	42.7	4037.41	42.7		656.788	-0.12157	738.538	0.10055		1241.73	-0.05723	1285.63	0.26975
1241.69	-0.04531	1272.6	0.18304	3875.39	42.8	3717.16	42.8	3415.86	42.8	3144.24	42.8	4094.26	42.8	3989.69	42.8	4144.73	42.8	4194.69	42.8		657.984	-0.13205	607.17	0.11519		1241.69	-0.04531	1278.33	0.22431	3683.78	42.8	3301.38	42.8	3036.02	42.8	2638.43	42.8	4037.8	42.8		657.984	-0.13205	740.678	0.07321		1241.69	-0.04531	1285.39	0.28705
1242.56	-0.05503	1274.13	0.1565	3875.76	42.9	3717.51	42.9	3416.18	42.9	3144.54	42.9	4094.65	42.9	3990.07	42.9	4145.12	42.9	4195.08	42.9		658.387	-0.13142	607.935	0.10925		1242.56	-0.05503	1278.06	0.2465	3684.13	42.9	3301.69	42.9	3036.3	42.9	2638.68	42.9	4038.18	42.9		658.387	-0.13142	739.053	0.10906		1242.56	-0.05503	1287.19	0.2576
1241.63	-0.01897	1274.71	0.15727	3876.12	43	3717.86	43	3416.5	43	3144.83	43	4095.03	43	3990.45	43	4145.51	43	4195.48	43		659.755	-0.14562	609.932	0.08529		1241.63	-0.01897	1279.95	0.21477	3684.48	43	3302	43	3036.59	43	2638.93	43	4038.56	43		659.755	-0.14562	739.96	0.10121		1241.63	-0.01897	1287.93	0.25486
1241.42	0.000616914	1275.7	0.14831	3876.49	43.1	3718.21	43.1	3416.82	43.1	3145.13	43.1	4095.42	43.1	3990.82	43.1	4145.9	43.1	4195.87	43.1		659.559	-0.13669	608.956	0.10618		1241.42	0.000616914	1280.02	0.22591	3684.83	43.1	3302.31	43.1	3036.88	43.1	2639.18	43.1	4038.94	43.1		659.559	-0.13669	741.53	0.08243		1241.42	0.000616914	1288.96	0.24481
1242.97	-0.02234	1277.09	0.12644	3876.85	43.2	3718.56	43.2	3417.14	43.2	3145.43	43.2	4095.8	43.2	3991.2	43.2	4146.29	43.2	4196.27	43.2		661.234	-0.15617	608.58	0.12026		1242.97	-0.02234	1279.72	0.25027	3685.18	43.2	3302.62	43.2	3037.16	43.2	2639.43	43.2	4039.32	43.2		661.234	-0.15617	740.722	0.10719		1242.97	-0.02234	1288.53	0.26745
1243.8	-0.02932	1277.66	0.12934	3877.22	43.3	3718.91	43.3	3417.47	43.3	3145.72	43.3	4096.19	43.3	3991.58	43.3	4146.68	43.3	4196.66	43.3		661.054	-0.14744	609.805	0.10923		1243.8	-0.02932	1280.66	0.24036	3685.52	43.3	3302.94	43.3	3037.45	43.3	2639.67	43.3	4039.7	43.3		661.054	-0.14744	741.641	0.10016		1243.8	-0.02932	1288.93	0.27473
1243.59	-0.013	1278.09	0.1331	3877.58	43.4	3719.26	43.4	3417.79	43.4	3146.02	43.4	4096.57	43.4	3991.95	43.4	4147.07	43.4	4197.06	43.4		660.976	-0.14169	609.995	0.11309		1243.59	-0.013	1280.67	0.25512	3685.87	43.4	3303.25	43.4	3037.74	43.4	2639.92	43.4	4040.08	43.4		660.976	-0.14169	742.084	0.10223		1243.59	-0.013	1288.94	0.28695
1242.18	0.03052	1278.52	0.13332	3877.95	43.5	3719.61	43.5	3418.11	43.5	3146.31	43.5	4096.96	43.5	3992.33	43.5	4147.46	43.5	4197.45	43.5		659.656	-0.11701	611.44	0.09987		1242.18	0.03052	1280.09	0.28176	3686.21	43.5	3303.56	43.5	3038.02	43.5	2640.17	43.5	4040.46	43.5		659.656	-0.11701	742.741	0.09761		1242.18	0.03052	1290.33	0.26896
1242.33	0.03819	1278.77	0.14046	3878.31	43.6	3719.96	43.6	3418.43	43.6	3146.61	43.6	4097.34	43.6	3992.7	43.6	4147.85	43.6	4197.85	43.6		656.648	-0.06503	610.615	0.12016		1242.33	0.03819	1281.2	0.26648	3686.56	43.6	3303.87	43.6	3038.31	43.6	2640.42	43.6	4040.84	43.6		656.648	-0.06503	743.099	0.10232		1242.33	0.03819	1291.55	0.25334
1243.01	0.0356	1278.23	0.1677	3878.67	43.7	3720.31	43.7	3418.75	43.7	3146.9	43.7	4097.73	43.7	3993.07	43.7	4148.24	43.7	4198.24	43.7		656.894	-0.06335	610.53	0.12901		1243.01	0.0356	1281.54	0.27257	3686.91	43.7	3304.18	43.7	3038.59	43.7	2640.67	43.7	4041.22	43.7		656.894	-0.06335	744.162	0.09428		1243.01	0.0356	1292.23	0.24902
1243.3	0.039	1279.2	0.15852	3879.04	43.8	3720.66	43.8	3419.07	43.8	3147.2	43.8	4098.11	43.8	3993.45	43.8	4148.63	43.8	4198.63	43.8		655.145	-0.0319	611.404	0.12233		1243.3	0.039	1281.75	0.2838	3687.25	43.8	3304.48	43.8	3038.87	43.8	2640.91	43.8	4041.59	43.8		655.145	-0.0319	745.489	0.08159		1243.3	0.039	1292.86	0.24751
1243.07	0.05819	1280.23	0.14799	3879.4	43.9	3721	43.9	3419.39	43.9	3147.49	43.9	4098.49	43.9	3993.82	43.9	4149.02	43.9	4199.03	43.9		656.465	-0.04546	610.381	0.14505		1243.07	0.05819	1282.35	0.28323	3687.6	43.9	3304.79	43.9	3039.16	43.9	2641.16	43.9	4041.97	43.9		656.465	-0.04546	746.218	0.08002		1243.07	0.05819	1294	0.2325
1242.17	0.09245	1281.84	0.1234	3879.76	44	3721.35	44	3419.71	44	3147.79	44	4098.88	44	3994.19	44	4149.4	44	4199.42	44		658.03	-0.06147	611.771	0.13065		1242.17	0.09245	1283.08	0.27824	3687.94	44	3305.1	44	3039.44	44	2641.41	44	4042.35	44		658.03	-0.06147	746.198	0.0918		1242.17	0.09245	1295.08	0.22298
1242.18	0.1036	1282.27	0.12911	3880.12	44.1	3721.7	44.1	3420.03	44.1	3148.08	44.1	4099.26	44.1	3994.57	44.1	4149.79	44.1	4199.81	44.1		658.472	-0.06214	612.131	0.13096		1242.18	0.1036	1283.78	0.27613	3688.28	44.1	3305.41	44.1	3039.73	44.1	2641.65	44.1	4042.73	44.1		658.472	-0.06214	746.45	0.09823		1242.18	0.1036	1296.13	0.21314
1241.77	0.12542	1282.63	0.13402	3880.48	44.2	3722.04	44.2	3420.35	44.2	3148.37	44.2	4099.64	44.2	3994.94	44.2	4150.18	44.2	4200.2	44.2		658.899	-0.06129	613.976	0.11028		1241.77	0.12542	1283.32	0.3015	3688.63	44.2	3305.72	44.2	3040.01	44.2	2641.9	44.2	4043.1	44.2		658.899	-0.06129	747.09	0.09687		1241.77	0.12542	1296.86	0.21122
1242.67	0.11658	1282.25	0.15591	3880.85	44.3	3722.39	44.3	3420.66	44.3	3148.67	44.3	4100.02	44.3	3995.31	44.3	4150.56	44.3	4200.59	44.3		659.52	-0.06385	614.558	0.10848		1242.67	0.11658	1283.39	0.31283	3688.97	44.3	3306.03	44.3	3040.29	44.3	2642.15	44.3	4043.48	44.3		659.52	-0.06385	746.58	0.11481		1242.67	0.11658	1297.54	0.20844
1243.21	0.1146	1282.96	0.15702	3881.21	44.4	3722.74	44.4	3420.98	44.4	3148.96	44.4	4100.4	44.4	3995.68	44.4	4150.95	44.4	4200.98	44.4		659.009	-0.04897	615.025	0.10828		1243.21	0.1146	1283.71	0.31792	3689.31	44.4	3306.33	44.4	3040.58	44.4	2642.39	44.4	4043.86	44.4		659.009	-0.04897	746.142	0.13391		1243.21	0.1146	1297.86	0.21456
1244.29	0.10003	1283.12	0.16674	3881.57	44.5	3723.08	44.5	3421.3	44.5	3149.25	44.5	4100.79	44.5	3996.05	44.5	4151.34	44.5	4201.37	44.5		660.552	-0.06639	615.031	0.11611		1244.29	0.10003	1283.67	0.33413	3689.66	44.5	3306.64	44.5	3040.86	44.5	2642.64	44.5	4044.23	44.5		660.552	-0.06639	746.347	0.13959		1244.29	0.10003	1298.65	0.20911
1245.76	0.07861	1283.51	0.17539	3881.93	44.6	3723.43	44.6	3421.62	44.6	3149.54	44.6	4101.17	44.6	3996.43	44.6	4151.72	44.6	4201.76	44.6		660.228	-0.05525	614.904	0.12455		1245.76	0.07861	1283.37	0.35477	3690	44.6	3306.95	44.6	3041.14	44.6	2642.88	44.6	4044.61	44.6		660.228	-0.05525	747.37	0.13279		1245.76	0.07861	1299.76	0.19535
1247.8	0.04292	1285.15	0.14841	3882.29	44.7	3723.77	44.7	3421.94	44.7	3149.84	44.7	4101.55	44.7	3996.8	44.7	4152.11	44.7	4202.15	44.7		659.966	-0.04685	615.433	0.12562		1247.8	0.04292	1284.31	0.34518	3690.34	44.7	3307.25	44.7	3041.42	44.7	2643.13	44.7	4044.98	44.7		659.966	-0.04685	747.269	0.1437		1247.8	0.04292	1301.67	0.1648
1248.73	0.03318	1285.5	0.1564	3882.65	44.8	3724.12	44.8	3422.25	44.8	3150.13	44.8	4101.93	44.8	3997.17	44.8	4152.49	44.8	4202.54	44.8		660.814	-0.05371	616.456	0.11789		1248.73	0.03318	1285.24	0.33682	3690.68	44.8	3307.56	44.8	3041.7	44.8	2643.37	44.8	4045.36	44.8		660.814	-0.05371	749.312	0.11837		1248.73	0.03318	1301.43	0.1858
1249.9	0.01482	1286.02	0.1567	3883.01	44.9	3724.46	44.9	3422.57	44.9	3150.42	44.9	4102.31	44.9	3997.54	44.9	4152.87	44.9	4202.93	44.9		658.73	-0.01622	617.846	0.10435		1249.9	0.01482	1285.04	0.35302	3691.03	44.9	3307.87	44.9	3041.99	44.9	2643.62	44.9	4045.73	44.9		658.73	-0.01622	748.9	0.13524		1249.9	0.01482	1302.77	0.16768
1251.07	0.000173195	1286.38	0.16075	3883.37	45	3724.81	45	3422.89	45	3150.71	45	4102.69	45	3997.91	45	4153.26	45	4203.32	45		658.061	0.0018	618.956	0.0944		1251.07	0.000173195	1285.83	0.34876	3691.37	45	3308.17	45	3042.27	45	2643.86	45	4046.11	45		658.061	0.0018	748.48	0.15429		1251.07	0.000173195	1302.57	0.18669
1251.25	0.00797	1286.48	0.17491	3883.72	45.1	3725.15	45.1	3423.2	45.1	3151	45.1	4103.06	45.1	3998.27	45.1	4153.64	45.1	4203.71	45.1		658.621	0.000780344	620.494	0.07887		1251.25	0.00797	1286.57	0.3435	3691.71	45.1	3308.48	45.1	3042.55	45.1	2644.1	45.1	4046.48	45.1		658.621	0.000780344	750.446	0.12969		1251.25	0.00797	1304.54	0.15486
1252.28	-0.00561	1287.11	0.1702	3884.08	45.2	3725.5	45.2	3423.52	45.2	3151.29	45.2	4103.44	45.2	3998.64	45.2	4154.02	45.2	4204.1	45.2		659.449	-0.00594	620.751	0.08107		1252.28	-0.00561	1286.55	0.35718	3692.05	45.2	3308.78	45.2	3042.83	45.2	2644.35	45.2	4046.85	45.2		659.449	-0.00594	751.397	0.12354		1252.28	-0.00561	1304.91	0.15768
1252.36	0.00491	1287.56	0.1761	3884.44	45.3	3725.84	45.3	3423.83	45.3	3151.58	45.3	4103.82	45.3	3999.01	45.3	4154.41	45.3	4204.48	45.3		658.277	0.01612	622.557	0.06079		1252.36	0.00491	1288.37	0.32847	3692.39	45.3	3309.09	45.3	3043.11	45.3	2644.59	45.3	4047.23	45.3		658.277	0.01612	749.817	0.16155		1252.36	0.00491	1305.9	0.1497
1252.18	0.02085	1288.09	0.18245	3884.8	45.4	3726.18	45.4	3424.15	45.4	3151.87	45.4	4104.2	45.4	3999.38	45.4	4154.79	45.4	4204.87	45.4		658.468	0.01932	620.722	0.09392		1252.18	0.02085	1289.45	0.31435	3692.73	45.4	3309.39	45.4	3043.39	45.4	2644.84	45.4	4047.6	45.4		658.468	0.01932	751.361	0.14635		1252.18	0.02085	1306.6	0.14546
1252.4	0.02695	1289.32	0.16846	3885.16	45.5	3726.52	45.5	3424.46	45.5	3152.16	45.5	4104.58	45.5	3999.75	45.5	4155.17	45.5	4205.26	45.5		659.62	0.0076	622.041	0.08029		1252.4	0.02695	1290.11	0.31506	3693.07	45.5	3309.7	45.5	3043.67	45.5	2645.08	45.5	4047.97	45.5		659.62	0.0076	751.957	0.14408		1252.4	0.02695	1307.61	0.13308
1255.06	-0.02213	1289.87	0.16987	3885.51	45.6	3726.87	45.6	3424.78	45.6	3152.45	45.6	4104.95	45.6	4000.12	45.6	4155.55	45.6	4205.64	45.6		659.151	0.02269	623.536	0.06521		1255.06	-0.02213	1290.46	0.32055	3693.41	45.6	3310	45.6	3043.95	45.6	2645.32	45.6	4048.34	45.6		659.151	0.02269	751.183	0.16769		1255.06	-0.02213	1308.14	0.13653
1255	-0.00659	1290.58	0.1678	3885.87	45.7	3727.21	45.7	3425.09	45.7	3152.74	45.7	4105.33	45.7	4000.48	45.7	4155.94	45.7	4206.03	45.7		660.634	0.00794	624.358	0.06083		1255	-0.00659	1292.12	0.29393	3693.75	45.7	3310.31	45.7	3044.23	45.7	2645.56	45.7	4048.71	45.7		660.634	0.00794	750.646	0.18505		1255	-0.00659	1308.59	0.14203
1256.41	-0.02811	1291.02	0.1699	3886.23	45.8	3727.55	45.8	3425.41	45.8	3153.03	45.8	4105.71	45.8	4000.85	45.8	4156.32	45.8	4206.42	45.8		659.925	0.02412	627.844	0.01458		1256.41	-0.02811	1292.73	0.29447	3694.09	45.8	3310.61	45.8	3044.51	45.8	2645.81	45.8	4049.09	45.8		659.925	0.02412	750.653	0.19332		1256.41	-0.02811	1308.58	0.15647
1257.88	-0.05381	1291.76	0.1652	3886.58	45.9	3727.89	45.9	3425.72	45.9	3153.32	45.9	4106.08	45.9	4001.22	45.9	4156.7	45.9	4206.8	45.9		657.394	0.0686	628.817	0.00617		1257.88	-0.05381	1293.35	0.29604	3694.42	45.9	3310.91	45.9	3044.79	45.9	2646.05	45.9	4049.46	45.9		657.394	0.0686	752.617	0.16705		1257.88	-0.05381	1308.17	0.18027
1259.17	-0.07214	1292.76	0.15493	3886.94	46	3728.23	46	3426.03	46	3153.61	46	4106.46	46	4001.58	46	4157.08	46	4207.19	46		657.565	0.07212	631.717	-0.03006		1259.17	-0.07214	1293.57	0.30642	3694.76	46	3311.22	46	3045.06	46	2646.29	46	4049.83	46		657.565	0.07212	752.848	0.17128		1259.17	-0.07214	1308.08	0.19585
1261.08	-0.10561	1294.46	0.13114	3887.29	46.1	3728.57	46.1	3426.35	46.1	3153.9	46.1	4106.83	46.1	4001.95	46.1	4157.46	46.1	4207.57	46.1		658.873	0.0588	630.695	-0.00897		1261.08	-0.10561	1294.89	0.29007	3695.1	46.1	3311.52	46.1	3045.34	46.1	2646.53	46.1	4050.2	46.1		658.873	0.0588	755.068	0.1411		1261.08	-0.10561	1308.19	0.20662
1261.29	-0.09675	1295.75	0.11526	3887.65	46.2	3728.92	46.2	3426.66	46.2	3154.18	46.2	4107.21	46.2	4002.31	46.2	4157.84	46.2	4207.95	46.2		658.782	0.06577	631.4	-0.01185		1261.29	-0.09675	1296.11	0.27581	3695.44	46.2	3311.82	46.2	3045.62	46.2	2646.78	46.2	4050.57	46.2		658.782	0.06577	756.15	0.1314		1261.29	-0.09675	1309.32	0.19362
1261.71	-0.09579	1295.49	0.13481	3888	46.3	3729.26	46.3	3426.97	46.3	3154.47	46.3	4107.58	46.3	4002.68	46.3	4158.22	46.3	4208.34	46.3		658.705	0.07292	630.975	0.00198		1261.71	-0.09579	1297.34	0.25958	3695.77	46.3	3312.12	46.3	3045.9	46.3	2647.02	46.3	4050.94	46.3		658.705	0.07292	757.066	0.12263		1261.71	-0.09579	1310.09	0.19009
1261.44	-0.07641	1296.6	0.12153	3888.36	46.4	3729.6	46.4	3427.29	46.4	3154.76	46.4	4107.96	46.4	4003.04	46.4	4158.6	46.4	4208.72	46.4		658.266	0.08593	633.108	-0.02422		1261.44	-0.07641	1298.53	0.24478	3696.11	46.4	3312.42	46.4	3046.18	46.4	2647.26	46.4	4051.31	46.4		658.266	0.08593	757.378	0.12615		1261.44	-0.07641	1310.61	0.19494
1260.64	-0.04703	1296.81	0.12797	3888.71	46.5	3729.94	46.5	3427.6	46.5	3155.05	46.5	4108.33	46.5	4003.41	46.5	4158.98	46.5	4209.11	46.5		659.278	0.07677	634.987	-0.04566		1260.64	-0.04703	1299.16	0.24211	3696.45	46.5	3312.73	46.5	3046.45	46.5	2647.5	46.5	4051.68	46.5		659.278	0.07677	758.973	0.10615		1260.64	-0.04703	1312.38	0.16798
1261.55	-0.05798	1296.9	0.1421	3889.07	46.6	3730.27	46.6	3427.91	46.6	3155.33	46.6	4108.71	46.6	4003.77	46.6	4159.35	46.6	4209.49	46.6		659.643	0.0774	635.653	-0.04924		1261.55	-0.05798	1299.88	0.23825	3696.78	46.6	3313.03	46.6	3046.73	46.6	2647.74	46.6	4052.04	46.6		659.643	0.0774	760.458	0.08914		1261.55	-0.05798	1312.26	0.18357
1261.14	-0.03686	1296.46	0.16742	3889.42	46.7	3730.61	46.7	3428.22	46.7	3155.62	46.7	4109.08	46.7	4004.14	46.7	4159.73	46.7	4209.87	46.7		660.25	0.07436	634.85	-0.02965		1261.14	-0.03686	1301.48	0.2129	3697.12	46.7	3313.33	46.7	3047.01	46.7	2647.98	46.7	4052.41	46.7		660.25	0.07436	760.779	0.0928		1261.14	-0.03686	1313.62	0.16439
1260.84	-0.01858	1297.68	0.15405	3889.77	46.8	3730.95	46.8	3428.53	46.8	3155.91	46.8	4109.45	46.8	4004.5	46.8	4160.11	46.8	4210.25	46.8		661.958	0.05432	632.959	0.00517		1260.84	-0.01858	1301.65	0.22555	3697.46	46.8	3313.63	46.8	3047.29	46.8	2648.22	46.8	4052.78	46.8		661.958	0.05432	762.21	0.07773		1260.84	-0.01858	1313.92	0.17177
1260.67	-0.0025	1298.56	0.14844	3890.13	46.9	3731.29	46.9	3428.84	46.9	3156.19	46.9	4109.83	46.9	4004.86	46.9	4160.49	46.9	4210.64	46.9		664.741	0.01682	633.428	0.00456		1260.67	-0.0025	1302.56	0.21868	3697.79	46.9	3313.93	46.9	3047.56	46.9	2648.46	46.9	4053.15	46.9		664.741	0.01682	763.244	0.06911		1260.67	-0.0025	1314.83	0.16645
1260.98	0.000816189	1298.8	0.1578	3890.48	47	3731.63	47	3429.15	47	3156.48	47	4110.2	47	4005.23	47	4160.86	47	4211.02	47		666.268	-0.00171	632.697	0.02127		1260.98	0.000816189	1303.67	0.20571	3698.13	47	3314.23	47	3047.84	47	2648.7	47	4053.52	47		666.268	-0.00171	762.607	0.08936		1260.98	0.000816189	1314.29	0.19757
1260.82	0.01821	1298.79	0.17311	3890.83	47.1	3731.97	47.1	3429.46	47.1	3156.77	47.1	4110.57	47.1	4005.59	47.1	4161.24	47.1	4211.4	47.1		665.328	0.01987	632.044	0.03817		1260.82	0.01821	1303.92	0.21502	3698.46	47.1	3314.53	47.1	3048.11	47.1	2648.94	47.1	4053.88	47.1		665.328	0.01987	761.693	0.11491		1260.82	0.01821	1314.95	0.19887
1263.33	-0.02945	1299.46	0.16783	3891.18	47.2	3732.31	47.2	3429.78	47.2	3157.05	47.2	4110.94	47.2	4005.95	47.2	4161.62	47.2	4211.78	47.2		664.946	0.03311	631.303	0.05585		1263.33	-0.02945	1303.96	0.22548	3698.8	47.2	3314.83	47.2	3048.39	47.2	2649.18	47.2	4054.25	47.2		664.946	0.03311	761.722	0.12521		1263.33	-0.02945	1314.46	0.22465
1264.28	-0.04073	1300.51	0.15472	3891.53	47.3	3732.64	47.3	3430.09	47.3	3157.34	47.3	4111.31	47.3	4006.31	47.3	4161.99	47.3	4212.16	47.3		666.087	0.0229	633.472	0.02979		1264.28	-0.04073	1304.46	0.23052	3699.13	47.3	3315.13	47.3	3048.67	47.3	2649.42	47.3	4054.62	47.3		666.087	0.0229	762.996	0.11028		1264.28	-0.04073	1314.31	0.2442
1264.34	-0.03162	1300.68	0.16417	3891.89	47.4	3732.98	47.4	3430.4	47.4	3157.62	47.4	4111.69	47.4	4006.68	47.4	4162.37	47.4	4212.54	47.4		667.485	0.0081	632.829	0.0475		1264.34	-0.03162	1305.23	0.22545	3699.47	47.4	3315.43	47.4	3048.94	47.4	2649.66	47.4	4054.98	47.4		667.485	0.0081	763.124	0.11684		1264.34	-0.03162	1314.81	0.24874
1262.91	0.01071	1300.86	0.17461	3892.24	47.5	3733.32	47.5	3430.7	47.5	3157.91	47.5	4112.06	47.5	4007.04	47.5	4162.75	47.5	4212.92	47.5		667.903	0.00673	633.597	0.04357		1262.91	0.01071	1305.94	0.2238	3699.8	47.5	3315.73	47.5	3049.22	47.5	2649.9	47.5	4055.35	47.5		667.903	0.00673	764.74	0.09652		1262.91	0.01071	1315.57	0.24407
1264.46	-0.01342	1299.58	0.21924	3892.59	47.6	3733.65	47.6	3431.01	47.6	3158.19	47.6	4112.43	47.6	4007.4	47.6	4163.12	47.6	4213.3	47.6		667.642	0.01498	631.954	0.07601		1264.46	-0.01342	1305.83	0.23968	3700.13	47.6	3316.03	47.6	3049.49	47.6	2650.14	47.6	4055.71	47.6		667.642	0.01498	765.386	0.09385		1264.46	-0.01342	1316.77	0.22803
1263.38	0.0248	1300.14	0.22134	3892.94	47.7	3733.99	47.7	3431.32	47.7	3158.48	47.7	4112.8	47.7	4007.76	47.7	4163.5	47.7	4213.68	47.7		668.535	0.0075	630.832	0.09935		1263.38	0.0248	1306.81	0.2304	3700.47	47.7	3316.33	47.7	3049.77	47.7	2650.38	47.7	4056.08	47.7		668.535	0.0075	764.901	0.11198		1263.38	0.0248	1317.7	0.22145
1262.56	0.05761	1300.26	0.23272	3893.29	47.8	3734.33	47.8	3431.63	47.8	3158.76	47.8	4113.17	47.8	4008.12	47.8	4163.87	47.8	4214.06	47.8		669.872	-0.00658	630.711	0.10881		1262.56	0.05761	1307.27	0.23269	3700.8	47.8	3316.63	47.8	3050.04	47.8	2650.62	47.8	4056.44	47.8		669.872	-0.00658	765.754	0.10715		1262.56	0.05761	1318.54	0.21614
1263.93	0.03485	1300.87	0.23131	3893.64	47.9	3734.66	47.9	3431.94	47.9	3159.05	47.9	4113.54	47.9	4008.48	47.9	4164.24	47.9	4214.44	47.9		669.838	0.00147	631.709	0.10063		1263.93	0.03485	1308.56	0.21468	3701.13	47.9	3316.92	47.9	3050.31	47.9	2650.85	47.9	4056.81	47.9		669.838	0.00147	766.42	0.10656		1263.93	0.03485	1319.24	0.21435
1264.75	0.02739	1300.89	0.24261	3893.99	48	3735	48	3432.25	48	3159.33	48	4113.91	48	4008.84	48	4164.62	48	4214.82	48		669.471	0.01255	631.799	0.10806		1264.75	0.02739	1308.66	0.226	3701.46	48	3317.22	48	3050.59	48	2651.09	48	4057.17	48		669.471	0.01255	767.643	0.09553		1264.75	0.02739	1320.67	0.19522
1263.96	0.05445	1301.12	0.25294	3894.34	48.1	3735.33	48.1	3432.56	48.1	3159.61	48.1	4114.28	48.1	4009.2	48.1	4164.99	48.1	4215.2	48.1		670.418	0.00546	632.616	0.10268		1263.96	0.05445	1308.01	0.258	3701.8	48.1	3317.52	48.1	3050.86	48.1	2651.33	48.1	4057.54	48.1		670.418	0.00546	768.917	0.08214		1263.96	0.05445	1321.71	0.18268
1263.99	0.06662	1302.8	0.22294	3894.69	48.2	3735.67	48.2	3432.86	48.2	3159.9	48.2	4114.65	48.2	4009.56	48.2	4165.37	48.2	4215.57	48.2		670.528	0.01099	635.608	0.06512		1263.99	0.06662	1308.67	0.25654	3702.13	48.2	3317.82	48.2	3051.14	48.2	2651.57	48.2	4057.9	48.2		670.528	0.01099	769.465	0.08027		1263.99	0.06662	1323.43	0.15483
1264.61	0.06241	1302.81	0.23664	3895.04	48.3	3736	48.3	3433.17	48.3	3160.18	48.3	4115.01	48.3	4009.92	48.3	4165.74	48.3	4215.95	48.3		671.854	-0.00332	636.066	0.06453		1264.61	0.06241	1309.18	0.26075	3702.46	48.3	3318.11	48.3	3051.41	48.3	2651.81	48.3	4058.27	48.3		671.854	-0.00332	770.281	0.076		1264.61	0.06241	1324.13	0.15061
1265.3	0.06078	1303.84	0.22711	3895.38	48.4	3736.34	48.4	3433.48	48.4	3160.46	48.4	4115.38	48.4	4010.28	48.4	4166.11	48.4	4216.33	48.4		670.86	0.01895	636.194	0.06956		1265.3	0.06078	1310.29	0.25095	3702.79	48.4	3318.41	48.4	3051.68	48.4	2652.04	48.4	4058.63	48.4		670.86	0.01895	768.799	0.11186		1265.3	0.06078	1323.69	0.17582
1266.12	0.05298	1304.83	0.21688	3895.73	48.5	3736.67	48.5	3433.79	48.5	3160.74	48.5	4115.75	48.5	4010.64	48.5	4166.49	48.5	4216.71	48.5		671.567	0.01505	635.727	0.08498		1266.12	0.05298	1310.47	0.26402	3703.12	48.5	3318.71	48.5	3051.96	48.5	2652.28	48.5	4058.99	48.5		671.567	0.01505	768.091	0.13333		1266.12	0.05298	1324.57	0.16977
1266.41	0.05753	1305.27	0.21907	3896.08	48.6	3737	48.6	3434.09	48.6	3161.03	48.6	4116.12	48.6	4011	48.6	4166.86	48.6	4217.08	48.6		672.598	0.00521	636.59	0.08039		1266.41	0.05753	1310.65	0.27599	3703.45	48.6	3319.01	48.6	3052.23	48.6	2652.52	48.6	4059.35	48.6		672.598	0.00521	767.936	0.1445		1266.41	0.05753	1324.97	0.17589
1268.04	0.0319	1306.37	0.2067	3896.43	48.7	3737.34	48.7	3434.4	48.7	3161.31	48.7	4116.49	48.7	4011.35	48.7	4167.23	48.7	4217.46	48.7		673.103	0.00323	637.508	0.07424		1268.04	0.0319	1311.43	0.27164	3703.78	48.7	3319.3	48.7	3052.5	48.7	2652.75	48.7	4059.72	48.7		673.103	0.00323	768.883	0.13713		1268.04	0.0319	1325.29	0.1812
1269.81	0.00155	1305.61	0.24091	3896.78	48.8	3737.67	48.8	3434.71	48.8	3161.59	48.8	4116.85	48.8	4011.71	48.8	4167.6	48.8	4217.84	48.8		671.156	0.04027	635.94	0.10713		1269.81	0.00155	1311.82	0.27878	3704.11	48.8	3319.6	48.8	3052.77	48.8	2652.99	48.8	4060.08	48.8		671.156	0.04027	768.374	0.15478		1269.81	0.00155	1325.31	0.19742
1269.91	0.00986	1306.21	0.23972	3897.12	48.9	3738	48.9	3435.01	48.9	3161.87	48.9	4117.22	48.9	4012.07	48.9	4167.97	48.9	4218.21	48.9		668.022	0.09663	636.573	0.10648		1269.91	0.00986	1312.72	0.27308	3704.44	48.9	3319.89	48.9	3053.04	48.9	2653.23	48.9	4060.44	48.9		668.022	0.09663	768.503	0.16229		1269.91	0.00986	1326.25	0.1874
1271.9	-0.02567	1307.41	0.22464	3897.47	49	3738.34	49	3435.32	49	3162.15	49	4117.59	49	4012.43	49	4168.34	49	4218.59	49		669.587	0.07873	637.65	0.09676		1271.9	-0.02567	1314.08	0.25605	3704.77	49	3320.19	49	3053.32	49	2653.46	49	4060.8	49		669.587	0.07873	770.082	0.14287		1271.9	-0.02567	1326.77	0.19059
1271.02	0.00787	1307.77	0.23203	3897.82	49.1	3738.67	49.1	3435.62	49.1	3162.44	49.1	4117.95	49.1	4012.78	49.1	4168.71	49.1	4218.96	49.1		670.459	0.07185	637.971	0.1007		1271.02	0.00787	1315.21	0.2488	3705.1	49.1	3320.48	49.1	3053.59	49.1	2653.7	49.1	4061.16	49.1		670.459	0.07185	772.993	0.09818		1271.02	0.00787	1328.27	0.16958
1271.71	0.0051	1308.75	0.22371	3898.16	49.2	3739	49.2	3435.93	49.2	3162.72	49.2	4118.32	49.2	4013.14	49.2	4169.09	49.2	4219.34	49.2		670.367	0.08109	637.174	0.121		1271.71	0.0051	1315.61	0.25411	3705.43	49.2	3320.78	49.2	3053.86	49.2	2653.94	49.2	4061.52	49.2		670.367	0.08109	772.181	0.12226		1271.71	0.0051	1328.73	0.17413
1271.47	0.0235	1309.21	0.22525	3898.51	49.3	3739.33	49.3	3436.23	49.3	3163	49.3	4118.69	49.3	4013.5	49.3	4169.46	49.3	4219.71	49.3		669.998	0.09325	638.116	0.11458		1271.47	0.0235	1315.37	0.27525	3705.76	49.3	3321.07	49.3	3054.13	49.3	2654.17	49.3	4061.89	49.3		669.998	0.09325	774.096	0.09796		1271.47	0.0235	1329.8	0.16294
1272.85	0.00561	1310.13	0.2174	3898.86	49.4	3739.67	49.4	3436.54	49.4	3163.28	49.4	4119.05	49.4	4013.85	49.4	4169.83	49.4	4220.09	49.4		671.034	0.08488	640.325	0.08823		1272.85	0.00561	1316.68	0.25672	3706.09	49.4	3321.37	49.4	3054.4	49.4	2654.41	49.4	4062.25	49.4		671.034	0.08488	775.142	0.09032		1272.85	0.00561	1330.43	0.16177
1272.75	0.01729	1311.42	0.20116	3899.2	49.5	3740	49.5	3436.84	49.5	3163.56	49.5	4119.42	49.5	4014.21	49.5	4170.2	49.5	4220.46	49.5		671.162	0.09062	642.795	0.05752		1272.75	0.01729	1318.06	0.2391	3706.42	49.5	3321.66	49.5	3054.67	49.5	2654.64	49.5	4062.61	49.5		671.162	0.09062	776.577	0.07407		1272.75	0.01729	1329.76	0.19344
1274.29	-0.00952	1312.37	0.19325	3899.55	49.6	3740.33	49.6	3437.15	49.6	3163.84	49.6	4119.78	49.6	4014.57	49.6	4170.56	49.6	4220.84	49.6		672.408	0.0794	641.448	0.08859		1274.29	-0.00952	1319.12	0.22867	3706.75	49.6	3321.96	49.6	3054.94	49.6	2654.88	49.6	4062.97	49.6		672.408	0.0794	777.686	0.06425		1274.29	-0.00952	1329.77	0.21073
1274.88	-0.01414	1312.39	0.20689	3899.89	49.7	3740.66	49.7	3437.45	49.7	3164.12	49.7	4120.15	49.7	4014.92	49.7	4170.93	49.7	4221.21	49.7		673.326	0.07127	642.005	0.08717		1274.88	-0.01414	1320.16	0.21752	3707.08	49.7	3322.25	49.7	3055.21	49.7	2655.11	49.7	4063.33	49.7		673.326	0.07127	777.912	0.06806		1274.88	-0.01414	1329.38	0.2376
1273.42	0.03524	1312.29	0.22505	3900.24	49.8	3740.99	49.8	3437.76	49.8	3164.4	49.8	4120.51	49.8	4015.28	49.8	4171.3	49.8	4221.58	49.8		674.607	0.05766	642.648	0.08503		1273.42	0.03524	1320.29	0.23376	3707.4	49.8	3322.55	49.8	3055.48	49.8	2655.35	49.8	4063.69	49.8		674.607	0.05766	778.012	0.07319		1273.42	0.03524	1329.78	0.24336
1273.19	0.05189	1312.84	0.22602	3900.58	49.9	3741.32	49.9	3438.06	49.9	3164.68	49.9	4120.87	49.9	4015.63	49.9	4171.67	49.9	4221.96	49.9		673.965	0.07404	644.388	0.06548		1273.19	0.05189	1321.4	0.2241	3707.73	49.9	3322.84	49.9	3055.75	49.9	2655.58	49.9	4064.04	49.9		673.965	0.07404	777.275	0.09497		1273.19	0.05189	1329.18	0.27153
1273.72	0.05244	1313.07	0.23498	3900.93	50	3741.65	50	3438.36	50	3164.96	50	4121.24	50	4015.99	50	4172.04	50	4222.33	50		673.635	0.0862	642.792	0.09826		1273.72	0.05244	1323.5	0.18808	3708.06	50	3323.13	50	3056.02	50	2655.82	50	4064.4	50		673.635	0.0862	778.291	0.08638		1273.72	0.05244	1330.05	0.26683
1274.58	0.04386	1313.36	0.24375	3901.27	50.1	3741.98	50.1	3438.67	50.1	3165.24	50.1	4121.6	50.1	4016.34	50.1	4172.41	50.1	4222.7	50.1		674.414	0.08012	640.36	0.14235		1274.58	0.04386	1324.12	0.19037	3708.39	50.1	3323.43	50.1	3056.29	50.1	2656.05	50.1	4064.76	50.1		674.414	0.08012	779.65	0.07224		1274.58	0.04386	1329.79	0.28889
1275.24	0.04057	1314.25	0.23663	3901.62	50.2	3742.31	50.2	3438.97	50.2	3165.52	50.2	4121.97	50.2	4016.69	50.2	4172.78	50.2	4223.07	50.2		673.861	0.0958	640.471	0.15031		1275.24	0.04057	1324.78	0.19005	3708.71	50.2	3323.72	50.2	3056.56	50.2	2656.29	50.2	4065.12	50.2		673.861	0.0958	779.541	0.08297		1275.24	0.04057	1329.68	0.30603
1275.51	0.04389	1314.98	0.23078	3901.96	50.3	3742.64	50.3	3439.27	50.3	3165.8	50.3	4122.33	50.3	4017.05	50.3	4173.14	50.3	4223.45	50.3		675.06	0.08311	639.891	0.16679		1275.51	0.04389	1325.44	0.18858	3709.04	50.3	3324.01	50.3	3056.83	50.3	2656.52	50.3	4065.48	50.3		675.06	0.08311	780.068	0.08221		1275.51	0.04389	1330.53	0.30119
1274.83	0.07159	1315.14	0.24003	3902.3	50.4	3742.97	50.4	3439.58	50.4	3166.07	50.4	4122.69	50.4	4017.4	50.4	4173.51	50.4	4223.82	50.4		673.733	0.11119	642.037	0.14093		1274.83	0.07159	1327.65	0.14676	3709.37	50.4	3324.3	50.4	3057.1	50.4	2656.75	50.4	4065.84	50.4		673.733	0.11119	779.952	0.09409		1274.83	0.07159	1331.3	0.2978
1276.48	0.04303	1316.92	0.21422	3902.65	50.5	3743.3	50.5	3439.88	50.5	3166.35	50.5	4123.05	50.5	4017.75	50.5	4173.88	50.5	4224.19	50.5		672.901	0.13079	641.679	0.15506		1276.48	0.04303	1328.18	0.14868	3709.69	50.5	3324.6	50.5	3057.37	50.5	2656.99	50.5	4066.19	50.5		672.901	0.13079	781.725	0.07211		1276.48	0.04303	1331.38	0.30979
1276.07	0.0648	1317.15	0.22282	3902.99	50.6	3743.63	50.6	3440.18	50.6	3166.63	50.6	4123.42	50.6	4018.11	50.6	4174.24	50.6	4224.56	50.6		674.2	0.11794	643.75	0.13166		1276.07	0.0648	1328.86	0.14931	3710.02	50.6	3324.89	50.6	3057.64	50.6	2657.22	50.6	4066.55	50.6		674.2	0.11794	780.32	0.10701		1276.07	0.0648	1332.26	0.30469
1274.92	0.10116	1319.06	0.18906	3903.33	50.7	3743.96	50.7	3440.48	50.7	3166.91	50.7	4123.78	50.7	4018.46	50.7	4174.61	50.7	4224.93	50.7		677.435	0.07475	644.305	0.13068		1274.92	0.10116	1329.71	0.14224	3710.34	50.7	3325.18	50.7	3057.91	50.7	2657.45	50.7	4066.91	50.7		677.435	0.07475	781.651	0.09426		1274.92	0.10116	1332.7	0.30497
1275.51	0.09862	1319.73	0.18564	3903.67	50.8	3744.29	50.8	3440.79	50.8	3167.19	50.8	4124.14	50.8	4018.81	50.8	4174.98	50.8	4225.3	50.8		679.974	0.04064	645.605	0.11692		1275.51	0.09862	1330.88	0.12872	3710.67	50.8	3325.47	50.8	3058.18	50.8	2657.69	50.8	4067.26	50.8		679.974	0.04064	782.442	0.08876		1275.51	0.09862	1333.06	0.31252
1274.3	0.13826	1320.97	0.17132	3904.02	50.9	3744.61	50.9	3441.09	50.9	3167.46	50.9	4124.5	50.9	4019.16	50.9	4175.34	50.9	4225.67	50.9		679.587	0.0541	646.49	0.11175		1274.3	0.13826	1331.96	0.11718	3711	50.9	3325.76	50.9	3058.44	50.9	2657.92	50.9	4067.62	50.9		679.587	0.0541	781.987	0.10738		1274.3	0.13826	1333.27	0.32135
1274.59	0.13851	1321.58	0.17085	3904.36	51	3744.94	51	3441.39	51	3167.74	51	4124.86	51	4019.52	51	4175.71	51	4226.04	51		679.973	0.05499	648.234	0.0908		1274.59	0.13851	1332.09	0.12776	3711.32	51	3326.06	51	3058.71	51	2658.15	51	4067.98	51		679.973	0.05499	782.545	0.10749		1274.59	0.13851	1332.7	0.35163
1275.16	0.13516	1322.12	0.17325	3904.7	51.1	3745.27	51.1	3441.69	51.1	3168.02	51.1	4125.22	51.1	4019.87	51.1	4176.07	51.1	4226.41	51.1		680.893	0.04624	648.268	0.09854		1275.16	0.13516	1333.25	0.11291	3711.65	51.1	3326.35	51.1	3058.98	51.1	2658.38	51.1	4068.33	51.1		680.893	0.04624	782.943	0.11122		1275.16	0.13516	1333.72	0.34
1276.17	0.12375	1323.23	0.1631	3905.04	51.2	3745.6	51.2	3441.99	51.2	3168.3	51.2	4125.58	51.2	4020.22	51.2	4176.44	51.2	4226.78	51.2		681.669	0.04009	647.998	0.11125		1276.17	0.12375	1334.56	0.09737	3711.97	51.2	3326.64	51.2	3059.25	51.2	2658.62	51.2	4068.69	51.2		681.669	0.04009	781.956	0.13896		1276.17	0.12375	1332.87	0.37677
1276.67	0.12373	1324.1	0.1562	3905.38	51.3	3745.93	51.3	3442.29	51.3	3168.57	51.3	4125.94	51.3	4020.57	51.3	4176.8	51.3	4227.15	51.3		681.766	0.04557	648.431	0.11135		1276.67	0.12373	1334.8	0.10873	3712.29	51.3	3326.93	51.3	3059.51	51.3	2658.85	51.3	4069.05	51.3		681.766	0.04557	782.671	0.13472		1276.67	0.12373	1333.92	0.36654
1277.15	0.12841	1325.89	0.12524	3905.72	51.4	3746.25	51.4	3442.59	51.4	3168.85	51.4	4126.31	51.4	4020.92	51.4	4177.17	51.4	4227.52	51.4		682.843	0.03645	648.367	0.11954		1277.15	0.12841	1334.65	0.12905	3712.62	51.4	3327.22	51.4	3059.78	51.4	2659.08	51.4	4069.4	51.4		682.843	0.03645	782.405	0.14933		1277.15	0.12841	1334.26	0.37259
1277.88	0.12846	1326.41	0.12879	3906.06	51.5	3746.58	51.5	3442.89	51.5	3169.13	51.5	4126.67	51.5	4021.27	51.5	4177.53	51.5	4227.89	51.5		682.01	0.05709	650.542	0.09061		1277.88	0.12846	1335.11	0.13428	3712.94	51.5	3327.51	51.5	3060.05	51.5	2659.31	51.5	4069.76	51.5		682.01	0.05709	784.168	0.12694		1277.88	0.12846	1335.77	0.34913
1279.27	0.11757	1327.48	0.11907	3906.4	51.6	3746.91	51.6	3443.19	51.6	3169.4	51.6	4127.02	51.6	4021.62	51.6	4177.9	51.6	4228.26	51.6		680.375	0.09266	651.272	0.0865		1279.27	0.11757	1335.92	0.13196	3713.27	51.6	3327.8	51.6	3060.32	51.6	2659.55	51.6	4070.11	51.6		680.375	0.09266	784.073	0.13878		1279.27	0.11757	1337.06	0.32784
1281.01	0.09357	1328.1	0.12023	3906.74	51.7	3747.23	51.7	3443.49	51.7	3169.68	51.7	4127.38	51.7	4021.97	51.7	4178.26	51.7	4228.63	51.7		681.373	0.08347	650.097	0.11321		1281.01	0.09357	1337.1	0.11646	3713.59	51.7	3328.09	51.7	3060.58	51.7	2659.78	51.7	4070.46	51.7		681.373	0.08347	786.075	0.11074		1281.01	0.09357	1337.7	0.32556
1282.22	0.08313	1329.04	0.11188	3907.09	51.8	3747.56	51.8	3443.79	51.8	3169.95	51.8	4127.74	51.8	4022.32	51.8	4178.63	51.8	4228.99	51.8		681.544	0.0888	648.679	0.14251		1282.22	0.08313	1337.13	0.13208	3713.91	51.8	3328.38	51.8	3060.85	51.8	2660.01	51.8	4070.82	51.8		681.544	0.0888	784.735	0.14479		1282.22	0.08313	1339.41	0.30032
1283.93	0.06253	1330.44	0.09062	3907.42	51.9	3747.88	51.9	3444.09	51.9	3170.23	51.9	4128.1	51.9	4022.67	51.9	4178.99	51.9	4229.36	51.9		681.576	0.09649	651.127	0.11087		1283.93	0.06253	1337.57	0.13808	3714.24	51.9	3328.67	51.9	3061.11	51.9	2660.24	51.9	4071.17	51.9		681.576	0.09649	783.506	0.17721		1283.93	0.06253	1338.96	0.32694
1284.76	0.06219	1330.6	0.10123	3907.76	52	3748.21	52	3444.39	52	3170.51	52	4128.46	52	4023.02	52	4179.35	52	4229.73	52		682.545	0.08955	651.772	0.10797		1284.76	0.06219	1338	0.14205	3714.56	52	3328.96	52	3061.38	52	2660.47	52	4071.53	52		682.545	0.08955	783.016	0.19671		1284.76	0.06219	1338.89	0.3452
1285.29	0.06688	1331.27	0.10076	3908.1	52.1	3748.54	52.1	3444.69	52.1	3170.78	52.1	4128.82	52.1	4023.37	52.1	4179.72	52.1	4230.1	52.1		682.848	0.09259	651.811	0.11503		1285.29	0.06688	1338.98	0.1326	3714.88	52.1	3329.25	52.1	3061.65	52.1	2660.7	52.1	4071.88	52.1		682.848	0.09259	783.529	0.19815		1285.29	0.06688	1340.56	0.3224
1285.46	0.0816	1331.59	0.11079	3908.44	52.2	3748.86	52.2	3444.99	52.2	3171.06	52.2	4129.18	52.2	4023.72	52.2	4180.08	52.2	4230.46	52.2		684.055	0.0804	650.521	0.14444		1285.46	0.0816	1339.21	0.14368	3715.2	52.2	3329.54	52.2	3061.91	52.2	2660.93	52.2	4072.23	52.2		684.055	0.0804	784.304	0.19452		1285.46	0.0816	1341.51	0.3144
1286.56	0.07504	1332.13	0.11642	3908.78	52.3	3749.19	52.3	3445.29	52.3	3171.33	52.3	4129.54	52.3	4024.07	52.3	4180.44	52.3	4230.83	52.3		683.259	0.10062	649.693	0.16339		1286.56	0.07504	1339.26	0.16249	3715.53	52.3	3329.82	52.3	3062.18	52.3	2661.16	52.3	4072.59	52.3		683.259	0.10062	785.964	0.17451		1286.56	0.07504	1342.38	0.30957
1287.17	0.08099	1331.45	0.14947	3909.12	52.4	3749.51	52.4	3445.59	52.4	3171.61	52.4	4129.89	52.4	4024.42	52.4	4180.8	52.4	4231.2	52.4		683.32	0.10871	651.091	0.14811		1287.17	0.08099	1339.42	0.17406	3715.85	52.4	3330.11	52.4	3062.44	52.4	2661.39	52.4	4072.94	52.4		683.32	0.10871	786.665	0.17174		1287.17	0.08099	1343.83	0.28963
1288.48	0.06802	1332.25	0.14417	3909.46	52.5	3749.84	52.5	3445.88	52.5	3171.88	52.5	4130.25	52.5	4024.77	52.5	4181.16	52.5	4231.56	52.5		683.778	0.10821	649.716	0.17674		1288.48	0.06802	1339.8	0.18012	3716.17	52.5	3330.4	52.5	3062.71	52.5	2661.63	52.5	4073.29	52.5		683.778	0.10821	788.354	0.14921		1288.48	0.06802	1344.29	0.29619
1290.67	0.03572	1331.98	0.16595	3909.8	52.6	3750.16	52.6	3446.18	52.6	3172.16	52.6	4130.61	52.6	4025.12	52.6	4181.53	52.6	4231.93	52.6		683.047	0.12482	651.373	0.15729		1290.67	0.03572	1340.22	0.18704	3716.49	52.6	3330.69	52.6	3062.97	52.6	2661.86	52.6	4073.65	52.6		683.047	0.12482	788.072	0.1621		1290.67	0.03572	1346.47	0.2592
1290.58	0.05841	1333.51	0.14558	3910.14	52.7	3750.48	52.7	3446.48	52.7	3172.43	52.7	4130.97	52.7	4025.46	52.7	4181.89	52.7	4232.29	52.7		682.88	0.13475	651.139	0.17021		1290.58	0.05841	1339.73	0.21569	3716.81	52.7	3330.98	52.7	3063.24	52.7	2662.09	52.7	4074	52.7		682.88	0.13475	789.459	0.1461		1290.58	0.05841	1347.25	0.25536
1292.69	0.02789	1332.95	0.17481	3910.47	52.8	3750.81	52.8	3446.78	52.8	3172.7	52.8	4131.32	52.8	4025.81	52.8	4182.25	52.8	4232.66	52.8		683.683	0.12813	650.037	0.19576		1292.69	0.02789	1339.81	0.22792	3717.13	52.8	3331.27	52.8	3063.5	52.8	2662.32	52.8	4074.35	52.8		683.683	0.12813	790.965	0.12627		1292.69	0.02789	1349.27	0.2213
1294.56	0.00686	1333.27	0.18598	3910.81	52.9	3751.13	52.9	3447.08	52.9	3172.98	52.9	4131.68	52.9	4026.16	52.9	4182.61	52.9	4233.03	52.9		684.693	0.11865	649.371	0.21447		1294.56	0.00686	1340.94	0.21501	3717.45	52.9	3331.55	52.9	3063.77	52.9	2662.55	52.9	4074.7	52.9		684.693	0.11865	791.653	0.1221		1294.56	0.00686	1350.79	0.19719
1295.65	0.000794395	1334.01	0.18178	3911.15	53	3751.46	53	3447.37	53	3173.25	53	4132.04	53	4026.51	53	4182.97	53	4233.39	53		685.621	0.11155	650.57	0.20305		1295.65	0.000794395	1341.03	0.23116	3717.78	53	3331.84	53	3064.03	53	2662.78	53	4075.05	53		685.621	0.11155	791.098	0.14205		1295.65	0.000794395	1351.26	0.20221
1296.97	-0.01274	1333.96	0.19762	3911.49	53.1	3751.78	53.1	3447.67	53.1	3173.52	53.1	4132.39	53.1	4026.85	53.1	4183.33	53.1	4233.76	53.1		684.852	0.13131	652.206	0.18435		1296.97	-0.01274	1341.47	0.23621	3718.1	53.1	3332.13	53.1	3064.3	53.1	2663	53.1	4075.4	53.1		684.852	0.13131	791.193	0.15027		1296.97	-0.01274	1352.52	0.18936
1296.28	0.0201	1335.22	0.18302	3911.82	53.2	3752.1	53.2	3447.97	53.2	3173.8	53.2	4132.75	53.2	4027.2	53.2	4183.69	53.2	4234.12	53.2		685.868	0.12021	652.036	0.19405		1296.28	0.0201	1341.61	0.24747	3718.42	53.2	3332.41	53.2	3064.56	53.2	2663.23	53.2	4075.75	53.2		685.868	0.12021	791.239	0.15918		1296.28	0.0201	1352.23	0.21806
1297.04	0.01777	1335.39	0.19613	3912.16	53.3	3752.43	53.3	3448.26	53.3	3174.07	53.3	4133.1	53.3	4027.55	53.3	4184.05	53.3	4234.49	53.3		686.776	0.11154	652.757	0.19016		1297.04	0.01777	1342.49	0.24027	3718.74	53.3	3332.7	53.3	3064.82	53.3	2663.46	53.3	4076.11	53.3		686.776	0.11154	792.06	0.15494		1297.04	0.01777	1353.41	0.20653
1298.08	0.006	1335.11	0.21652	3912.5	53.4	3752.75	53.4	3448.56	53.4	3174.34	53.4	4133.46	53.4	4027.89	53.4	4184.41	53.4	4234.85	53.4		687.547	0.10575	653.702	0.18402		1298.08	0.006	1342.97	0.24261	3719.06	53.4	3332.99	53.4	3065.09	53.4	2663.69	53.4	4076.46	53.4		687.547	0.10575	791.319	0.17753		1298.08	0.006	1353.57	0.21964
1299.08	-0.00812	1335.91	0.21228	3912.83	53.5	3753.07	53.5	3448.86	53.5	3174.62	53.5	4133.81	53.5	4028.24	53.5	4184.77	53.5	4235.21	53.5		688.806	0.09029	654.589	0.17899		1299.08	-0.00812	1343.36	0.24819	3719.38	53.5	3333.27	53.5	3065.35	53.5	2663.92	53.5	4076.81	53.5		688.806	0.09029	792.42	0.16815		1299.08	-0.00812	1353.7	0.23678
1298.9	0.00819	1336.57	0.20822	3913.17	53.6	3753.39	53.6	3449.15	53.6	3174.89	53.6	4134.17	53.6	4028.59	53.6	4185.13	53.6	4235.58	53.6		689.594	0.08429	655.111	0.17718		1298.9	0.00819	1342.68	0.2791	3719.69	53.6	3333.56	53.6	3065.61	53.6	2664.15	53.6	4077.16	53.6		689.594	0.08429	792.213	0.18516		1298.9	0.00819	1354.32	0.23753
1298.85	0.01764	1336.02	0.23678	3913.5	53.7	3753.72	53.7	3449.45	53.7	3175.16	53.7	4134.52	53.7	4028.93	53.7	4185.49	53.7	4235.94	53.7		690.61	0.07403	656.803	0.15818		1298.85	0.01764	1342.34	0.30039	3720.01	53.7	3333.85	53.7	3065.88	53.7	2664.38	53.7	4077.51	53.7		690.61	0.07403	794.173	0.15971		1298.85	0.01764	1353.76	0.26863
1299.98	0.00172	1335.89	0.25543	3913.84	53.8	3754.04	53.8	3449.75	53.8	3175.43	53.8	4134.88	53.8	4029.28	53.8	4185.85	53.8	4236.3	53.8		691.884	0.05949	657.677	0.15273		1299.98	0.00172	1342.79	0.30395	3720.33	53.8	3334.13	53.8	3066.14	53.8	2664.61	53.8	4077.86	53.8		691.884	0.05949	795.327	0.14953		1299.98	0.00172	1354.17	0.27346
1300.95	-0.009	1336.08	0.26822	3914.17	53.9	3754.36	53.9	3450.04	53.9	3175.71	53.9	4135.23	53.9	4029.62	53.9	4186.21	53.9	4236.67	53.9		692.304	0.0581	658.899	0.14116		1300.95	-0.009	1342.55	0.32344	3720.65	53.9	3334.42	53.9	3066.4	53.9	2664.84	53.9	4078.21	53.9		692.304	0.0581	796.765	0.13467		1300.95	-0.009	1354.74	0.27457
1301.91	-0.01695	1337.01	0.26233	3914.51	54	3754.68	54	3450.34	54	3175.98	54	4135.59	54	4029.97	54	4186.57	54	4237.03	54		694.666	0.02574	660.694	0.11983		1301.91	-0.01695	1344.31	0.29313	3720.97	54	3334.7	54	3066.66	54	2665.06	54	4078.55	54		694.666	0.02574	797.757	0.12608		1301.91	-0.01695	1354.75	0.2871
1304.44	-0.0645	1337.07	0.27596	3914.84	54.1	3755	54.1	3450.63	54.1	3176.25	54.1	4135.94	54.1	4030.31	54.1	4186.92	54.1	4237.39	54.1		693.901	0.04578	662.426	0.10012		1304.44	-0.0645	1345.22	0.28417	3721.29	54.1	3334.99	54.1	3066.93	54.1	2665.29	54.1	4078.9	54.1		693.901	0.04578	797.807	0.13562		1304.44	-0.0645	1354.55	0.30944
1304.55	-0.05632	1337.74	0.27519	3915.18	54.2	3755.32	54.2	3450.93	54.2	3176.52	54.2	4136.3	54.2	4030.66	54.2	4187.28	54.2	4237.75	54.2		696.271	0.01318	665.149	0.06472		1304.55	-0.05632	1345.92	0.27943	3721.61	54.2	3335.27	54.2	3067.19	54.2	2665.52	54.2	4079.25	54.2		696.271	0.01318	798.943	0.12596		1304.55	-0.05632	1354.46	0.32659
1304.62	-0.04607	1339.9	0.2333	3915.51	54.3	3755.64	54.3	3451.22	54.3	3176.79	54.3	4136.65	54.3	4031	54.3	4187.64	54.3	4238.12	54.3		697.009	0.00691	667.2	0.03897		1304.62	-0.04607	1347.38	0.25649	3721.93	54.3	3335.56	54.3	3067.45	54.3	2665.75	54.3	4079.6	54.3		697.009	0.00691	797.949	0.15389		1304.62	-0.04607	1354.56	0.3391
1304.46	-0.02905	1340.98	0.22362	3915.85	54.4	3755.96	54.4	3451.52	54.4	3177.06	54.4	4137	54.4	4031.35	54.4	4188	54.4	4238.48	54.4		696.511	0.02328	669.067	0.0174		1304.46	-0.02905	1347.61	0.26187	3722.24	54.4	3335.84	54.4	3067.71	54.4	2665.98	54.4	4079.95	54.4		696.511	0.02328	797.026	0.18357		1304.46	-0.02905	1355.02	0.34147
1304.5	-0.01732	1342.99	0.19079	3916.18	54.5	3756.28	54.5	3451.81	54.5	3177.34	54.5	4137.36	54.5	4031.69	54.5	4188.36	54.5	4238.84	54.5		696.6	0.02872	668.845	0.02768		1304.5	-0.01732	1348.93	0.24002	3722.56	54.5	3336.13	54.5	3067.98	54.5	2666.2	54.5	4080.3	54.5		696.6	0.02872	798.387	0.16979		1304.5	-0.01732	1354.27	0.37637
1305.7	-0.03521	1342.89	0.21096	3916.52	54.6	3756.61	54.6	3452.11	54.6	3177.61	54.6	4137.71	54.6	4032.03	54.6	4188.71	54.6	4239.2	54.6		698.554	0.00419	670.013	0.01511		1305.7	-0.03521	1349.91	0.22793	3722.88	54.6	3336.41	54.6	3068.24	54.6	2666.43	54.6	4080.65	54.6		698.554	0.00419	799.1	0.16799		1305.7	-0.03521	1354.54	0.38449
1305.3	-0.01682	1343.9	0.19734	3916.85	54.7	3756.93	54.7	3452.4	54.7	3177.88	54.7	4138.06	54.7	4032.38	54.7	4189.07	54.7	4239.56	54.7		700.407	-0.01732	670.824	0.00893		1305.3	-0.01682	1349.35	0.25737	3723.2	54.7	3336.7	54.7	3068.5	54.7	2666.66	54.7	4080.99	54.7		700.407	-0.01732	798.321	0.19359		1305.3	-0.01682	1354.75	0.39572
1304.87	0.00606	1344.55	0.19461	3917.18	54.8	3757.25	54.8	3452.69	54.8	3178.15	54.8	4138.41	54.8	4032.72	54.8	4189.43	54.8	4239.92	54.8		699.938	-0.00294	670.44	0.02174		1304.87	0.00606	1349.87	0.25935	3723.51	54.8	3336.98	54.8	3068.76	54.8	2666.88	54.8	4081.34	54.8		699.938	-0.00294	797.646	0.21785		1304.87	0.00606	1355.36	0.39506
1305.18	0.01072	1344.65	0.20683	3917.52	54.9	3757.57	54.9	3452.99	54.9	3178.42	54.9	4138.77	54.9	4033.06	54.9	4189.78	54.9	4240.29	54.9		700.801	-0.01196	670.886	0.0217		1305.18	0.01072	1351.26	0.23797	3723.83	54.9	3337.27	54.9	3069.02	54.9	2667.11	54.9	4081.69	54.9		700.801	-0.01196	799.235	0.19992		1305.18	0.01072	1355.36	0.41178
1305.88	0.00569	1345.38	0.20434	3917.85	55	3757.88	55	3453.28	55	3178.69	55	4139.12	55	4033.41	55	4190.14	55	4240.65	55		702.752	-0.03542	669.381	0.0552		1305.88	0.00569	1352.08	0.23128	3724.15	55	3337.55	55	3069.28	55	2667.34	55	4082.04	55		702.752	-0.03542	800.527	0.18703		1305.88	0.00569	1355.1	0.43091
1308.21	-0.03536	1345.11	0.22674	3918.18	55.1	3758.2	55.1	3453.57	55.1	3178.96	55.1	4139.47	55.1	4033.75	55.1	4190.5	55.1	4241.01	55.1		702.76	-0.026	667.916	0.08648		1308.21	-0.03536	1352.94	0.22629	3724.46	55.1	3337.83	55.1	3069.54	55.1	2667.56	55.1	4082.38	55.1		702.76	-0.026	801.092	0.18697		1308.21	-0.03536	1355.92	0.42114
1309.18	-0.046	1345.9	0.22348	3918.52	55.2	3758.52	55.2	3453.87	55.2	3179.23	55.2	4139.82	55.2	4034.09	55.2	4190.85	55.2	4241.37	55.2		703.903	-0.03708	668.52	0.08502		1309.18	-0.046	1352.88	0.24368	3724.78	55.2	3338.12	55.2	3069.8	55.2	2667.79	55.2	4082.73	55.2		703.903	-0.03708	801.872	0.18283		1309.18	-0.046	1356.81	0.41308
1308.6	-0.02022	1346.93	0.21529	3918.85	55.3	3758.84	55.3	3454.16	55.3	3179.5	55.3	4140.17	55.3	4034.44	55.3	4191.21	55.3	4241.73	55.3		705.289	-0.05286	668.021	0.10178		1308.6	-0.02022	1354.21	0.22842	3725.1	55.3	3338.4	55.3	3070.06	55.3	2668.02	55.3	4083.08	55.3		705.289	-0.05286	802.263	0.18668		1308.6	-0.02022	1357.8	0.40217
1308.54	-0.0056	1346.95	0.23183	3919.18	55.4	3759.16	55.4	3454.45	55.4	3179.77	55.4	4140.52	55.4	4034.78	55.4	4191.56	55.4	4242.09	55.4		707.317	-0.0792	669.834	0.08028		1308.54	-0.0056	1354.82	0.22821	3725.41	55.4	3338.68	55.4	3070.32	55.4	2668.24	55.4	4083.42	55.4		707.317	-0.0792	802.609	0.19006		1308.54	-0.0056	1359.12	0.3823
1309.35	-0.01223	1347.95	0.22413	3919.51	55.5	3759.48	55.5	3454.75	55.5	3180.04	55.5	4140.87	55.5	4035.12	55.5	4191.92	55.5	4242.45	55.5		704.915	-0.03265	670.621	0.0764		1309.35	-0.01223	1356.51	0.20428	3725.73	55.5	3338.97	55.5	3070.58	55.5	2668.47	55.5	4083.77	55.5		704.915	-0.03265	803.092	0.19134		1309.35	-0.01223	1360.31	0.36859
1310.19	-0.01574	1349.25	0.20933	3919.85	55.6	3759.8	55.6	3455.04	55.6	3180.31	55.6	4141.22	55.6	4035.46	55.6	4192.27	55.6	4242.8	55.6		706.918	-0.0565	671.698	0.06861		1310.19	-0.01574	1357.75	0.18921	3726.04	55.6	3339.25	55.6	3070.84	55.6	2668.7	55.6	4084.11	55.6		706.918	-0.0565	804.271	0.1781		1310.19	-0.01574	1361.89	0.34647
1309.91	0.00367	1349.64	0.21872	3920.18	55.7	3760.12	55.7	3455.33	55.7	3180.58	55.7	4141.58	55.7	4035.8	55.7	4192.63	55.7	4243.16	55.7		707.771	-0.0635	670.114	0.10274		1309.91	0.00367	1358.21	0.19149	3726.36	55.7	3339.53	55.7	3071.1	55.7	2668.92	55.7	4084.46	55.7		707.771	-0.0635	805.257	0.16938		1309.91	0.00367	1362.48	0.34715
1309.89	0.01457	1350.79	0.2027	3920.51	55.8	3760.43	55.8	3455.62	55.8	3180.85	55.8	4141.93	55.8	4036.14	55.8	4192.98	55.8	4243.52	55.8		707.687	-0.05506	672.173	0.07841		1309.89	0.01457	1359.43	0.1761	3726.67	55.8	3339.81	55.8	3071.36	55.8	2669.15	55.8	4084.81	55.8		707.687	-0.05506	805.94	0.16623		1309.89	0.01457	1364.03	0.32383
1309.46	0.03421	1351.01	0.21086	3920.84	55.9	3760.75	55.9	3455.92	55.9	3181.11	55.9	4142.28	55.9	4036.49	55.9	4193.34	55.9	4243.88	55.9		707.73	-0.04775	671.17	0.10346		1309.46	0.03421	1358.75	0.20806	3726.99	55.9	3340.1	55.9	3071.62	55.9	2669.37	55.9	4085.15	55.9		707.73	-0.04775	806.828	0.15898		1309.46	0.03421	1364.71	0.32403
1308.27	0.07317	1351.66	0.21151	3921.17	56	3761.07	56	3456.21	56	3181.38	56	4142.63	56	4036.83	56	4193.69	56	4244.24	56		709.81	-0.07454	672.605	0.08875		1308.27	0.07317	1359.13	0.2154	3727.3	56	3340.38	56	3071.88	56	2669.6	56	4085.5	56		709.81	-0.07454	809.203	0.12397		1308.27	0.07317	1365.59	0.31308
1307.98	0.09237	1352.81	0.19598	3921.5	56.1	3761.39	56.1	3456.5	56.1	3181.65	56.1	4142.98	56.1	4037.17	56.1	4194.04	56.1	4244.6	56.1		709.916	-0.06882	673.092	0.09013		1307.98	0.09237	1359.21	0.22829	3727.62	56.1	3340.66	56.1	3072.14	56.1	2669.82	56.1	4085.84	56.1		709.916	-0.06882	808.709	0.14217		1307.98	0.09237	1366.21	0.31475
1308.65	0.08816	1352.24	0.22553	3921.83	56.2	3761.7	56.2	3456.79	56.2	3181.92	56.2	4143.32	56.2	4037.51	56.2	4194.4	56.2	4244.96	56.2		710.539	-0.0724	672.772	0.1046		1308.65	0.08816	1359.98	0.22565	3727.93	56.2	3340.94	56.2	3072.4	56.2	2670.05	56.2	4086.19	56.2		710.539	-0.0724	808.714	0.15339		1308.65	0.08816	1366.51	0.32317
1309.84	0.07037	1351.58	0.25644	3922.16	56.3	3762.02	56.3	3457.08	56.3	3182.19	56.3	4143.67	56.3	4037.85	56.3	4194.75	56.3	4245.31	56.3		710.408	-0.06368	671.806	0.12765		1309.84	0.07037	1361.07	0.21645	3728.25	56.3	3341.22	56.3	3072.66	56.3	2670.27	56.3	4086.53	56.3		710.408	-0.06368	810.252	0.13367		1309.84	0.07037	1366.6	0.33496
1310.7	0.05947	1351.66	0.27137	3922.49	56.4	3762.34	56.4	3457.37	56.4	3182.46	56.4	4144.02	56.4	4038.19	56.4	4195.11	56.4	4245.67	56.4		710.058	-0.04985	672.976	0.118		1310.7	0.05947	1361.1	0.23284	3728.56	56.4	3341.51	56.4	3072.92	56.4	2670.5	56.4	4086.87	56.4		710.058	-0.04985	811.897	0.11308		1310.7	0.05947	1367.88	0.31679
1311.96	0.04275	1352.51	0.26394	3922.82	56.5	3762.66	56.5	3457.67	56.5	3182.72	56.5	4144.37	56.5	4038.53	56.5	4195.46	56.5	4246.03	56.5		710.184	-0.04437	672.407	0.13738		1311.96	0.04275	1361.23	0.24701	3728.87	56.5	3341.79	56.5	3073.18	56.5	2670.72	56.5	4087.22	56.5		710.184	-0.04437	811.86	0.1237		1311.96	0.04275	1368.16	0.32631
1313.15	0.02922	1353.98	0.24469	3923.15	56.6	3762.97	56.6	3457.96	56.6	3182.99	56.6	4144.72	56.6	4038.87	56.6	4195.81	56.6	4246.39	56.6		710.025	-0.03552	673.239	0.13367		1313.15	0.02922	1362.6	0.22827	3729.19	56.6	3342.07	56.6	3073.44	56.6	2670.95	56.6	4087.56	56.6		710.025	-0.03552	812.138	0.13007		1313.15	0.02922	1368.18	0.33891
1314.03	0.01727	1355.19	0.22975	3923.48	56.7	3763.29	56.7	3458.25	56.7	3183.26	56.7	4145.07	56.7	4039.21	56.7	4196.16	56.7	4246.74	56.7		710.836	-0.04195	672.864	0.15148		1314.03	0.01727	1362.76	0.23991	3729.5	56.7	3342.35	56.7	3073.7	56.7	2671.17	56.7	4087.91	56.7		710.836	-0.04195	813.434	0.1154		1314.03	0.01727	1368.97	0.33532
1314.92	0.00883	1355.41	0.24153	3923.81	56.8	3763.6	56.8	3458.54	56.8	3183.53	56.8	4145.42	56.8	4039.55	56.8	4196.52	56.8	4247.1	56.8		710.577	-0.03037	672.337	0.16999		1314.92	0.00883	1362.71	0.25672	3729.82	56.8	3342.63	56.8	3073.95	56.8	2671.4	56.8	4088.25	56.8		710.577	-0.03037	814.435	0.10501		1314.92	0.00883	1369.73	0.3301
1314.93	0.02055	1355.81	0.24723	3924.14	56.9	3763.92	56.9	3458.83	56.9	3183.79	56.9	4145.77	56.9	4039.89	56.9	4196.87	56.9	4247.46	56.9		711.117	-0.03305	673.665	0.15689		1314.93	0.02055	1363.13	0.26165	3730.13	56.9	3342.91	56.9	3074.21	56.9	2671.62	56.9	4088.59	56.9		711.117	-0.03305	814.524	0.11201		1314.93	0.02055	1371.54	0.29955
1312.77	0.08049	1356.3	0.25212	3924.47	57	3764.24	57	3459.12	57	3184.06	57	4146.11	57	4040.23	57	4197.22	57	4247.81	57		712.781	-0.05363	674.372	0.15502		1312.77	0.08049	1363.19	0.27472	3730.44	57	3343.19	57	3074.47	57	2671.85	57	4088.94	57		712.781	-0.05363	815.354	0.1068		1312.77	0.08049	1371.34	0.31947
1312.8	0.08955	1357.01	0.24939	3924.8	57.1	3764.55	57.1	3459.41	57.1	3184.33	57.1	4146.46	57.1	4040.56	57.1	4197.57	57.1	4248.17	57.1		710.321	-0.00567	673.507	0.17802		1312.8	0.08955	1364.32	0.26244	3730.75	57.1	3343.47	57.1	3074.73	57.1	2672.07	57.1	4089.28	57.1		710.321	-0.00567	813.83	0.14455		1312.8	0.08955	1371.88	0.32414
1314.43	0.0627	1358.45	0.22553	3925.13	57.2	3764.87	57.2	3459.7	57.2	3184.6	57.2	4146.81	57.2	4040.9	57.2	4197.93	57.2	4248.53	57.2		709.041	0.02289	675.801	0.14801		1314.43	0.0627	1363.87	0.28506	3731.07	57.2	3343.75	57.2	3074.99	57.2	2672.3	57.2	4089.62	57.2		709.041	0.02289	814.596	0.13998		1314.43	0.0627	1372.08	0.33248
1315.02	0.05914	1358.75	0.23027	3925.46	57.3	3765.18	57.3	3459.99	57.3	3184.86	57.3	4147.16	57.3	4041.24	57.3	4198.28	57.3	4248.88	57.3		710.444	0.009	673.212	0.19817		1315.02	0.05914	1363.88	0.29993	3731.38	57.3	3344.03	57.3	3075.24	57.3	2672.52	57.3	4089.96	57.3		710.444	0.009	815.101	0.13856		1315.02	0.05914	1372.62	0.33547
1316.18	0.04389	1359.35	0.23181	3925.79	57.4	3765.5	57.4	3460.28	57.4	3185.13	57.4	4147.5	57.4	4041.58	57.4	4198.63	57.4	4249.24	57.4		713.002	-0.02544	673.942	0.19386		1316.18	0.04389	1363.98	0.30881	3731.69	57.4	3344.31	57.4	3075.5	57.4	2672.74	57.4	4090.31	57.4		713.002	-0.02544	815.58	0.13905		1316.18	0.04389	1373.98	0.31622
1316.3	0.05302	1360.07	0.22734	3926.12	57.5	3765.81	57.5	3460.57	57.5	3185.4	57.5	4147.85	57.5	4041.92	57.5	4198.98	57.5	4249.59	57.5		713.169	-0.02057	673.443	0.21042		1316.3	0.05302	1364.7	0.30682	3732	57.5	3344.59	57.5	3075.76	57.5	2672.97	57.5	4090.65	57.5		713.169	-0.02057	815.376	0.15368		1316.3	0.05302	1373.81	0.33221
1316.04	0.07059	1360.96	0.21913	3926.45	57.6	3766.13	57.6	3460.86	57.6	3185.66	57.6	4148.2	57.6	4042.26	57.6	4199.33	57.6	4249.95	57.6		713.656	-0.02084	675.395	0.18572		1316.04	0.07059	1365.42	0.30238	3732.32	57.6	3344.87	57.6	3076.02	57.6	2673.19	57.6	4090.99	57.6		713.656	-0.02084	816.784	0.13705		1316.04	0.07059	1375.08	0.31385
1316.65	0.07043	1361.8	0.21333	3926.77	57.7	3766.44	57.7	3461.15	57.7	3185.93	57.7	4148.54	57.7	4042.59	57.7	4199.68	57.7	4250.3	57.7		713.083	-0.00264	673.602	0.22262		1316.65	0.07043	1365.35	0.32046	3732.63	57.7	3345.15	57.7	3076.27	57.7	2673.41	57.7	4091.33	57.7		713.083	-0.00264	817.409	0.13577		1316.65	0.07043	1374.01	0.35901
1317.54	0.06277	1362.17	0.21841	3927.1	57.8	3766.76	57.8	3461.43	57.8	3186.19	57.8	4148.89	57.8	4042.93	57.8	4200.03	57.8	4250.66	57.8		712.448	0.01458	675.152	0.20555		1317.54	0.06277	1366.11	0.31705	3732.94	57.8	3345.43	57.8	3076.53	57.8	2673.64	57.8	4091.67	57.8		712.448	0.01458	817.875	0.13946		1317.54	0.06277	1374.31	0.36503
1319.41	0.03259	1363.5	0.19909	3927.43	57.9	3767.07	57.9	3461.72	57.9	3186.46	57.9	4149.24	57.9	4043.27	57.9	4200.38	57.9	4251.01	57.9		711.564	0.03682	675.01	0.21543		1319.41	0.03259	1366.76	0.31441	3733.25	57.9	3345.71	57.9	3076.79	57.9	2673.86	57.9	4092.02	57.9		711.564	0.03682	817.568	0.15608		1319.41	0.03259	1375.86	0.34213
1321.81	-0.0114	1364.19	0.19883	3927.76	58	3767.39	58	3462.01	58	3186.73	58	4149.58	58	4043.61	58	4200.73	58	4251.37	58		710.874	0.05807	673.447	0.2491		1321.81	-0.0114	1366.83	0.3282	3733.56	58	3345.99	58	3077.04	58	2674.08	58	4092.36	58		710.874	0.05807	818.166	0.15453		1321.81	-0.0114	1377.03	0.32788
1322.83	-0.02338	1365.62	0.17477	3928.08	58.1	3767.7	58.1	3462.3	58.1	3186.99	58.1	4149.93	58.1	4043.94	58.1	4201.08	58.1	4251.72	58.1		712.549	0.03909	674.077	0.24631		1322.83	-0.02338	1366.99	0.33896	3733.87	58.1	3346.27	58.1	3077.3	58.1	2674.31	58.1	4092.7	58.1		712.549	0.03909	819.408	0.1412		1322.83	-0.02338	1377.18	0.33736
1322.98	-0.0148	1366.54	0.1668	3928.41	58.2	3768.01	58.2	3462.59	58.2	3187.26	58.2	4150.27	58.2	4044.28	58.2	4201.43	58.2	4252.08	58.2		714.299	0.01775	674.689	0.24554		1322.98	-0.0148	1366.93	0.35761	3734.18	58.2	3346.55	58.2	3077.56	58.2	2674.53	58.2	4093.04	58.2		714.299	0.01775	819.618	0.14968		1322.98	-0.0148	1377.46	0.34744
1322.34	0.01615	1366.5	0.18056	3928.74	58.3	3768.33	58.3	3462.88	58.3	3187.52	58.3	4150.62	58.3	4044.62	58.3	4201.78	58.3	4252.43	58.3		716.241	-0.00631	674.696	0.25466		1322.34	0.01615	1367.22	0.36656	3734.5	58.3	3346.82	58.3	3077.81	58.3	2674.75	58.3	4093.38	58.3		716.241	-0.00631	818.969	0.17402		1322.34	0.01615	1378.13	0.34613
1322.04	0.03551	1366.23	0.20072	3929.06	58.4	3768.64	58.4	3463.17	58.4	3187.79	58.4	4150.96	58.4	4044.95	58.4	4202.13	58.4	4252.78	58.4		715.46	0.0143	677.529	0.21537		1322.04	0.03551	1368.56	0.34692	3734.81	58.4	3347.1	58.4	3078.07	58.4	2674.97	58.4	4093.72	58.4		715.46	0.0143	820.436	0.15688		1322.04	0.03551	1379.85	0.31705
1322.4	0.03753	1365.77	0.22684	3929.39	58.5	3768.95	58.5	3463.45	58.5	3188.05	58.5	4151.31	58.5	4045.29	58.5	4202.48	58.5	4253.14	58.5		715.221	0.02691	677.285	0.22667		1322.4	0.03753	1370.21	0.32045	3735.12	58.5	3347.38	58.5	3078.32	58.5	2675.2	58.5	4094.06	58.5		715.221	0.02691	821.984	0.13659		1322.4	0.03753	1380.48	0.31731
1322.62	0.04644	1366.62	0.21888	3929.72	58.6	3769.27	58.6	3463.74	58.6	3188.32	58.6	4151.66	58.6	4045.63	58.6	4202.83	58.6	4253.49	58.6		714.539	0.04695	678.6	0.2124		1322.62	0.04644	1371.29	0.30907	3735.43	58.6	3347.66	58.6	3078.58	58.6	2675.42	58.6	4094.4	58.6		714.539	0.04695	822.137	0.14415		1322.62	0.04644	1380.64	0.32908
1323.24	0.04163	1367.61	0.20681	3930.04	58.7	3769.58	58.7	3464.03	58.7	3188.58	58.7	4152	58.7	4045.96	58.7	4203.18	58.7	4253.84	58.7		714.403	0.05789	679.567	0.2041		1323.24	0.04163	1371.61	0.3172	3735.74	58.7	3347.94	58.7	3078.83	58.7	2675.64	58.7	4094.74	58.7		714.403	0.05789	821.813	0.16136		1323.24	0.04163	1381.59	0.32165
1323.21	0.0552	1368.87	0.19006	3930.37	58.8	3769.89	58.8	3464.32	58.8	3188.85	58.8	4152.34	58.8	4046.3	58.8	4203.53	58.8	4254.2	58.8		714.105	0.07183	680.276	0.19981		1323.21	0.0552	1371.97	0.32418	3736.05	58.8	3348.22	58.8	3079.09	58.8	2675.86	58.8	4095.08	58.8		714.105	0.07183	821.862	0.17189		1323.21	0.0552	1382.12	0.32461
1325.7	0.01044	1370.13	0.17182	3930.7	58.9	3770.21	58.9	3464.6	58.9	3189.11	58.9	4152.69	58.9	4046.63	58.9	4203.88	58.9	4254.55	58.9		714.381	0.07453	681.442	0.18798		1325.7	0.01044	1373.51	0.30179	3736.36	58.9	3348.49	58.9	3079.35	58.9	2676.08	58.9	4095.42	58.9		714.381	0.07453	821.532	0.18696		1325.7	0.01044	1383.28	0.30979
1325.13	0.03823	1370.01	0.18917	3931.02	59	3770.52	59	3464.89	59	3189.38	59	4153.03	59	4046.97	59	4204.23	59	4254.9	59		716.636	0.04466	681.535	0.19534		1325.13	0.03823	1374.3	0.29605	3736.67	59	3348.77	59	3079.6	59	2676.31	59	4095.76	59		716.636	0.04466	823.018	0.17122		1325.13	0.03823	1383.24	0.32261
1324.8	0.05903	1369.85	0.21108	3931.35	59.1	3770.83	59.1	3465.18	59.1	3189.64	59.1	4153.38	59.1	4047.3	59.1	4204.58	59.1	4255.26	59.1		718.352	0.02233	680.501	0.22023		1324.8	0.05903	1374.84	0.2993	3736.98	59.1	3349.05	59.1	3079.86	59.1	2676.53	59.1	4096.1	59.1		718.352	0.02233	824.023	0.16135		1324.8	0.05903	1384.37	0.31025
1326.12	0.04061	1371.2	0.19221	3931.67	59.2	3771.14	59.2	3465.47	59.2	3189.9	59.2	4153.72	59.2	4047.64	59.2	4204.92	59.2	4255.61	59.2		717.559	0.04361	681.686	0.21083		1326.12	0.04061	1376.01	0.28598	3737.29	59.2	3349.33	59.2	3080.11	59.2	2676.75	59.2	4096.44	59.2		717.559	0.04361	824.238	0.17164		1326.12	0.04061	1384.64	0.31804
1326.2	0.04953	1371.55	0.19895	3932	59.3	3771.46	59.3	3465.75	59.3	3190.17	59.3	4154.06	59.3	4047.97	59.3	4205.27	59.3	4255.96	59.3		717.604	0.04977	680.765	0.23615		1326.2	0.04953	1377.16	0.27464	3737.6	59.3	3349.6	59.3	3080.37	59.3	2676.97	59.3	4096.78	59.3		717.604	0.04977	824.046	0.18634		1326.2	0.04953	1384.29	0.33987
1326.16	0.06195	1372.22	0.20127	3932.32	59.4	3771.77	59.4	3466.04	59.4	3190.43	59.4	4154.41	59.4	4048.31	59.4	4205.62	59.4	4256.31	59.4		716.81	0.06919	679.835	0.26104		1326.16	0.06195	1377.86	0.27216	3737.9	59.4	3349.88	59.4	3080.62	59.4	2677.19	59.4	4097.12	59.4		716.81	0.06919	824.751	0.1836		1326.16	0.06195	1384.75	0.34268
1326.54	0.06399	1373.23	0.19023	3932.65	59.5	3772.08	59.5	3466.32	59.5	3190.7	59.5	4154.75	59.5	4048.64	59.5	4205.97	59.5	4256.66	59.5		715.407	0.10254	680.032	0.26643		1326.54	0.06399	1378.2	0.28233	3738.21	59.5	3350.16	59.5	3080.88	59.5	2677.41	59.5	4097.45	59.5		715.407	0.10254	823.848	0.20965		1326.54	0.06399	1385.98	0.3286
1326.93	0.06525	1373.83	0.19363	3932.97	59.6	3772.39	59.6	3466.61	59.6	3190.96	59.6	4155.09	59.6	4048.98	59.6	4206.31	59.6	4257.02	59.6		717.204	0.08029	681.659	0.24718		1326.93	0.06525	1379.51	0.26338	3738.52	59.6	3350.43	59.6	3081.13	59.6	2677.63	59.6	4097.79	59.6		717.204	0.08029	823.619	0.22312		1326.93	0.06525	1388.18	0.28321
1327.16	0.0697	1375.04	0.18201	3933.3	59.7	3772.7	59.7	3466.9	59.7	3191.22	59.7	4155.44	59.7	4049.31	59.7	4206.66	59.7	4257.37	59.7		717.87	0.07714	681.476	0.25976		1327.16	0.0697	1379.84	0.27147	3738.83	59.7	3350.71	59.7	3081.38	59.7	2677.86	59.7	4098.13	59.7		717.87	0.07714	823.261	0.2392		1327.16	0.0697	1388.31	0.29534
1327.18	0.07946	1375.95	0.17631	3933.62	59.8	3773.01	59.8	3467.18	59.8	3191.49	59.8	4155.78	59.8	4049.65	59.8	4207.01	59.8	4257.72	59.8		718.08	0.08039	682.326	0.25379		1327.18	0.07946	1380.99	0.25742	3739.14	59.8	3350.99	59.8	3081.64	59.8	2678.08	59.8	4098.47	59.8		718.08	0.08039	824.096	0.2343		1327.18	0.07946	1388.29	0.31136
1327.22	0.09033	1376.38	0.18033	3933.95	59.9	3773.32	59.9	3467.47	59.9	3191.75	59.9	4156.12	59.9	4049.98	59.9	4207.36	59.9	4258.07	59.9		720.046	0.05384	684.885	0.21993		1327.22	0.09033	1382.33	0.23896	3739.45	59.9	3351.26	59.9	3081.89	59.9	2678.3	59.9	4098.81	59.9		720.046	0.05384	824.364	0.2405		1327.22	0.09033	1388.87	0.31055
1327.13	0.10284	1377.05	0.18343	3934.27	60	3773.64	60	3467.76	60	3192.01	60	4156.47	60	4050.31	60	4207.7	60	4258.42	60		720.266	0.05742	684.625	0.23216		1327.13	0.10284	1382.6	0.24939	3739.76	60	3351.54	60	3082.15	60	2678.52	60	4099.15	60		720.266	0.05742	824.621	0.24586		1327.13	0.10284	1389.64	0.30901
1328.51	0.08176	1376.71	0.20913	3934.6	60.1	3773.95	60.1	3468.04	60.1	3192.27	60.1	4156.81	60.1	4050.65	60.1	4208.05	60.1	4258.77	60.1		720.251	0.06558	685.093	0.23124		1328.51	0.08176	1383.71	0.2327	3740.06	60.1	3351.81	60.1	3082.4	60.1	2678.74	60.1	4099.48	60.1		720.251	0.06558	825.299	0.2416		1328.51	0.08176	1390.97	0.29132
1330.1	0.05409	1377.62	0.20313	3934.92	60.2	3774.26	60.2	3468.33	60.2	3192.54	60.2	4157.15	60.2	4050.98	60.2	4208.39	60.2	4259.12	60.2		721.58	0.05135	685.608	0.23134		1330.1	0.05409	1384.62	0.22669	3740.37	60.2	3352.09	60.2	3082.65	60.2	2678.96	60.2	4099.82	60.2		721.58	0.05135	824.464	0.26737		1330.1	0.05409	1392.15	0.27626
1331.22	0.03951	1378.69	0.19422	3935.24	60.3	3774.57	60.3	3468.61	60.3	3192.8	60.3	4157.49	60.3	4051.31	60.3	4208.74	60.3	4259.47	60.3		721.736	0.05527	684.052	0.26613		1331.22	0.03951	1384.76	0.24068	3740.68	60.3	3352.37	60.3	3082.91	60.3	2679.18	60.3	4100.16	60.3		721.736	0.05527	824.572	0.27491		1331.22	0.03951	1392.55	0.28171
1330.95	0.06017	1380.11	0.17423	3935.57	60.4	3774.88	60.4	3468.9	60.4	3193.06	60.4	4157.83	60.4	4051.65	60.4	4209.09	60.4	4259.82	60.4		722.762	0.0444	684.561	0.2676		1330.95	0.06017	1383.86	0.28127	3740.99	60.4	3352.64	60.4	3083.16	60.4	2679.4	60.4	4100.49	60.4		722.762	0.0444	825.699	0.26376		1330.95	0.06017	1393.1	0.28452
1331.39	0.05693	1380.75	0.17477	3935.89	60.5	3775.19	60.5	3469.18	60.5	3193.33	60.5	4158.18	60.5	4051.98	60.5	4209.43	60.5	4260.17	60.5		725.477	0.00731	685.894	0.25437		1331.39	0.05693	1384.56	0.27881	3741.29	60.5	3352.92	60.5	3083.41	60.5	2679.62	60.5	4100.83	60.5		725.477	0.00731	827.363	0.24261		1331.39	0.05693	1393.96	0.27706
1331.87	0.06086	1381.75	0.1643	3936.21	60.6	3775.5	60.6	3469.47	60.6	3193.59	60.6	4158.52	60.6	4052.31	60.6	4209.78	60.6	4260.52	60.6		726.758	-0.00576	687.092	0.24337		1331.87	0.06086	1385.29	0.27335	3741.6	60.6	3353.19	60.6	3083.67	60.6	2679.84	60.6	4101.17	60.6		726.758	-0.00576	828.311	0.23557		1331.87	0.06086	1394.6	0.27608
1333.46	0.03529	1382.09	0.17084	3936.54	60.7	3775.81	60.7	3469.75	60.7	3193.85	60.7	4158.86	60.7	4052.64	60.7	4210.12	60.7	4260.87	60.7		728.585	-0.02934	688.343	0.23127		1333.46	0.03529	1385.68	0.2764	3741.91	60.7	3353.47	60.7	3083.92	60.7	2680.06	60.7	4101.5	60.7		728.585	-0.02934	830.248	0.20843		1333.46	0.03529	1395.29	0.27285
1333.16	0.05595	1381.82	0.19224	3936.86	60.8	3776.12	60.8	3470.04	60.8	3194.11	60.8	4159.2	60.8	4052.98	60.8	4210.47	60.8	4261.22	60.8		728.381	-0.01801	688.257	0.24189		1333.16	0.05595	1386.79	0.26052	3742.22	60.8	3353.74	60.8	3084.17	60.8	2680.28	60.8	4101.84	60.8		728.381	-0.01801	830.315	0.21834		1333.16	0.05595	1395.78	0.27623
1334.33	0.03863	1382.25	0.1988	3937.18	60.9	3776.43	60.9	3470.32	60.9	3194.37	60.9	4159.54	60.9	4053.31	60.9	4210.81	60.9	4261.57	60.9		728.261	-0.0097	689.176	0.23559		1334.33	0.03863	1387.31	0.26243	3742.52	60.9	3354.02	60.9	3084.43	60.9	2680.5	60.9	4102.18	60.9		728.261	-0.0097	830.538	0.22314		1334.33	0.03863	1397.86	0.23954
1335.06	0.03215	1383.38	0.18463																		728.849	-0.0106	689.787	0.23571		1335.06	0.03215	1388.69	0.24311												728.849	-0.0106	830.482	0.23602		1335.06	0.03215	1397.65	0.25841
1334.63	0.05516	1383.29	0.20466																		727.827	0.01202	689.519	0.24782		1334.63	0.05516	1388.91	0.24958												727.827	0.01202	831.254	0.2282		1334.63	0.05516	1398.73	0.24612
1335.31	0.05234	1383.67	0.20861																		725.783	0.05531	691.298	0.22645		1335.31	0.05234	1388.9	0.2634												725.783	0.05531	832.726	0.21099		1335.31	0.05234	1399.21	0.25054
1337.09	0.0239	1383.95	0.21239																		728.272	0.02216	693.41	0.19871		1337.09	0.0239	1389.94	0.25087												728.272	0.02216	834.214	0.19298		1337.09	0.0239	1400.53	0.2313
1338.42	0.00646	1384.11	0.22418																		730.663	-0.01288	692.502	0.22394		1338.42	0.00646	1390.93	0.23981												730.663	-0.01288	834.712	0.19429		1338.42	0.00646	1400.54	0.24519
1338.57	0.01669	1384.01	0.24029																		730.396	-0.00203	692.49	0.23492		1338.57	0.01669	1391.32	0.24594												730.396	-0.00203	834.98	0.20004		1338.57	0.01669	1399.93	0.27806
1339.3	0.01164	1384.36	0.24455																		731.43	-0.01153	694.688	0.20539		1339.3	0.01164	1391.97	0.2433												731.43	-0.01153	836.204	0.18729		1339.3	0.01164	1401.63	0.2524
1339.42	0.02132	1384.43	0.25587																		732.279	-0.0174	694.421	0.21801		1339.42	0.02132	1392.28	0.2527												732.279	-0.0174	836.586	0.18848		1339.42	0.02132	1402.4	0.24867
1339.77	0.0257	1384.95	0.25579																		735.076	-0.05554	693.405	0.2442		1339.77	0.0257	1393.41	0.23974												735.076	-0.05554	838.202	0.1663		1339.77	0.0257	1402.6	0.25933
1339.62	0.0441	1385.07	0.26769																		735.942	-0.06116	693.5	0.2536		1339.62	0.0441	1394.22	0.23438												735.942	-0.06116	839.839	0.1451		1339.62	0.0441	1404.32	0.23034
1339.95	0.04847	1386.85	0.23733																		737.101	-0.07367	694.402	0.24793		1339.95	0.04847	1394.96	0.2357												737.101	-0.07367	840.806	0.13721		1339.95	0.04847	1404.86	0.229
1339.88	0.06337	1387.79	0.22781																		735.86	-0.04616	695.257	0.24148		1339.88	0.06337	1395.95	0.22425												735.86	-0.04616	843.199	0.10014		1339.88	0.06337	1404.65	0.24861
1340.55	0.06011	1388.24	0.23247																		737.201	-0.06146	696.62	0.22587		1340.55	0.06011	1396.22	0.23071												737.201	-0.06146	843.356	0.1069		1340.55	0.06011	1406.49	0.21951
1341.76	0.04254	1387.76	0.26088																		737.603	-0.0609	697.873	0.21316		1341.76	0.04254	1397.49	0.21052												737.603	-0.0609	842.853	0.12691		1341.76	0.04254	1407.04	0.21865
1341.9	0.05456	1387.9	0.27242																		737.788	-0.05876	698.042	0.21821		1341.9	0.05456	1397.63	0.22219												737.788	-0.05876	843.072	0.13209		1341.9	0.05456	1408.08	0.21054
1342.43	0.05131	1388.01	0.28509																		736.974	-0.03754	696.427	0.2544		1342.43	0.05131	1397.96	0.23106												736.974	-0.03754	844.394	0.11547		1342.43	0.05131	1408.48	0.21498
1343.17	0.04481	1388.02	0.30165																		737.01	-0.03178	698.005	0.23621		1343.17	0.04481	1398.84	0.22655												737.01	-0.03178	844.183	0.12954		1343.17	0.04481	1408.72	0.22387
1344.65	0.02158	1388.2	0.31088																		736.09	-0.00986	698.515	0.23618		1344.65	0.02158	1398.85	0.24398												736.09	-0.00986	846.47	0.09535		1344.65	0.02158	1410.34	0.19928
1345.78	0.00898	1389.08	0.29919																		736.346	-0.00638	700.611	0.20944		1345.78	0.00898	1399.04	0.25359												736.346	-0.00638	848.715	0.06233		1345.78	0.00898	1409.75	0.23049
1346.19	0.01133	1388.41	0.33213																		735.377	0.01772	701.564	0.20214		1346.19	0.01133	1398.92	0.27348												735.377	0.01772	850.05	0.04571		1346.19	0.01133	1411.77	0.1985
1346.53	0.01349	1389.12	0.32686																		736.584	0.00656	705.203	0.1494		1346.53	0.01349	1399.4	0.27739												736.584	0.00656	850.549	0.04643		1346.53	0.01349	1412.06	0.20861
1346.58	0.02345	1390.51	0.30737																		738.947	-0.02692	705.97	0.14462		1346.58	0.02345	1400.64	0.26005												738.947	-0.02692	851.193	0.0421		1346.58	0.02345	1412.66	0.21028
1346.53	0.03456	1392.23	0.28117																		737.223	0.0081	707.662	0.12399		1346.53	0.03456	1400.51	0.27924												737.223	0.0081	851.261	0.0507		1346.53	0.03456	1412.88	0.22358
1347.51	0.02037	1393.14	0.27282																		736.692	0.02506	709.838	0.09509		1347.51	0.02037	1401.58	0.26937												736.692	0.02506	852.192	0.04294		1347.51	0.02037	1412.94	0.24008
1348.77	0.00218	1394.38	0.25596																		736.42	0.03931	711.357	0.07686		1348.77	0.00218	1401.67	0.28383												736.42	0.03931	853.434	0.02951		1348.77	0.00218	1414.11	0.22545
1349.6	-0.00261	1394.33	0.27234																		737.097	0.03532	711.733	0.08019		1349.6	-0.00261	1402.01	0.29199												737.097	0.03532	854.129	0.0268		1349.6	-0.00261	1414.73	0.22371
1349.53	0.01179	1394.65	0.2808																		737.33	0.0386	711.783	0.08998		1349.53	0.01179	1402	0.30741												737.33	0.0386	854.501	0.02882		1349.53	0.01179	1415.43	0.22081
1349.42	0.02814	1394.84	0.29214																		735.098	0.08268	713.851	0.06328		1349.42	0.02814	1401.44	0.3368												735.098	0.08268	854.558	0.03773		1349.42	0.02814	1416.6	0.20557
1351.28	-0.00382	1395.34	0.29495																		734.395	0.10041	715.961	0.03498		1351.28	-0.00382	1401.81	0.34255												734.395	0.10041	855.752	0.02346		1351.28	-0.00382	1416.05	0.23461
1351.36	0.00782	1395.4	0.30577																		735.002	0.09762	715.477	0.05395		1351.36	0.00782	1402.52	0.33725												735.002	0.09762	856.994	0.00868		1351.36	0.00782	1417.46	0.21591
1352.56	-0.0074	1396.13	0.30168																		734.654	0.11105	715.541	0.06363		1352.56	-0.0074	1403	0.33955												734.654	0.11105	857.134	0.01642		1352.56	-0.0074	1417.53	0.23083
1352.78	-0.00191	1396.63	0.30115																		734.934	0.11249	713.811	0.10233		1352.78	-0.00191	1403.54	0.34185												734.934	0.11249	858.34	0.00351		1352.78	-0.00191	1416.73	0.26572
1352.78	0.00932	1398.54	0.2676																		736.391	0.09638	713.454	0.11752		1352.78	0.00932	1404.24	0.34183												736.391	0.09638	858.738	0.00524		1352.78	0.00932	1417.74	0.25687
1354.32	-0.01399	1399.29	0.26389																		738.116	0.07725	713.847	0.12028		1354.32	-0.01399	1404.71	0.34453												738.116	0.07725	859.18	0.00687		1354.32	-0.01399	1417.75	0.27248
1355.09	-0.01878	1399.89	0.26452																		739.341	0.06211	717.142	0.07269		1355.09	-0.01878	1406.02	0.32787												739.341	0.06211	858.42	0.03284		1355.09	-0.01878	1418.08	0.28079
1353.73	0.02855	1401.3	0.23921																		739.41	0.06961	717.234	0.08167		1353.73	0.02855	1406.12	0.34042												739.41	0.06961	859.82	0.01589		1353.73	0.02855	1418.42	0.29257
1354.05	0.03013	1402.46	0.22832																		742.349	0.02873	718.945	0.06147		1354.05	0.03013	1405.91	0.36061												742.349	0.02873	859.052	0.04077		1354.05	0.03013	1418.58	0.32296
1354.62	0.02733	1404.18	0.20047																		744.964	-0.0064	719.508	0.06085		1354.62	0.02733	1406.71	0.3574												744.964	-0.0064	858.298	0.06485		1354.62	0.02733	1420.8	0.30234
1356	0.00885	1405.71	0.17621																		745.447	-0.00653	719.45	0.06944		1356	0.00885	1408.11	0.33606												745.447	-0.00653	858.491	0.07133		1356	0.00885	1421.77	0.31278
1356.25	0.01805	1406.38	0.17471																		745.746	-0.00584	717.177	0.11606		1356.25	0.01805	1409.48	0.31955												745.746	-0.00584	859.006	0.0717		1356.25	0.01805	1423.15	0.31424
1357.02	0.01365	1406.24	0.19084																		745.769	0.000496979	717.775	0.11497		1357.02	0.01365	1409.89	0.32428												745.769	0.000496979	858.686	0.09106		1357.02	0.01365	1424.24	0.32488
1357.65	0.01247	1405.29	0.22845																		746.181	-0.000498642	717.135	0.1362		1357.65	0.01247	1410.9	0.31607												746.181	-0.000498642	858.809	0.09815		1357.65	0.01247	1425.53	0.32676
1357.95	0.02132	1405.4	0.24001																		747.361	-0.01297	717.747	0.13464		1357.95	0.02132	1411.37	0.31878												747.361	-0.01297	859.718	0.091		1357.95	0.02132	1427.77	0.30794
1357.99	0.03309	1405.59	0.25032																		748.767	-0.03117	718.086	0.13743		1357.99	0.03309	1412.56	0.30457												748.767	-0.03117	859.42	0.10725		1357.99	0.03309	1429.43	0.30376
1357.73	0.04956	1405.98	0.25408																		748.821	-0.02543	719.077	0.12802		1357.73	0.04956	1414.21	0.27773												748.821	-0.02543	860.647	0.09228		1357.73	0.04956	1430.52	0.31354
1358.9	0.0351	1406.45	0.25605																		751.167	-0.05713	720.055	0.11912		1358.9	0.0351	1416.37	0.2396												751.167	-0.05713	861.269	0.09234		1358.9	0.0351	1431.18	0.33523
1360.2	0.01356	1406.35	0.27333																		751.527	-0.05689	719.398	0.13977		1360.2	0.01356	1417.91	0.21593												751.527	-0.05689	861.759	0.09527		1360.2	0.01356	1431.82	0.35815
1360.12	0.02569	1406.94	0.27045																		752.088	-0.0599	717.737	0.1767		1360.12	0.02569	1418.73	0.21118												752.088	-0.0599	860.324	0.13401		1360.12	0.02569	1432.86	0.36937
1360.8	0.02037	1408.51	0.24658																		750.052	-0.01724	719.47	0.15436		1360.8	0.02037	1419.55	0.20826												750.052	-0.01724	859.708	0.15697		1360.8	0.02037	1433.55	0.39036
1361.21	0.02222	1408.36	0.2635																		751.585	-0.0367	721.029	0.13626		1361.21	0.02222	1419.04	0.23785												751.585	-0.0367	861.351	0.1353		1361.21	0.02222	1435.57	0.37818
1361.66	0.02409	1409.07	0.25954																		751.815	-0.031	723.383	0.10433		1361.66	0.02409	1419.45	0.24467												751.815	-0.031	861.146	0.15075		1361.66	0.02409	1436.68	0.38657
1362.64	0.01354	1409.62	0.2592																		750.559	-0.00316	724.568	0.09147		1362.64	0.01354	1420.47	0.23501												750.559	-0.00316	860.717	0.17185		1362.64	0.01354	1438.02	0.39065
1362.63	0.0254	1410.13	0.25925																		748.561	0.03728	726.699	0.06255		1362.63	0.0254	1421.55	0.22129												748.561	0.03728	860.582	0.18713		1362.63	0.0254	1440.13	0.37301
1362.11	0.05097	1411.01	0.25101																		748.674	0.04443	724.895	0.10272		1362.11	0.05097	1421.92	0.22609												748.674	0.04443	861.49	0.18045		1362.11	0.05097	1442.32	0.35567
1364.36	0.00838	1411.92	0.24375																		748.177	0.05967	724.688	0.11161		1364.36	0.00838	1423.33	0.20598												748.177	0.05967	862.577	0.17059		1364.36	0.00838	1443.66	0.35427
1363.82	0.03463	1412.84	0.23257																		747.424	0.07985	725.283	0.10962		1363.82	0.03463	1424.12	0.20265												747.424	0.07985	864.013	0.15321		1363.82	0.03463	1445.25	0.33422
1363.39	0.05811	1412.62	0.25708																		745.05	0.12634	724.289	0.13348		1363.39	0.05811	1424.62	0.20704												745.05	0.12634	864.94	0.14449		1363.39	0.05811	1445.13	0.35611
1362.44	0.09218	1413.1	0.2577																		745.148	0.13255	725.34	0.12425		1362.44	0.09218	1424.81	0.21763												745.148	0.13255	865.218	0.14954		1362.44	0.09218	1444.81	0.38099
1362.42	0.10564	1413.73	0.25962																		746.221	0.12339	726.313	0.11688		1362.42	0.10564	1425.81	0.2072												746.221	0.12339	865.928	0.14695		1362.42	0.10564	1445.13	0.38884
1363.54	0.08985	1414.06	0.26878																		746.723	0.12485	726.953	0.11354		1363.54	0.08985	1425.78	0.22664												746.723	0.12485	866.866	0.13659		1363.54	0.08985	1445.63	0.39337
1363.95	0.09424	1415.08	0.25738																		747.594	0.1199	729.473	0.07853		1363.95	0.09424	1427.17	0.20874												747.594	0.1199	866.687	0.14955		1363.95	0.09424	1446.63	0.38751
1364.23	0.09982	1415.42	0.26477																		747.777	0.12266	729.978	0.07852		1364.23	0.09982	1427.84	0.20792												747.777	0.12266	866.769	0.15876		1364.23	0.09982	1446.27	0.41163
1365.58	0.07913	1415.45	0.28022																		748.18	0.12405	730.454	0.07944		1365.58	0.07913	1429.39	0.18458												748.18	0.12405	867.968	0.1454		1365.58	0.07913	1446.87	0.41194
1367.22	0.05233	1415.74	0.28686																		748.09	0.13342	730.719	0.08316		1367.22	0.05233	1429.9	0.18792												748.09	0.13342	867.652	0.16213		1367.22	0.05233	1447.53	0.41224
1367.44	0.05898	1415.62	0.30551																		746.273	0.17314	732.254	0.06522		1367.44	0.05898	1430.29	0.19456												746.273	0.17314	867.558	0.17467		1367.44	0.05898	1448.25	0.41337
1367.62	0.06779	1416.59	0.29511																		747.494	0.16062	734.554	0.0343		1367.62	0.06779	1430.64	0.20288												747.494	0.16062	867.942	0.17572		1367.62	0.06779	1449.33	0.40242
1368.01	0.07155	1416.83	0.30482																		747.508	0.17016	736.431	0.00936		1368.01	0.07155	1430.66	0.21917												747.508	0.17016	869.703	0.15227		1368.01	0.07155	1450.56	0.38838
1368.11	0.08346	1416.62	0.32684																		748.928	0.15558	737.427	-1.07895e-05		1368.11	0.08346	1430.93	0.2292												748.928	0.15558	870.915	0.14044		1368.11	0.08346	1451.68	0.37592
1368.82	0.0778	1417.08	0.33107																		748.434	0.17256	738.368	-0.00926		1368.82	0.0778	1432.83	0.19876												748.434	0.17256	870.041	0.1691		1368.82	0.0778	1452.61	0.36715
1369.6	0.07049	1417.59	0.33316																		747.362	0.19956	739.177	-0.01467		1369.6	0.07049	1434.27	0.17815												747.362	0.19956	870.651	0.168		1369.6	0.07049	1453.47	0.36177
1369.96	0.07539	1417.61	0.34605																		749.681	0.17008	739.911	-0.01815		1369.96	0.07539	1434.16	0.1965												749.681	0.17008	872.46	0.14274		1369.96	0.07539	1454.14	0.36177
1370	0.08692	1418	0.34997																		750.146	0.17015	740.201	-0.01393		1370	0.08692	1434.18	0.21334												750.146	0.17015	872.367	0.1537		1370	0.08692	1454.56	0.36814
1371.03	0.07415	1418.33	0.35661																		751.308	0.1571	742.099	-0.03753		1371.03	0.07415	1434.34	0.22414												751.308	0.1571	873.154	0.14924		1371.03	0.07415	1454.65	0.38228
1371.01	0.08677	1417.78	0.38533																		751.931	0.155	743.723	-0.05475		1371.01	0.08677	1435.29	0.21573												751.931	0.155	872.289	0.1769		1371.01	0.08677	1456.38	0.35626
1372.63	0.06058	1418.5	0.38161																		752.165	0.15827	743.787	-0.04636		1372.63	0.06058	1436.52	0.19991												752.165	0.15827	871.822	0.19743		1372.63	0.06058	1457.21	0.35022
1373.77	0.04616	1419.22	0.37499																		752.874	0.15385	743.862	-0.03721		1373.77	0.04616	1436.93	0.20608												752.874	0.15385	872.71	0.19295		1373.77	0.04616	1458.33	0.33728
1375.35	0.01955	1419.23	0.38914																		755.286	0.12	745.362	-0.05492		1375.35	0.01955	1437.65	0.20527												755.286	0.12	873.648	0.18707		1375.35	0.01955	1459.85	0.31676
1376.78	-0.0033	1419.34	0.40014																		754.862	0.13617	746.344	-0.06331		1376.78	-0.0033	1437.59	0.2234												754.862	0.13617	873.59	0.20094		1376.78	-0.0033	1460.72	0.31028
1376.61	0.01252	1420.62	0.38068																		756.229	0.12325	745.913	-0.04639		1376.61	0.01252	1439.96	0.17824												756.229	0.12325	874.623	0.1942		1376.61	0.01252	1461.88	0.2931
1377	0.01213	1421.85	0.36481																		756.294	0.13288	744.203	-0.00909		1377	0.01213	1440.35	0.18195												756.294	0.13288	876.266	0.17446		1377	0.01213	1462.98	0.27988
1378.27	-0.00442	1423.06	0.34592																		757.389	0.12674	743.291	0.01667		1378.27	-0.00442	1441.03	0.17982												757.389	0.12674	878.452	0.14291		1378.27	-0.00442	1464.31	0.26201
1379.06	-0.01151	1425.13	0.30951																		758.323	0.12217	742.208	0.04305		1379.06	-0.01151	1441.22	0.19156												758.323	0.12217	880.22	0.11989		1379.06	-0.01151	1464.55	0.27192
1379.51	-0.00925	1427.18	0.27279																		759.116	0.1209	741.618	0.06315		1379.51	-0.00925	1440.83	0.21785												759.116	0.1209	879.63	0.14341		1379.51	-0.00925	1464.43	0.28917
1381.43	-0.04265	1428.48	0.25356																		761.592	0.08731	742.481	0.05738		1381.43	-0.04265	1440.76	0.235												761.592	0.08731	881.081	0.12708		1381.43	-0.04265	1465.31	0.27744
1382.37	-0.05416	1429.26	0.24891																		762.468	0.08478	742.155	0.07085		1382.37	-0.05416	1441.87	0.22323												762.468	0.08478	880.1	0.15921		1382.37	-0.05416	1465.19	0.29546
1383.41	-0.06516	1430.06	0.24314																		764.189	0.06558	742.326	0.07818		1383.41	-0.06516	1443.6	0.19517												764.189	0.06558	879.639	0.18072		1383.41	-0.06516	1465.49	0.30291
1384.4	-0.07861	1430.38	0.24886																		764.578	0.06936	742.524	0.08463		1384.4	-0.07861	1444.3	0.19072												764.578	0.06936	879.853	0.18564		1384.4	-0.07861	1465.4	0.32039
1385.11	-0.08416	1431.42	0.23688																		764.493	0.08436	740.932	0.12384		1385.11	-0.08416	1444.2	0.20838												764.493	0.08436	880.285	0.18755		1385.11	-0.08416	1465.72	0.32809
1385.62	-0.08061	1432.36	0.23007																		766.732	0.05856	740.645	0.13879		1385.62	-0.08061	1444.36	0.22063												766.732	0.05856	881.174	0.18158		1385.62	-0.08061	1466.13	0.33294
1385.96	-0.07562	1432.71	0.2385																		766.739	0.06804	740.6	0.14995		1385.96	-0.07562	1445.1	0.21642												766.739	0.06804	882.274	0.16955		1385.96	-0.07562	1466.9	0.32677
1387.47	-0.10165	1433.43	0.23642																		768.5	0.04909	739.94	0.17045		1387.47	-0.10165	1446.19	0.20662												768.5	0.04909	883.145	0.16254		1387.47	-0.10165	1467.94	0.31184
1387.47	-0.08929	1433.28	0.25713																		769.431	0.04524	740.847	0.16341		1387.47	-0.08929	1447.05	0.20229												769.431	0.04524	884.008	0.15585		1387.47	-0.08929	1469	0.29743
1387.36	-0.07418	1433.56	0.26816																		770.29	0.04276	739.912	0.18785		1387.36	-0.07418	1447.28	0.21417												770.29	0.04276	884.408	0.15871		1387.36	-0.07418	1468.91	0.31349
1387.94	-0.07574	1433.13	0.29503																		771.541	0.03293	740.162	0.19333		1387.94	-0.07574	1447.36	0.23124												771.541	0.03293	885.778	0.1421		1387.94	-0.07574	1468.63	0.33506
1388.54	-0.07705	1433.33	0.30668																		773.912	0.00403	740.581	0.19575		1388.54	-0.07705	1448.3	0.22133												773.912	0.00403	886.59	0.13593		1388.54	-0.07705	1469.51	0.32496
1388.65	-0.06561	1434.31	0.29573																		772.879	0.03376	739.889	0.21691		1388.65	-0.06561	1449.19	0.21438												772.879	0.03376	887.085	0.13759		1388.65	-0.06561	1469.41	0.34109
1388.75	-0.05378	1435.51	0.27784																		774.262	0.01993	739.568	0.23239		1388.75	-0.05378	1449.26	0.22901												774.262	0.01993	887.879	0.13189		1388.75	-0.05378	1470.02	0.33945
1389.79	-0.06457	1435.84	0.28582																		774.131	0.03016	740.228	0.23115		1389.79	-0.06457	1449.24	0.24657												774.131	0.03016	888.98	0.1196		1389.79	-0.06457	1470.68	0.33974
1390.29	-0.06318	1435.59	0.30601																		775.332	0.01698	741.25	0.22175		1390.29	-0.06318	1449.36	0.25989												775.332	0.01698	889.01	0.13136		1390.29	-0.06318	1470.17	0.36645
1389.85	-0.04247	1436.22	0.30618																		776.022	0.01356	742.137	0.21508		1389.85	-0.04247	1450.22	0.25326												776.022	0.01356	888.465	0.15242		1389.85	-0.04247	1470.91	0.36347
1390.28	-0.03819	1436.25	0.31745																		775.947	0.02426	744.071	0.19122		1390.28	-0.03819	1450.71	0.25572												775.947	0.02426	887.561	0.18141		1390.28	-0.03819	1471.09	0.37358
1389.16	0.00174	1436.13	0.33533																		776.153	0.02736	745.019	0.18354		1389.16	0.00174	1452.06	0.23646												776.153	0.02736	889.171	0.16029		1389.16	0.00174	1472.62	0.3501
1388.97	0.0196	1436.5	0.34203																		775.229	0.05193	744.533	0.19951		1388.97	0.0196	1452.84	0.23226												775.229	0.05193	889.011	0.17356		1388.97	0.0196	1473.29	0.34995
1389.05	0.03087	1437.79	0.32323																		774.91	0.06636	746.737	0.17026		1389.05	0.03087	1452.96	0.24383												774.91	0.06636	891.519	0.13314		1389.05	0.03087	1474.54	0.33277
1389.73	0.02796	1437.71	0.34149																		775.517	0.06304	749.157	0.13707		1389.73	0.02796	1454.04	0.23265												775.517	0.06304	892.881	0.11507		1389.73	0.02796	1474.91	0.33786
1390.27	0.02945	1437.85	0.35313																		777.56	0.03319	750.695	0.11907		1390.27	0.02945	1455.3	0.21467												777.56	0.03319	894.279	0.10007		1390.27	0.02945	1475.62	0.33603
1389.25	0.07005	1438.23	0.35874																		780.611	-0.01462	752.491	0.09388		1389.25	0.07005	1456.07	0.21213												780.611	-0.01462	895.258	0.09188		1389.25	0.07005	1475.77	0.34661
1390.17	0.05841	1438.28	0.37139																		781.668	-0.02688	753.291	0.08823		1390.17	0.05841	1456.81	0.20935												781.668	-0.02688	894.973	0.10817		1390.17	0.05841	1476.66	0.33982
1390.34	0.06823	1439.16	0.36447																		781.783	-0.02072	754.297	0.07975		1390.34	0.06823	1457.64	0.20353												781.783	-0.02072	894.233	0.13465		1390.34	0.06823	1476.21	0.36663
1390.72	0.0764	1440.22	0.35517																		782.16	-0.01988	755.669	0.06536		1390.72	0.0764	1458.42	0.20023												782.16	-0.01988	896.736	0.09791		1390.72	0.0764	1476.15	0.38776
1391.76	0.06297	1440.94	0.34947																		781.866	-0.00749	756.875	0.05053		1391.76	0.06297	1459.63	0.18649												781.866	-0.00749	896.279	0.11843		1391.76	0.06297	1475.46	0.42195
1392.25	0.06317	1442.7	0.31711																		783.123	-0.02392	758.163	0.03778		1392.25	0.06317	1460.79	0.16712												783.123	-0.02392	897.557	0.1053		1392.25	0.06317	1475.41	0.44041
1393.06	0.05522	1443.85	0.30184																		784.231	-0.03434	757.88	0.05069		1393.06	0.05522	1462.17	0.14657												784.231	-0.03434	897.74	0.11436		1393.06	0.05522	1476.02	0.44147
1393.25	0.06105	1444.58	0.2963																		783.746	-0.01807	759.62	0.0264		1393.25	0.06105	1462.43	0.15534												783.746	-0.01807	897.788	0.12378		1393.25	0.06105	1476.14	0.4589
1394.33	0.04708	1445.87	0.28074																		785.315	-0.03864	761.967	-0.00499		1394.33	0.04708	1462.7	0.16349												785.315	-0.03864	898.341	0.12302		1394.33	0.04708	1476.71	0.45955
1395.68	0.02296	1445.9	0.29785																		785.488	-0.03387	762.759	-0.01045		1395.68	0.02296	1464.6	0.12995												785.488	-0.03387	898.933	0.12274		1395.68	0.02296	1477.69	0.45234
1395.97	0.02817	1446.4	0.3008																		785.746	-0.03055	762.186	0.00994		1395.97	0.02817	1464.39	0.14957												785.746	-0.03055	898.746	0.1381		1395.97	0.02817	1476.94	0.48772
1396.59	0.02469	1446.87	0.30298																		785.633	-0.02009	763.415	-0.00341		1396.59	0.02469	1465.02	0.15237												785.633	-0.02009	899.62	0.12961		1396.59	0.02469	1478.34	0.46928
1397.05	0.02598	1446.7	0.32108																		785.593	-0.01144	765.687	-0.0354		1397.05	0.02598	1464.76	0.17844												785.593	-0.01144	899.057	0.15216		1397.05	0.02598	1478.62	0.47864
1397.41	0.02929	1447.07	0.32622																		786.951	-0.0281	766.113	-0.03614		1397.41	0.02929	1465.9	0.16643												786.951	-0.0281	899.676	0.14985		1397.41	0.02929	1479.18	0.48056
1399.37	-0.00362	1448.1	0.31448																		787.36	-0.02682	767.158	-0.04679		1399.37	-0.00362	1465.89	0.1857												787.36	-0.02682	901.075	0.13272		1399.37	-0.00362	1479.64	0.4851
1399.84	-0.0034	1449.77	0.28493																		787.926	-0.02837	767.196	-0.03721		1399.84	-0.0034	1467.05	0.17332												787.926	-0.02837	902.783	0.10908		1399.84	-0.0034	1480.04	0.48759
1400.7	-0.01067	1450.26	0.2877																		789.704	-0.05223	766.575	-0.01779		1400.7	-0.01067	1467.56	0.17761												789.704	-0.05223	903.839	0.10063		1400.7	-0.01067	1480.09	0.50261
1401.15	-0.01069	1451.87	0.25977																		789.094	-0.03306	765.806	0.00491		1401.15	-0.01069	1467.7	0.18886												789.094	-0.03306	904.165	0.10537		1401.15	-0.01069	1480.35	0.51304
1401.68	-0.01009	1452.97	0.24362																		789.22	-0.02725	766.467	0.00179		1401.68	-0.01009	1468.12	0.19706												789.22	-0.02725	903.617	0.12584		1401.68	-0.01009	1481	0.51092
1403.03	-0.03107	1453.35	0.24875																		788.515	-0.00757	766.139	0.01773		1403.03	-0.03107	1468.85	0.19448												788.515	-0.00757	902.859	0.15254		1403.03	-0.03107	1481.65	0.51084
1403.3	-0.02491	1454.61	0.23357																		789.083	-0.01058	766.937	0.01406		1403.3	-0.02491	1470.12	0.17784												789.083	-0.01058	904.14	0.13833		1403.3	-0.02491	1481.9	0.51905
1404.09	-0.03372	1455.17	0.23303																		788.64	0.0058	767.908	0.00463		1404.09	-0.03372	1470.63	0.18195												788.64	0.0058	906.738	0.09858		1404.09	-0.03372	1482.58	0.5173
1404.54	-0.03511	1455.83	0.23045																		789.102	0.00534	767.884	0.01205		1404.54	-0.03511	1471.04	0.18744												789.102	0.00534	906.491	0.11324		1404.54	-0.03511	1482.42	0.53653
1405.03	-0.03186	1456.5	0.23133																		789.415	0.00738	767.991	0.0222		1405.03	-0.03186	1471.81	0.18313												789.415	0.00738	907.441	0.10432		1405.03	-0.03186	1484.03	0.51057
1406.49	-0.05275	1456.86	0.24085																		788.775	0.0281	769.797	-0.0014		1406.49	-0.05275	1472.13	0.19467												788.775	0.0281	907.303	0.11914		1406.49	-0.05275	1484.72	0.50973
1407.01	-0.05051	1457.22	0.24915																		787.862	0.05053	772.205	-0.03398		1407.01	-0.05051	1472.32	0.20597												787.862	0.05053	907.168	0.13353		1407.01	-0.05051	1485.57	0.50303
1407.8	-0.05645	1457.21	0.26585																		787.732	0.05963	771.843	-0.01653		1407.8	-0.05645	1474.56	0.16473												787.732	0.05963	907.504	0.13959		1407.8	-0.05645	1485.92	0.50581
1407.76	-0.04098	1456.78	0.29398																		788.167	0.06038	769.994	0.02491		1407.76	-0.04098	1474.76	0.17587												788.167	0.06038	907.511	0.14925		1407.76	-0.04098	1486.85	0.49598
1408.49	-0.04423	1458.08	0.27377																		791.048	0.01927	770.221	0.0299		1408.49	-0.04423	1474.87	0.1911												791.048	0.01927	907.888	0.15283		1408.49	-0.04423	1487.08	0.50411
1409.81	-0.06379	1459.59	0.2493																		792.214	0.00536	771.902	0.00705		1409.81	-0.06379	1475.28	0.19675												792.214	0.00536	908.099	0.15847		1409.81	-0.06379	1488.02	0.49525
1410.55	-0.06892	1460.5	0.24385																		793.547	-0.0118	771.96	0.01668		1410.55	-0.06892	1475.41	0.20594												793.547	-0.0118	908.997	0.15352		1410.55	-0.06892	1487.58	0.52481
1410.8	-0.06143	1461.95	0.22276																		794.247	-0.01775	772.184	0.02181		1410.8	-0.06143	1476.78	0.18322												794.247	-0.01775	910.526	0.13403		1410.8	-0.06143	1488.5	0.51703
1411.14	-0.05676	1462.76	0.22053																		793.813	-0.00511	771.863	0.03861		1411.14	-0.05676	1476.93	0.19503												793.813	-0.00511	911.819	0.12025		1411.14	-0.05676	1489.91	0.4965
1411.44	-0.05378	1462.88	0.23471																		795.332	-0.02496	771.51	0.05386		1411.44	-0.05378	1477.87	0.18481												795.332	-0.02496	911.318	0.14044		1411.44	-0.05378	1490.63	0.49466
1411.79	-0.04971	1462.66	0.25843																		797.362	-0.05332	773.168	0.03506		1411.79	-0.04971	1477.76	0.20251												797.362	-0.05332	911.464	0.14853		1411.79	-0.04971	1491.17	0.50248
1412.66	-0.05892	1462.64	0.27651																		796.402	-0.03077	772.564	0.05442		1412.66	-0.05892	1478.74	0.19329												796.402	-0.03077	911.913	0.14999		1412.66	-0.05892	1491.62	0.5067
1412.6	-0.04359	1463.25	0.27581																		796.216	-0.02055	772.981	0.05542		1412.6	-0.04359	1478.14	0.2253												796.216	-0.02055	911.002	0.18071		1412.6	-0.04359	1493.54	0.47151
1413.6	-0.0571	1463.74	0.28145																		796.828	-0.02417	773.008	0.06277		1413.6	-0.0571	1478.6	0.22922												796.828	-0.02417	912.021	0.17154		1413.6	-0.0571	1494.68	0.45995
1414.05	-0.0561	1464.23	0.28467																		797.525	-0.02806	773.918	0.0558		1414.05	-0.0561	1479.06	0.23307												797.525	-0.02806	913.554	0.15219		1414.05	-0.0561	1495.67	0.45105
1414.28	-0.04853	1464.88	0.28275																		797.293	-0.0161	774.431	0.05427		1414.28	-0.04853	1479.18	0.24891												797.293	-0.0161	913.534	0.16458		1414.28	-0.04853	1496.43	0.44749
1415.43	-0.06203	1464.86	0.30027																		798.558	-0.03342	774.394	0.06489		1415.43	-0.06203	1480.08	0.24545												798.558	-0.03342	912.773	0.19122		1415.43	-0.06203	1497.64	0.43411
1415.24	-0.04051	1464.69	0.31948																		797.776	-0.01185	775.119	0.06146		1415.24	-0.04051	1480.72	0.24465												797.776	-0.01185	911.83	0.2227		1415.24	-0.04051	1498.84	0.41933
1415.7	-0.03928	1465.67	0.31039																		797.706	-0.0021	775.566	0.06124		1415.7	-0.03928	1480.89	0.25652												797.706	-0.0021	911.979	0.23217		1415.7	-0.03928	1499.37	0.42251
1415.58	-0.02607	1466.6	0.30068																		798.199	-0.00406	774.719	0.08519		1415.58	-0.02607	1481.76	0.25202												798.199	-0.00406	912.94	0.22196		1415.58	-0.02607	1500.33	0.41439
1414.67	0.0099	1467.86	0.28208																		798.485	-0.00168	775.852	0.07265		1414.67	0.0099	1482.25	0.2557												798.485	-0.00168	914.709	0.19641		1414.67	0.0099	1500.93	0.41553
1414.95	0.01592	1468.59	0.28233																		799.987	-0.02106	777.903	0.04466		1414.95	0.01592	1482.28	0.2728												799.987	-0.02106	916.477	0.17164		1414.95	0.01592	1501.89	0.40655
1415.15	0.02197	1469.92	0.26406																		800.599	-0.02571	779.692	0.0223		1415.15	0.02197	1483.18	0.26486												800.599	-0.02571	917.762	0.15825		1415.15	0.02197	1502.68	0.40398
1416.22	0.00703	1469.96	0.27964																		798.16	0.02285	779.886	0.03018		1416.22	0.00703	1484	0.25703												798.16	0.02285	918.619	0.15206		1416.22	0.00703	1503.25	0.40433
1415.45	0.0385	1469.81	0.30075																		798.936	0.01822	780.379	0.0315		1415.45	0.0385	1485.32	0.24365												798.936	0.01822	920.334	0.12958		1415.45	0.0385	1504.67	0.38401
1415.32	0.05597	1469.72	0.32024																		798.738	0.02977	780.776	0.03403		1415.32	0.05597	1486.07	0.2427												798.738	0.02977	921.158	0.12314		1415.32	0.05597	1506.26	0.35528
1416.17	0.04728	1469.63	0.33859																		799.237	0.02978	780.533	0.04694		1416.17	0.04728	1486.53	0.2484												799.237	0.02978	919.825	0.16137		1416.17	0.04728	1506.77	0.35491
1416.01	0.06298	1470.41	0.33464																		800.822	0.0112	781.148	0.04475		1416.01	0.06298	1486.76	0.25808												800.822	0.0112	919.58	0.17571		1416.01	0.06298	1506.76	0.37109
1416.11	0.0736	1470.81	0.34128																		801.217	0.01314	782.729	0.02622		1416.11	0.0736	1488.16	0.24017												801.217	0.01314	920.396	0.17074		1416.11	0.0736	1507.43	0.36877
1415.91	0.09153	1472.02	0.32692																		800.581	0.03144	783.314	0.02343		1415.91	0.09153	1488.91	0.23647												800.581	0.03144	920.485	0.18107		1415.91	0.09153	1508.69	0.34992
1415.56	0.11388	1472.69	0.32734																		800.716	0.03863	784.55	0.01144		1415.56	0.11388	1489.22	0.24427												800.716	0.03863	919.731	0.20896		1415.56	0.11388	1509.26	0.3529
1416.36	0.10596	1473.24	0.33208																		801.29	0.03748	785.428	0.00668		1416.36	0.10596	1490.82	0.21786												801.29	0.03748	921.173	0.19155		1416.36	0.10596	1509.1	0.37458
1416.44	0.11675	1475.14	0.30219																		801.796	0.03706	785.847	0.01025		1416.44	0.11675	1492.1	0.20074												801.796	0.03706	922.172	0.1823		1416.44	0.11675	1509.38	0.3838
1416.69	0.1235	1475.54	0.3126																		801.756	0.04595	787.057	-0.00158		1416.69	0.1235	1493.13	0.18964												801.756	0.04595	922.913	0.17698		1416.69	0.1235	1510.55	0.36816
1417.13	0.12459	1475.62	0.32896																		802.088	0.04707	787.885	-0.00476		1417.13	0.12459	1494.86	0.15728												802.088	0.04707	924.385	0.1588		1417.13	0.12459	1510.94	0.3748
1417.14	0.13483	1475.85	0.33847																		802.126	0.055	787.515	0.01292		1417.14	0.13483	1495.16	0.16248												802.126	0.055	925.275	0.15112		1417.14	0.13483	1510.35	0.40639
1418.12	0.12034	1476.74	0.33338																		804.55	0.01817	786.691	0.03977		1418.12	0.12034	1494.71	0.18872												804.55	0.01817	926.464	0.13749		1418.12	0.12034	1509.99	0.4329
1418.54	0.12362	1477.01	0.34407																		806.374	-0.00725	785.818	0.0681		1418.54	0.12362	1495.81	0.17518												806.374	-0.00725	928.408	0.10839		1418.54	0.12362	1510.01	0.44761
1419.65	0.10909	1477.77	0.34026																		807.479	-0.0185	786.301	0.06969		1419.65	0.10909	1495.91	0.18534												807.479	-0.0185	929.231	0.10387		1419.65	0.10909	1510.24	0.45458
1421.64	0.0715	1478.37	0.34205																		809.809	-0.05003	786.094	0.08308		1421.64	0.0715	1496.88	0.17598												809.809	-0.05003	927.503	0.14976		1421.64	0.0715	1510	0.47514
1423.39	0.0404	1478.94	0.34077																		809.353	-0.03357	785.388	0.10647		1423.39	0.0404	1496.97	0.18589												809.353	-0.03357	925.928	0.1932		1423.39	0.0404	1509.93	0.49489
1423.6	0.04622	1479.14	0.35244																		809.734	-0.03276	784.995	0.1235		1423.6	0.04622	1498.24	0.16964												809.734	-0.03276	925.527	0.21284		1423.6	0.04622	1510.42	0.49938
1422.5	0.08612	1479.98	0.34746																		810.833	-0.0443	786.285	0.10851		1422.5	0.08612	1498.15	0.19044												810.833	-0.0443	926.892	0.1955		1422.5	0.08612	1511.33	0.49404
1423.41	0.07441	1480.88	0.33897																		810.096	-0.02326	787.097	0.10262		1423.41	0.07441	1498.57	0.19042												810.096	-0.02326	926.784	0.20887		1423.41	0.07441	1510.79	0.52313
1424.78	0.05226	1481.71	0.32978																		810.275	-0.01716	787.89	0.09906		1424.78	0.05226	1498.77	0.1984												810.275	-0.01716	926.47	0.22671		1424.78	0.05226	1510.45	0.54629
1425.16	0.0531	1482.55	0.32581																		810.074	-0.00746	788.163	0.10662		1425.16	0.0531	1498.9	0.20962												810.074	-0.00746	929.508	0.17744		1425.16	0.0531	1510.08	0.57235
1425.19	0.0634	1482.69	0.33588																		809.86	0.00225	788.703	0.10923		1425.19	0.0634	1499.88	0.19892												809.86	0.00225	930.231	0.17523		1425.19	0.0634	1511.66	0.54813
1425.52	0.06738	1483.72	0.32356																		809.424	0.0174	788.486	0.12445		1425.52	0.06738	1499.99	0.20885												809.424	0.0174	931.137	0.16948		1425.52	0.06738	1511.46	0.56792
1426.38	0.05868	1484.57	0.31477																		808.647	0.03932	789.158	0.12318		1426.38	0.05868	1499.89	0.22748												808.647	0.03932	931.919	0.16385		1426.38	0.05868	1511.65	0.58104
1426.87	0.0568	1485.56	0.30274																		809.329	0.03257	788.758	0.14066		1426.87	0.0568	1500.77	0.21789												809.329	0.03257	932.145	0.17075		1426.87	0.0568	1512.77	0.56338
1427.55	0.05257	1486.09	0.30377																		810.676	0.01541	790.388	0.12116		1427.55	0.05257	1501.54	0.21388												810.676	0.01541	933.033	0.1657		1427.55	0.05257	1513.32	0.56452
1427.58	0.06324	1485.7	0.32863																		810.437	0.02772	789.029	0.15547		1427.58	0.06324	1500.82	0.24843												810.437	0.02772	933.273	0.17322		1427.58	0.06324	1513.59	0.57026
1428.54	0.05207	1486.83	0.31088																		810.99	0.02553	788.912	0.16805		1428.54	0.05207	1501.42	0.24853												810.99	0.02553	934.862	0.15438		1428.54	0.05207	1512.81	0.60455
1429.88	0.03164	1487.4	0.31026																		810.404	0.04487	789.958	0.15739		1429.88	0.03164	1501.02	0.27443												810.404	0.04487	935.046	0.1615		1429.88	0.03164	1513.6	0.59987
1430.65	0.02463	1487.92	0.31128																		811.997	0.02521	791.66	0.1356		1430.65	0.02463	1501.55	0.2764												811.997	0.02521	935.078	0.17221		1430.65	0.02463	1515.46	0.56299
1431.13	0.02474	1489.45	0.28553																		810.728	0.05654	795.197	0.08089		1431.13	0.02474	1503.46	0.24314												810.728	0.05654	936.886	0.14664		1431.13	0.02474	1516.41	0.55106
1431.83	0.01611	1491.19	0.25329																		809.839	0.08001	796.097	0.07321		1431.83	0.01611	1503.84	0.24901												809.839	0.08001	937.47	0.1461		1431.83	0.01611	1517.8	0.52961
1432.6	0.00864	1491.59	0.25785																		809.61	0.09158	797.518	0.05648		1432.6	0.00864	1504.46	0.25043												809.61	0.09158	936.991	0.16678		1432.6	0.00864	1518.13	0.5365
1432.87	0.0137	1492.13	0.25889																		809.623	0.09614	797.193	0.07399		1432.87	0.0137	1504.43	0.26379												809.623	0.09614	939.294	0.13137		1432.87	0.0137	1519.98	0.50417
1431.83	0.05041	1493.11	0.24688																		809.198	0.11226	799.695	0.04042		1431.83	0.05041	1504.66	0.27293												809.198	0.11226	940.345	0.1211		1431.83	0.05041	1521.38	0.48204
1432.94	0.03481	1493.31	0.25408																		808.85	0.12883	802.557	-0.0027		1432.94	0.03481	1505.2	0.27384												808.85	0.12883	940.081	0.13856		1432.94	0.03481	1521.55	0.49249
1434.58	0.00734	1493.77	0.25671																		808.296	0.14835	804.402	-0.02606		1434.58	0.00734	1506.35	0.25618												808.296	0.14835	939.158	0.1707		1434.58	0.00734	1521.67	0.50201
1435.49	-0.000350199	1494.29	0.26122																		809.679	0.13094	804.55	-0.01635		1435.49	-0.000350199	1507.46	0.24419												809.679	0.13094	939.465	0.17515		1435.49	-0.000350199	1523.42	0.47114
1436.42	-0.01082	1495.07	0.25761																		811.471	0.10668	805.21	-0.01987		1436.42	-0.01082	1508.9	0.222												811.471	0.10668	940.115	0.17143		1436.42	-0.01082	1523.75	0.47851
1437.68	-0.0275	1496	0.25072																		811.367	0.11902	806.2	-0.02855		1437.68	-0.0275	1510.06	0.20667												811.367	0.11902	938.53	0.21407		1437.68	-0.0275	1525.01	0.45945
1439.06	-0.04933	1496.98	0.24343																		811.166	0.13334	807.25	-0.03967		1439.06	-0.04933	1510.32	0.21603												811.166	0.13334	939.054	0.21307		1439.06	-0.04933	1524.93	0.47799
1439.88	-0.05743	1496.68	0.26647																		811.806	0.13011	808.221	-0.0474		1439.88	-0.05743	1510.89	0.21595												811.806	0.13011	939.692	0.21009		1439.88	-0.05743	1525.88	0.47217
1440.32	-0.05459	1497.19	0.27049																		812.249	0.132	808.055	-0.03429		1440.32	-0.05459	1511.69	0.20881												812.249	0.132	940.289	0.20914		1440.32	-0.05459	1526.48	0.46954
1440.93	-0.05571	1498.2	0.25859																		814.27	0.10524	809.462	-0.05062		1440.93	-0.05571	1511.65	0.22849												814.27	0.10524	941.267	0.19625		1440.93	-0.05571	1526.55	0.48627
1440.92	-0.04484	1498.85	0.25404																		813.847	0.12316	808.019	-0.01475		1440.92	-0.04484	1511.32	0.25162												813.847	0.12316	941.595	0.19776		1440.92	-0.04484	1527.02	0.48992
1442.33	-0.06708	1499.23	0.25767																		815.44	0.10152	810.89	-0.05696		1442.33	-0.06708	1512.6	0.23166												815.44	0.10152	941.604	0.20754		1442.33	-0.06708	1527.23	0.50269
1442.92	-0.0688	1500.24	0.24813																		816.414	0.09152	811.654	-0.05993		1442.92	-0.0688	1512.71	0.2419												816.414	0.09152	941.625	0.21738		1442.92	-0.0688	1527.62	0.51318
1443.59	-0.07143	1500.74	0.25022																		817.82	0.07499	812.29	-0.05968		1443.59	-0.07143	1513.57	0.23169												817.82	0.07499	942.263	0.21515		1443.59	-0.07143	1528	0.5184
1444.63	-0.08619	1502.03	0.23348																		816.08	0.11596	814.164	-0.08404		1444.63	-0.08619	1514.87	0.21277												816.08	0.11596	943.879	0.19223		1444.63	-0.08619	1527.81	0.54185
1445.22	-0.08974	1501.95	0.24975																		816.003	0.12672	813.259	-0.05868		1445.22	-0.08974	1514.82	0.22777												816.003	0.12672	943.327	0.21492		1445.22	-0.08974	1528.33	0.54642
1445.87	-0.09353	1501.82	0.26815																		816.595	0.12544	815.175	-0.08583		1445.87	-0.09353	1514.47	0.25029												816.595	0.12544	943.309	0.22685		1445.87	-0.09353	1527.97	0.57447
1446.12	-0.08923	1501.98	0.28113																		817.73	0.11271	813.357	-0.03973		1446.12	-0.08923	1515.64	0.23134												817.73	0.11271	944.276	0.21808		1446.12	-0.08923	1529.7	0.54614
1446.67	-0.08998	1502.31	0.28857																		816.334	0.14727	814.004	-0.04176		1446.67	-0.08998	1516.79	0.21532												816.334	0.14727	944.837	0.21604		1446.67	-0.08998	1529.92	0.55584
1447.33	-0.09201	1503.13	0.28441																		817.958	0.12614	813.514	-0.02596		1447.33	-0.09201	1518.24	0.19484												817.958	0.12614	945.249	0.21631		1447.33	-0.09201	1530.25	0.56431
1447.65	-0.08274	1503.53	0.29097																		818.979	0.1143	812.702	3.07574e-05		1447.65	-0.08274	1518.13	0.21403												818.979	0.1143	946.935	0.19078		1447.65	-0.08274	1530.93	0.56481
1446.95	-0.05249	1504.71	0.27461																		820.548	0.09312	813.022	0.00356		1446.95	-0.05249	1518.73	0.2142												820.548	0.09312	947.71	0.18534		1446.95	-0.05249	1531.55	0.5694
1447.72	-0.06069	1505.43	0.26669																		820.582	0.10091	813.977	-0.00564		1447.72	-0.06069	1518.87	0.2219												820.582	0.10091	948.474	0.18128		1447.72	-0.06069	1532.35	0.56587
1447.26	-0.03871	1505.9	0.27171																		819.057	0.13569	813.68	0.0133		1447.26	-0.03871	1519.51	0.2192												819.057	0.13569	949.041	0.1811		1447.26	-0.03871	1533.55	0.55295
1446.7	-0.01301	1506.37	0.27416																		819.891	0.12819	815.724	-0.01489		1446.7	-0.01301	1519.73	0.22759												819.891	0.12819	950.361	0.16492		1446.7	-0.01301	1534.51	0.54827
1446.52	0.00283	1507.16	0.2674																		820.819	0.11985	816.484	-0.0184		1446.52	0.00283	1520.41	0.22328												820.819	0.11985	951.221	0.15939		1446.52	0.00283	1535.72	0.53264
1446.78	0.01153	1508.09	0.25878																		821.592	0.11354	816.938	-0.01544		1446.78	0.01153	1519.86	0.25523												821.592	0.11354	951.007	0.17735		1446.78	0.01153	1536.22	0.53671
1447.92	-0.00496	1508.51	0.26242																		822.601	0.10138	817.477	-0.01444		1447.92	-0.00496	1521.39	0.23138												822.601	0.10138	950.779	0.19158		1447.92	-0.00496	1537.11	0.53034
1448.3	0.000142974	1509.34	0.25868																		821.541	0.12875	817.683	-0.00844		1448.3	0.000142974	1522.63	0.21135												821.541	0.12875	951.941	0.1793		1448.3	0.000142974	1538.19	0.51993
1448.81	0.00136	1509.4	0.27633																		821.357	0.13953	818.09	-0.00449		1448.81	0.00136	1523.74	0.1977												821.357	0.13953	952.144	0.18778		1448.81	0.00136	1539.13	0.51273
1448.51	0.02326	1510.63	0.25894																		821.215	0.15093	816.928	0.02699		1448.51	0.02326	1524.43	0.19629												821.215	0.15093	953.247	0.17779		1448.51	0.02326	1539.55	0.5168
1448.14	0.04297	1510.72	0.27271																		820.427	0.17434	817.65	0.0232		1448.14	0.04297	1525.64	0.1806												820.427	0.17434	952.49	0.20355		1448.14	0.04297	1540.4	0.50986
1447.71	0.06417	1511.58	0.26798																		821.681	0.15953	818.739	0.01248		1447.71	0.06417	1526.2	0.18108												821.681	0.15953	953.209	0.20058		1447.71	0.06417	1541.27	0.50315
1448.31	0.06311	1512.39	0.2615																		822.726	0.14833	818.888	0.01981		1448.31	0.06311	1526.47	0.18883												822.726	0.14833	952.002	0.2357		1448.31	0.06311	1541.88	0.50407
1448.32	0.07544	1513.31	0.25376																		823.264	0.14653	820.454	0.00116		1448.32	0.07544	1527.55	0.17783												823.264	0.14653	952.752	0.23139		1448.32	0.07544	1543.23	0.48369
1448.54	0.085	1514.34	0.24474																		823.991	0.14104	820.577	0.01105		1448.54	0.085	1529.02	0.15508												823.991	0.14104	952.558	0.24701		1448.54	0.085	1544.03	0.4776
1448.98	0.09012	1515.21	0.23594																		825.15	0.13001	821.721	-0.000968636		1448.98	0.09012	1529.23	0.16679												825.15	0.13001	953.525	0.2366		1448.98	0.09012	1543.68	0.50267
1449.21	0.09714	1515.59	0.24174																		826.496	0.11346	821.539	0.0134		1449.21	0.09714	1529.89	0.16726												826.496	0.11346	953.764	0.24408		1449.21	0.09714	1543.87	0.51679
1450.78	0.07149	1515.56	0.25931																		825.717	0.13692	820.401	0.04781		1450.78	0.07149	1530	0.1787												825.717	0.13692	955.632	0.21842		1450.78	0.07149	1544.45	0.51719
1450.7	0.08455	1516.9	0.2416																		827.082	0.12092	820.509	0.0552		1450.7	0.08455	1531.33	0.15687												827.082	0.12092	956.764	0.20735		1450.7	0.08455	1545.23	0.50931
1450.72	0.09613	1518.05	0.22959																		827.009	0.12929	819.692	0.08123		1450.72	0.09613	1531.78	0.16091												827.009	0.12929	956.998	0.2146		1450.72	0.09613	1546.33	0.49542
1450.57	0.11366	1517.83	0.25231																		827.714	0.12485	819.872	0.08823		1450.57	0.11366	1532.24	0.16925												827.714	0.12485	956.356	0.2412		1450.57	0.11366	1546.44	0.50931
1450.81	0.12244	1519.03	0.23804																		828.959	0.11012	820.862	0.0771		1450.81	0.12244	1532.28	0.18363												828.959	0.11012	956.825	0.24519		1450.81	0.12244	1547.13	0.50706
1451.95	0.10663	1520.24	0.22242																		829.553	0.10795	819.489	0.11312		1451.95	0.10663	1532.59	0.19403												829.553	0.10795	958.098	0.22927		1451.95	0.10663	1547.46	0.51408
1453.12	0.09243	1520.74	0.22533																		830.279	0.10048	820.444	0.10596		1453.12	0.09243	1532.8	0.20308												830.279	0.10048	958.077	0.23983		1453.12	0.09243	1547.46	0.53135
1453.53	0.09146	1521.89	0.21296																		830.49	0.1048	822.18	0.0831		1453.53	0.09146	1534.24	0.1788												830.49	0.1048	959.73	0.21492		1453.53	0.09146	1547.74	0.53753
1453.39	0.10971	1521.59	0.23799																		831.088	0.10304	823.308	0.07128		1453.39	0.10971	1534.11	0.1986												831.088	0.10304	960.966	0.2029		1453.39	0.10971	1547.85	0.55292
1454.06	0.10179	1521.05	0.26645																		831.517	0.10293	822.468	0.09942		1454.06	0.10179	1534.54	0.20328												831.517	0.10293	960.806	0.2195		1454.06	0.10179	1548.02	0.56246
1455.14	0.08792	1522.12	0.25553																		832.803	0.08734	823.648	0.08723		1455.14	0.08792	1536.02	0.17917												832.803	0.08734	962.694	0.19031		1455.14	0.08792	1548.45	0.5683
1456.08	0.07702	1522.32	0.27004																		833.257	0.0875	824.497	0.08398		1456.08	0.07702	1536.18	0.18931												833.257	0.0875	962.833	0.19664		1456.08	0.07702	1549.6	0.55481
1457.14	0.06398	1523.16	0.26352																		834.685	0.07025	824.819	0.08747		1457.14	0.06398	1536.55	0.19618												834.685	0.07025	964.64	0.16982		1457.14	0.06398	1551.35	0.52561
1458.1	0.05443	1524.3	0.24875																		833.986	0.09159	822.935	0.13314		1458.1	0.05443	1537.53	0.18817												833.986	0.09159	965.102	0.16939		1458.1	0.05443	1551.87	0.53053
1457.79	0.07735	1525.59	0.2341																		834.466	0.09036	822.493	0.15158		1457.79	0.07735	1538.95	0.16672												834.466	0.09036	967.409	0.13424		1457.79	0.07735	1552.28	0.53811
1457.6	0.09503	1525.83	0.24642																		836.551	0.05959	821.838	0.17549		1457.6	0.09503	1539.72	0.15889												836.551	0.05959	966.848	0.15701		1457.6	0.09503	1552.51	0.55066
1459.03	0.07349	1526.08	0.25792																		837.553	0.05144	822.112	0.17962		1459.03	0.07349	1539.6	0.17795												837.553	0.05144	968.393	0.13506		1459.03	0.07349	1553.44	0.54314
1459.41	0.07471	1526.23	0.27341																		836.948	0.07033	823.905	0.15612		1459.41	0.07471	1539.37	0.1993												836.948	0.07033	969.482	0.12558		1459.41	0.07471	1553.99	0.54505
1459.81	0.078	1527.66	0.25375																		837.083	0.07787	825.929	0.1248		1459.81	0.078	1540.05	0.19832												837.083	0.07787	969.896	0.12896		1459.81	0.078	1554.54	0.5475
1459.9	0.08993	1529.25	0.22984																		839.5	0.04149	827.359	0.107		1459.9	0.08993	1540.64	0.19789												839.5	0.04149	969.779	0.14298		1459.9	0.08993	1555.61	0.53715
1460.96	0.07521	1529.31	0.24507																		837.683	0.08402	827.82	0.10842		1460.96	0.07521	1540.09	0.23027												837.683	0.08402	969.396	0.16274		1460.96	0.07521	1555.87	0.54974
1462.64	0.04616	1528.91	0.26961																		838.528	0.07875	828.566	0.10448		1462.64	0.04616	1541.2	0.21719												838.528	0.07875	971.175	0.13544		1462.64	0.04616	1556.18	0.55847
1463.52	0.03915	1530.46	0.24886																		839.685	0.06639	829.351	0.10033		1463.52	0.03915	1541.96	0.21046												839.685	0.06639	973.746	0.08893		1463.52	0.03915	1557.05	0.55148
1464.76	0.02286	1531.56	0.23662																		841.208	0.04967	830.751	0.08466		1464.76	0.02286	1542.66	0.20858												841.208	0.04967	974.495	0.08202		1464.76	0.02286	1557.58	0.55465
1466.01	0.01148	1531.86	0.24438																		842.317	0.03987	832.37	0.06274		1466.01	0.01148	1542.99	0.21425												842.317	0.03987	974.466	0.09559		1466.01	0.01148	1557.95	0.56142
1466.23	0.02502	1532.76	0.23799																		842.219	0.05297	831.993	0.07981		1466.23	0.02502	1544.37	0.19438												842.219	0.05297	975.462	0.08772		1466.23	0.02502	1558.44	0.56405
1468.24	-0.00379	1534.05	0.22097																		841.953	0.06758	832.126	0.08528		1468.24	-0.00379	1545.92	0.16836												841.953	0.06758	975.663	0.09601		1468.24	-0.00379	1559.04	0.56714
1469.69	-0.02111	1535.14	0.20936																		842.845	0.06131	832.081	0.09556		1469.69	-0.02111	1546.59	0.16901												842.845	0.06131	975.558	0.1089		1469.69	-0.02111	1558.86	0.58651
1471.43	-0.04115	1536.27	0.19544																		843.272	0.06198	833.061	0.08635		1471.43	-0.04115	1546.57	0.18788												843.272	0.06198	975.873	0.11441		1471.43	-0.04115	1559.54	0.58555
1471.59	-0.02434	1536.27	0.21037																		844.307	0.05184	832.854	0.09944		1471.59	-0.02434	1545.72	0.22856												844.307	0.05184	975.085	0.14398		1471.59	-0.02434	1560.8	0.56621
1472.38	-0.02312	1537.07	0.20455																		844.385	0.05853	833.833	0.08981		1472.38	-0.02312	1546.47	0.22787												844.385	0.05853	976.034	0.13721		1472.38	-0.02312	1561	0.57612
1473.42	-0.0278	1537.47	0.21108																		844.355	0.06793	834.247	0.09156		1473.42	-0.0278	1547.01	0.23013												844.355	0.06793	975.755	0.1552		1473.42	-0.0278	1560.76	0.60174
1474.14	-0.0259	1538.06	0.21153																		845.343	0.05942	835.425	0.07714		1474.14	-0.0259	1547.39	0.2361												845.343	0.05942	976.155	0.15839		1474.14	-0.0259	1560.68	0.61961
1475.25	-0.03524	1538.19	0.22355																		846.826	0.0421	836.07	0.07294		1475.25	-0.03524	1547.57	0.24704												846.826	0.0421	976.702	0.15772		1475.25	-0.03524	1561.73	0.60757
1477.15	-0.06333	1538.57	0.22795																		846.456	0.05932	836.082	0.08113		1477.15	-0.06333	1548.46	0.24542												846.456	0.05932	978.593	0.1302		1477.15	-0.06333	1561.43	0.63172
1476.82	-0.03654	1538.32	0.24778																		846.68	0.06243	837.672	0.06178		1476.82	-0.03654	1550.22	0.21718												846.68	0.06243	979.661	0.11997		1476.82	-0.03654	1561.26	0.65475
1478.01	-0.04693	1539.42	0.2331																		847.357	0.05921	838.361	0.05759		1478.01	-0.04693	1551.19	0.2077												847.357	0.05921	979.443	0.13524		1478.01	-0.04693	1561.83	0.65659
1478.2	-0.0329	1540.5	0.223																		847.871	0.05871	837.806	0.07893		1478.2	-0.0329	1551.9	0.2041												847.871	0.05871	979.631	0.14334		1478.2	-0.0329	1562.63	0.65276
1479.12	-0.03793	1540.64	0.23273																		848.15	0.06209	838.571	0.07399		1479.12	-0.03793	1552.29	0.20959												848.15	0.06209	978.74	0.17251		1479.12	-0.03793	1562.85	0.6622
1479.38	-0.02729	1541.71	0.22184																		850.206	0.0329	838.71	0.08133		1479.38	-0.02729	1553	0.2084												850.206	0.0329	978.591	0.1847		1479.38	-0.02729	1563.85	0.65431
1479.56	-0.01036	1542.97	0.20808																		850.097	0.04265	839.201	0.08244		1479.56	-0.01036	1553.18	0.22027												850.097	0.04265	978.536	0.19533		1479.56	-0.01036	1564.01	0.66583
1479.97	-0.00387	1542.93	0.22521																		850.256	0.0483	840.89	0.06009		1479.97	-0.00387	1553.85	0.21942												850.256	0.0483	977.069	0.24062		1479.97	-0.00387	1564.44	0.67099
1480.46	0.00314	1542.18	0.25665																		849.428	0.07162	841.458	0.05905		1480.46	0.00314	1555.32	0.19774												849.428	0.07162	977.607	0.24228		1480.46	0.00314	1565	0.6741
1479.96	0.03001	1542.09	0.27807																		849.64	0.07518	841.406	0.07123		1479.96	0.03001	1555.81	0.20115												849.64	0.07518	977.765	0.25076		1479.96	0.03001	1566.17	0.65817
1480.76	0.02379	1541.75	0.30395																		850.354	0.07039	842.413	0.06052		1480.76	0.02379	1555.74	0.21941												850.354	0.07039	978.438	0.24799		1480.76	0.02379	1566.66	0.66098
1480.17	0.04829	1542.79	0.29456																		850.275	0.07941	842.378	0.07076		1480.17	0.04829	1554.98	0.25604												850.275	0.07941	979.446	0.23742		1480.17	0.04829	1567.47	0.65469
1480.04	0.06309	1544.37	0.26669																		850.683	0.07889	844.235	0.0465		1480.04	0.06309	1555.57	0.25046												850.683	0.07889	980.117	0.2348		1480.04	0.06309	1568.79	0.63738
1479.43	0.09085	1544.31	0.28546																		851.31	0.07727	845.734	0.02832		1479.43	0.09085	1556.56	0.23781												851.31	0.07727	982.055	0.20485		1479.43	0.09085	1569.5	0.63491
1480.79	0.06939	1545.96	0.25964																		852.318	0.06845	846.991	0.01376		1480.79	0.06939	1557.76	0.22114												852.318	0.06845	982.998	0.19602		1480.79	0.06939	1569.79	0.64429
1481.39	0.06609	1546.89	0.25262																		851.827	0.08774	846.747	0.02864		1481.39	0.06609	1558.31	0.22081												851.827	0.08774	983.551	0.19529		1481.39	0.06609	1570.9	0.63655
1481.26	0.0811	1547.44	0.25377																		852.641	0.0803	847.098	0.03434		1481.26	0.0811	1559.12	0.21282												852.641	0.0803	984.308	0.19124		1481.26	0.0811	1571.62	0.62959
1481.49	0.0877	1547.77	0.26282																		853.086	0.0805	847.614	0.03652		1481.49	0.0877	1559.25	0.22561												853.086	0.0805	984.933	0.18995		1481.49	0.0877	1572.73	0.61522
1481.96	0.08718	1548.78	0.2517																		853.195	0.08766	848.102	0.03885		1481.96	0.08718	1559.48	0.23492												853.195	0.08766	983.807	0.2257		1481.96	0.08718	1573.69	0.60549
1482.14	0.0955	1549.51	0.25088																		852.906	0.10305	847.996	0.05112		1482.14	0.0955	1559.29	0.25496												852.906	0.10305	983.824	0.23634		1482.14	0.0955	1575.62	0.57053
1482.59	0.09698	1551.34	0.22065																		852.868	0.11283	847.704	0.06548		1482.59	0.09698	1558.95	0.28009												852.868	0.11283	983.61	0.25227		1482.59	0.09698	1576.74	0.55643
1482.48	0.11481	1551.59	0.23293																		853.531	0.10905	847.356	0.08277		1482.48	0.11481	1559.39	0.28246												853.531	0.10905	984.415	0.24671		1482.48	0.11481	1577.28	0.56041
1483.75	0.09917	1551.61	0.24446																		854.334	0.10213	849.167	0.0609		1483.75	0.09917	1559.98	0.28132												854.334	0.10213	984.938	0.24652		1483.75	0.09917	1576.97	0.58321
1483.92	0.10789	1552.28	0.24516																		854.413	0.11022	849.345	0.06754		1483.92	0.10789	1559.97	0.2974												854.413	0.11022	986.469	0.22719		1483.92	0.10789	1577.32	0.59133
1485.84	0.07398	1552.51	0.25183																		854.936	0.10837	850.494	0.05455		1485.84	0.07398	1561.16	0.27902												854.936	0.10837	988.038	0.20682		1485.84	0.07398	1577.59	0.59683
1486.6	0.06703	1552.97	0.2587																		856.823	0.08404	851.159	0.05231		1486.6	0.06703	1562.07	0.26935												856.823	0.08404	989.029	0.19947		1486.6	0.06703	1579.12	0.57064
1486.58	0.08082	1553.16	0.27032																		857.815	0.0749	852.284	0.04031		1486.58	0.08082	1562.41	0.27552												857.815	0.0749	989.985	0.19073		1486.58	0.08082	1579.94	0.5662
1487.41	0.07341	1554.75	0.24696																		859.477	0.0517	853.218	0.03293		1487.41	0.07341	1562.8	0.28017												859.477	0.0517	990.107	0.1995		1487.41	0.07341	1580.38	0.5706
1488.48	0.0583	1555.32	0.24603																		859.68	0.05595	854.261	0.02349		1488.48	0.0583	1563.89	0.26651												859.68	0.05595	990.645	0.19937		1488.48	0.0583	1579.87	0.60382
1489.32	0.05224	1557.2	0.21188																		861.069	0.03959	854.291	0.03418		1489.32	0.05224	1564.51	0.26532												861.069	0.03959	991.061	0.20111		1489.32	0.05224	1580.15	0.61472
1490.3	0.04375	1557.06	0.22876																		862.817	0.01658	854.583	0.04036		1490.3	0.04375	1565.53	0.25467												862.817	0.01658	990.245	0.22826		1490.3	0.04375	1581.35	0.60174
1491.34	0.03298	1556.87	0.25242																		862.273	0.0361	854.833	0.04551		1491.34	0.03298	1566.71	0.24347												862.273	0.0361	990.537	0.23519		1491.34	0.03298	1581.94	0.60325
1491.78	0.03344	1557.8	0.24452																		862.099	0.04624	855.634	0.03942		1491.78	0.03344	1566.32	0.27217												862.099	0.04624	990.93	0.2373		1491.78	0.03344	1582.6	0.60255
1491.66	0.04925	1558.09	0.25133																		862.907	0.03756	857.313	0.01852		1491.66	0.04925	1566.6	0.27964												862.907	0.03756	991.656	0.23367		1491.66	0.04925	1583.45	0.59865
1491.9	0.05523	1558.4	0.258																		864.194	0.0216	858.183	0.01197		1491.9	0.05523	1566.85	0.2883												864.194	0.0216	992.604	0.22608		1491.9	0.05523	1583.93	0.60194
1492.37	0.05752	1559.3	0.25019																		866.172	-0.00466	858.979	0.00558		1492.37	0.05752	1567.28	0.29354												866.172	-0.00466	992.928	0.22972		1492.37	0.05752	1583.92	0.61981
1492.46	0.06624	1559.32	0.26498																		866.55	-0.00429	859.103	0.01468		1492.46	0.06624	1567.65	0.29858												866.55	-0.00429	993.556	0.22922		1492.46	0.06624	1584.04	0.63543
1492.33	0.08286	1559.89	0.2662																		866.634	0.000838263	861.414	-0.01881		1492.33	0.08286	1568.04	0.30437												866.634	0.000838263	994.803	0.21516		1492.33	0.08286	1583.97	0.65455
1493.44	0.07002	1560.22	0.27276																		867.997	-0.01769	862.552	-0.02962		1493.44	0.07002	1568.87	0.295												867.997	-0.01769	995.439	0.21203		1493.44	0.07002	1583.73	0.67499
1494.5	0.05798	1560.21	0.28945																		867.906	-0.00621	862.989	-0.02614		1494.5	0.05798	1569.57	0.28937												867.906	-0.00621	995.452	0.2226		1494.5	0.05798	1584.2	0.67804
1495.17	0.05659	1561.27	0.27572																		869.072	-0.019	864.523	-0.04547		1495.17	0.05659	1570	0.29753												869.072	-0.019	995.931	0.22598		1495.17	0.05659	1584.69	0.67993
1495.42	0.06248	1561.11	0.29891																		871.041	-0.04597	863.901	-0.02398		1495.42	0.06248	1570.12	0.31106												871.041	-0.04597	997.292	0.2091		1495.42	0.06248	1586.67	0.64437
1496.13	0.05749	1561.46	0.3056																		871.091	-0.03933	865.936	-0.05226		1496.13	0.05749	1570.83	0.30924												871.091	-0.03933	997.499	0.21645		1496.13	0.05749	1586.79	0.65759
1495.84	0.07816	1562.75	0.29015																		870.352	-0.01496	866.065	-0.04306		1495.84	0.07816	1570.57	0.33192												870.352	-0.01496	997.537	0.22898		1495.84	0.07816	1587.86	0.6475
1496.36	0.07899	1563.18	0.29122																		870.208	-0.00516	867.547	-0.06115		1496.36	0.07899	1570.29	0.35497												870.208	-0.00516	996.903	0.25606		1496.36	0.07899	1587.73	0.66796
1498.14	0.04809	1564.42	0.27669																		868.953	0.02689	866.39	-0.02599		1498.14	0.04809	1570.74	0.35758												868.953	0.02689	998.615	0.23082		1498.14	0.04809	1587.67	0.68942
1498.91	0.04135	1564.48	0.29427																		868.773	0.03817	866.164	-0.01197		1498.91	0.04135	1570.39	0.38372												868.773	0.03817	999.034	0.23326		1498.91	0.04135	1588.67	0.67935
1499.59	0.03708	1565.55	0.28373																		869.865	0.02528	866.424	-0.00681		1499.59	0.03708	1571.14	0.38039												869.865	0.02528	1000.24	0.21963		1499.59	0.03708	1589.73	0.66814
1499.4	0.05549	1565.49	0.30409																		869.371	0.04242	868.04	-0.02804		1499.4	0.05549	1572.47	0.36211												869.371	0.04242	1000.9	0.21964		1499.4	0.05549	1590.82	0.65632
1500.14	0.04945	1565.71	0.31724																		869.131	0.05701	870.243	-0.0587		1500.14	0.04945	1572.9	0.36839												869.131	0.05701	1002.46	0.20086		1500.14	0.04945	1590.46	0.68041
1500.56	0.05151	1566.67	0.309																		870.625	0.03778	869.766	-0.03784		1500.56	0.05151	1573.27	0.37463												870.625	0.03778	1003.94	0.1817		1500.56	0.05151	1590.51	0.69867
1502.45	0.01848	1567.54	0.30519																		871.186	0.03789	869.864	-0.02925		1502.45	0.01848	1574.86	0.34636												871.186	0.03789	1003.19	0.21109		1502.45	0.01848	1591.3	0.69635
1502.8	0.02299	1567.22	0.3323																		870.168	0.06886	869.303	-0.00809		1502.8	0.02299	1576.83	0.31244												870.168	0.06886	1002.48	0.23922		1502.8	0.02299	1591.2	0.71543
1503.28	0.02521	1567.19	0.35007																		870.295	0.07617	869.282	0.0023		1503.28	0.02521	1577.27	0.31607												870.295	0.07617	1002.24	0.25601		1503.28	0.02521	1591.35	0.72665
1504.56	0.00727	1567.58	0.35874																		870.27	0.08411	870.918	-0.01702		1504.56	0.00727	1578.02	0.31439												870.27	0.08411	1003.48	0.2442		1504.56	0.00727	1592.14	0.72269
1504.75	0.01711	1569.41	0.32751																		870.259	0.09461	872.452	-0.03729		1504.75	0.01711	1579.26	0.30114												870.259	0.09461	1002.7	0.27278		1504.75	0.01711	1593.01	0.71425
1504.92	0.02837	1568.83	0.35996																		870.54	0.10041	871.277	-0.00388		1504.92	0.02837	1579.26	0.3174												870.54	0.10041	1002.59	0.28768		1504.92	0.02837	1594.35	0.6962
1504.89	0.04382	1568.92	0.37612																		871.815	0.08683	871.594	0.000922873		1504.89	0.04382	1579.45	0.32833												871.815	0.08683	1002.92	0.29624		1504.89	0.04382	1594.9	0.69984
1504.91	0.05209	1569.1	0.38909																		874.184	0.05053	872.668	-0.00817		1504.91	0.05209	1580.08	0.32874												874.184	0.05053	1003.5	0.29657		1504.91	0.05209	1595.49	0.70346
1505.23	0.05753	1568.61	0.41955																		874.314	0.05714	873.368	-0.01066		1505.23	0.05753	1581.45	0.30854												874.314	0.05714	1003.98	0.29778		1505.23	0.05753	1596.87	0.68395
1506.02	0.0508	1569.8	0.4038																		873.71	0.07598	874.415	-0.02118		1506.02	0.0508	1582.03	0.30854												873.71	0.07598	1004.18	0.30482		1506.02	0.0508	1596.85	0.7019
1505.95	0.06738	1570.5	0.4026																		874.267	0.07476	874.335	-0.0087		1505.95	0.06738	1582.51	0.31302												874.267	0.07476	1005.29	0.29401		1505.95	0.06738	1597.81	0.6901
1506.9	0.05772	1571.15	0.40039																		876.131	0.04755	874.978	-0.0111		1506.9	0.05772	1583.67	0.29954												876.131	0.04755	1006.05	0.28925		1506.9	0.05772	1597.71	0.7097
1507.28	0.06111	1571.63	0.40712																		876.08	0.05765	875.252	-0.00525		1507.28	0.06111	1585	0.28341												876.08	0.05765	1007.74	0.26539		1507.28	0.06111	1597.83	0.72695
1506.25	0.10089	1572.38	0.39927																		876.664	0.05463	874.792	0.01398		1506.25	0.10089	1585.65	0.28273												876.664	0.05463	1007.18	0.28886		1506.25	0.10089	1599.14	0.70471
1506.47	0.10695	1573.17	0.39464																		877.858	0.04357	874.903	0.02346		1506.47	0.10695	1586.39	0.27707												877.858	0.04357	1007.24	0.30081		1506.47	0.10695	1599.06	0.7227
1506.21	0.12675	1573.69	0.3971																		877.78	0.05555	874.837	0.03593		1506.21	0.12675	1587.17	0.27063												877.78	0.05555	1008.06	0.29408		1506.21	0.12675	1599.86	0.71646
1507.27	0.11047	1574.07	0.40143																		879.522	0.03145	873.881	0.06719		1507.27	0.11047	1587.32	0.28347												879.522	0.03145	1008.87	0.28968		1507.27	0.11047	1599.88	0.73054
1506.95	0.13034	1574.29	0.40998																		880.026	0.02963	872.902	0.09455		1506.95	0.13034	1588.38	0.27397												880.026	0.02963	1009.57	0.28679		1506.95	0.13034	1601.02	0.71824
1506.99	0.14226	1574.65	0.41541																		880.836	0.02242	873.413	0.09292		1506.99	0.14226	1588.64	0.28142												880.836	0.02242	1010.34	0.28126		1506.99	0.14226	1602.21	0.6993
1506.34	0.17019	1575.36	0.41117																		881.877	0.01197	873.791	0.09473		1506.34	0.17019	1589.48	0.27567												881.877	0.01197	1011.26	0.27453		1506.34	0.17019	1603.05	0.69391
1506.39	0.18294	1577.14	0.37994																		882.158	0.01421	874.754	0.08631		1506.39	0.18294	1589.29	0.29664												882.158	0.01421	1014.04	0.22473		1506.39	0.18294	1603.95	0.68533
1506.82	0.18489	1578.38	0.36578																		882.437	0.01708	875.419	0.08537		1506.82	0.18489	1589.7	0.30303												882.437	0.01708	1015.86	0.19756		1506.82	0.18489	1605.55	0.65704
1506.78	0.19902	1578.66	0.37422																		882.225	0.02997	875.742	0.08657		1506.78	0.19902	1590.1	0.3054												882.225	0.02997	1015.86	0.20726		1506.78	0.19902	1606.01	0.66253
1507.97	0.18224	1578.73	0.38814																		883.765	0.01	875.369	0.10571		1507.97	0.18224	1590.69	0.30505												883.765	0.01	1017.17	0.19156		1507.97	0.18224	1606	0.67908
1509.56	0.15378	1579.82	0.37506																		884.328	0.00752	875.884	0.1074		1509.56	0.15378	1592.02	0.28533												884.328	0.00752	1018.48	0.17642		1509.56	0.15378	1606.04	0.6928
1509.58	0.16473	1581.3	0.35013																		883.394	0.03248	877.261	0.09044		1509.58	0.16473	1593.2	0.27179												883.394	0.03248	1019.31	0.16613		1509.58	0.16473	1606.57	0.69655
1510.25	0.16343	1582.92	0.32088																		882.659	0.05482	878.522	0.07416		1510.25	0.16343	1593.36	0.28181												882.659	0.05482	1020.75	0.14732		1510.25	0.16343	1607.47	0.68825
1511.27	0.14925	1583.81	0.314																		882.677	0.06288	878.22	0.08939		1511.27	0.14925	1593	0.30642												882.677	0.06288	1021.05	0.15092		1511.27	0.14925	1607.13	0.71478
1511.37	0.15906	1584.4	0.31347																		883.603	0.05343	877.925	0.10674		1511.37	0.15906	1594.04	0.29579												883.603	0.05343	1021.53	0.15372		1511.37	0.15906	1607.9	0.70998
1511.25	0.17679	1584.76	0.319																		884.319	0.04825	879.103	0.09233		1511.25	0.17679	1594.66	0.29501												884.319	0.04825	1023.14	0.12932		1511.25	0.17679	1608.05	0.72539
1511.64	0.17841	1584.58	0.34145																		884.399	0.05611	880.166	0.08168		1511.64	0.17841	1595.31	0.29504												884.399	0.05611	1023.04	0.14459		1511.64	0.17841	1608.67	0.72496
1512.9	0.1596	1585.46	0.33285																		885.789	0.03889	880.912	0.07742		1512.9	0.1596	1596.51	0.27742												885.789	0.03889	1023.3	0.15027		1512.9	0.1596	1609.75	0.7136
1514.15	0.14192	1585.83	0.34091																		888.201	0.003	882.648	0.05339		1514.15	0.14192	1596.54	0.29193												888.201	0.003	1024.34	0.14143		1514.15	0.14192	1609.98	0.72484
1514.22	0.15487	1586.12	0.34743																		888.08	0.01295	883.477	0.04672		1514.22	0.15487	1596.9	0.29952												888.08	0.01295	1025.24	0.13302		1514.22	0.15487	1610.55	0.72662
1515.62	0.1343	1586.7	0.34707																		889.385	-0.00187	884.617	0.03586		1515.62	0.1343	1597.01	0.31352												889.385	-0.00187	1025.13	0.14945		1515.62	0.1343	1610.59	0.74194
1515.88	0.14179	1587.44	0.34387																		889.837	0.000669389	886.139	0.01368		1515.88	0.14179	1597.62	0.31197												889.837	0.000669389	1025.17	0.15877		1515.88	0.14179	1611.55	0.7336
1518.26	0.09767	1588.73	0.3252																		890.61	-0.00334	886.541	0.01787		1518.26	0.09767	1597.6	0.3223												890.61	-0.00334	1025.34	0.1668		1518.26	0.09767	1611.51	0.74791
1519.24	0.08892	1589.25	0.32872																		890.577	0.00907	886.448	0.03111		1519.24	0.08892	1598.36	0.31835												890.577	0.00907	1025.03	0.18619		1519.24	0.08892	1611.39	0.76779
1520.5	0.07284	1590.69	0.30653																		892.837	-0.02533	887.562	0.02222		1520.5	0.07284	1598.51	0.32993												892.837	-0.02533	1025.71	0.18405		1520.5	0.07284	1611.04	0.79006
1521.71	0.05609	1590.78	0.32128																		893.852	-0.03513	886.448	0.05614		1521.71	0.05609	1598.79	0.33708												893.852	-0.03513	1024.98	0.21359		1521.71	0.05609	1610.73	0.81362
1522.32	0.05394	1590.91	0.33226																		894.588	-0.03828	886.54	0.06535		1522.32	0.05394	1599.72	0.3304												894.588	-0.03828	1025.37	0.21819		1522.32	0.05394	1610.16	0.84536
1522.81	0.05427	1592.09	0.31758																		894.972	-0.03632	886.387	0.08018		1522.81	0.05427	1600.51	0.32706												894.972	-0.03632	1026.2	0.21395		1522.81	0.05427	1611.44	0.82458
1523.14	0.05731	1592.95	0.31038																		896.249	-0.05259	886.921	0.07927		1523.14	0.05731	1600.46	0.34268												896.249	-0.05259	1027.16	0.20535		1523.14	0.05731	1613.04	0.80069
1523.46	0.06265	1594.43	0.28778																		897.617	-0.07081	887.653	0.07406		1523.46	0.06265	1600.25	0.36362												897.617	-0.07081	1028.43	0.18803		1523.46	0.06265	1612.88	0.8214
1524.92	0.03821	1595.18	0.28194																		898.333	-0.07387	887.146	0.09658		1524.92	0.03821	1600.47	0.37407												898.333	-0.07387	1029.49	0.1817		1524.92	0.03821	1613.94	0.81003
1525.85	0.0316	1595.53	0.29005																		899.413	-0.08549	887.139	0.10701		1525.85	0.0316	1601.16	0.3735												899.413	-0.08549	1029.81	0.18905		1525.85	0.0316	1613.47	0.84067
1526.99	0.01488	1597.26	0.25794																		899.793	-0.08296	887.506	0.11161		1526.99	0.01488	1602.41	0.35751												899.793	-0.08296	1030.89	0.18056		1526.99	0.01488	1614.84	0.81807
1528.08	-0.000696637	1597.6	0.26706																		899.405	-0.06533	889.097	0.09121		1528.08	-0.000696637	1602.74	0.36672												899.405	-0.06533	1031.69	0.17642		1528.08	-0.000696637	1615.14	0.82304
1530.29	-0.04581	1597.77	0.27812																		898.905	-0.04635	889.271	0.09985		1530.29	-0.04581	1604.03	0.34824												898.905	-0.04635	1031.03	0.20613		1530.29	-0.04581	1615.5	0.82991
1530.52	-0.03781	1599.31	0.24988																		898.667	-0.03345	888.624	0.12575		1530.52	-0.03781	1604.72	0.34381												898.667	-0.03345	1033.38	0.1681		1530.52	-0.03781	1616.48	0.81783
1530.94	-0.03466	1600.04	0.24389																		898.332	-0.01843	888.819	0.13186		1530.94	-0.03466	1604.13	0.3765												898.332	-0.01843	1033.53	0.17722		1530.94	-0.03466	1617.48	0.80585
1531.35	-0.03459	1600.85	0.23991																		897.713	0.00192	889.731	0.12425		1531.35	-0.03459	1605.53	0.35999												897.713	0.00192	1035.15	0.15536		1531.35	-0.03459	1617.77	0.81343
1532.85	-0.06148	1601.98	0.22582																		897.713	0.00943	889.756	0.13576		1532.85	-0.06148	1606.66	0.34789												897.713	0.00943	1036.41	0.14167		1532.85	-0.06148	1618.41	0.80959
1532.55	-0.04086	1602.26	0.23558																		897.529	0.02023	891.386	0.11491		1532.55	-0.04086	1607.48	0.34276												897.529	0.02023	1037.4	0.13264		1532.55	-0.04086	1619.33	0.80093
1533.56	-0.05397	1603.06	0.23167																		897.792	0.02337	891.058	0.13373		1533.56	-0.05397	1608.57	0.33298												897.792	0.02337	1037.59	0.14124		1533.56	-0.05397	1619.84	0.80487
1533.25	-0.03134	1603.44	0.23827																		897.896	0.03019	890.559	0.15422		1533.25	-0.03134	1609.02	0.34108												897.896	0.03019	1037.88	0.14725		1533.25	-0.03134	1620.76	0.79603
1533.21	-0.01902	1604.25	0.23212																		899.105	0.0145	892.593	0.12571		1533.21	-0.01902	1609.84	0.33554												899.105	0.0145	1038.24	0.1546		1533.21	-0.01902	1621.12	0.80509
1534.01	-0.02546	1604.34	0.24562																		898.075	0.04333	892.383	0.14001		1534.01	-0.02546	1610.06	0.34545												898.075	0.04333	1039.4	0.14425		1534.01	-0.02546	1621.92	0.80331
1535.02	-0.03959	1604.94	0.24357																		898.748	0.03731	894.549	0.10672		1535.02	-0.03959	1610.52	0.34973												898.748	0.03731	1040.04	0.14459		1535.02	-0.03959	1622.78	0.79765
1535.88	-0.04834	1605.6	0.23945																		900.309	0.01498	895.955	0.08791		1535.88	-0.04834	1611.88	0.32799												900.309	0.01498	1039.68	0.16629		1535.88	-0.04834	1623.79	0.79267
1537.04	-0.065	1606.28	0.23593																		901.825	-0.00457	896.131	0.09557		1537.04	-0.065	1612.11	0.33929												901.825	-0.00457	1039.76	0.17755		1537.04	-0.065	1624.29	0.7973
1537.21	-0.05519	1606.46	0.24853																		901.649	0.00842	897.259	0.08332		1537.21	-0.05519	1612.71	0.3402												901.649	0.00842	1041.1	0.16234		1537.21	-0.05519	1623.88	0.82345
1537.57	-0.04889	1606.16	0.27204																		901.46	0.02238	897.637	0.08465		1537.57	-0.04889	1614	0.32714												901.46	0.02238	1040.23	0.19594		1537.57	-0.04889	1625.66	0.79664
1538.31	-0.05404	1606.78	0.27662																		902.353	0.01383	900.066	0.04528		1538.31	-0.05404	1614.9	0.31951												902.353	0.01383	1041	0.19053		1538.31	-0.05404	1625.83	0.80641
1538.82	-0.056	1606.79	0.29504																		901.894	0.03201	900.113	0.05596		1538.82	-0.056	1615.68	0.31807												901.894	0.03201	1041.23	0.19614		1538.82	-0.056	1626.7	0.79376
1538	-0.02101	1606.82	0.31077																		903.412	0.01112	900.375	0.06323		1538	-0.02101	1615.89	0.32949												903.412	0.01112	1040.87	0.21532		1538	-0.02101	1626.52	0.81861
1538.66	-0.02202	1607.3	0.31406																		904.173	0.00499	900.141	0.07841		1538.66	-0.02202	1616.71	0.32345												904.173	0.00499	1042	0.20401		1538.66	-0.02202	1626.91	0.8301
1538.7	-0.00965	1608.96	0.28615																		905.697	-0.01552	900.165	0.0888		1538.7	-0.00965	1617.2	0.32757												905.697	-0.01552	1042.53	0.20261		1538.7	-0.00965	1627.35	0.83543
1538.95	-0.00281	1609.43	0.29361																		907.642	-0.04315	901.51	0.07222		1538.95	-0.00281	1617.66	0.33438												907.642	-0.04315	1043.34	0.1981		1538.95	-0.00281	1627.81	0.8432
1538.94	0.01047	1609.5	0.30902																		908.454	-0.04867	901.892	0.07653		1538.94	0.01047	1618.64	0.32544												908.454	-0.04867	1044.19	0.19157		1538.94	0.01047	1628.17	0.85018
1540.11	-0.00429	1609.71	0.3177																		909.828	-0.06709	902.585	0.0739		1540.11	-0.00429	1618.55	0.3404												909.828	-0.06709	1043.4	0.22262		1540.11	-0.00429	1629.05	0.84631
1540.12	0.0103	1610.58	0.31315																		910.354	-0.06587	903.02	0.07819		1540.12	0.0103	1618.71	0.35221												910.354	-0.06587	1043.35	0.23763		1540.12	0.0103	1630.09	0.83808
1541.66	-0.01546	1612.09	0.28952																		910.783	-0.06377	902.363	0.1002		1541.66	-0.01546	1619.3	0.35383												910.783	-0.06377	1043.17	0.25493		1541.66	-0.01546	1630.45	0.84797
1541.08	0.01312	1612.05	0.30576																		910.638	-0.05161	904.069	0.07819		1541.08	0.01312	1619.42	0.36586												910.638	-0.05161	1043.8	0.25466		1541.08	0.01312	1630.74	0.85734
1540.97	0.02532	1613.28	0.28881																		912.245	-0.07475	904.863	0.07366		1540.97	0.02532	1620.81	0.34507												912.245	-0.07475	1043.5	0.27622		1540.97	0.02532	1631.5	0.8585
1541.94	0.01139	1614.36	0.2773																		912.743	-0.07485	905.151	0.07792		1541.94	0.01139	1620.92	0.36219												912.743	-0.07485	1044.76	0.25994		1541.94	0.01139	1632.41	0.85133
1541.84	0.02278	1614.82	0.28229																		912.7	-0.0645	905.738	0.07749		1541.84	0.02278	1622.71	0.33294												912.7	-0.0645	1045.07	0.26434		1541.84	0.02278	1632.52	0.8642
1542.11	0.02943	1615.42	0.28341																		913.039	-0.05996	906.401	0.07565		1542.11	0.02943	1624.33	0.3079												913.039	-0.05996	1045.26	0.27359		1542.11	0.02943	1632.85	0.87569
1542.37	0.03406	1616.08	0.28467																		912.208	-0.03438	906.25	0.09222		1542.37	0.03406	1624.56	0.3177												912.208	-0.03438	1045.14	0.2884		1542.37	0.03406	1633.14	0.88164
1542.78	0.03671	1616.36	0.29285																		911.125	-0.00724	907.514	0.07769		1542.78	0.03671	1624.82	0.32681												911.125	-0.00724	1045.44	0.29513		1542.78	0.03671	1633.31	0.89781
1543.43	0.03142	1616.59	0.30455																		911.069	0.00245	909.241	0.05544		1543.43	0.03142	1625.15	0.33576												911.069	0.00245	1044.55	0.32721		1543.43	0.03142	1635.07	0.87596
1543.74	0.03255	1617.14	0.30576																		911.953	-0.00441	910.699	0.03934		1543.74	0.03255	1626.05	0.32543												911.953	-0.00441	1045.79	0.31136		1543.74	0.03255	1635.54	0.89841
1544.12	0.03701	1617.88	0.30215																		911.443	0.01242	910.182	0.06119		1544.12	0.03701	1626.26	0.3375												911.443	0.01242	1045.76	0.32497		1544.12	0.03701	1637.13	0.89788
1543.77	0.05948	1619.56	0.27115																		914.075	-0.02856	910.222	0.07129		1543.77	0.05948	1626.54	0.34461												914.075	-0.02856	1046.27	0.33028		1543.77	0.05948	1638.87	0.89615
1545.46	0.02923	1620.02	0.27618																		913.289	-0.00485	910.411	0.07718		1545.46	0.02923	1627.19	0.34403												913.289	-0.00485	1048.16	0.30399		1545.46	0.02923	1640.85	0.88332
1544.53	0.06517	1620.34	0.28234																		914.921	-0.02656	911.384	0.06891		1544.53	0.06517	1627.53	0.3515												914.921	-0.02656	1047.3	0.33511		1544.53	0.06517	1642.51	0.88287
1544.89	0.06896	1620.64	0.29391																		914.311	-0.00473	912.109	0.06613		1544.89	0.06896	1627.73	0.36226												914.311	-0.00473	1047.91	0.33493		1544.89	0.06896	1644.42	0.87728
1545.3	0.07284	1620.89	0.30447																		914.008	0.01046	911.866	0.08349		1545.3	0.07284	1628.66	0.35384												914.008	0.01046	1047.31	0.35979		1545.3	0.07284	1646.09	0.87167
1546.2	0.06335	1622.16	0.28864																		913.948	0.02093	912.953	0.0694		1546.2	0.06335	1629.14	0.35784												913.948	0.02093	1048.01	0.35886		1546.2	0.06335	1646.93	0.89163
1546.66	0.06453	1623.27	0.27527																		913.724	0.03561	913.215	0.07558		1546.66	0.06453	1631.25	0.32155												913.724	0.03561	1048.51	0.35895		1546.66	0.06453	1647.92	0.90555
1546.08	0.09247	1623.15	0.29416																		914.111	0.03517	913.877	0.07243		1546.08	0.09247	1631.96	0.32019												914.111	0.03517	1049.17	0.35695		1546.08	0.09247	1649.39	0.90469
1545.84	0.11019	1623.72	0.29343																		914.807	0.02912	914.429	0.07318		1545.84	0.11019	1632.21	0.32921												914.807	0.02912	1049.89	0.35165		1545.84	0.11019	1650.49	0.91593
1546.54	0.10547	1624.72	0.2814																		915.002	0.03277	914.566	0.08173		1546.54	0.10547	1632.26	0.34669												915.002	0.03277	1050.77	0.34509		1546.54	0.10547	1651.92	0.91769
1547.7	0.08956	1624.6	0.3018																		914.664	0.04925	914.679	0.09075		1547.7	0.08956	1632.69	0.35167												914.664	0.04925	1051.68	0.33702		1547.7	0.08956	1653	0.92754
1548.17	0.09122	1624.55	0.31806																		915.587	0.04021	914.618	0.10248		1548.17	0.09122	1633.91	0.33441												915.587	0.04021	1051.88	0.34432		1548.17	0.09122	1654.54	0.9254
1548.82	0.09013	1624.51	0.33282																		917.164	0.01771	915.308	0.10028		1548.82	0.09013	1634.12	0.34595												917.164	0.01771	1052.62	0.33921		1548.82	0.09013	1656.73	0.90836
1548.81	0.10411	1625.45	0.32627																		918.014	0.0103	915.379	0.11068		1548.81	0.10411	1634.04	0.36315												918.014	0.0103	1054.94	0.29863		1548.81	0.10411	1658.65	0.89429
1549.01	0.11424	1626.67	0.31031																		919.554	-0.01037	916.56	0.0967		1549.01	0.11424	1635.01	0.35305												919.554	-0.01037	1056.94	0.26769		1549.01	0.11424	1660.51	0.88547
1548.34	0.14495	1627.37	0.31026																		920.597	-0.01913	917.21	0.09624		1548.34	0.14495	1635.54	0.35393												920.597	-0.01913	1057.8	0.26186		1548.34	0.14495	1661.77	0.88869
1549.17	0.14142	1628.21	0.30317																		922.537	-0.04766	916.386	0.12344		1549.17	0.14142	1636.81	0.33424												922.537	-0.04766	1059.32	0.2404		1549.17	0.14142	1662.16	0.91386
1550.5	0.12389	1628.96	0.30041																		922.955	-0.0481	915.448	0.15546		1550.5	0.12389	1636.82	0.34899												922.955	-0.0481	1060.09	0.23745		1550.5	0.12389	1663.1	0.90871
1551.6	0.10819	1629.69	0.29451																		924.049	-0.05931	916.741	0.14089		1551.6	0.10819	1637.24	0.35067												924.049	-0.05931	1060.32	0.24448		1551.6	0.10819	1663.3	0.9219
1552.57	0.09388	1629.91	0.3071																		921.83	-0.00684	917.277	0.14187		1552.57	0.09388	1638.02	0.34553												921.83	-0.00684	1060.97	0.23858		1552.57	0.09388	1663.81	0.92612
1552.01	0.11933	1631.05	0.29381																		922.472	-0.00997	918.242	0.13416		1552.01	0.11933	1638.6	0.34557												922.472	-0.00997	1060.21	0.26684		1552.01	0.11933	1664.23	0.93485
1554.13	0.08106	1632.41	0.27499																		920.718	0.03313	918.697	0.13554		1554.13	0.08106	1639.54	0.33875												920.718	0.03313	1061.54	0.24967		1554.13	0.08106	1665.04	0.92621
1554.75	0.07854	1633	0.27622																		922.626	0.00538	919.63	0.12806		1554.75	0.07854	1639.94	0.34347												922.626	0.00538	1061.48	0.26527		1554.75	0.07854	1665.13	0.93952
1555.34	0.07547	1633.44	0.27887																		922.309	0.02052	920.029	0.12952		1555.34	0.07547	1640.58	0.34216												922.309	0.02052	1062.75	0.24899		1555.34	0.07547	1664.92	0.96542
1555.69	0.08041	1633.38	0.29648																		923.351	0.00928	920.945	0.12611		1555.69	0.08041	1641.32	0.33729												923.351	0.00928	1063.42	0.24545		1555.69	0.08041	1665.41	0.97007
1556.02	0.08802	1634.3	0.28819																		924.134	0.00285	919.992	0.15908		1556.02	0.08802	1640.63	0.37057												924.134	0.00285	1064.6	0.23244		1556.02	0.08802	1666.72	0.95094
1557.9	0.05225	1635.55	0.2702																		924.069	0.01609	921.688	0.13628		1557.9	0.05225	1640.94	0.37544												924.069	0.01609	1064.4	0.2505		1557.9	0.05225	1666.63	0.9779
1558.05	0.06273	1634.96	0.3042																		924.778	0.01271	922.317	0.13316		1558.05	0.06273	1641.27	0.38133												924.778	0.01271	1065.94	0.23097		1558.05	0.06273	1667.28	0.97555
1559.36	0.04389	1635.51	0.30816																		925.558	0.0066	922.278	0.14509		1559.36	0.04389	1643.01	0.3451												925.558	0.0066	1066.29	0.23535		1559.36	0.04389	1667.35	0.98984
1558.9	0.07194	1635.8	0.31675																		926.356	-0.000581211	923.665	0.1283		1558.9	0.07194	1644.03	0.33078												926.356	-0.000581211	1067.35	0.22373		1558.9	0.07194	1667.93	0.99285
1559.27	0.07388	1635.75	0.33619																		924.65	0.04195	924.424	0.12738		1559.27	0.07388	1644.16	0.34066												924.65	0.04195	1068.06	0.22015		1559.27	0.07388	1668.36	1.00085
1559.42	0.08526	1637.07	0.31982																		924.496	0.05404	925.201	0.12219		1559.42	0.08526	1644.62	0.34139												924.496	0.05404	1069.19	0.2082		1559.42	0.08526	1669.1	0.99717
1560.93	0.0582	1637.8	0.31508																		924.713	0.0607	925.524	0.12526		1560.93	0.0582	1644.41	0.36053												924.713	0.0607	1067.52	0.2593		1560.93	0.0582	1670.06	0.98582
1561.05	0.06681	1637.25	0.34286																		925.663	0.05768	926.376	0.11841		1561.05	0.06681	1645.41	0.3507												925.663	0.05768	1067.39	0.27335		1561.05	0.06681	1670.69	0.98248
1562.62	0.04019	1637.66	0.34717																		926.06	0.06624	926.502	0.12582		1562.62	0.04019	1646.33	0.34201												926.06	0.06624	1068.4	0.26399		1562.62	0.04019	1671.65	0.97306
1563.77	0.02157	1638.98	0.32662																		924.594	0.11011	927.681	0.11231		1563.77	0.02157	1646.64	0.34929												924.594	0.11011	1068.72	0.26892		1563.77	0.02157	1672.67	0.96265
1563.89	0.0321	1639.03	0.34105																		925.934	0.10035	929.355	0.08705		1563.89	0.0321	1647.6	0.33925												925.934	0.10035	1067.98	0.29813		1563.89	0.0321	1672.74	0.97802
1563.83	0.04674	1638.83	0.36367																		927.546	0.0857	929.438	0.09459		1563.83	0.04674	1648.44	0.33564												927.546	0.0857	1068.22	0.30739		1563.83	0.04674	1673.72	0.96913
1564.16	0.05156	1639.25	0.36602																		929.964	0.05343	930.389	0.08547		1564.16	0.05156	1649.41	0.32487												929.964	0.05343	1069.03	0.30535		1564.16	0.05156	1674.47	0.96676
1564.6	0.05826	1639.4	0.38157																		931.328	0.04216	932.086	0.06306		1564.6	0.05826	1650.67	0.30631												931.328	0.04216	1069.68	0.3022		1564.6	0.05826	1674.1	0.99001
1564.22	0.08119	1639.93	0.38194																		933.794	0.00844	932.293	0.0694		1564.22	0.08119	1650.99	0.31113												933.794	0.00844	1070.19	0.30415		1564.22	0.08119	1673.97	1.011
1564.86	0.07473	1640.36	0.38355																		934.243	0.01465	932.526	0.07472		1564.86	0.07473	1652.17	0.29346												934.243	0.01465	1072.16	0.27391		1564.86	0.07473	1675.16	0.99557
1565.2	0.07922	1640.74	0.39364																		936.723	-0.02	934.161	0.05442		1565.2	0.07922	1652.17	0.30683												936.723	-0.02	1072.62	0.27871		1565.2	0.07922	1676.23	0.98175
1565.65	0.07884	1641.79	0.38044																		937.555	-0.02135	933.54	0.07508		1565.65	0.07884	1652.24	0.32112												937.555	-0.02135	1072.99	0.2847		1565.65	0.07884	1677.04	0.97435
1566.31	0.07323	1641.83	0.39883																		938.314	-0.02075	935.565	0.04111		1566.31	0.07323	1652.8	0.3211												938.314	-0.02075	1073.91	0.27756		1566.31	0.07323	1676.89	0.99454
1565.87	0.09981	1641.71	0.42001																		940.423	-0.04769	935.612	0.04993		1565.87	0.09981	1654.28	0.29768												940.423	-0.04769	1075.16	0.26133		1565.87	0.09981	1677.58	0.98935
1566.43	0.09767	1642.83	0.40651																		940.781	-0.03934	935.605	0.06144		1566.43	0.09767	1655.7	0.27689												940.781	-0.03934	1075.39	0.26853		1566.43	0.09767	1677.67	1.00227
1567.35	0.08752	1643.58	0.40073																		942.078	-0.04923	937.561	0.03258		1567.35	0.08752	1655.41	0.30433												942.078	-0.04923	1075.98	0.26855		1567.35	0.08752	1678.8	0.98976
1569.53	0.04307	1644.46	0.39438																		942.919	-0.04985	939.112	0.01423		1569.53	0.04307	1655.46	0.31943												942.919	-0.04985	1076.44	0.27264		1569.53	0.04307	1679.43	0.98908
1570.7	0.02857	1645.94	0.37094																		945.026	-0.07583	939.33	0.01847		1570.7	0.02857	1655.7	0.3317												945.026	-0.07583	1076.68	0.28076		1570.7	0.02857	1679.8	0.99581
1571.27	0.02379	1646.31	0.37624																		945.249	-0.06431	940.19	0.01231		1571.27	0.02379	1656.15	0.33668												945.249	-0.06431	1076.57	0.29595		1571.27	0.02379	1680.29	1.00151
1570.65	0.05502	1645.9	0.40577																		945.899	-0.06329	941.438	-0.00371		1570.65	0.05502	1657.47	0.3198												945.899	-0.06329	1078.63	0.26115		1570.65	0.05502	1680.43	1.02148
1571.65	0.04469	1647.33	0.38717																		945.685	-0.05216	942.358	-0.01153		1571.65	0.04469	1657.71	0.32646												945.685	-0.05216	1078.92	0.26792		1571.65	0.04469	1680.85	1.03287
1572.16	0.042	1647.68	0.39795																		945.878	-0.04674	943.956	-0.03252		1572.16	0.042	1658.05	0.33231												945.878	-0.04674	1079.82	0.25935		1572.16	0.042	1680.96	1.04847
1572.12	0.05669	1647.52	0.42181																		947.753	-0.07352	944.168	-0.02588		1572.12	0.05669	1658.99	0.32095												947.753	-0.07352	1078.99	0.29135		1572.12	0.05669	1681.35	1.05314
1572.38	0.06131	1648.71	0.40744																		948.131	-0.07256	944.09	-0.01247		1572.38	0.06131	1659.13	0.33504												948.131	-0.07256	1080.53	0.27049		1572.38	0.06131	1681.56	1.06635
1572.11	0.08186	1649.01	0.41768																		948.516	-0.07202	944.016	0.00174		1572.11	0.08186	1659.63	0.3349												948.516	-0.07202	1082.77	0.23088		1572.11	0.08186	1681.69	1.0783
1572.74	0.07939	1649.37	0.42258																		947.284	-0.03871	945.303	-0.01339		1572.74	0.07939	1659.81	0.34451												947.284	-0.03871	1083.16	0.23344		1572.74	0.07939	1681.97	1.08694
1573.99	0.05705	1650.31	0.41058																		946.454	-0.01285	945.135	-0.00196		1573.99	0.05705	1659.9	0.35911												946.454	-0.01285	1084.54	0.21916		1573.99	0.05705	1683.1	1.07515
1574.94	0.04473	1651.2	0.4036																		946.626	-0.00707	946.916	-0.026		1574.94	0.04473	1660.4	0.36129												946.626	-0.00707	1085.57	0.20916		1574.94	0.04473	1683.68	1.07739
1575.17	0.05658	1651.7	0.40857																		947.487	-0.01475	947.828	-0.03304		1575.17	0.05658	1660.76	0.36895												947.487	-0.01475	1085.86	0.21388		1575.17	0.05658	1683.03	1.11074
1575.74	0.0556	1652.9	0.39019																		947.269	0.000792111	948.009	-0.02698		1575.74	0.0556	1661.88	0.3528												947.269	0.000792111	1086.5	0.21092		1575.74	0.0556	1683.21	1.1235
1576.33	0.05452	1653.67	0.38904																		946.79	0.01941	949.244	-0.03917		1576.33	0.05452	1661.89	0.36715												946.79	0.01941	1087.28	0.20796		1576.33	0.05452	1683.32	1.13782
1576.35	0.06496	1654.63	0.38005																		946.775	0.02755	949.871	-0.03923		1576.35	0.06496	1662.36	0.37182												946.775	0.02755	1086.91	0.22671		1576.35	0.06496	1683.24	1.15877
1577.49	0.04715	1656.22	0.35402																		946.671	0.03641	949.549	-0.01992		1577.49	0.04715	1662.17	0.39047												946.671	0.03641	1087.43	0.22813		1577.49	0.04715	1683.1	1.18069
1578.62	0.03334	1656.55	0.36276																		947.026	0.03715	951.357	-0.04702		1578.62	0.03334	1661.92	0.41369												947.026	0.03715	1088.28	0.22162		1578.62	0.03334	1683.71	1.18412
1579.15	0.03136	1656.28	0.38918																		947.045	0.045	951.572	-0.04194		1579.15	0.03136	1662.46	0.41529												947.045	0.045	1089.29	0.21255		1579.15	0.03136	1683.79	1.19937
1578.5	0.06013	1656.14	0.41054																		946.068	0.07447	950.892	-0.01895		1578.5	0.06013	1663.37	0.4089												946.068	0.07447	1089.5	0.21992		1578.5	0.06013	1683.47	1.2263
1578.82	0.06496	1656.8	0.41028																		946.221	0.08117	951.716	-0.02565		1578.82	0.06496	1663.7	0.41173												946.221	0.08117	1090.27	0.21793		1578.82	0.06496	1684.44	1.21578
1577.67	0.1078	1657.79	0.40244																		946.804	0.0782	951.035	-0.00155		1577.67	0.1078	1664.65	0.40291												946.804	0.0782	1090.9	0.21776		1577.67	0.1078	1684.12	1.24115
1578.68	0.09518	1658.99	0.38628																		948.004	0.06383	950.997	0.01399		1578.68	0.09518	1664.76	0.41481												948.004	0.06383	1091.33	0.22286		1578.68	0.09518	1684.96	1.2322
1579.27	0.09291	1659.04	0.40251																		948.468	0.06616	951.196	0.02109		1579.27	0.09291	1664.13	0.4533												948.468	0.06616	1092.32	0.21304		1579.27	0.09291	1685.2	1.23832
1579.97	0.08936	1659.4	0.40657																		948.895	0.06655	950.998	0.03568		1579.97	0.08936	1664.36	0.46713												948.895	0.06655	1091.87	0.23883		1579.97	0.08936	1685.67	1.24218
1580.16	0.0993	1659.78	0.41134																		949.214	0.0703	952.822	0.01031		1580.16	0.0993	1664.93	0.47175												949.214	0.0703	1093.85	0.20838		1580.16	0.0993	1685.84	1.25585
1581.14	0.08413	1660.46	0.41129																		949.502	0.07426	953.287	0.01034		1581.14	0.08413	1665.53	0.47149												949.502	0.07426	1094.79	0.20107		1581.14	0.08413	1686.66	1.24877
1582.48	0.06323	1662.01	0.3868																		948.865	0.09815	953.565	0.01633		1582.48	0.06323	1665.87	0.48052												948.865	0.09815	1094.47	0.22194		1582.48	0.06323	1687.11	1.25604
1583.48	0.05286	1663.23	0.37311																		949.63	0.09328	954.218	0.01404		1583.48	0.05286	1666.32	0.48496												949.63	0.09328	1096.01	0.20095		1583.48	0.05286	1687.79	1.25451
1584.21	0.04888	1663.28	0.39131																		951.19	0.07091	954.579	0.019		1584.21	0.04888	1666.73	0.48922												951.19	0.07091	1096.73	0.19408		1584.21	0.04888	1689.05	1.23522
1585.54	0.02791	1663.58	0.40435																		951.669	0.07166	954.42	0.03208		1585.54	0.02791	1667.26	0.49251												951.669	0.07166	1097.35	0.19197		1585.54	0.02791	1689.55	1.24
1586.26	0.02217	1663.77	0.41679																		951.367	0.08572	953.832	0.05474		1586.26	0.02217	1667.19	0.50989												951.367	0.08572	1097.45	0.20321		1586.26	0.02217	1691.17	1.21258
1587.85	-0.00562	1664.24	0.42361																		951.278	0.09478	954.889	0.044		1587.85	-0.00562	1667.4	0.52515												951.278	0.09478	1097.27	0.22231		1587.85	-0.00562	1691.16	1.2258
1588.58	-0.01019	1664.54	0.43226																		951.918	0.09205	954.964	0.05448		1588.58	-0.01019	1668.97	0.50112												951.918	0.09205	1098.18	0.21532		1588.58	-0.01019	1691.47	1.23279
1589.37	-0.01684	1665.46	0.4243																		952.519	0.09088	954.697	0.07054		1589.37	-0.01684	1670.65	0.47328												952.519	0.09088	1099.24	0.20604		1589.37	-0.01684	1692.32	1.22801
1589.25	-0.000925068	1665.59	0.43801																		952.127	0.11082	956.224	0.05157		1589.25	-0.000925068	1671.65	0.46575												952.127	0.11082	1100.28	0.19536		1589.25	-0.000925068	1693.15	1.22179
1589.54	0.00424	1666.31	0.43462																		952.771	0.10847	954.956	0.08875		1589.54	0.00424	1672.55	0.45998												952.771	0.10847	1100.81	0.19686		1589.54	0.00424	1694.13	1.20976
1590.37	-0.00268	1667.73	0.41324																		952.903	0.11692	955.469	0.09018		1590.37	-0.00268	1673.3	0.45718												952.903	0.11692	1101.33	0.19861		1590.37	-0.00268	1694.56	1.2175
1590.79	0.00175	1669.37	0.38642																		954.237	0.1006	955.989	0.09052		1590.79	0.00175	1673.7	0.46294												954.237	0.1006	1102.82	0.17854		1590.79	0.00175	1695.57	1.2067
1590.9	0.01156	1669.02	0.41168																		954.378	0.1054	956.244	0.09672		1590.9	0.01156	1675.07	0.44284												954.378	0.1054	1103.52	0.17233		1590.9	0.01156	1695.58	1.22634
1592.8	-0.02165	1669.2	0.42355																		955.044	0.10432	956.986	0.09345		1592.8	-0.02165	1674.77	0.46719												955.044	0.10432	1103.68	0.18105		1592.8	-0.02165	1696.17	1.22608
1593.77	-0.03525	1669.06	0.44606																		954.952	0.11509	956.841	0.10593		1593.77	-0.03525	1675.72	0.45655												954.952	0.11509	1104.27	0.18005		1593.77	-0.03525	1696.04	1.24868
1594.98	-0.05358	1669.95	0.43855																		955.461	0.11425	958.908	0.07454		1594.98	-0.05358	1677.65	0.42093												955.461	0.11425	1105.59	0.16163		1594.98	-0.05358	1696.46	1.25784
1595.52	-0.05235	1671.19	0.4222																		957.317	0.08623	959.607	0.07174		1595.52	-0.05235	1679.05	0.39748												957.317	0.08623	1108.45	0.10827		1595.52	-0.05235	1697.48	1.2476
1596.2	-0.05768	1672.17	0.41387																		958.24	0.07562	960.016	0.07582		1596.2	-0.05768	1679.65	0.39664												958.24	0.07562	1108.8	0.11101		1596.2	-0.05768	1698.08	1.24844
1596.03	-0.03462	1672.77	0.41568																		958.001	0.08922	960.493	0.08007		1596.03	-0.03462	1680.83	0.37851												958.001	0.08922	1109.59	0.1049		1596.03	-0.03462	1697.96	1.2699
1596.26	-0.02681	1673.33	0.41355																		957.714	0.10308	962.03	0.05896		1596.26	-0.02681	1682.26	0.35388												957.714	0.10308	1110.61	0.09649		1596.26	-0.02681	1698.03	1.28413
1596.85	-0.02995	1673.66	0.42276																		958.343	0.10051	961.267	0.08843		1596.85	-0.02995	1682.97	0.35015												958.343	0.10051	1110.7	0.10892		1596.85	-0.02995	1698.64	1.28829
1597.09	-0.02403	1674.96	0.40385																		958.597	0.10693	961.051	0.10747		1597.09	-0.02403	1683.41	0.35564												958.597	0.10693	1110.55	0.12756		1597.09	-0.02403	1698.49	1.31235
1595.94	0.01647	1675.16	0.41147																		959.905	0.09071	959.869	0.14896		1595.94	0.01647	1684.18	0.35153												959.905	0.09071	1110.21	0.149		1595.94	0.01647	1699.06	1.31435
1595.85	0.02923	1676.4	0.39438																		960.71	0.08435	960.674	0.14547		1595.85	0.02923	1685.87	0.32498												960.71	0.08435	1111.28	0.13744		1595.85	0.02923	1699.21	1.33037
1596.06	0.03735	1676.34	0.41115																		960.678	0.09471	960.972	0.15189		1596.06	0.03735	1685.9	0.34066												960.678	0.09471	1112.56	0.11905		1596.06	0.03735	1699.48	1.34571
1596.61	0.03667	1676.84	0.41314																		963.328	0.05294	961.658	0.14887		1596.61	0.03667	1686.53	0.33888												963.328	0.05294	1112.61	0.12757		1596.61	0.03667	1700.24	1.34604
1596.77	0.04648	1676.85	0.42745																		963.688	0.05745	962.46	0.14752		1596.77	0.04648	1687.07	0.33935												963.688	0.05745	1112.98	0.13126		1596.77	0.04648	1701.04	1.34275
1597.64	0.03795	1677.01	0.43776																		966.264	0.01516	962.688	0.1534		1597.64	0.03795	1687.63	0.34072												966.264	0.01516	1113.66	0.12713		1597.64	0.03795	1702.32	1.32824
1598.3	0.03378	1678.11	0.42344																		966.991	0.01221	964.198	0.13792		1598.3	0.03378	1688.83	0.32407												966.991	0.01221	1114.78	0.11592		1598.3	0.03378	1703.08	1.32626
1598.42	0.0429	1678.47	0.43035																		967.682	0.00765	963.288	0.17016		1598.42	0.0429	1688.73	0.34234												967.682	0.00765	1114.9	0.12721		1598.42	0.0429	1703.65	1.3285
1599.83	0.01861	1679.11	0.43118																		968.794	-0.00489	964.151	0.16544		1599.83	0.01861	1689.19	0.34424												968.794	-0.00489	1114.89	0.14099		1599.83	0.01861	1704.85	1.3161
1600	0.02906	1680.84	0.40193																		970.014	-0.01887	965.918	0.14221		1600	0.02906	1689.6	0.35104												970.014	-0.01887	1115.66	0.13687		1600	0.02906	1705.59	1.31215
1601.01	0.01749	1681.51	0.40046																		971.423	-0.03933	967.268	0.12661		1601.01	0.01749	1691.04	0.3296												971.423	-0.03933	1116.58	0.12826		1601.01	0.01749	1706.22	1.31732
1601.76	0.01349	1682.32	0.39279																		971.682	-0.0347	968.506	0.11477		1601.76	0.01349	1691.99	0.32375												971.682	-0.0347	1116.63	0.13948		1601.76	0.01349	1706.7	1.32169
1601.87	0.02741	1682.61	0.40069																		972.229	-0.0366	967.958	0.13901		1601.87	0.02741	1692.65	0.32355												972.229	-0.0366	1115.98	0.16982		1601.87	0.02741	1706.72	1.34019
1602.8	0.01635	1684.62	0.36272																		971.35	-0.0112	967.655	0.15706		1602.8	0.01635	1693.37	0.32266												971.35	-0.0112	1115.01	0.20612		1602.8	0.01635	1706.38	1.37063
1603.4	0.01729	1685.64	0.35212																		970.633	0.01082	967.294	0.17324		1603.4	0.01729	1694.12	0.32212												970.633	0.01082	1115.74	0.2039		1603.4	0.01729	1706.72	1.38131
1604.43	0.00359	1686.7	0.33691																		971.895	-0.00442	967.427	0.18391		1604.43	0.00359	1694.25	0.3391												971.895	-0.00442	1115.7	0.21758		1604.43	0.00359	1708.29	1.3529
1604.73	0.00904	1686.85	0.35192																		973.999	-0.03585	966.889	0.2074		1604.73	0.00904	1694.33	0.35482												973.999	-0.03585	1115.25	0.24135		1604.73	0.00904	1709.48	1.3395
1604.34	0.03464	1687.28	0.35641																		974.395	-0.03589	968.831	0.17735		1604.34	0.03464	1695.24	0.35038												974.395	-0.03589	1115.54	0.24729		1604.34	0.03464	1710.12	1.33896
1604.67	0.04029	1687.8	0.3573																		974.708	-0.03444	971.091	0.14221		1604.67	0.04029	1696.15	0.3429												974.708	-0.03444	1115.98	0.24978		1604.67	0.04029	1711	1.33494
1605.79	0.02839	1689.04	0.34173																		973.839	-0.00876	973.179	0.10701		1605.79	0.02839	1696.79	0.34154												973.839	-0.00876	1117.78	0.22418		1605.79	0.02839	1711.6	1.3375
1606.25	0.03264	1689.98	0.33199																		973.87	0.00213	974.547	0.09086		1606.25	0.03264	1696.43	0.36565												973.87	0.00213	1117.9	0.23651		1606.25	0.03264	1712.08	1.34161
1606.26	0.04777	1691.31	0.31221																		974.894	-0.00663	974.842	0.0956		1606.26	0.04777	1697.7	0.34937												974.894	-0.00663	1118.05	0.24679		1606.26	0.04777	1712.95	1.33721
1607.02	0.04261	1691.78	0.31554																		976.076	-0.0211	975.95	0.08548		1607.02	0.04261	1698.15	0.35534												976.076	-0.0211	1119.28	0.23558		1607.02	0.04261	1713.88	1.32973
1607.74	0.03742	1692.71	0.3084																		975.73	-0.00566	977.198	0.0685		1607.74	0.03742	1698.57	0.36352												975.73	-0.00566	1120.3	0.22629		1607.74	0.03742	1714.25	1.33619
1608	0.04709	1692.75	0.32517																		974.51	0.02815	977.117	0.08296		1608	0.04709	1698.88	0.37511												974.51	0.02815	1120.77	0.23087		1608	0.04709	1713.87	1.36069
1608.38	0.05052	1693.66	0.31805																		973.784	0.0509	977.435	0.08894		1608.38	0.05052	1699.05	0.38831												973.784	0.0509	1120.63	0.24674		1608.38	0.05052	1713.91	1.37873
1608.96	0.05014	1694.94	0.29927																		973.855	0.06017	979.024	0.0674		1608.96	0.05014	1700.04	0.37919												973.855	0.06017	1120.57	0.26123		1608.96	0.05014	1714.77	1.37237
1609.04	0.06122	1695.32	0.30453																		973.865	0.06757	980.087	0.05666		1609.04	0.06122	1700.25	0.39455												973.865	0.06757	1122.3	0.23344		1609.04	0.06122	1714.49	1.39417
1609.86	0.05523	1695.46	0.31719																		974.187	0.07053	980.369	0.06357		1609.86	0.05523	1701.41	0.38196												974.187	0.07053	1122.57	0.241		1609.86	0.05523	1714.74	1.40308
1610.14	0.05995	1696.34	0.30916																		974.23	0.07838	980.393	0.07592		1610.14	0.05995	1701.64	0.39427												974.23	0.07838	1123.53	0.2342		1610.14	0.05995	1715.46	1.3977
1610.13	0.07564	1698	0.28029																		974.13	0.0905	981.321	0.06911		1610.13	0.07564	1701.37	0.41957												974.13	0.0905	1124.92	0.21637		1610.13	0.07564	1715.64	1.41409
1610.57	0.0747	1698.7	0.27626																		975.126	0.08165	981.765	0.07369		1610.57	0.0747	1701.86	0.42311												975.126	0.08165	1125.54	0.21714		1610.57	0.0747	1716.37	1.41079
1610.17	0.09904	1698.07	0.30937																		976.108	0.0732	983.296	0.05581		1610.17	0.09904	1702.44	0.42438												976.108	0.0732	1126.33	0.2105		1610.17	0.09904	1717.69	1.38967
1610.55	0.10035	1697.32	0.34813																		977.569	0.05618	983.742	0.06071		1610.55	0.10035	1702.76	0.43215												977.569	0.05618	1127.47	0.19854		1610.55	0.10035	1718.02	1.39683
1610.1	0.1273	1697.49	0.35953																		978.552	0.04631	985.122	0.04191		1610.1	0.1273	1703.35	0.43433												978.552	0.04631	1127.76	0.20547		1610.1	0.1273	1718.59	1.40199
1611.09	0.11478	1698.46	0.35034																		977.662	0.07515	986.876	0.017		1611.09	0.11478	1704.33	0.42842												977.662	0.07515	1128.82	0.19612		1611.09	0.11478	1718.79	1.41489
1613.26	0.07279	1698.83	0.35751																		978.364	0.07241	986.207	0.04345		1613.26	0.07279	1704.77	0.43595												978.364	0.07241	1130.57	0.17087		1613.26	0.07279	1718.5	1.44039
1613.78	0.07352	1700.12	0.3367																		979.17	0.06712	986.145	0.05468		1613.78	0.07352	1705.08	0.44394												979.17	0.06712	1132.01	0.15335		1613.78	0.07352	1718.03	1.47075
1614.09	0.07898	1700.25	0.35246																		980.51	0.05158	987.587	0.03808		1614.09	0.07898	1705.12	0.45898												980.51	0.05158	1132.13	0.16247		1614.09	0.07898	1718.3	1.4803
1614.87	0.0715	1700.4	0.36626																		981.289	0.04434	987.251	0.05705		1614.87	0.0715	1706.5	0.44291												981.289	0.04434	1132.55	0.16497		1614.87	0.0715	1718.34	1.49942
1615.21	0.07612	1701.12	0.36239																		982.646	0.02638	987.653	0.06063		1615.21	0.07612	1707.78	0.42391												982.646	0.02638	1133.09	0.16623		1615.21	0.07612	1719.44	1.48538
1615.02	0.09407	1701.54	0.36678																		982.122	0.04462	987.505	0.07646		1615.02	0.09407	1708.71	0.41679												982.122	0.04462	1133.21	0.17435		1615.02	0.09407	1720.5	1.47477
1615.19	0.10271	1701.93	0.37146																		983.019	0.03707	988.209	0.07456		1615.19	0.10271	1708.94	0.42733												983.019	0.03707	1133.52	0.18197		1615.19	0.10271	1721.03	1.47755
1615.69	0.1024	1703.47	0.34528																		984.844	0.00914	989.755	0.05302		1615.69	0.1024	1710.75	0.39473												984.844	0.00914	1133.19	0.20419		1615.69	0.1024	1722.03	1.46654
1616.26	0.10109	1703.53	0.35814																		986.954	-0.0219	990.658	0.04537		1616.26	0.10109	1711.95	0.37845												986.954	-0.0219	1134.24	0.19325		1616.26	0.10109	1722.2	1.47902
1616.39	0.10972	1703.66	0.37275																		987.835	-0.03018	990.764	0.05414		1616.39	0.10972	1713.18	0.36289												987.835	-0.03018	1135.71	0.17433		1616.39	0.10972	1722.8	1.47913
1616.27	0.12642	1704.22	0.37263																		987.452	-0.0093	991.193	0.05884		1616.27	0.12642	1714.34	0.35069												987.452	-0.0093	1135.55	0.19399		1616.27	0.12642	1723.44	1.47942
1617.48	0.10769	1705.17	0.3628																		987.983	-0.01011	991.696	0.05955		1617.48	0.10769	1714.42	0.36589												987.983	-0.01011	1136.55	0.18593		1617.48	0.10769	1724.11	1.48267
1617.64	0.11833	1705.9	0.35855																		988.516	-0.01128	992.645	0.05156		1617.64	0.11833	1714.6	0.38029												988.516	-0.01128	1137.88	0.16932		1617.64	0.11833	1724.7	1.48463
1618.08	0.1203	1706.3	0.36716																		990.095	-0.03476	993.22	0.04915		1618.08	0.1203	1716.06	0.35939												990.095	-0.03476	1138.04	0.18177		1618.08	0.1203	1726.07	1.45899
1618.29	0.12763	1706.98	0.36987																		989.337	-0.01141	992.984	0.06694		1618.29	0.12763	1715.91	0.381												989.337	-0.01141	1139.64	0.158		1618.29	0.12763	1726.82	1.45872
1619.73	0.10276	1706.99	0.38796																		989.458	-0.00423	992.784	0.0818		1619.73	0.10276	1716.49	0.38365												989.458	-0.00423	1140.17	0.16182		1619.73	0.10276	1726.91	1.47396
1621.11	0.08091	1708.35	0.36198																		988.839	0.01677	993.651	0.07659		1621.11	0.08091	1716.71	0.39655												988.839	0.01677	1140.15	0.17462		1621.11	0.08091	1727.34	1.48088
1621.79	0.07325	1709.21	0.3575																		988.502	0.0331	994.367	0.07362		1621.79	0.07325	1717.21	0.40042												988.502	0.0331	1140.95	0.1704		1621.79	0.07325	1727.57	1.49417
1621.34	0.09715	1709.7	0.36151																		989.468	0.02014	993.804	0.09828		1621.34	0.09715	1717.97	0.39768												989.468	0.02014	1140.77	0.18727		1621.34	0.09715	1728.43	1.48719
1620.8	0.12323	1710.12	0.36668																		989.974	0.01711	993.432	0.11916		1620.8	0.12323	1718.61	0.39792												989.974	0.01711	1140.14	0.21433		1620.8	0.12323	1729.1	1.48504
1621.03	0.12938	1709.8	0.39698																		991.333	-0.000820005	994.551	0.10906		1621.03	0.12938	1719.18	0.40143												991.333	-0.000820005	1139.88	0.23323		1621.03	0.12938	1730.41	1.46486
1621.99	0.11604	1710.96	0.38324																		990.774	0.0191	994.193	0.12661		1621.99	0.11604	1720.59	0.37998												990.774	0.0191	1139.85	0.24918		1621.99	0.11604	1730.88	1.46923
1622.57	0.11419	1711.44	0.38868																		991.318	0.01712	995.318	0.11415		1622.57	0.11419	1721.36	0.37537												991.318	0.01712	1141.16	0.23267		1622.57	0.11419	1731.55	1.46609
1623.06	0.11403	1711.66	0.39947																		990.644	0.04012	996.245	0.10787		1623.06	0.11403	1721.18	0.39651												990.644	0.04012	1142.52	0.21709		1623.06	0.11403	1731.83	1.47489
1624.45	0.09108	1712.74	0.38998																		990.177	0.05771	997.89	0.08179		1624.45	0.09108	1722	0.39147												990.177	0.05771	1142.61	0.22842		1624.45	0.09108	1731.52	1.49944
1624.79	0.09633	1713.85	0.37858																		992.339	0.02423	998.333	0.08368		1624.79	0.09633	1723.12	0.3756												992.339	0.02423	1143.29	0.22551		1624.79	0.09633	1731.83	1.50694
1626.12	0.07437	1713.97	0.3945																		991.407	0.05438	998.336	0.09568		1626.12	0.07437	1722.01	0.41984												991.407	0.05438	1145.42	0.19029		1626.12	0.07437	1732.12	1.51798
1627.18	0.06086	1713.94	0.41282																		991.874	0.05276	998.813	0.09691		1627.18	0.06086	1721.63	0.44478												991.874	0.05276	1145.68	0.1986		1627.18	0.06086	1733.29	1.5052
1626.61	0.09089	1713.67	0.43854																		991.793	0.06156	999.573	0.09354		1626.61	0.09089	1722.22	0.44403												991.793	0.06156	1146.35	0.19638		1626.61	0.09089	1733.69	1.51148
1627.37	0.08642	1714.17	0.44274																		993.739	0.02994	1000.44	0.0853		1627.37	0.08642	1722.56	0.45009												993.739	0.02994	1145.1	0.24047		1627.37	0.08642	1733.98	1.5228
1627.93	0.08438	1714.11	0.4584																		993.782	0.03857	1001.36	0.07638		1627.93	0.08438	1722.73	0.46172												993.782	0.03857	1145.25	0.24865		1627.93	0.08438	1734.61	1.52183
1629.63	0.05259	1714.77	0.46028																		993.754	0.05085	1001.91	0.07358		1629.63	0.05259	1724.38	0.42958												993.754	0.05085	1144.28	0.28383		1629.63	0.05259	1734.48	1.54418
1630.42	0.04065	1715.09	0.46817																		994.49	0.04604	1001.97	0.08512		1630.42	0.04065	1725.24	0.4193												994.49	0.04604	1144.19	0.30136		1630.42	0.04065	1734.41	1.56767
1630.8	0.04602	1715.88	0.4607																		995.514	0.03655	1003.12	0.07028		1630.8	0.04602	1726.29	0.40631												995.514	0.03655	1144.75	0.30273		1630.8	0.04602	1734.82	1.57519
1631.44	0.04482	1717.23	0.4415																		996.814	0.01989	1005.16	0.0403		1631.44	0.04482	1726.9	0.40352												996.814	0.01989	1144.95	0.31203		1631.44	0.04482	1735.38	1.57962
1631.38	0.0581	1717.95	0.44188																		998.243	-0.000120632	1005.29	0.04945		1631.38	0.0581	1727.53	0.39958												998.243	-0.000120632	1145.65	0.31159		1631.38	0.0581	1736.26	1.57236
1632.38	0.04808	1718.61	0.43888																		998.826	-0.00226	1005.59	0.05655		1632.38	0.04808	1727.7	0.40796												998.826	-0.00226	1146.51	0.3071		1632.38	0.04808	1736.31	1.58678
1632.79	0.05222	1719.29	0.43466																		1000.56	-0.02669	1006.15	0.05568		1632.79	0.05222	1728.89	0.39184												1000.56	-0.02669	1147.38	0.29762		1632.79	0.05222	1736.48	1.59872
1633.54	0.0461	1720.49	0.41831																		1001.81	-0.04019	1007.39	0.03965		1633.54	0.0461	1729.68	0.38439												1001.81	-0.04019	1147.73	0.30333		1633.54	0.0461	1737.68	1.58345
1634.71	0.03162	1721.91	0.39518																		1001.11	-0.01691	1007.35	0.05059		1634.71	0.03162	1730.53	0.38241												1001.11	-0.01691	1148.77	0.29251		1634.71	0.03162	1737.95	1.59123
1635.41	0.02425	1721.7	0.41721																		1002.01	-0.02494	1008.17	0.04565		1635.41	0.02425	1730.56	0.40163												1002.01	-0.02494	1150.03	0.27536		1635.41	0.02425	1739.14	1.57464
1636.24	0.01671	1722.19	0.41878																		1001.71	-0.00747	1007.68	0.06927		1636.24	0.01671	1731.01	0.40656												1001.71	-0.00747	1149.34	0.30703		1636.24	0.01671	1739.85	1.57372
1637.02	0.00964	1723	0.41477																		1003.57	-0.03591	1009.28	0.04616		1637.02	0.00964	1732.15	0.39332												1003.57	-0.03591	1149.29	0.32064		1637.02	0.00964	1740.1	1.58451
1638.1	-0.00309	1724.21	0.39681																		1004.15	-0.03547	1008.37	0.07875		1638.1	-0.00309	1732.55	0.3984												1004.15	-0.03547	1150.56	0.3078		1638.1	-0.00309	1740.49	1.59434
1638.29	0.00679	1724.52	0.40444																		1002.22	0.01208	1008.87	0.08011		1638.29	0.00679	1732.73	0.41269												1002.22	0.01208	1150.17	0.33035		1638.29	0.00679	1740.71	1.60868
1638.2	0.02111	1725.45	0.3958																		1002.82	0.01029	1009.51	0.07904		1638.2	0.02111	1734.13	0.39274												1002.82	0.01029	1149.94	0.34841		1638.2	0.02111	1740.93	1.6194
1638.95	0.01708	1726.23	0.39319																		1001.81	0.04094	1009.74	0.08673		1638.95	0.01708	1734.44	0.40415												1001.81	0.04094	1149.69	0.36749		1638.95	0.01708	1740.86	1.63861
1640.69	-0.01472	1727.99	0.35908																		1002.74	0.03333	1010.36	0.0853		1640.69	-0.01472	1735.08	0.40397												1002.74	0.03333	1149.56	0.38471		1640.69	-0.01472	1741.48	1.64052
1641.58	-0.02384	1728.27	0.3678																		1003.04	0.03601	1010.95	0.08561		1641.58	-0.02384	1736.43	0.3831												1003.04	0.03601	1152.19	0.33598		1641.58	-0.02384	1741.89	1.64599
1642.09	-0.02373	1729.76	0.34825																		1004.7	0.01164	1010.23	0.11482		1642.09	-0.02373	1737.31	0.37621												1004.7	0.01164	1152.59	0.34355		1642.09	-0.02373	1741.53	1.67528
1642.33	-0.01631	1730.29	0.34918																		1005.13	0.01094	1010.47	0.12289		1642.33	-0.01631	1738.33	0.36734												1005.13	0.01094	1153.42	0.33977		1642.33	-0.01631	1742.44	1.66475
1642.76	-0.00928	1731.26	0.33785																		1006.37	-0.00262	1010.5	0.13661		1642.76	-0.00928	1738.98	0.36844												1006.37	-0.00262	1154.93	0.31451		1642.76	-0.00928	1743.45	1.65345
1642.85	0.00114	1732.33	0.32402																		1007.76	-0.02248	1011.75	0.12163		1642.85	0.00114	1739.77	0.36669												1007.76	-0.02248	1155.3	0.31871		1642.85	0.00114	1743.82	1.65719
1642.69	0.01776	1732.97	0.32151																		1007.55	-0.00816	1012.38	0.11715		1642.69	0.01776	1740.01	0.37965												1007.55	-0.00816	1155.82	0.31917		1642.69	0.01776	1744.07	1.66644
1642.73	0.03128	1733.7	0.31757																		1007.9	-0.00351	1012.21	0.13112		1642.73	0.03128	1740.44	0.38762												1007.9	-0.00351	1156.64	0.31261		1642.73	0.03128	1744.74	1.66653
1643.55	0.02442	1734.15	0.32489																		1008.4	-0.00373	1013.57	0.11199		1643.55	0.02442	1741.8	0.36786												1008.4	-0.00373	1157.93	0.29477		1643.55	0.02442	1746.03	1.64886
1645.2	-0.00489	1734.62	0.33001																		1007.22	0.03198	1014.17	0.11184		1645.2	-0.00489	1741.21	0.39845												1007.22	0.03198	1159.02	0.28445		1645.2	-0.00489	1746.66	1.65094
1645.56	-0.000983129	1735.02	0.33276																		1006.81	0.05002	1014.97	0.10642		1645.56	-0.000983129	1741.35	0.41209												1006.81	0.05002	1160.43	0.26318		1645.56	-0.000983129	1746.43	1.67501
1646.4	-0.01121	1735.12	0.34357																		1007.19	0.05417	1015.18	0.11529		1646.4	-0.01121	1741.26	0.4286												1007.19	0.05417	1161	0.26398		1646.4	-0.01121	1746.97	1.67968
1646.92	-0.00561	1736.1	0.32753																		1007.8	0.05102	1014.83	0.13492		1646.92	-0.00561	1741.56	0.4349												1007.8	0.05102	1161.14	0.27442		1646.92	-0.00561	1746.79	1.69961
1647.47	-0.00535	1737.26	0.31201																		1007.48	0.06974	1015.43	0.13174		1647.47	-0.00535	1742.14	0.43236												1007.48	0.06974	1162.45	0.25476		1647.47	-0.00535	1747.24	1.70219
1648.29	-0.0137	1738.19	0.30312																		1006.42	0.10164	1015.07	0.15226		1648.29	-0.0137	1742.47	0.43935												1006.42	0.10164	1162.11	0.2757		1648.29	-0.0137	1748.33	1.69088
1647.52	0.01919	1738.08	0.3222																		1007.46	0.09136	1016.08	0.14305		1647.52	0.01919	1742.83	0.44574												1007.46	0.09136	1162.31	0.28334		1647.52	0.01919	1749.46	1.67448
1648.99	-0.00438	1739.24	0.30565																		1009.2	0.06589	1016.86	0.13889		1648.99	-0.00438	1742.8	0.46083												1009.2	0.06589	1163.84	0.26273		1648.99	-0.00438	1750.22	1.66955
1650.18	-0.0219	1739.6	0.31387																		1010.04	0.05814	1017.6	0.13431		1650.18	-0.0219	1744.12	0.43957												1010.04	0.05814	1165.36	0.24232		1650.18	-0.0219	1750.65	1.67758
1649.95	-0.00237	1740.24	0.31427																		1011.66	0.03563	1017.6	0.1461		1649.95	-0.00237	1746.16	0.40049												1011.66	0.03563	1167.23	0.21387		1649.95	-0.00237	1751.68	1.66725
1650.18	0.00754	1741.18	0.30484																		1012.84	0.0227	1017.85	0.15213		1650.18	0.00754	1746.37	0.41225												1012.84	0.0227	1168.02	0.20679		1650.18	0.00754	1752.02	1.67449
1649.97	0.02515	1742.86	0.27571																		1012.88	0.03284	1018.67	0.14631		1649.97	0.02515	1746.6	0.42401												1012.88	0.03284	1167.83	0.22319		1649.97	0.02515	1752.08	1.68625
1651.04	0.01121	1743.51	0.27444																		1012.94	0.04314	1019.62	0.1354		1651.04	0.01121	1748.13	0.39901												1012.94	0.04314	1168.7	0.2136		1651.04	0.01121	1753.29	1.66611
1650.75	0.03179	1743.3	0.29564																		1013.14	0.05155	1019.75	0.14476		1650.75	0.03179	1747.78	0.42396												1013.14	0.05155	1168.28	0.23453		1650.75	0.03179	1753.47	1.68255
1651.03	0.03939	1743.78	0.30006																		1013.28	0.05799	1021.4	0.11915		1651.03	0.03939	1747.98	0.43309												1013.28	0.05799	1169.39	0.22185		1651.03	0.03939	1753.28	1.70311
1652.45	0.01696	1744.18	0.30761																		1012.57	0.08498	1021.81	0.12365		1652.45	0.01696	1748.46	0.43304												1012.57	0.08498	1169.01	0.24479		1652.45	0.01696	1753.63	1.71281
1653	0.02016	1744.82	0.30962																		1013.36	0.07991	1021.71	0.13858		1653	0.02016	1749.07	0.42895												1013.36	0.07991	1170.15	0.23292		1653	0.02016	1754.18	1.71519
1654.31	0.00715	1744.61	0.33165																		1013.79	0.08056	1022.77	0.12883		1654.31	0.00715	1750.03	0.41706												1013.79	0.08056	1170.58	0.23852		1654.31	0.00715	1754.4	1.72534
1654.65	0.01782	1745.16	0.33266																		1014.27	0.08258	1022.6	0.14457		1654.65	0.01782	1750.22	0.42919												1014.27	0.08258	1170.4	0.2564		1654.65	0.01782	1754.4	1.74275
1654.81	0.03595	1746.21	0.32267																		1015.49	0.06492	1022.98	0.1483		1654.81	0.03595	1751.04	0.42736												1015.49	0.06492	1170.99	0.25726		1654.81	0.03595	1753.79	1.77682
1655.7	0.03416	1746.8	0.32582																		1017.61	0.03228	1023.75	0.14527		1655.7	0.03416	1751.79	0.4229												1017.61	0.03228	1171.28	0.26575		1655.7	0.03416	1754.01	1.79102
1655.44	0.06363	1747.43	0.32881																		1017.93	0.03422	1024.3	0.14573		1655.44	0.06363	1753.56	0.38916												1017.93	0.03422	1172.28	0.25603		1655.44	0.06363	1754.12	1.80642
1656.24	0.05884	1747.89	0.33552																		1017.47	0.05369	1025.35	0.13597		1656.24	0.05884	1754.61	0.37733												1017.47	0.05369	1173.26	0.24652		1656.24	0.05884	1754.19	1.82593
1656.22	0.08142	1748.15	0.34611																		1019.22	0.02543	1026.81	0.12007		1656.22	0.08142	1755.47	0.37288												1019.22	0.02543	1173.6	0.25367		1656.22	0.08142	1754.79	1.82631
1656.92	0.08556	1749.05	0.33759																		1020.85	0.00178	1027.01	0.12727		1656.92	0.08556	1755.19	0.40118												1020.85	0.00178	1174.93	0.23673		1656.92	0.08556	1754.04	1.86495
1657.7	0.08429	1749.85	0.3349																		1021.21	0.00439	1027.59	0.12734		1657.7	0.08429	1755.96	0.39587												1021.21	0.00439	1174.68	0.25659		1657.7	0.08429	1754.25	1.8772
1658.4	0.08431	1749.57	0.36085																		1022.6	-0.01357	1027.62	0.13748		1658.4	0.08431	1757.12	0.3848												1022.6	-0.01357	1175.57	0.24782		1658.4	0.08431	1754.3	1.89352
1659.75	0.0719	1750.72	0.34439																		1023.51	-0.02315	1028.21	0.13589		1659.75	0.0719	1756.65	0.41695												1023.51	-0.02315	1175.3	0.26621		1659.75	0.0719	1754.58	1.90194
1661.61	0.04322	1752.54	0.31234																		1023.26	-0.00735	1029.38	0.12057		1661.61	0.04322	1756.85	0.42703												1023.26	-0.00735	1175.39	0.27727		1661.61	0.04322	1754.64	1.91294
1662.44	0.03962	1752.05	0.34389																		1023.99	-0.01153	1031.48	0.08833		1662.44	0.03962	1757.67	0.42034												1023.99	-0.01153	1176.11	0.27555		1662.44	0.03962	1755.04	1.91951
1663.82	0.0232	1751.55	0.3774																		1025.98	-0.04314	1031.43	0.09959		1663.82	0.0232	1758.67	0.40869												1025.98	-0.04314	1176.96	0.27184		1663.82	0.0232	1755.67	1.92066
1663.97	0.04084	1751.53	0.39567																		1026.39	-0.04274	1031.56	0.11044		1663.97	0.04084	1758.09	0.44189												1026.39	-0.04274	1177.8	0.26757		1663.97	0.04084	1756.14	1.92282
1664.76	0.04565	1752.59	0.38728																		1027.58	-0.05883	1032.11	0.11118		1664.76	0.04565	1758.3	0.45271												1027.58	-0.05883	1179.15	0.2512		1664.76	0.04565	1756.48	1.92379
1666.05	0.03161	1753.41	0.38367																		1026.93	-0.03511	1032.76	0.10966		1666.05	0.03161	1758.19	0.47501												1026.93	-0.03511	1178.87	0.27337		1666.05	0.03161	1757.18	1.91589
1666.42	0.04107	1754.18	0.38376																		1028.16	-0.05054	1032.38	0.12811		1666.42	0.04107	1758.23	0.49325												1028.16	-0.05054	1179.45	0.27247		1666.42	0.04107	1757.6	1.91349
1667.1	0.03853	1755.34	0.36985																		1028.3	-0.042	1032.86	0.131		1667.1	0.03853	1758.69	0.49806												1028.3	-0.042	1178.74	0.3032		1667.1	0.03853	1757.66	1.92348
1667.69	0.03605	1757.19	0.33808																		1029.12	-0.0462	1033.41	0.13222		1667.69	0.03605	1759.45	0.49724												1029.12	-0.0462	1179.24	0.30487		1667.69	0.03605	1758.01	1.92734
1667.71	0.05003	1757.98	0.33387																		1030.1	-0.05736	1033.09	0.15198		1667.71	0.05003	1759.82	0.50473												1030.1	-0.05736	1180.2	0.29806		1667.71	0.05003	1758.71	1.91757
1668.36	0.04511	1758.82	0.33025																		1030.86	-0.06122	1034.68	0.12985		1668.36	0.04511	1760.93	0.48815												1030.86	-0.06122	1181.44	0.28149		1668.36	0.04511	1760.72	1.87052
1668.88	0.04394	1759.75	0.32445																		1030.18	-0.03612	1035.42	0.12504		1668.88	0.04394	1762.04	0.47297												1030.18	-0.03612	1181.81	0.28738		1668.88	0.04394	1761.55	1.85525
1670	0.02972	1760.61	0.31862																		1031.76	-0.05854	1035.87	0.12734		1670	0.02972	1761.46	0.50765												1031.76	-0.05854	1181.41	0.31013		1670	0.02972	1761.97	1.84773
1670.57	0.03089	1761.75	0.30906																		1031.97	-0.05216	1036.34	0.12744		1670.57	0.03089	1762.21	0.50323												1031.97	-0.05216	1181.56	0.32197		1670.57	0.03089	1762.46	1.84205
1672.05	0.0072	1763.08	0.29105																		1032.69	-0.05616	1036.34	0.13631		1672.05	0.0072	1762.21	0.5184												1032.69	-0.05616	1183.01	0.30299		1672.05	0.0072	1763.02	1.83431
1672.36	0.01348	1764.12	0.28306																		1031.69	-0.02305	1036.66	0.13988		1672.36	0.01348	1763.76	0.48808												1031.69	-0.02305	1183.59	0.30055		1672.36	0.01348	1763.97	1.81586
1673.37	0.00131	1764.63	0.2873																		1031.78	-0.0156	1036.93	0.14691		1673.37	0.00131	1764.18	0.49549												1031.78	-0.0156	1185.33	0.2744		1673.37	0.00131	1763.96	1.82344
1674.16	-0.00317	1765.79	0.27443																		1031.2	0.00392	1037.38	0.15134		1674.16	-0.00317	1765.47	0.47337												1031.2	0.00392	1186.62	0.25933		1674.16	-0.00317	1764.41	1.81746
1673.82	0.01885	1766.61	0.26966																		1032.04	-0.00192	1038.2	0.14516		1673.82	0.01885	1766.5	0.46064												1032.04	-0.00192	1187.91	0.24327		1673.82	0.01885	1764.75	1.81403
1673.96	0.03065	1766.59	0.28872																		1033.44	-0.02208	1039.01	0.14114		1673.96	0.03065	1766.85	0.46984												1033.44	-0.02208	1188.78	0.23819		1673.96	0.03065	1765.04	1.8159
1674.07	0.0428	1767.76	0.27409																		1033.68	-0.019	1038.11	0.17221		1674.07	0.0428	1767.08	0.48101												1033.68	-0.019	1189.54	0.23423		1674.07	0.0428	1765.09	1.81722
1675.47	0.02427	1769.69	0.23681																		1031.94	0.02751	1038.51	0.17558		1675.47	0.02427	1767.65	0.47922												1031.94	0.02751	1190.56	0.22283		1675.47	0.02427	1765.95	1.80299
1675.62	0.03373	1770.06	0.24246																		1031.98	0.03833	1040.44	0.14479		1675.62	0.03373	1768.55	0.46919												1031.98	0.03833	1190.82	0.22915		1675.62	0.03373	1765.73	1.81865
1676.02	0.03395	1770.73	0.24359																		1032.37	0.04186	1041.95	0.12424		1676.02	0.03395	1769.33	0.46194												1032.37	0.04186	1191.09	0.23584		1676.02	0.03395	1765.97	1.81889
1675.91	0.04799	1771.58	0.23579																		1034.11	0.01553	1042.21	0.13108		1675.91	0.04799	1770.49	0.44548												1034.11	0.01553	1191.93	0.22879		1675.91	0.04799	1765.9	1.82886
1676.08	0.05837	1771.77	0.24597																		1033.96	0.02722	1042.03	0.14931		1676.08	0.05837	1770.65	0.4557												1033.96	0.02722	1193.91	0.19892		1676.08	0.05837	1766.06	1.83092
1676.11	0.07387	1771.62	0.26759																		1035.29	0.00743	1041.57	0.171		1676.11	0.07387	1771.52	0.44826												1035.29	0.00743	1194.85	0.18988		1676.11	0.07387	1766.33	1.83051
1676.06	0.09026	1771.72	0.28476																		1035.65	0.00814	1042.01	0.17169		1676.06	0.09026	1771.96	0.44971												1035.65	0.00814	1195.38	0.19031		1676.06	0.09026	1766.32	1.83627
1677.15	0.07675	1771.85	0.29861																		1035.82	0.01526	1042.41	0.17571		1677.15	0.07675	1772.82	0.44306												1035.82	0.01526	1196.19	0.18376		1677.15	0.07675	1765.88	1.8555
1677.8	0.0757	1771.35	0.32813																		1035.86	0.02411	1042.74	0.18038		1677.8	0.0757	1773.14	0.45087												1035.86	0.02411	1195.87	0.20572		1677.8	0.0757	1767.03	1.82636
1678.01	0.0832	1771.9	0.32852																		1036.54	0.01644	1042.95	0.18774		1678.01	0.0832	1773.61	0.45552												1036.54	0.01644	1197.2	0.18808		1678.01	0.0832	1769.34	1.76635
1678.15	0.09329	1771.99	0.34254																		1037.03	0.01685	1043.97	0.17873		1678.15	0.09329	1774.83	0.43517												1037.03	0.01685	1198.66	0.16784		1678.15	0.09329	1771.3	1.72212
1678.29	0.10422	1772.13	0.35517																		1037.92	0.00703	1046.29	0.14011		1678.29	0.10422	1775.75	0.42878												1037.92	0.00703	1199.96	0.15084		1678.29	0.10422	1772.89	1.68297
1679	0.09658	1772.25	0.36751																		1038.3	0.00962	1047.57	0.12421		1679	0.09658	1776.81	0.41727												1038.3	0.00962	1200.43	0.15022		1679	0.09658	1774.85	1.63614
1679.34	0.10074	1772.43	0.37734																		1039.93	-0.01549	1049.25	0.10263		1679.34	0.10074	1777.17	0.42654												1039.93	-0.01549	1200.7	0.16024		1679.34	0.10074	1777.38	1.57041
1679.79	0.10427	1773.07	0.37789																		1040.5	-0.01819	1051.43	0.06636		1679.79	0.10427	1777.96	0.41994												1040.5	-0.01819	1201.43	0.15473		1679.79	0.10427	1779.11	1.52762
1679.9	0.11343	1773.24	0.38944																		1041.49	-0.02714	1052.48	0.05404		1679.9	0.11343	1777.76	0.44229												1041.49	-0.02714	1201.26	0.17054		1679.9	0.11343	1780.89	1.48527
1680.93	0.10105	1772.91	0.41654																		1041.44	-0.01819	1053.19	0.05112		1680.93	0.10105	1778.65	0.4336												1041.44	-0.01819	1201.94	0.16934		1680.93	0.10105	1783.14	1.42877
1680.6	0.12036	1774.25	0.39717																		1042.07	-0.02166	1054.25	0.04075		1680.6	0.12036	1779.49	0.42802												1042.07	-0.02166	1202.51	0.16659		1680.6	0.12036	1784.9	1.38654
1681.73	0.10499	1774.77	0.40255																		1042.69	-0.02477	1054.79	0.04066		1681.73	0.10499	1780.78	0.41143												1042.69	-0.02477	1202.49	0.1794		1681.73	0.10499	1787.45	1.32297
1680.97	0.13718	1775.16	0.41133																		1044.91	-0.05993	1055.08	0.04864		1680.97	0.13718	1781.41	0.41214												1044.91	-0.05993	1202.17	0.20094		1680.97	0.13718	1788.89	1.28546
1682.16	0.12083	1776.32	0.39672																		1044.28	-0.03737	1055.28	0.05731		1682.16	0.12083	1781.57	0.42652												1044.28	-0.03737	1202.27	0.21378		1682.16	0.12083	1790.96	1.23255
1683.28	0.10635	1777.04	0.39168																		1044.06	-0.02425	1054.8	0.08093		1683.28	0.10635	1782.85	0.41002												1044.06	-0.02425	1202.65	0.22075		1683.28	0.10635	1793.16	1.17902
1684.95	0.07742	1777.3	0.40155																		1043.52	-0.00284	1054.6	0.09889		1684.95	0.07742	1783.6	0.40636												1043.52	-0.00284	1203.51	0.2142		1684.95	0.07742	1795.3	1.12863
1685.71	0.0728	1777.74	0.40688																		1043.18	0.01624	1057.49	0.04739		1685.71	0.0728	1785.2	0.38078												1043.18	0.01624	1202.67	0.24524		1685.71	0.0728	1797.78	1.06525
1687.11	0.05219	1778.72	0.39653																		1043.03	0.03072	1058.28	0.04224		1687.11	0.05219	1785.89	0.37942												1043.03	0.03072	1204.24	0.22255		1687.11	0.05219	1800.16	1.00565
1688.04	0.04235	1779.53	0.38955																		1043.13	0.03819	1059.79	0.02432		1688.04	0.04235	1786.96	0.36726												1043.13	0.03819	1204.76	0.2221		1688.04	0.04235	1802.79	0.9379
1688.61	0.04012	1780.37	0.38526																		1043.81	0.03302	1061.26	0.00275		1688.61	0.04012	1788.17	0.35185												1043.81	0.03302	1205.27	0.22318		1688.61	0.04012	1805.29	0.87659
1689.19	0.03742	1781.41	0.37214																		1045.81	0.00185	1060.73	0.02866		1689.19	0.03742	1789.12	0.34073												1045.81	0.00185	1206.51	0.20847		1689.19	0.03742	1805.88	0.87183
1690.29	0.02365	1782.29	0.36365																		1045.49	0.02132	1060.69	0.04305		1690.29	0.02365	1789.78	0.34014												1045.49	0.02132	1206.9	0.2112		1690.29	0.02365	1805.69	0.88696
1691.23	0.01096	1783.5	0.34648																		1045.62	0.02986	1061.94	0.02631		1691.23	0.01096	1790.93	0.32513												1045.62	0.02986	1207.59	0.20998		1691.23	0.01096	1806.43	0.87655
1691.44	0.01835	1784.48	0.33461																		1046.83	0.01688	1061.5	0.04951		1691.44	0.01835	1790.45	0.35237												1046.83	0.01688	1208.23	0.20858		1691.44	0.01835	1807.17	0.86468
1691.75	0.02547	1785.05	0.33731																		1048.14	-2.36211e-05	1061.51	0.06246		1691.75	0.02547	1791.16	0.35066												1048.14	-2.36211e-05	1208.35	0.22162		1691.75	0.02547	1805.76	0.90711
1693.31	-0.000553105	1785.11	0.35539																		1048.17	0.0103	1062.25	0.05879		1693.31	-0.000553105	1792.2	0.33776												1048.17	0.0103	1208.33	0.2374		1693.31	-0.000553105	1805.6	0.91972
1693.64	0.00455	1786.13	0.343																		1048.04	0.02388	1062.04	0.07588		1693.64	0.00455	1792.27	0.35192												1048.04	0.02388	1209.6	0.22592		1693.64	0.00455	1806.69	0.89524
1694.6	-0.00529	1786.49	0.3503																		1048.78	0.02073	1061.3	0.10628		1694.6	-0.00529	1792.5	0.36494												1048.78	0.02073	1209.54	0.24394		1694.6	-0.00529	1808.05	0.8637
1694.46	0.01293	1787.86	0.32959																		1049.37	0.01977	1061.57	0.11293		1694.46	0.01293	1792.67	0.37863												1049.37	0.01977	1209.8	0.25381		1694.46	0.01293	1808.4	0.86257
1695.15	0.00862	1787.58	0.34953																		1049.5	0.02716	1061.76	0.12154		1695.15	0.00862	1792.72	0.39174												1049.5	0.02716	1210.06	0.26364		1695.15	0.00862	1809.93	0.82556
1695.36	0.01806	1788.48	0.34015																		1050.02	0.02877	1063.21	0.10305		1695.36	0.01806	1792.97	0.39971												1050.02	0.02877	1211.18	0.2526		1695.36	0.01806	1810.44	0.81858
1696.3	0.00519	1788.41	0.35502																		1049.72	0.0448	1063.85	0.10105		1696.3	0.00519	1793.53	0.40285												1049.72	0.0448	1212.16	0.24734		1696.3	0.00519	1811.8	0.78941
1696.83	0.00705	1789.33	0.34822																		1051.24	0.02313	1064.13	0.10697		1696.83	0.00705	1795.17	0.374												1051.24	0.02313	1213.13	0.24083		1696.83	0.00705	1812.42	0.77889
1697.39	0.00556	1790.31	0.3404																		1051.93	0.01928	1065.05	0.09729		1697.39	0.00556	1795.02	0.39609												1051.93	0.01928	1215.19	0.20633		1697.39	0.00556	1812.55	0.78179
1696.96	0.03119	1790.96	0.34095																		1052.65	0.01449	1066.9	0.0686		1696.96	0.03119	1795.64	0.39256												1052.65	0.01449	1215.25	0.22139		1696.96	0.03119	1812.91	0.77594
1697.73	0.0225	1792.57	0.31167																		1055.63	-0.0385	1066.63	0.08531		1697.73	0.0225	1796.32	0.3891												1055.63	-0.0385	1216.4	0.2097		1697.73	0.0225	1812.9	0.78403
1698.99	0.000599624	1793.45	0.30093																		1055.53	-0.02718	1068.24	0.06213		1698.99	0.000599624	1796.73	0.39591												1055.53	-0.02718	1216.9	0.2116		1698.99	0.000599624	1813.31	0.77895
1700.09	-0.01453	1793.83	0.30682																		1056.6	-0.03897	1069.06	0.05374		1700.09	-0.01453	1797.15	0.39872												1056.6	-0.03897	1217.48	0.21458		1700.09	-0.01453	1813.45	0.78146
1700.48	-0.01192	1794.49	0.30445																		1056.29	-0.02064	1069.93	0.04691		1700.48	-0.01192	1796.72	0.42649												1056.29	-0.02064	1217.95	0.22019		1700.48	-0.01192	1813.45	0.78764
1701.42	-0.02181	1795.74	0.28847																		1055.79	0.00127	1072.01	0.01254		1701.42	-0.02181	1796.71	0.44444												1055.79	0.00127	1218.35	0.22545		1701.42	-0.02181	1814.05	0.77429
1701.23	-0.00263	1795.92	0.30224																		1057.63	-0.02719	1072.74	0.00927		1701.23	-0.00263	1797.63	0.43676												1057.63	-0.02719	1217.68	0.25619		1701.23	-0.00263	1814.62	0.76718
1701.01	0.01777	1796.81	0.294																		1058.2	-0.02825	1073.57	0.00454		1701.01	0.01777	1797.48	0.45862												1058.2	-0.02825	1218.22	0.25728		1701.01	0.01777	1815.19	0.75182
1701.81	0.01094	1797.29	0.29786																		1058.79	-0.02981	1073.8	0.01417		1701.81	0.01094	1798.09	0.46244												1058.79	-0.02981	1217.56	0.28574		1701.81	0.01094	1815.43	0.74956
1702.15	0.01648	1797.77	0.29825																		1058.24	-0.00622	1075.4	-0.00776		1702.15	0.01648	1798.6	0.46593												1058.24	-0.00622	1218.44	0.2809		1702.15	0.01648	1817.6	0.70073
1702.52	0.02023	1797.7	0.31421																		1058.69	-0.00514	1074.98	0.0149		1702.52	0.02023	1798.25	0.49147												1058.69	-0.00514	1219.93	0.26002		1702.52	0.02023	1817.97	0.69554
1702.71	0.03155	1799.07	0.29088																		1058.61	0.00765	1074.86	0.03018		1702.71	0.03155	1799.06	0.48757												1058.61	0.00765	1219.79	0.27469		1702.71	0.03155	1817.82	0.70902
1703.55	0.02391	1800.82	0.25893																		1059.06	0.00671	1076.31	0.00914		1703.55	0.02391	1800.19	0.47374												1059.06	0.00671	1221.28	0.25206		1703.55	0.02391	1817.79	0.71707
1704.42	0.01549	1801.46	0.25645																		1058.89	0.02248	1076.19	0.02664		1704.42	0.01549	1800.85	0.47007												1058.89	0.02248	1220.98	0.26931		1704.42	0.01549	1819.55	0.67515
1704.97	0.02016	1802.45	0.248																		1059.69	0.01721	1076.14	0.03999		1704.97	0.02016	1802.11	0.45107												1059.69	0.01721	1221.15	0.27955		1704.97	0.02016	1819.17	0.69302
1705.46	0.01927	1802.64	0.25867																		1060.04	0.02022	1077.15	0.0312		1705.46	0.01927	1802.45	0.45725												1060.04	0.02022	1222.17	0.26833		1705.46	0.01927	1819.38	0.69503
1705.86	0.02056	1803.58	0.25248																		1060.88	0.01474	1077.52	0.0376		1705.86	0.02056	1802.2	0.47975												1060.88	0.01474	1222.29	0.27829		1705.86	0.02056	1819.14	0.70826
1706.11	0.02585	1803.16	0.27874																		1061.88	0.00491	1077.13	0.05935		1706.11	0.02585	1802.56	0.48491												1061.88	0.00491	1223.06	0.27328		1706.11	0.02585	1819.42	0.70601
1707.09	0.01493	1804.05	0.2693																		1062.87	-0.0033	1078.49	0.04355		1707.09	0.01493	1803.71	0.46872												1062.87	-0.0033	1222.34	0.30367		1707.09	0.01493	1819.55	0.71122
1707.54	0.01748	1804.29	0.27918																		1064.23	-0.02157	1078.5	0.05581		1707.54	0.01748	1804.13	0.4754												1064.23	-0.02157	1224.11	0.27709		1707.54	0.01748	1819.61	0.71985
1707.61	0.03032	1803.69	0.31438																		1063.54	0.00226	1078.34	0.07269		1707.61	0.03032	1804.27	0.48669												1063.54	0.00226	1225.67	0.25457		1707.61	0.03032	1820.35	0.70769
1707.2	0.05556	1804.59	0.30941																		1064.67	-0.01073	1078.3	0.08956		1707.2	0.05556	1804.91	0.48656												1064.67	-0.01073	1225.8	0.26562		1707.2	0.05556	1820.47	0.71173
1706.92	0.07837	1805.91	0.29154																		1064.31	0.00568	1077.99	0.11058		1706.92	0.07837	1805.43	0.49171												1064.31	0.00568	1226.54	0.26259		1706.92	0.07837	1821.11	0.70143
1707.95	0.0655	1806.74	0.28493																		1065.26	-0.00396	1077.58	0.13505		1707.95	0.0655	1806.42	0.48068												1065.26	-0.00396	1226.92	0.26756		1707.95	0.0655	1821.84	0.69559
1708.41	0.07059	1806.71	0.30473																		1065.05	0.0077	1078.42	0.12925		1708.41	0.07059	1807.67	0.46514												1065.05	0.0077	1227.45	0.26785		1708.41	0.07059	1822.13	0.70355
1708.91	0.07113	1807.77	0.29076																		1065.58	0.00684	1079.83	0.11074		1708.91	0.07113	1807.68	0.47751												1065.58	0.00684	1229.13	0.24343		1708.91	0.07113	1822.56	0.70609
1710.62	0.04143	1807.6	0.31296																		1066.13	0.00629	1079.8	0.12396		1710.62	0.04143	1808.56	0.46975												1066.13	0.00629	1228.82	0.26574		1710.62	0.04143	1822.22	0.73447
1710.79	0.0502	1807.69	0.32931																		1066.9	0.000127544	1080.13	0.12935		1710.79	0.0502	1809.74	0.44984												1066.9	0.000127544	1229.66	0.26351		1710.79	0.0502	1823.76	0.71279
1711.02	0.05681	1809.02	0.3119																		1067.3	-0.000381772	1080.84	0.12716		1711.02	0.05681	1809.58	0.46883												1067.3	-0.000381772	1230.29	0.2631		1711.02	0.05681	1824.08	0.7196
1710.84	0.07414	1810.81	0.28199																		1069.01	-0.02801	1082.28	0.10797		1710.84	0.07414	1810.83	0.45245												1069.01	-0.02801	1231.35	0.25007		1710.84	0.07414	1824.59	0.72181
1712.18	0.05369	1809.74	0.33199																		1071.13	-0.06327	1082.98	0.10818		1712.18	0.05369	1811.61	0.44831												1071.13	-0.06327	1231.9	0.25151		1712.18	0.05369	1824.89	0.73127
1712.4	0.06466	1810.11	0.33972																		1072	-0.0712	1083.19	0.11906		1712.4	0.06466	1811.9	0.45658												1072	-0.0712	1231.86	0.26767		1712.4	0.06466	1825.41	0.73611
1712.72	0.06701	1810.85	0.33487																		1073.15	-0.08646	1084.36	0.10563		1712.72	0.06701	1812.37	0.45947												1073.15	-0.08646	1233.3	0.24979		1712.72	0.06701	1824.22	0.78606
1713.2	0.06661	1811.4	0.33521																		1073.92	-0.09417	1084.62	0.11492		1713.2	0.06661	1812.6	0.47018												1073.92	-0.09417	1234.85	0.22847		1713.2	0.06661	1824.57	0.79379
1713.64	0.07071	1812.57	0.319																		1073.53	-0.07657	1083.67	0.14846		1713.64	0.07071	1813.38	0.46712												1073.53	-0.07657	1234.3	0.25925		1713.64	0.07071	1825.45	0.78788
1713.74	0.08363	1813.03	0.32128																		1073.52	-0.06788	1085.29	0.12406		1713.74	0.08363	1814	0.46784												1073.52	-0.06788	1235.62	0.24052		1713.74	0.08363	1825.92	0.79266
1713.52	0.1018	1814.3	0.30447																		1073.65	-0.06106	1087.14	0.09762		1713.52	0.1018	1815.03	0.45904												1073.65	-0.06106	1235.88	0.24901		1713.52	0.1018	1826.13	0.80766
1713.28	0.12263	1814.35	0.31701																		1073.81	-0.05505	1087.66	0.09793		1713.28	0.12263	1816.4	0.43751												1073.81	-0.05505	1237.44	0.22653		1713.28	0.12263	1826.9	0.80303
1714.21	0.11169	1815.15	0.30587																		1073.55	-0.04128	1088.31	0.09741		1714.21	0.11169	1817.13	0.43613												1073.55	-0.04128	1237.82	0.2305		1714.21	0.11169	1827.48	0.8023
1715.31	0.0972	1816.34	0.28901																		1073.88	-0.0372	1089.78	0.07872		1715.31	0.0972	1818.14	0.427												1073.88	-0.0372	1237.83	0.24368		1715.31	0.0972	1827.4	0.82332
1715.5	0.1066	1815.76	0.31912																		1074.33	-0.03749	1089.92	0.08761		1715.5	0.1066	1818.61	0.42829												1074.33	-0.03749	1238.89	0.23397		1715.5	0.1066	1828.2	0.81377
1715.24	0.12565	1816.09	0.32528																		1074.5	-0.03015	1090.93	0.07974		1715.24	0.12565	1819.28	0.42446												1074.5	-0.03015	1239.38	0.23641		1715.24	0.12565	1828.32	0.82757
1714.76	0.15358	1815.97	0.34393																		1075.12	-0.03628	1092.3	0.06191		1714.76	0.15358	1820.67	0.40377												1075.12	-0.03628	1239.73	0.24108		1714.76	0.15358	1828.75	0.82493
1715.47	0.14876	1816.99	0.33059																		1076.28	-0.05079	1092.26	0.07679		1715.47	0.14876	1821.04	0.40941												1076.28	-0.05079	1240.4	0.23928		1715.47	0.14876	1828.63	0.83846
1716.48	0.13657	1816.91	0.34923																		1075.63	-0.02769	1092.93	0.0762		1716.48	0.13657	1821.66	0.41022												1075.63	-0.02769	1240.53	0.24905		1716.48	0.13657	1829.12	0.83107
1716.53	0.14634	1818.05	0.33532																		1075.15	-0.01015	1092.98	0.08833		1716.53	0.14634	1822.31	0.40895												1075.15	-0.01015	1241.64	0.23778		1716.53	0.14634	1829.32	0.83369
1717.05	0.14668	1818.86	0.32885																		1075.28	-0.00528	1093.66	0.08851		1717.05	0.14668	1823.02	0.40936												1075.28	-0.00528	1242.86	0.22017		1717.05	0.14668	1828.45	0.86463
1717.29	0.15504	1818.8	0.3481																		1075.38	0.0034	1093.4	0.10823		1717.29	0.15504	1823.86	0.40239												1075.38	0.0034	1243.77	0.21034		1717.29	0.15504	1829.1	0.85456
1718	0.15149	1819.2	0.35275																		1075.16	0.01887	1094.32	0.10142		1718	0.15149	1825.14	0.38385												1075.16	0.01887	1244.36	0.21042		1718	0.15149	1829.85	0.84185
1717.84	0.16516	1820.27	0.33835																		1074.28	0.04776	1095.3	0.08945		1717.84	0.16516	1825.64	0.38571												1074.28	0.04776	1245.33	0.20167		1717.84	0.16516	1829.75	0.85246
1718.43	0.15973	1820.94	0.33478																		1074.78	0.04734	1096.47	0.07578		1718.43	0.15973	1826.47	0.37991												1074.78	0.04734	1246.58	0.18675		1718.43	0.15973	1829.29	0.87067
1719.66	0.14084	1821.73	0.33144																		1074.3	0.06705	1096.85	0.08112		1719.66	0.14084	1827.12	0.38351												1074.3	0.06705	1247.11	0.18652		1719.66	0.14084	1830.36	0.84705
1719.68	0.15479	1822.1	0.33522																		1073.27	0.09852	1097.94	0.0703		1719.68	0.15479	1827.66	0.38804												1073.27	0.09852	1247.18	0.19784		1719.68	0.15479	1830.35	0.85326
1720.46	0.14508	1822.14	0.35053																		1074.43	0.08357	1098.91	0.06106		1720.46	0.14508	1828.4	0.38683												1074.43	0.08357	1249.28	0.15875		1720.46	0.14508	1830.13	0.86346
1721.84	0.12194	1823.31	0.33401																		1074.8	0.08819	1098.68	0.0799		1721.84	0.12194	1829.33	0.37984												1074.8	0.08819	1250.25	0.15014		1721.84	0.12194	1830.08	0.87026
1723.03	0.10558	1823.57	0.34404																		1074.34	0.10946	1098.18	0.10479		1723.03	0.10558	1829.78	0.38481												1074.34	0.10946	1251.69	0.12836		1723.03	0.10558	1830.72	0.8563
1724.02	0.08855	1823.57	0.36148																		1076.07	0.08267	1099.36	0.09355		1724.02	0.08855	1829.75	0.4033												1076.07	0.08267	1252.1	0.12943		1724.02	0.08855	1831.21	0.85109
1724.49	0.09126	1824.75	0.34964																		1076.18	0.09083	1099.58	0.1012		1724.49	0.09126	1829.51	0.42717												1076.18	0.09083	1252.31	0.13567		1724.49	0.09126	1831.86	0.84014
1725.16	0.08749	1825.43	0.34852																		1076.45	0.09723	1099.59	0.11585		1725.16	0.08749	1830.08	0.43062												1076.45	0.09723	1252.27	0.14926		1725.16	0.08749	1832.41	0.82915
1726.12	0.07519	1826.28	0.34301																		1077.41	0.08767	1100.81	0.10369		1726.12	0.07519	1830.97	0.42437												1077.41	0.08767	1253.39	0.13522		1726.12	0.07519	1833.17	0.81865
1727.57	0.05129	1826.79	0.34575																		1078.6	0.07591	1101.66	0.09861		1727.57	0.05129	1831.22	0.43475												1078.6	0.07591	1254.49	0.12371		1727.57	0.05129	1833.58	0.81496
1729.07	0.02375	1828.16	0.32428																		1078.83	0.08451	1103.14	0.0787		1729.07	0.02375	1831.56	0.44111												1078.83	0.08451	1255.43	0.1147		1729.07	0.02375	1833.57	0.82369
1729.41	0.02601	1828.48	0.33187																		1078.74	0.09864	1103.32	0.08876		1729.41	0.02601	1832.12	0.443												1078.74	0.09864	1256.71	0.09789		1729.41	0.02601	1833.95	0.82192
1729.96	0.02689	1829.68	0.3202																		1079.52	0.09289	1103.35	0.10088		1729.96	0.02689	1833.51	0.42219												1079.52	0.09289	1257.62	0.09173		1729.96	0.02689	1833.46	0.84291
1730.24	0.03413	1829.67	0.33633																		1080	0.09454	1105.01	0.07788		1730.24	0.03413	1834.51	0.41375												1080	0.09454	1258.55	0.08331		1730.24	0.03413	1833.81	0.84036
1731.95	0.00205	1830.32	0.33174																		1079.65	0.11382	1105.75	0.07318		1731.95	0.00205	1835.11	0.4118												1079.65	0.11382	1259.27	0.08228		1731.95	0.00205	1834.53	0.8236
1732.53	0.00134	1830.66	0.3356																		1080.28	0.10927	1105.7	0.08612		1732.53	0.00134	1836.9	0.38015												1080.28	0.10927	1259.51	0.09154		1732.53	0.00134	1834.19	0.8422
1733.8	-0.02033	1830.72	0.34995																		1080.31	0.11973	1104.68	0.12078		1733.8	-0.02033	1836.95	0.39622												1080.31	0.11973	1259.52	0.10446		1733.8	-0.02033	1833.96	0.85645
1734.81	-0.03231	1831.1	0.35471																		1081.57	0.10337	1105.04	0.12694		1734.81	-0.03231	1837.68	0.39495												1081.57	0.10337	1259.5	0.11954		1734.81	-0.03231	1834.99	0.83419
1735.25	-0.02939	1831.11	0.37037																		1081.55	0.11425	1104.81	0.1463		1735.25	-0.02939	1837.44	0.41679												1081.55	0.11425	1259.91	0.12373		1735.25	-0.02939	1835.74	0.81884
1734.98	-0.00521	1831.1	0.38619																		1082.7	0.1014	1104.8	0.16206		1734.98	-0.00521	1837.84	0.42359												1082.7	0.1014	1260.68	0.1205		1734.98	-0.00521	1835.51	0.83379
1735.65	-0.00994	1832.44	0.36966																		1084.42	0.07795	1104.73	0.17497		1735.65	-0.00994	1838.27	0.42896												1084.42	0.07795	1261.31	0.11957		1735.65	-0.00994	1835.99	0.82744
1735.68	0.00468	1833.56	0.35763																		1085.22	0.07203	1105.91	0.16433		1735.68	0.00468	1839.27	0.41621												1085.22	0.07203	1261.39	0.13302		1735.68	0.00468	1836.28	0.82941
1736.07	0.01145	1833.53	0.3764																		1086.83	0.04625	1106.46	0.16541		1736.07	0.01145	1840.52	0.39975												1086.83	0.04625	1263.01	0.10767		1736.07	0.01145	1836.7	0.82563
1736.33	0.01873	1834.14	0.37628																		1088.45	0.02409	1107.33	0.15765		1736.33	0.01873	1840.74	0.41044												1088.45	0.02409	1261.97	0.14827		1736.33	0.01873	1836.89	0.82926
1736.35	0.03409	1834.98	0.36874																		1087.41	0.05712	1107	0.18146		1736.35	0.03409	1840.87	0.42504												1087.41	0.05712	1261.99	0.16338		1736.35	0.03409	1836.62	0.8417
1736.63	0.04032	1834.07	0.41026																		1086.6	0.08879	1108.28	0.16548		1736.63	0.04032	1842.39	0.4008												1086.6	0.08879	1262.19	0.17442		1736.63	0.04032	1836.46	0.85415
1737.45	0.03344	1834.02	0.424																		1088.24	0.06174	1109.55	0.14917		1737.45	0.03344	1842.82	0.4056												1088.24	0.06174	1262.75	0.17689		1737.45	0.03344	1836.2	0.87322
1738.38	0.0214	1835.34	0.40208																		1088.57	0.06609	1110.19	0.14548		1738.38	0.0214	1843.38	0.40784												1088.57	0.06609	1262.72	0.19335		1738.38	0.0214	1835.91	0.88705
1739.43	0.01176	1835.83	0.40456																		1089.28	0.05853	1111.03	0.1379		1739.43	0.01176	1844.58	0.39356												1089.28	0.05853	1263.05	0.19843		1739.43	0.01176	1836.27	0.88255
1738.99	0.04023	1835.49	0.43191																		1089.94	0.05244	1110.09	0.17267		1738.99	0.04023	1845.16	0.39359												1089.94	0.05244	1262.89	0.21686		1738.99	0.04023	1836.56	0.87979
1739.25	0.04848	1836.62	0.41487																		1090.33	0.05349	1110.86	0.16804		1739.25	0.04848	1845.71	0.39699												1090.33	0.05349	1262.38	0.2452		1739.25	0.04848	1837.21	0.86849
1739.29	0.06016	1836.55	0.42795																		1090.68	0.05671	1111.1	0.17496		1739.29	0.06016	1845.92	0.40853												1090.68	0.05671	1262.31	0.25924		1739.29	0.06016	1837.22	0.87354
1740.82	0.03777	1837.14	0.42916																		1091.89	0.04034	1111.11	0.18572		1740.82	0.03777	1846.3	0.41513												1091.89	0.04034	1262.8	0.26107		1740.82	0.03777	1837.65	0.86664
1740.65	0.05844	1838.01	0.42438																		1092.98	0.02782	1110.94	0.20123		1740.65	0.05844	1846.71	0.42483												1092.98	0.02782	1262.86	0.27267		1740.65	0.05844	1837.63	0.87615
1740.87	0.06424	1839.53	0.40423																		1094.22	0.01261	1111.79	0.19771		1740.87	0.06424	1846	0.46054												1094.22	0.01261	1262.77	0.29023		1740.87	0.06424	1837.68	0.88057
1740.89	0.08049	1841.51	0.36593																		1094.62	0.01421	1112.36	0.19838		1740.89	0.08049	1846.57	0.46173												1094.62	0.01421	1264.29	0.26947		1740.89	0.08049	1837.81	0.88226
1740.69	0.10018	1843.06	0.34297																		1093.11	0.05775	1112.49	0.20861		1740.69	0.10018	1847.66	0.4476												1093.11	0.05775	1265.83	0.24325		1740.69	0.10018	1837.78	0.88821
1740.64	0.11513	1843.93	0.33868																		1093.38	0.0622	1113.93	0.18645		1740.64	0.11513	1848.97	0.43229												1093.38	0.0622	1266.84	0.23243		1740.64	0.11513	1838.41	0.8757
1741.39	0.10815	1844.09	0.35429																		1093.58	0.067	1116.18	0.14604		1741.39	0.10815	1850.39	0.40865												1093.58	0.067	1267	0.24221		1741.39	0.10815	1838.31	0.88379
1742.27	0.09787	1844.02	0.37402																		1094.33	0.0624	1117.59	0.12777		1742.27	0.09787	1850.91	0.41183												1094.33	0.0624	1267.1	0.25426		1742.27	0.09787	1838.64	0.88159
1742.96	0.09397	1844.73	0.37219																		1094.25	0.07265	1117.53	0.14001		1742.96	0.09397	1851.2	0.42321												1094.25	0.07265	1267.89	0.24949		1742.96	0.09397	1838.11	0.9018
1743.09	0.10196	1845.7	0.36174																		1094.68	0.07619	1118.63	0.12801		1743.09	0.10196	1850.67	0.45334												1094.68	0.07619	1267.24	0.2779		1743.09	0.10196	1838.34	0.9029
1743.7	0.09838	1846.24	0.36223																		1095.57	0.06518	1119.71	0.11349		1743.7	0.09838	1851.05	0.45938												1095.57	0.06518	1269.17	0.24608		1743.7	0.09838	1839.11	0.88653
1744.19	0.09964	1846.85	0.36593																		1096.29	0.06031	1120.88	0.09649		1744.19	0.09964	1851.38	0.46881												1096.29	0.06031	1269.94	0.24208		1744.19	0.09964	1839.79	0.87543
1744.77	0.0975	1848.03	0.35366																		1098.25	0.02723	1121.44	0.09789		1744.77	0.0975	1852.07	0.46393												1098.25	0.02723	1271.61	0.21768		1744.77	0.0975	1840.9	0.84877
1745.03	0.10544	1849.52	0.33508																		1097.12	0.06324	1121.98	0.10033		1745.03	0.10544	1852.43	0.47055												1097.12	0.06324	1272.3	0.21616		1745.03	0.10544	1841.14	0.84308
1745.37	0.11278	1849.11	0.36805																		1097.19	0.07286	1122.82	0.09572		1745.37	0.11278	1852.58	0.48179												1097.19	0.07286	1273.23	0.20618		1745.37	0.11278	1840.88	0.86051
1745.62	0.11488	1849.91	0.36583																		1097.12	0.08624	1122.47	0.11455		1745.62	0.11488	1853.11	0.48639												1097.12	0.08624	1273.8	0.20455		1745.62	0.11488	1840.94	0.86603
1746.61	0.10131	1850.45	0.36935																		1097.19	0.09679	1122.97	0.1178		1746.61	0.10131	1853.51	0.49416												1097.19	0.09679	1274.69	0.19735		1746.61	0.10131	1841.14	0.86712
1747.35	0.09467	1850.52	0.38998																		1098.35	0.08386	1123.64	0.11507		1747.35	0.09467	1854.43	0.48648												1098.35	0.08386	1274.99	0.20419		1747.35	0.09467	1841.23	0.87044
1748.21	0.08593	1851.37	0.38588																		1099.66	0.06623	1124.07	0.12131		1748.21	0.08593	1854.48	0.50374												1099.66	0.06623	1275.9	0.19705		1748.21	0.08593	1841.73	0.86396
1747.89	0.1038	1852.63	0.36861																		1100.99	0.05041	1124.66	0.12297		1747.89	0.1038	1854.69	0.51621												1100.99	0.05041	1277.55	0.16929		1747.89	0.1038	1842.1	0.86382
1748.97	0.09104	1853.01	0.37356																		1102.04	0.04181	1126.58	0.09216		1748.97	0.09104	1854.96	0.526												1102.04	0.04181	1278.42	0.16176		1748.97	0.09104	1843.08	0.84232
1751.2	0.04947	1853.43	0.3765																		1102.49	0.04774	1127.5	0.084		1751.2	0.04947	1856.36	0.50533												1102.49	0.04774	1279.57	0.14947		1751.2	0.04947	1843.39	0.83558
1751.82	0.04665	1853.54	0.391																		1104.29	0.02513	1128.34	0.08029		1751.82	0.04665	1856.62	0.51623												1104.29	0.02513	1279.31	0.16933		1751.82	0.04665	1844.12	0.82355
1752.74	0.03728	1853.2	0.41638																		1106.33	-0.000467204	1129.93	0.05822		1752.74	0.03728	1856.6	0.53689												1106.33	-0.000467204	1279.44	0.18319		1752.74	0.03728	1844.65	0.81502
1753.2	0.04191	1853.42	0.42528																		1106.04	0.02289	1130.58	0.05979		1753.2	0.04191	1857.07	0.54124												1106.04	0.02289	1278.33	0.22431		1753.2	0.04191	1844.6	0.82631
1753.61	0.04619	1855.2	0.39243																		1107.03	0.01963	1130.75	0.06957		1753.61	0.04619	1857.45	0.54982												1107.03	0.01963	1278.06	0.2465		1753.61	0.04619	1844.88	0.82566
1754.79	0.03023	1854.83	0.41994																		1106.36	0.0491	1132.16	0.05146		1754.79	0.03023	1858.66	0.5331												1106.36	0.0491	1279.95	0.21477		1754.79	0.03023	1844.7	0.83867
1755.61	0.0245	1855.07	0.43094																		1106.59	0.062	1132.98	0.04726		1755.61	0.0245	1859.42	0.5265												1106.59	0.062	1280.02	0.22591		1755.61	0.0245	1845.01	0.83584
1756.28	0.02329	1855.82	0.42936																		1106.3	0.08273	1133.82	0.04234		1756.28	0.02329	1860.58	0.51311												1106.3	0.08273	1279.72	0.25027		1756.28	0.02329	1845.18	0.83636
1756.55	0.03338	1856.45	0.43192																		1106.92	0.08512	1134.18	0.05095		1756.55	0.03338	1861.32	0.51174												1106.92	0.08512	1280.66	0.24036		1756.55	0.03338	1845.07	0.84504
1757.93	0.01309	1857.29	0.42503																		1108.24	0.07212	1134.66	0.0539		1757.93	0.01309	1862.77	0.49008												1108.24	0.07212	1280.67	0.25512		1757.93	0.01309	1844.92	0.85502
1758.47	0.01292	1858.2	0.41619																		1109.65	0.05847	1135.79	0.04179		1758.47	0.01292	1862.61	0.51506												1109.65	0.05847	1280.09	0.28176		1758.47	0.01292	1843.95	0.89085
1759.13	0.00786	1858.55	0.42251																		1112.05	0.0225	1135.39	0.06282		1759.13	0.00786	1863.26	0.51541												1112.05	0.0225	1281.2	0.26648		1759.13	0.00786	1844.7	0.87953
1759.62	0.00997	1859.01	0.42537																		1112.8	0.02015	1136.09	0.05883		1759.62	0.00997	1864.73	0.49571												1112.8	0.02015	1281.54	0.27257		1759.62	0.00997	1845.18	0.87071
1759.13	0.037	1859.34	0.4338																		1114.23	0.00458	1136.41	0.06612		1759.13	0.037	1865.23	0.50036												1114.23	0.00458	1281.75	0.2838		1759.13	0.037	1845.71	0.85968
1759.2	0.04737	1860.72	0.41182																		1114.88	0.00668	1137.38	0.05658		1759.2	0.04737	1865.27	0.51725												1114.88	0.00668	1282.35	0.28323		1759.2	0.04737	1845.66	0.86944
1760.12	0.0369	1861.51	0.4059																		1115.74	0.00284	1137.89	0.05959		1760.12	0.0369	1865.4	0.53004												1115.74	0.00284	1283.08	0.27824		1760.12	0.0369	1845.67	0.87791
1760.62	0.04062	1862.17	0.40492																		1116.04	0.01295	1139.05	0.04535		1760.62	0.04062	1866.08	0.52812												1116.04	0.01295	1283.78	0.27613		1760.62	0.04062	1846.76	0.85456
1761	0.04505	1861.91	0.43064																		1116.01	0.02843	1139.87	0.03922		1761	0.04505	1866.6	0.53302												1116.01	0.02843	1283.32	0.3015		1761	0.04505	1846.86	0.85565
1761.25	0.05008	1862.42	0.43558																		1115.75	0.04759	1139.6	0.05752		1761.25	0.05008	1868.46	0.49765												1115.75	0.04759	1283.39	0.31283		1761.25	0.05008	1846.19	0.8803
1760.79	0.0749	1863.12	0.43412																		1116.89	0.03424	1140.86	0.03798		1760.79	0.0749	1868.42	0.51868												1116.89	0.03424	1283.71	0.31792		1760.79	0.0749	1846.93	0.86995
1760.55	0.09576	1863.78	0.43508																		1117.67	0.02736	1142.6	0.00981		1760.55	0.09576	1869.61	0.50486												1117.67	0.02736	1283.67	0.33413		1760.55	0.09576	1846.25	0.89792
1761.07	0.09508	1865.01	0.41968																		1118.83	0.01023	1142.82	0.01682		1761.07	0.09508	1870.75	0.49073												1118.83	0.01023	1283.37	0.35477		1761.07	0.09508	1846.59	0.8965
1761.75	0.08837	1865.81	0.41491																		1120.31	-0.01147	1143.56	0.0111		1761.75	0.08837	1871.82	0.47698												1120.31	-0.01147	1284.31	0.34518		1761.75	0.08837	1847.44	0.87843
1761.95	0.09674	1866.21	0.42123																		1120.89	-0.01605	1143.57	0.02249		1761.95	0.09674	1871.67	0.49872												1120.89	-0.01605	1285.24	0.33682		1761.95	0.09674	1848.19	0.86271
1762.23	0.10475	1868	0.38786																		1122.48	-0.03936	1143.33	0.03973		1762.23	0.10475	1871.98	0.50723												1122.48	-0.03936	1285.04	0.35302		1762.23	0.10475	1849.5	0.83406
1762.63	0.10571	1868.61	0.38497																		1123.68	-0.05377	1143.34	0.05203		1762.63	0.10571	1871.87	0.52605												1123.68	-0.05377	1285.83	0.34876		1762.63	0.10571	1850.43	0.81546
1763.37	0.10061	1868.38	0.40593																		1124.54	-0.06092	1143.41	0.06271		1763.37	0.10061	1872.42	0.52682												1124.54	-0.06092	1286.57	0.3435		1763.37	0.10061	1851.32	0.7998
1763.85	0.10107	1869.57	0.38802																		1124.18	-0.04198	1143.31	0.07834		1763.85	0.10107	1872.71	0.53497												1124.18	-0.04198	1286.55	0.35718		1763.85	0.10107	1851.73	0.79715
1764.43	0.09854	1870.15	0.38865																		1124.65	-0.04037	1143.16	0.09558		1764.43	0.09854	1873.31	0.53451												1124.65	-0.04037	1288.37	0.32847		1764.43	0.09854	1852.72	0.77518
1765.6	0.08423	1871.11	0.37663																		1124.72	-0.03231	1142.79	0.1158		1765.6	0.08423	1874.67	0.51351												1124.72	-0.03231	1289.45	0.31435		1765.6	0.08423	1853.29	0.76754
1766.25	0.08152	1871.62	0.37884																		1124.18	-0.00938	1143.39	0.11319		1766.25	0.08152	1875.42	0.51027												1124.18	-0.00938	1290.11	0.31506		1766.25	0.08152	1853.28	0.77433
1766.12	0.10052	1872.62	0.36741																		1123.96	0.00874	1143.36	0.12804		1766.12	0.10052	1875.45	0.52689												1123.96	0.00874	1290.46	0.32055		1766.12	0.10052	1853.74	0.76648
1767.28	0.08497	1873.84	0.34775																		1124.7	0.00444	1144.27	0.12131		1767.28	0.08497	1875.72	0.53729												1124.7	0.00444	1292.12	0.29393		1767.28	0.08497	1853.41	0.78707
1769.61	0.0393	1874.01	0.36153																		1126.92	-0.03226	1145.28	0.10987		1769.61	0.0393	1877.06	0.51999												1126.92	-0.03226	1292.73	0.29447		1769.61	0.0393	1854.06	0.77588
1770.42	0.03107	1874.81	0.35763																		1127.22	-0.02595	1145.48	0.11884		1770.42	0.03107	1878.55	0.49633												1127.22	-0.02595	1293.35	0.29604		1770.42	0.03107	1854.24	0.77413
1770.99	0.02637	1876.16	0.33792																		1126.78	-0.00424	1146.04	0.11712		1770.99	0.02637	1879.34	0.49527												1126.78	-0.00424	1293.57	0.30642		1770.99	0.02637	1854.04	0.7881
1771.64	0.023	1877.5	0.31705																		1127.65	-0.01308	1146.11	0.12678		1771.64	0.023	1880.54	0.47808												1127.65	-0.01308	1294.89	0.29007		1771.64	0.023	1853.83	0.80194
1772.31	0.02127	1878.49	0.30717																		1128.33	-0.01647	1147.06	0.11751		1772.31	0.02127	1879.89	0.51292												1128.33	-0.01647	1296.11	0.27581		1772.31	0.02127	1853.87	0.80664
1773.28	0.0103	1878.15	0.33403																		1128.19	-0.00288	1147.13	0.13233		1773.28	0.0103	1880.69	0.50827												1128.19	-0.00288	1297.34	0.25958		1773.28	0.0103	1853.32	0.82842
1775.17	-0.02594	1878.58	0.33943																		1127.28	0.02945	1147.17	0.14138		1775.17	-0.02594	1880.66	0.52391												1127.28	0.02945	1298.53	0.24478		1775.17	-0.02594	1854.24	0.80605
1776.55	-0.04805	1878.71	0.35174																		1127.43	0.03717	1147.93	0.1375		1776.55	-0.04805	1880.84	0.53444												1127.43	0.03717	1299.16	0.24211		1776.55	-0.04805	1854.51	0.80431
1776.66	-0.03706	1878.76	0.37075																		1128.31	0.02894	1148.49	0.13753		1776.66	-0.03706	1880.87	0.55173												1128.31	0.02894	1299.88	0.23825		1776.66	-0.03706	1854.12	0.82065
1777.76	-0.05306	1879.23	0.37511																		1127.69	0.05616	1149.28	0.13441		1777.76	-0.05306	1882.42	0.52662												1127.69	0.05616	1301.48	0.2129		1777.76	-0.05306	1854.45	0.821
1777.9	-0.04321	1879.59	0.38394																		1127.73	0.06596	1150.63	0.11683		1777.9	-0.04321	1882.86	0.53278												1127.73	0.06596	1301.65	0.22555		1777.9	-0.04321	1853.94	0.8381
1778.9	-0.05523	1879.53	0.40593																		1127.45	0.08197	1151.3	0.11354		1778.9	-0.05523	1883.54	0.53316												1127.45	0.08197	1302.56	0.21868		1778.9	-0.05523	1853.18	0.86836
1778.66	-0.03407	1880.28	0.40742																		1128.09	0.07728	1152.09	0.10793		1778.66	-0.03407	1884.01	0.53751												1128.09	0.07728	1303.67	0.20571		1778.66	-0.03407	1853.01	0.87786
1779.75	-0.04844	1881.55	0.39146																		1128.62	0.07518	1154.07	0.07586		1779.75	-0.04844	1884.79	0.53345												1128.62	0.07518	1303.92	0.21502		1779.75	-0.04844	1853.04	0.88364
1779.36	-0.02484	1882.25	0.39189																		1129.66	0.06343	1155.8	0.04759		1779.36	-0.02484	1885.41	0.53403												1129.66	0.06343	1303.96	0.22548		1779.36	-0.02484	1852.59	0.90288
1779.42	-0.01644	1882.63	0.39966																		1130.66	0.05306	1156.34	0.0484		1779.42	-0.01644	1885.81	0.54427												1130.66	0.05306	1304.46	0.23052		1779.42	-0.01644	1853.82	0.87577
1779.94	-0.0157	1883.56	0.39535																		1131.2	0.05092	1157.36	0.03733		1779.94	-0.0157	1886.82	0.5365												1131.2	0.05092	1305.23	0.22545		1779.94	-0.0157	1854.47	0.8633
1780.32	-0.01281	1884.64	0.3852																		1132.19	0.03679	1157.44	0.04783		1780.32	-0.01281	1887.53	0.53466												1132.19	0.03679	1305.94	0.2238		1780.32	-0.01281	1853.89	0.88794
1781.86	-0.03847	1884.4	0.41271																		1132.45	0.04145	1158.28	0.03987		1781.86	-0.03847	1888.06	0.53701												1132.45	0.04145	1305.83	0.23968		1781.86	-0.03847	1853.53	0.90266
1781.5	-0.0162	1885.47	0.3999																		1131.46	0.0725	1158.59	0.04926		1781.5	-0.0162	1888.49	0.54201												1131.46	0.0725	1306.81	0.2304		1781.5	-0.0162	1853.78	0.89984
1781.32	0.00305	1885.46	0.41829																		1132.5	0.06087	1160.23	0.02168		1781.32	0.00305	1888.06	0.57303												1132.5	0.06087	1307.27	0.23269		1781.32	0.00305	1853.81	0.90859
1781.81	0.00254	1885.75	0.42871																		1134.01	0.03724	1160.91	0.01847		1781.81	0.00254	1888.6	0.57384												1134.01	0.03724	1308.56	0.21468		1781.81	0.00254	1854.31	0.9005
1782.17	0.00985	1886.17	0.43761																		1133.91	0.04864	1161.17	0.02699		1782.17	0.00985	1889.4	0.56848												1133.91	0.04864	1308.66	0.226		1782.17	0.00985	1855.22	0.88062
1783.25	-0.00694	1887.29	0.42403																		1134.72	0.041	1161.21	0.04053		1783.25	-0.00694	1890.41	0.56034												1134.72	0.041	1308.01	0.258		1783.25	-0.00694	1855.41	0.88446
1782.56	0.02644	1888.23	0.41709																		1135.4	0.03576	1162.48	0.02193		1782.56	0.02644	1891.37	0.55052												1135.4	0.03576	1308.67	0.25654		1782.56	0.02644	1856.65	0.85625
1782.01	0.05261	1888.68	0.42213																		1136.78	0.0159	1163.5	0.01447		1782.01	0.05261	1891.88	0.55352												1136.78	0.0159	1309.18	0.26075		1782.01	0.05261	1857.46	0.83861
1782.02	0.06642	1889.36	0.42295																		1137.07	0.01939	1163.39	0.02867		1782.02	0.06642	1892.75	0.54527												1137.07	0.01939	1310.29	0.25095		1782.02	0.06642	1857.47	0.84834
1783.6	0.0399	1890.76	0.40413																		1136.57	0.04174	1163.94	0.02987		1783.6	0.0399	1893.71	0.53665												1136.57	0.04174	1310.47	0.26402		1783.6	0.0399	1858	0.84295
1783.79	0.0476	1891.89	0.39207																		1138.36	0.01177	1164.12	0.03816		1783.79	0.0476	1894.55	0.53199												1138.36	0.01177	1310.65	0.27599		1783.79	0.0476	1858.01	0.84957
1784.88	0.03232	1892.71	0.38919																		1139.6	-0.00549	1163.95	0.05591		1784.88	0.03232	1894.75	0.54454												1139.6	-0.00549	1311.43	0.27164		1784.88	0.03232	1858.37	0.84557
1784.85	0.04703	1894.48	0.35731																		1140.41	-0.01272	1163.83	0.07438		1784.85	0.04703	1895.61	0.5394												1140.41	-0.01272	1311.82	0.27878		1784.85	0.04703	1859.28	0.82307
1785.72	0.03671	1895.35	0.3527																		1141.18	-0.01894	1164.82	0.06781		1785.72	0.03671	1895.48	0.55986												1141.18	-0.01894	1312.72	0.27308		1785.72	0.03671	1859.58	0.82176
1786.44	0.03012	1895.22	0.37286																		1142.25	-0.03188	1163.5	0.11004		1786.44	0.03012	1896.22	0.55771												1142.25	-0.03188	1314.08	0.25605		1786.44	0.03012	1859.78	0.8243
1787.41	0.01906	1895.68	0.3768																		1141.62	-0.00868	1162.85	0.13818		1787.41	0.01906	1896.71	0.56213												1141.62	-0.00868	1315.21	0.2488		1787.41	0.01906	1859.71	0.83377
1788.65	0.00301	1896.22	0.38093																		1141.69	-0.00171	1163.12	0.14585		1788.65	0.00301	1897.1	0.56357												1141.69	-0.00171	1315.61	0.25411		1788.65	0.00301	1858.72	0.86683
1788.89	0.01032	1897.45	0.3619																		1141.55	0.01228	1163.6	0.15027		1788.89	0.01032	1897.43	0.56924												1141.55	0.01228	1315.37	0.27525		1788.89	0.01032	1858.92	0.86926
1789.74	0.000317042	1897.98	0.36513																		1142.25	0.01051	1164.62	0.14062		1789.74	0.000317042	1898.54	0.55201												1142.25	0.01051	1316.68	0.25672		1789.74	0.000317042	1860.27	0.83969
1789.35	0.02482	1899.8	0.32993																		1142.88	0.00741	1165.15	0.14549		1789.35	0.02482	1899.11	0.55262												1142.88	0.00741	1318.06	0.2391		1789.35	0.02482	1861.43	0.81771
1789.91	0.02409	1900.69	0.32408																		1142.25	0.03447	1165.42	0.14826		1789.91	0.02409	1899.41	0.56191												1142.25	0.03447	1319.12	0.22867		1789.91	0.02409	1861.89	0.81396
1790.48	0.02436	1901.7	0.31181																		1142.5	0.03878	1165.54	0.16023		1790.48	0.02436	1900.4	0.55227												1142.5	0.03878	1320.16	0.21752		1790.48	0.02436	1862.35	0.80909
1790.17	0.04958	1902.2	0.31551																		1143.28	0.03341	1166.09	0.16415		1790.17	0.04958	1900.97	0.5548												1143.28	0.03341	1320.29	0.23376		1790.17	0.04958	1862.64	0.80724
1790.81	0.04419	1902.86	0.31367																		1144.68	0.01536	1167.85	0.1366		1790.81	0.04419	1901.06	0.57098												1144.68	0.01536	1321.4	0.2241		1790.81	0.04419	1862.24	0.8297
1790.21	0.07427	1902.63	0.33751																		1145.39	0.01093	1169.74	0.10766		1790.21	0.07427	1901.4	0.57859												1145.39	0.01093	1323.5	0.18808		1790.21	0.07427	1863	0.81484
1791.39	0.05478	1903.26	0.33535																		1145.54	0.01826	1170.15	0.11419		1791.39	0.05478	1901.71	0.58578												1145.54	0.01826	1324.12	0.19037		1791.39	0.05478	1862.46	0.84145
1791.14	0.07793	1903.59	0.3424																		1145.74	0.02286	1169.92	0.13259		1791.14	0.07793	1902.81	0.57424												1145.74	0.02286	1324.78	0.19005		1791.14	0.07793	1862.28	0.85796
1792.18	0.06023	1904.3	0.33972																		1147.04	0.00449	1170.85	0.12836		1792.18	0.06023	1903.2	0.58284												1147.04	0.00449	1325.44	0.18858		1792.18	0.06023	1863.05	0.84223
1792.51	0.0642	1904.22	0.35727																		1147.54	0.00439	1171.52	0.1256		1792.51	0.0642	1904.58	0.56086												1147.54	0.00439	1327.65	0.14676		1792.51	0.0642	1862.69	0.85579
1793.65	0.04858	1904.7	0.36264																		1148.41	-0.00332	1172.53	0.11569		1793.65	0.04858	1904.58	0.57575												1148.41	-0.00332	1328.18	0.14868		1793.65	0.04858	1862.69	0.8604
1793.83	0.0572	1905.02	0.36929																		1148.21	0.0122	1171.8	0.14673		1793.83	0.0572	1906.06	0.55106												1148.21	0.0122	1328.86	0.14931		1793.83	0.0572	1862.69	0.8723
1794.78	0.04742	1905.87	0.36408																		1149.33	-0.00327	1173.76	0.11273		1794.78	0.04742	1906.46	0.55679												1149.33	-0.00327	1329.71	0.14224		1794.78	0.04742	1863.1	0.87223
1795.51	0.03978	1906.98	0.34698																		1150.15	-0.01036	1173.89	0.12123		1795.51	0.03978	1908.68	0.51396												1150.15	-0.01036	1330.88	0.12872		1795.51	0.03978	1863.51	0.86919
1795.54	0.05317	1908	0.33743																		1150.57	-0.00641	1176.08	0.08467		1795.54	0.05317	1909.21	0.51609												1150.57	-0.00641	1331.96	0.11718		1795.54	0.05317	1863.69	0.87163
1796.63	0.03776	1909.05	0.32658																		1152.35	-0.0336	1176.87	0.08193		1796.63	0.03776	1909.91	0.51327												1152.35	-0.0336	1332.09	0.12776		1796.63	0.03776	1864.14	0.86608
1795.92	0.06894	1909.45	0.33308																		1152.27	-0.01853	1177.3	0.08659		1795.92	0.06894	1910.3	0.52097												1152.27	-0.01853	1333.25	0.11291		1795.92	0.06894	1864.91	0.85225
1796.46	0.06861	1909.04	0.36348																		1153.58	-0.03681	1177.29	0.10115		1796.46	0.06861	1910.71	0.52798												1153.58	-0.03681	1334.56	0.09737		1796.46	0.06861	1865	0.85801
1796.85	0.0708	1909.53	0.36686																		1154.38	-0.04329	1177.17	0.11872		1796.85	0.0708	1910.62	0.55043												1154.38	-0.04329	1334.8	0.10873		1796.85	0.0708	1864.18	0.89044
1796.98	0.07927	1909.28	0.39475																		1153.86	-0.02166	1177.24	0.12879		1796.98	0.07927	1912.08	0.52615												1153.86	-0.02166	1334.65	0.12905		1796.98	0.07927	1864.46	0.88933
1797.01	0.09188	1908.99	0.42288																		1155.27	-0.04443	1177.75	0.13221		1797.01	0.09188	1913.19	0.51046												1155.27	-0.04443	1335.11	0.13428		1797.01	0.09188	1864.17	0.9047
1797	0.10486	1910.63	0.39305																		1154.64	-0.02001	1178.07	0.1394		1797	0.10486	1913.58	0.51493												1154.64	-0.02001	1335.92	0.13196		1797	0.10486	1864.67	0.89797
1797.39	0.1062	1911.1	0.39793																		1155.25	-0.02482	1178.68	0.13717		1797.39	0.1062	1914.11	0.51785												1155.25	-0.02482	1337.1	0.11646		1797.39	0.1062	1864.79	0.90421
1797.76	0.1079	1912.07	0.38948																		1153.95	0.0147	1177.77	0.17234		1797.76	0.1079	1914.62	0.51664												1153.95	0.0147	1337.13	0.13208		1797.76	0.1079	1865.38	0.89311
1798.2	0.10979	1913.17	0.37531																		1154.5	0.01317	1177.71	0.18619		1798.2	0.10979	1915.37	0.51423												1154.5	0.01317	1337.57	0.13808		1798.2	0.10979	1866.65	0.86552
1798.79	0.10603	1913.83	0.37628																		1154.97	0.01571	1177.73	0.20159		1798.79	0.10603	1916.13	0.51114												1154.97	0.01571	1338	0.14205		1798.79	0.10603	1867.86	0.83339
1800.17	0.08441	1913.88	0.39467																		1155.9	0.00732	1178.64	0.19352		1800.17	0.08441	1916.12	0.52848												1155.9	0.00732	1338.98	0.1326		1800.17	0.08441	1868.08	0.83496
1800.94	0.08038	1914.97	0.38198																		1157.26	-0.00903	1178.45	0.21004		1800.94	0.08038	1916.48	0.53485												1157.26	-0.00903	1339.21	0.14368		1800.94	0.08038	1867.58	0.85652
1801.01	0.09353	1916.38	0.36005																		1158	-0.01549	1179.25	0.20485		1801.01	0.09353	1916.89	0.53791												1158	-0.01549	1339.26	0.16249		1801.01	0.09353	1867.88	0.85874
1801.08	0.10539	1916.94	0.3599																		1157.76	-0.0014	1179.84	0.20702		1801.08	0.10539	1917.11	0.54782												1157.76	-0.0014	1339.42	0.17406		1801.08	0.10539	1868.24	0.85991
1802.16	0.08946	1918.44	0.33618																		1158.91	-0.01578	1182.67	0.156		1802.16	0.08946	1917.94	0.54309												1158.91	-0.01578	1339.8	0.18012		1802.16	0.08946	1868.51	0.85851
1802.96	0.08053	1918.23	0.3622																		1159.31	-0.01151	1182.33	0.17994		1802.96	0.08053	1918.97	0.5307												1159.31	-0.01151	1340.22	0.18704		1802.96	0.08053	1868.77	0.85929
1803.65	0.07675	1918.49	0.37351																		1158.51	0.01716	1182.61	0.18605		1803.65	0.07675	1918.95	0.54727												1158.51	0.01716	1339.73	0.21569		1803.65	0.07675	1869.09	0.85853
1804.47	0.06904	1918.83	0.38183																		1158.69	0.02381	1181.93	0.21793		1804.47	0.06904	1920.07	0.53241												1158.69	0.02381	1339.81	0.22792		1804.47	0.06904	1869.24	0.862
1804.82	0.07318	1918.86	0.40043																		1158.29	0.04313	1183.62	0.19179		1804.82	0.07318	1920.42	0.54025												1158.29	0.04313	1340.94	0.21501		1804.82	0.07318	1869.87	0.8505
1805.56	0.06735	1919.49	0.40299																		1159.13	0.03749	1184.54	0.18248		1805.56	0.06735	1920.77	0.55044												1159.13	0.03749	1341.03	0.23116		1805.56	0.06735	1870.23	0.84651
1806.05	0.06672	1920.78	0.38053																		1159.69	0.03809	1185.2	0.18226		1806.05	0.06672	1921.76	0.53922												1159.69	0.03809	1341.47	0.23621		1806.05	0.06672	1870.98	0.83255
1806.83	0.0615	1921.19	0.38718																		1160.21	0.03789	1186.59	0.16095		1806.83	0.0615	1923.17	0.51569												1160.21	0.03789	1341.61	0.24747		1806.83	0.0615	1871.74	0.81633
1807.87	0.04767	1921.99	0.38349																		1161.19	0.0283	1187.78	0.14844		1807.87	0.04767	1923.37	0.52863												1161.19	0.0283	1342.49	0.24027		1807.87	0.04767	1870.85	0.84888
1809.04	0.03249	1923.66	0.35209																		1161.44	0.03606	1188.2	0.15571		1809.04	0.03249	1923.43	0.5449												1161.44	0.03606	1342.97	0.24261		1809.04	0.03249	1871.24	0.84363
1809.83	0.02266	1922.89	0.39749																		1162.15	0.0328	1188.35	0.16726		1809.83	0.02266	1924.08	0.54204												1162.15	0.0328	1343.36	0.24819		1809.83	0.02266	1871.5	0.84405
1811.12	0.00414	1923.46	0.40214																		1161.45	0.06125	1189.31	0.16058		1811.12	0.00414	1924.93	0.53419												1161.45	0.06125	1342.68	0.2791		1811.12	0.00414	1871.67	0.84527
1811.43	0.01233	1923.17	0.4284																		1163.19	0.03678	1190.83	0.1407		1811.43	0.01233	1926.81	0.50105												1163.19	0.03678	1342.34	0.30039		1811.43	0.01233	1871.6	0.85395
1812.57	-0.00389	1923.76	0.43161																		1163.44	0.04212	1191.26	0.14837		1812.57	-0.00389	1927.26	0.50467												1163.44	0.04212	1342.79	0.30395		1812.57	-0.00389	1870.66	0.88586
1813.4	-0.01105	1924.39	0.4323																		1164.17	0.03573	1192.24	0.13584		1813.4	-0.01105	1927.57	0.51466												1164.17	0.03573	1342.55	0.32344		1813.4	-0.01105	1869.87	0.91642
1813.64	-0.00448	1926.68	0.38515																		1164.62	0.03776	1192	0.15959		1813.64	-0.00448	1928.69	0.50128												1164.62	0.03776	1344.31	0.29313		1813.64	-0.00448	1869.91	0.92249
1813.83	0.003	1926.44	0.41006																		1164.5	0.04861	1193.17	0.14517		1813.83	0.003	1930.16	0.48146												1164.5	0.04861	1345.22	0.28417		1813.83	0.003	1869.53	0.94022
1814.68	-0.00761	1927.61	0.39332																		1165.48	0.03818	1193.11	0.16114		1814.68	-0.00761	1930.73	0.48657												1165.48	0.03818	1345.92	0.27943		1814.68	-0.00761	1870.3	0.92365
1814.85	0.00287	1927.47	0.41484																		1166.18	0.03441	1193.21	0.17005		1814.85	0.00287	1931.65	0.48174												1166.18	0.03441	1347.38	0.25649		1814.85	0.00287	1870	0.93444
1814.87	0.01666	1927.55	0.42865																		1165.97	0.05028	1193.18	0.18395		1814.87	0.01666	1931.72	0.49518												1165.97	0.05028	1347.61	0.26187		1814.87	0.01666	1870.01	0.94027
1814.32	0.0466	1928.18	0.42395																		1166.31	0.05294	1194.63	0.16217		1814.32	0.0466	1932.93	0.4796												1166.31	0.05294	1348.93	0.24002		1814.32	0.0466	1869.4	0.96009
1815.53	0.02928	1928.57	0.42952																		1167.84	0.03201	1196.35	0.13532		1815.53	0.02928	1932.95	0.4993												1167.84	0.03201	1349.91	0.22793		1815.53	0.02928	1869.18	0.97096
1815.83	0.03607	1929.72	0.41611																		1168	0.03657	1197.7	0.11463		1815.83	0.03607	1933.16	0.51057												1168	0.03657	1349.35	0.25737		1815.83	0.03607	1869.71	0.96276
1816.14	0.04312	1930.47	0.41372																		1168.52	0.03466	1197.08	0.14259		1816.14	0.04312	1933.69	0.51289												1168.52	0.03466	1349.87	0.25935		1816.14	0.04312	1869.64	0.97259
1817.76	0.01601	1931.9	0.39024																		1168.42	0.04477	1198.14	0.13255		1817.76	0.01601	1935.08	0.48956												1168.42	0.04477	1351.26	0.23797		1817.76	0.01601	1869.74	0.97997
1818.01	0.02499	1931.88	0.41242																		1169.16	0.03749	1199.44	0.1157		1818.01	0.02499	1935.78	0.48751												1169.16	0.03749	1352.08	0.23128		1818.01	0.02499	1869.53	0.99405
1818.65	0.02025	1933.21	0.39207																		1169.87	0.03259	1199.94	0.11822		1818.65	0.02025	1936.11	0.49824												1169.87	0.03259	1352.94	0.22629		1818.65	0.02025	1870.11	0.98583
1818.49	0.03971	1933.35	0.40355																		1171.08	0.01595	1200.47	0.11798		1818.49	0.03971	1936.13	0.51232												1171.08	0.01595	1352.88	0.24368		1818.49	0.03971	1871.21	0.95865
1818.9	0.04066	1932.89	0.43291																		1171.99	0.00571	1201.83	0.09654		1818.9	0.04066	1937.27	0.49562												1171.99	0.00571	1354.21	0.22842		1818.9	0.04066	1871.86	0.95044
1818.85	0.05938	1933.4	0.43386																		1173.29	-0.01297	1203.22	0.07548		1818.85	0.05938	1937.88	0.4964												1173.29	-0.01297	1354.82	0.22821		1818.85	0.05938	1871.55	0.96606
1819.79	0.04413	1933.64	0.44167																		1174.59	-0.03164	1203.34	0.08647		1819.79	0.04413	1938.16	0.50281												1174.59	-0.03164	1356.51	0.20428		1819.79	0.04413	1871.21	0.98267
1821.02	0.02598	1934.74	0.42861																		1174.47	-0.02073	1204.49	0.07213		1821.02	0.02598	1937.38	0.54145												1174.47	-0.02073	1357.75	0.18921		1821.02	0.02598	1871.29	0.9843
1821.09	0.03768	1934.46	0.45476																		1173.61	0.01111	1205.06	0.06906		1821.09	0.03768	1938.14	0.53565												1173.61	0.01111	1358.21	0.19149		1821.09	0.03768	1871.67	0.98319
1821.17	0.05224	1935.96	0.43164																		1175.21	-0.01175	1205.24	0.07914		1821.17	0.05224	1938.45	0.54531												1175.21	-0.01175	1359.43	0.1761		1821.17	0.05224	1871.98	0.98047
1822.18	0.03734	1935.29	0.4687																		1175.4	-0.00419	1205.93	0.07269		1822.18	0.03734	1938.53	0.55768												1175.4	-0.00419	1358.75	0.20806		1822.18	0.03734	1872.07	0.98198
1822.2	0.05127	1935.56	0.47699																		1175.3	0.01088	1206.81	0.06511		1822.2	0.05127	1938.6	0.56917												1175.3	0.01088	1359.13	0.2154		1822.2	0.05127	1873.64	0.94387
1822.6	0.05541	1935.82	0.48905																		1174.77	0.03359	1207.79	0.05758		1822.6	0.05541	1938.52	0.58672												1174.77	0.03359	1359.21	0.22829		1822.6	0.05541	1873.31	0.959
1823.2	0.05504	1937.05	0.47417																		1175.62	0.02721	1208.74	0.0515		1823.2	0.05504	1938.9	0.59225												1175.62	0.02721	1359.98	0.22565		1823.2	0.05504	1873.65	0.95698
1823.52	0.06074	1937.89	0.47121																		1176.97	0.00804	1209.59	0.04264		1823.52	0.06074	1939.54	0.592												1176.97	0.00804	1361.07	0.21645		1823.52	0.06074	1874.49	0.93954
1824.9	0.03671	1939.25	0.45092																		1176.79	0.0229	1210.58	0.03356		1824.9	0.03671	1939.6	0.60684												1176.79	0.0229	1361.1	0.23284		1824.9	0.03671	1875.51	0.92066
1824.78	0.05302	1940.51	0.43097																		1176.19	0.04558	1210.24	0.05532		1824.78	0.05302	1940.16	0.60625												1176.19	0.04558	1361.23	0.24701		1824.78	0.05302	1874.9	0.94928
1825.23	0.055	1939.83	0.46783																		1177.24	0.0331	1210.02	0.07679		1825.23	0.055	1940.52	0.61589												1177.24	0.0331	1362.6	0.22827		1825.23	0.055	1875.26	0.94523
1824.93	0.07619	1940.3	0.46866																		1177.48	0.03912	1211.12	0.06527		1824.93	0.07619	1942.03	0.59125												1177.48	0.03912	1362.76	0.23991		1824.93	0.07619	1876	0.93314
1824.44	0.1018	1940.55	0.47768																		1178.22	0.03313	1211.62	0.06548		1824.44	0.1018	1942.54	0.59417												1178.22	0.03313	1362.71	0.25672		1824.44	0.1018	1875.53	0.95174
1825.01	0.10328	1941.59	0.46384																		1178.77	0.03397	1212.18	0.06476		1825.01	0.10328	1942.13	0.62177												1178.77	0.03397	1363.13	0.26165		1825.01	0.10328	1875.14	0.96673
1825.58	0.10331	1941.9	0.47196																		1178.74	0.04484	1212.41	0.07286		1825.58	0.10331	1942.49	0.62882												1178.74	0.04484	1363.19	0.27472		1825.58	0.10331	1874.6	0.98901
1826.38	0.09815	1943.01	0.45806																		1179.09	0.04782	1212.49	0.08524		1826.38	0.09815	1942.15	0.65772												1179.09	0.04782	1364.32	0.26244		1826.38	0.09815	1875	0.98757
1827.15	0.09439	1944.77	0.42784																		1179.94	0.0399	1212.62	0.09657		1827.15	0.09439	1942.95	0.65765												1179.94	0.0399	1363.87	0.28506		1827.15	0.09439	1874.81	0.99661
1827.24	0.10535	1945.9	0.41346																		1180.32	0.04267	1211.77	0.13265		1827.24	0.10535	1943.37	0.66353												1180.32	0.04267	1363.88	0.29993		1827.24	0.10535	1875	0.99885
1827.85	0.10635	1946.97	0.39874																		1181.03	0.03824	1212.54	0.12703		1827.85	0.10635	1944.47	0.65331												1181.03	0.03824	1363.98	0.30881		1827.85	0.10635	1875.42	0.99343
1828.37	0.10833	1947.42	0.40213																		1182.63	0.01227	1212.36	0.14523		1828.37	0.10833	1945.62	0.64018												1182.63	0.01227	1364.7	0.30682		1828.37	0.10833	1876.69	0.9672
1829	0.10707	1948.75	0.38119																		1185.2	-0.03652	1212.97	0.14653		1829	0.10707	1946.25	0.64299												1185.2	-0.03652	1365.42	0.30238		1829	0.10707	1876.66	0.97368
1830.14	0.08971	1948.76	0.39736																		1185.01	-0.02354	1214.04	0.13362		1830.14	0.08971	1947.49	0.62578												1185.01	-0.02354	1365.35	0.32046		1830.14	0.08971	1876.87	0.97605
1830.2	0.10617	1949.1	0.40604																		1185.44	-0.02296	1215.6	0.11043		1830.2	0.10617	1948.71	0.61334												1185.44	-0.02296	1366.11	0.31705		1830.2	0.10617	1876.53	0.99197
1830.87	0.10451	1950.35	0.38839																		1186.42	-0.0364	1216.86	0.09446		1830.87	0.10451	1949.09	0.62086												1186.42	-0.0364	1366.76	0.31441		1830.87	0.10451	1875.52	1.02647
1831.48	0.1023	1950.04	0.4162																		1187.54	-0.04967	1216.12	0.12523		1831.48	0.1023	1949.57	0.62482												1187.54	-0.04967	1366.83	0.3282		1831.48	0.1023	1875.86	1.02624
1832.39	0.08869	1950.82	0.40842																		1187.61	-0.04095	1215.98	0.14087		1832.39	0.08869	1950.4	0.61954												1187.61	-0.04095	1366.99	0.33896		1832.39	0.08869	1876.14	1.02504
1833.26	0.0802	1952	0.39035																		1187.83	-0.03423	1215.95	0.15707		1833.26	0.0802	1950.95	0.62331												1187.83	-0.03423	1366.93	0.35761		1833.26	0.0802	1876.08	1.03483
1833.04	0.09956	1951.99	0.41223																		1188.84	-0.04521	1215.82	0.17495		1833.04	0.09956	1951.44	0.63108												1188.84	-0.04521	1367.22	0.36656		1833.04	0.09956	1876.3	1.03233
1833.61	0.09884	1951.65	0.44266																		1189.91	-0.05681	1216.5	0.17534		1833.61	0.09884	1952.82	0.61201												1189.91	-0.05681	1368.56	0.34692		1833.61	0.09884	1877.37	1.00489
1834	0.10114	1952.82	0.42529																		1190.72	-0.06271	1218.05	0.15235		1834	0.10114	1954.19	0.59												1190.72	-0.06271	1370.21	0.32045		1834	0.10114	1877.71	0.99852
1834.37	0.10402	1953.87	0.41335																		1190.71	-0.05019	1218.59	0.15579		1834.37	0.10402	1954.22	0.60621												1190.71	-0.05019	1371.29	0.30907		1834.37	0.10402	1877.85	1.00025
1834.99	0.10288	1954.86	0.40168																		1191.14	-0.04678	1218.34	0.18042		1834.99	0.10288	1954.92	0.60269												1191.14	-0.04678	1371.61	0.3172		1834.99	0.10288	1878.46	0.98978
1836.53	0.07126	1955.02	0.41556																		1191.17	-0.03765	1218.85	0.18112		1836.53	0.07126	1956.5	0.57978												1191.17	-0.03765	1371.97	0.32418		1836.53	0.07126	1879.01	0.98118
1837.03	0.07215	1955.4	0.42258																		1191.69	-0.03906	1220.44	0.16061		1837.03	0.07215	1956.55	0.59523												1191.69	-0.03906	1373.51	0.30179		1837.03	0.07215	1879.22	0.98123
1838.91	0.03506	1956.32	0.41465																		1191.41	-0.02185	1220.82	0.16733		1838.91	0.03506	1958.32	0.56433												1191.41	-0.02185	1374.3	0.29605		1838.91	0.03506	1878.67	1.00262
1838.83	0.04989	1956.57	0.42284																		1192.14	-0.02539	1221.8	0.15942		1838.83	0.04989	1958.17	0.5835												1192.14	-0.02539	1374.84	0.2993		1838.83	0.04989	1878.94	1.00457
1840.31	0.02456	1957.39	0.41498																		1193.53	-0.04387	1223.58	0.12925		1840.31	0.02456	1958.84	0.58269												1193.53	-0.04387	1376.01	0.28598		1840.31	0.02456	1879.44	0.99476
1840.53	0.03323	1957.53	0.43069																		1194.04	-0.04466	1224.06	0.13371		1840.53	0.03323	1958.88	0.59824												1194.04	-0.04466	1377.16	0.27464		1840.53	0.03323	1880.19	0.98119
1841.23	0.03192	1958.57	0.41965																		1193.39	-0.01733	1224.36	0.13998		1841.23	0.03192	1959.12	0.60916												1193.39	-0.01733	1377.86	0.27216		1841.23	0.03192	1880.2	0.99034
1842.29	0.02521	1959.99	0.39793																		1193.32	-0.00451	1225.15	0.13363		1842.29	0.02521	1959.06	0.62636												1193.32	-0.00451	1378.2	0.28233		1842.29	0.02521	1880.75	0.98259
1842.38	0.04509	1961.42	0.37395																		1192.94	0.01892	1224.96	0.15476		1842.38	0.04509	1959.47	0.63268												1192.94	0.01892	1379.51	0.26338		1842.38	0.04509	1881.62	0.96592
1844.01	0.02025	1962.7	0.35644																		1194	0.00718	1225.16	0.16619		1844.01	0.02025	1959.18	0.65432												1194	0.00718	1379.84	0.27147		1844.01	0.02025	1882.2	0.95839
1844.16	0.03837	1963.96	0.33914																		1193.55	0.03114	1225.3	0.18024		1844.16	0.03837	1959.8	0.65158												1193.55	0.03114	1380.99	0.25742		1844.16	0.03837	1882.86	0.94569
1845.61	0.021	1965.14	0.31999																		1194.52	0.0202	1227.27	0.14668		1845.61	0.021	1960.58	0.64885												1194.52	0.0202	1382.33	0.23896		1845.61	0.021	1882.38	0.96607
1845.84	0.03762	1965.52	0.32751																		1194.99	0.02106	1228.29	0.1401		1845.84	0.03762	1961.15	0.64626												1194.99	0.02106	1382.6	0.24939		1845.84	0.03762	1882.46	0.97433
1846.16	0.05011	1965.45	0.34738																		1194.66	0.03771	1229.32	0.1305		1846.16	0.05011	1962.15	0.63377												1194.66	0.03771	1383.71	0.2327		1846.16	0.05011	1882.68	0.9745
[truncated: 9,319 more rows]
[truncated: 26 more columns]
