# Supplementary material for: Etoposide promotes DNA loop trapping and barrier formation by topoisomerase II
Source: Nat Chem Biol. 2023 Jan 30;19(5):641–50. doi: 10.1038/s41589-022-01235-9 (PMC10154222; doi:10.1038/s41589-022-01235-9)
Supplement: Source Data Fig. 2 — Statistical source data [file 41589_2022_1235_MOESM3_ESM.xlsx]

## Sheet: Fig2
b, top									b, middle									b, bottom									d									e, top							e, middle
– etoposide				+ etoposide					– etoposide				+ etoposide					– etoposide				+ etoposide					– etoposide		+ etoposide		blue theory		green theory			DNA + 5 pM y II			DNA + 5 pM y II +100 uMETO				DNA + 10 pM hIIA			DNA + 10 pM hIIA +100 uMETO
[topo II] (pM)	Extension @ 0.5 pN (nm)	SD	N	[topo II] (pM)	Extension @ 0.5 pN (nm)	SD	N		[topo II] (pM)	Extension @ 0.5 pN (nm)	SD	N	[topo II] (pM)	Extension @ 0.5 pN (nm)	SD	N		[topo II] (pM)	Extension @ 0.5 pN (nm)	SD	N	[topo II] (pM)	Extension @ 0.5 pN (nm)	SD	N		DNA loop disruption size (bp)	Probability	DNA loop disruption size (bp)	Probability	DNA loop disruption size (bp)	Probability	DNA loop disruption size (bp)	Probability		x	DNA loop-rupture force (pN)	mean (pN)	x	DNA loop-rupture force (pN)	mean (pN)		x	DNA loop-rupture force (pN)	mean (pN)	x	DNA loop-rupture force (pN)	mean (pN)
0	3486.9	209.753	77	0	3374.9	241.405	139		0	3486.9	209.753	77	0	3374.9	241.405	139		0	3486.9	209.753	77	0	3374.9	241.405	139		12.5	0.00308	12.5	0.000972763	40	0	21.1919	1.02787e-18		2.01972	6.77811	14.7495	3.02637	2.59203	27.0858		2.03759	1.77507	13.5731	2.96562	16.0385	28.152
2	2441	649.971	132	1	2569.5	742.058	131		5	2844.2	608.985	125	5	2267.7	747.549	117		5	3230.8	513.822	123	5	2183.2	706.955	131		37.5	0.03183	37.5	0.0535	50	2.22816e-05	41.3838	1.70955e-11		1.97742	9.54511		2.99001	15.6504			2.11115	1.89628		2.98557	22.8328
5	1769.4	700.742	144	2	1561	670.809	83		10	1016.1	339.087	115	10	850.719	311.789	128		10	2988.3	719.298	94	10	1242	761.41	140		62.5	0.08008	62.5	0.10019	60	0.00473	61.5758	4.79467e-08		2.05762	3.54371		2.96211	32.1801			1.97495	1.76485		2.97128	47.2576
				5	964.258	447.679	146																				87.5	0.09035	87.5	0.08755	70	0.02869	81.7677	3.46911e-06		2.00421	4.04961		2.99573	38.0002			1.97477	3.6971		3.01524	47.9679
																											112.5	0.07084	112.5	0.07879	80	0.06026	101.96	4.57079e-05		1.93717	2.30259		2.95832	36.2608			2.00827	52.5153		3.03571	16.9095
																											137.5	0.07392	137.5	0.06907	90	0.08575	122.152	0.000243082		1.99818	3.64658		3.01463	42.9985			2.09662	1.90789		2.97763	17.4995
																											162.5	0.05852	162.5	0.06226	100	0.09975	142.343	0.000759332		2.01208	29.7004		2.97422	45.6415			2.04849	2.57412		3.007	9.07655
																											187.5	0.05031	187.5	0.03891	110	0.09906	162.535	0.0017		2.00401	49.2035		2.97188	2.37843			1.92102	1.75417		2.99362	33.2606
																											212.5	0.04312	212.5	0.04572	120	0.09303	182.727	0.00304		1.93547	7.39023		3.00267	7.14939			1.95669	1.69157		2.97321	38.1542
																											237.5	0.0462	237.5	0.03891	130	0.08046	202.919	0.00467		1.99387	52.6942		3.01192	3.81394			1.93447	2.75165		2.97387	34.1886
																											262.5	0.02669	262.5	0.03405	140	0.07291	223.111	0.00644		1.99792	47.8039		2.99268	14.0794			1.9229	2.97283		2.97892	36.8862
																											287.5	0.02567	287.5	0.02335	150	0.06029	243.303	0.0082		2.05827	9.57365		3.00942	37.8922			2.058	3.11851		3.02915	4.02872
																											312.5	0.02772	312.5	0.01751	160	0.05293	263.495	0.00983		2.0142	18.3566		3.02535	38.8021			1.96676	4.02059		2.99931	13.9665
																											337.5	0.01643	337.5	0.02918	170	0.04369	283.687	0.01128		2.01775	1.00455		3.01341	45.6334			2.08268	4.28612		3.02485	7.45689
																											362.5	0.01951	362.5	0.02237	180	0.03619	303.879	0.01249		1.90576	3.97371		2.99362	51.4342			2.0167	22.7242		2.97694	12.1489
																											387.5	0.01335	387.5	0.0214	190	0.03152	324.071	0.01346		1.94135	12.4161		3.00587	9.44032			2.02425	6.61673		2.97815	10.5067
																											412.5	0.01951	412.5	0.01556	200	0.02627	344.263	0.0142		2.08067	6.95739		2.98169	23.9696			2.0075	35.2162		3.02122	14.789
																											437.5	0.01745	437.5	0.01362	220	0.01878	364.455	0.01472		1.99929	45.4615		3.02128	32.7462			1.99778	54.8184		2.99941	30.6552
																											462.5	0.01643	462.5	0.00973	270	0.00899	384.646	0.01507		1.9998	47.1552		2.98827	40.6689			2.00374	53.9746		3.03986	38.4621
																											487.5	0.00616	487.5	0.00681	320	0.00452	404.838	0.01525		1.98958	3.7846		2.96916	46.7066			2.0322	1.26943		2.97018	42.6841
																											512.5	0.0154	512.5	0.00389	370	0.00268	425.03	0.0153		2.0028	4.60759		2.98552	47.2375			1.95222	1.32486		3.03132	44.5318
																											537.5	0.00924	537.5	0.00584	420	0.0016	445.222	0.01524		1.9511	7.80203		2.98811	51.9209			2.02376	3.33225		2.99349	49.4898
																											562.5	0.00616	562.5	0.01556	470	0.00102	465.414	0.01509		1.96306	10.8152		2.9716	51.4311			1.88763	3.28955		2.9971	49.5089
																											587.5	0.00821	587.5	0.00875	520	0.000689537	485.606	0.01487		2.06427	9.67163		2.9785	45.3826			2.08547	2.46629		2.98975	52.8031
																											612.5	0.00719	612.5	0.00584			505.798	0.0146		2.06574	9.28425		3.03625	4.07623			2.06546	5.17273		2.97399	53.9527
																											637.5	0.00411	637.5	0.00973			525.99	0.0143		2.00352	28.4634		3.0138	6.81537			2.0299	7.16173		3.02825	29.0675
																											662.5	0.00821	662.5	0.00973			546.182	0.01396		1.99783	47.0539		3.03338	2.8254			1.92237	5.77658		2.97388	39.0181
																											687.5	0.00821	687.5	0.00195			566.374	0.01361		2.0259	3.71483		2.98051	35.1182			2.0888	6.69372		3.02257	37.1574
																											712.5	0.00513	712.5	0.00875			586.566	0.01324		2.04427	3.59487		3.0337	35.4367			1.96071	17.1786		2.99315	53.4165
																											737.5	0.00719	737.5	0.00389			606.758	0.01287		2.07052	4.02469		2.97869	46.7091			1.97564	14.4732		2.99748	1.34914
																											762.5	0.01027	762.5	0.00778			626.949	0.01249		1.92624	5.1742		3.03397	47.875			1.99137	20.7922		3.00202	3.46251
																											787.5	0.00513	787.5	0.00875			647.141	0.01212		2.00167	24.0605		2.9914	5.27414			1.99402	21.1812		2.99515	8.45845
																											812.5	0.00513	812.5	0.00584			667.333	0.01176		1.99757	29.8424		2.9779	8.61893			1.91953	1.54015		2.96893	22.2292
																											837.5	0.00821	837.5	0.00584			687.525	0.0114		2.00251	54.4979		3.02384	11.8698			2.12659	2.30778		3.01087	18.2819
																											862.5	0.00924	862.5	0.00778			707.717	0.01105		2.01052	4.04128		2.99192	18.505			1.89346	2.59152		2.98047	17.1934
																											887.5	0.00719	887.5	0.00292			727.909	0.01072		1.9412	6.22187		3.00009	19.4944			2.07315	2.72599		3.00738	16.9158
																											912.5	0.00103	912.5	0.00681			748.101	0.01039		1.93638	8.40286		3.0156	12.0807			2.02838	6.8113		2.98833	21.4326
																											937.5	0.00719	937.5	0.00486			768.293	0.01008		1.8949	7.06514		3.0209	12.2413			1.96085	6.33153		3.00394	21.4319
																											962.5	0.00719	962.5	0.00486			788.485	0.00977		1.93854	12.5236		2.99228	23.1722			1.93295	5.17636		3.01552	25.0434
																											987.5	0.00719	987.5	0.00486			808.677	0.00948		1.97528	13.066		2.95949	4.21389			2.09223	6.43102		3.00588	32.0049
																											1012.5	0.00103	1012.5	0.00389			828.869	0.0092		2.02398	17.3441		2.97644	4.28408			2.04109	11.7583		2.98019	32.182
																											1037.5	0.00719	1037.5	0.0107			849.061	0.00894		1.98589	17.4148		3.02385	8.55877			1.92958	7.18455		2.99606	33.9442
																											1062.5	0.00103	1062.5	0.000972763			869.253	0.00868		2.00919	19.8838		3.03197	22.7224			1.98272	8.01073		3.02328	24.3971
																											1087.5	0.00205	1087.5	0.000972763			889.444	0.00844		2.10571	7.71046		3.005	22.1643			1.9935	5.90693		3.02343	14.1914
																											1112.5	0.00513	1112.5	0.00292			909.636	0.0082		2.00503	28.3109		3.03728	28.8388			2.04815	6.34022		3.03385	28.9091
																											1137.5	0.00103	1137.5	0.00486			929.828	0.00798		2.00526	1.97732		3.00828	34.6464			2.07606	6.50731		3.03273	27.4795
																											1162.5	0.00103	1162.5	0.00292			950.02	0.00777		1.96842	15.2712		3.04319	37.5618			2.06006	10.3397		3.01756	27.0647
																											1187.5	0.00103	1187.5	0.00681			970.212	0.00757		2.03301	10.1593		3.02233	28.6047			2.02838	10.3989		2.95851	35.8885
																											1212.5	0.00411	1212.5	0			990.404	0.00737		2.01043	34.2111		2.97538	31.6567			2.01983	9.14065		3.03338	37.1528
																											1237.5	0.00205	1237.5	0.00486			1010.6	0.00719		2.05788	9.01494		3.00143	27.49			2.03041	16.6038		2.99661	40.1151
																											1262.5	0.00205	1262.5	0			1030.79	0.00702		2.01336	11.8242		3.0124	36.4991			1.98033	8.71614		3.00187	42.918
																																	1050.98	0.00685		2.00913	23.9318		3.03077	42.1035			2.03544	16.4843		2.9868	1.7336
																																	1071.17	0.00669		2.06676	9.38758		3.00545	24.995			2.02804	15.8448		3.01933	5.50924
																																	1091.36	0.00654		1.99427	16.0847		3.03912	30.9971			2.05181	10.3135		3.02175	32.9485
																																	1111.56	0.00639		1.99136	26.9261		2.96528	2.02896			1.99638	23.8093		3.00251	49.8225
																																	1131.75	0.00625		2.00259	42.9251		2.98241	27.0686			1.98798	30.7723		3.01873	41.2157
																																	1151.94	0.00612		1.97294	1.92863		2.99827	10.0864			2.01207	29.8577		3.0137	52.9894
																																	1172.13	0.006		2.03206	2.3031		2.97856	18.2193			2.01002	13.8298		3.00675	3.05209
																																	1192.32	0.00588		1.88112	2.01759		2.97732	43.8352			2.01937	18.978		2.96423	34.7939
																																	1212.52	0.00577		2.0884	4.04022		2.97883	44.7495			2.00622	19.8381		2.98991	39.3262
																																	1232.71	0.00566		1.93711	6.6072		3.00995	19.858			2.04396	16.8801		2.99271	40.5855
																																	1252.9	0.00555		2.02303	7.71927		2.98517	29.4534			1.9703	16.025		3.0117	47.8661
																																				1.99346	24.7292		3.02572	36.7625			2.01856	16.9497		2.99407	47.4173
																																				2.03502	9.8074		3.00329	48.7668			1.98738	26.9839		3.0033	14.342
																																				1.98735	31.276		2.98532	52.6684			1.96261	16.7118		3.00717	15.1849
																																				1.99303	36.1009		3.01399	20.1704			2.01192	16.9116		2.99499	15.0371
																																				2.05877	11.9313		2.9739	18.8613			2.00398	18.5339		3.02092	14.7536
																																				1.96463	17.5776		3.00568	31.1076			2.02106	19.4899		3.00423	20.6795
																																				1.97663	13.7428		3.04622	32.685			1.96556	18.456		3.03129	32.0669
																																				2.00201	18.5476		2.98834	35.7602			1.96493	19.7413		2.9809	31.279
																																				1.99185	51.0666		3.0042	49.405			2.0057	21.1994		3.01988	24.563
																																				2.00069	47.966		3.04	2.05917			2.07497	2.59042		2.97075	31.3849
																																				2.00904	50.1307		2.97589	4.08371			1.90985	2.76713		2.97324	45.3626
																																				2.00352	9.29592		3.02433	22.354			2.00107	52.3554		2.97414	46.6486
																																				2.09264	6.73647		2.97235	35.6185			2.01771	1.98189		2.9809	49.6661
																																				1.92431	7.67659		3.03362	37.0136			2.03006	2.67936		3.01132	54.858
																																				1.98215	6.39495		2.97937	33.0515			1.86847	2.9426		3.029	22.3391
																																				1.94228	3.2275		3.03272	33.6153			1.93416	3.41396		2.98323	25.3946
																																				2.01157	14.9658		3.0261	34.3518			1.90804	3.27118		3.01935	26.6089
																																				1.90058	7.35102		2.97778	48.5881			2.00484	5.09139		2.97043	22.4614
																																				1.92982	8.13502		3.03991	42.16			2.04102	5.27545		2.96693	34.5497
																																				1.96834	4.13306		2.97527	4.55681			2.04056	15.1805		2.97316	34.8828
																																				1.96913	18.6904		3.02039	22.6214			1.95441	15.4797		3.04402	30.0709
																																				1.98054	23.4308		3.02275	46.452			2.03149	15.0173		3.00514	31.9891
																																				1.99793	46.508		2.99985	48.259			2.03088	16.0967		2.95818	29.4357
																																				1.90129	7.93758		3.03114	21.1505			1.9973	17.5924		3.03225	34.8665
																																				2.04488	7.79172		2.96468	37.2556			1.99103	20.9252		3.03856	35.1792
																																				2.03031	6.68775		2.9876	1.55714			1.97066	20.9199		2.99868	41.4123
																																				1.93009	7.31257		3.0305	29.6872			1.97447	19.0636		2.99629	48.2371
																																				1.92957	8.04245		2.96231	30.9875			2.0133	19.6839		3.00663	48.4057
																																				1.98499	9.20667		3.01943	27.9493			2.00697	19.1815		2.98316	50.8153
																																				1.99485	12.0043		3.02803	37.7758			2.01491	16.935		3.0136	4.49937
																																				1.95855	12.4146		2.96146	4.95973			1.99517	15.049		3.03175	18.2453
																																				2.05152	13.8823		2.99885	5.95226			2.02835	15.0389		2.97238	21.6951
																																				2.01365	12.9427		2.98987	44.0237			1.99607	16.5831		3.0091	26.4191
																																				1.9335	12.4695		3.01818	44.4315			2.03052	19.2724		3.0086	14.1107
																																				2.01356	29.1412		2.98246	8.12037			1.87757	2.44883		3.00853	23.2745
																																				1.9984	28.6496		3.02871	37.2612			2.03255	1.90487		3.03042	22.5838
																																				1.98578	50.5377		2.97218	26.1253			2.06249	7.1996		2.9887	32.9639
																																				1.92963	4.95312		3.03219	6.23138			1.98763	21.3147		2.98385	37.3528
																																				2.08018	9.01963		3.02321	25.1519			2.00107	53.8009		2.99676	41.1315
																																				2.05107	13.617		2.97581	31.6856			2.08798	1.45536		2.97317	45.8658
																																				2.01606	13.142		2.96632	40.9517			2.00822	1.50151		2.99013	45.6993
																																				1.96364	18.2828		3.00454	33.5019			2.07056	1.74703		3.01782	47.9076
																																				1.98953	22.4269		2.95909	42.4417			2.01391	8.25853		2.98435	16.262
																																				1.99935	48.5743		3.02906	7.22077			2.07724	7.16719		3.01852	10.2797
																																				1.94482	11.6695		3.03407	42.576			1.98849	7.09175		3.01061	12.9776
																																				2.00977	10.1051		3.01712	42.6954			1.96384	17.1258		3.02059	14.0828
																																				1.97604	11.0709		2.97816	29.3615			2.12302	3.03158		3.00136	18.284
																																				1.99204	9.68003		3.00668	11.9523			1.97668	3.16609		2.99281	15.8512
																																				2.00209	30.3328		3.03735	29.6034			2.00259	15.9789		3.00723	2.04371
																																				1.92401	5.05675		3.02962	41.2368			2.05469	2.28921		3.00729	8.91751
																																				1.93829	13.2973		3.00579	52.9564			1.87245	2.70454		3.00285	11.493
																																				1.97367	1.59227		3.02488	34.1182			1.95429	2.653		3.01683	12.3178
																																				2.00571	2.039		3.03147	33.8776			2.08386	3.30854		2.99095	13.7433
																																				2.00818	1.93568		3.00604	5.87889			1.95208	14.8625		2.96626	28.4357
																																				1.96443	11.3308		2.94986	5.3462			1.98752	31.728		2.99264	25.5158
																																				2.00664	47.4242		2.9818	23.702			1.99554	42.1193		3.02661	35.9436
																																				2.08558	3.03674		2.99629	52.404			1.99601	31.9512		3.02412	2.13406
																																				1.99881	54.8061		2.99351	33.0742			2.00555	32.6423		2.98715	6.61053
																																				2.00862	52.4129		3.02363	13.8194			1.99078	29.977		2.96113	10.4679
																																				2.00112	40.5915		2.97645	25.8429			1.97752	1.94418		2.96217	10.7307
																																				1.93022	2.64757		2.98501	33.7448			2.05555	2.38345		3.02807	10.4355
																																				2.05551	5.35577		2.96977	3.9516			2.07918	1.89678		3.03058	44.3584
																																				1.98955	7.82695		2.97622	3.88866			2.0111	1.71626		3.01922	53.6386
																																				1.94637	7.46346		3.01706	10.2853			2.08349	7.59749		3.03241	8.14812
																																				2.11966	3.63634		2.9845	39.3897			2.10037	1.72055		2.9994	21.4336
																																				1.94252	9.34021		2.98033	41.6246			2.02849	1.36209		3.00363	18.7227
																																				2.00083	21.8899		2.96995	43.1371			2.01216	28.912		3.01385	43.9681
																																				2.02783	22.0269		2.97813	31.6457			2.01167	29.4111		3.02954	46.3513
																																				2.01272	17.3104		3.02703	27.3164			1.96282	1.73242		3.02233	48.1745
																																				2.01353	14.6975		2.98964	27.9772			2.1193	1.96264		2.96695	44.8082
																																				1.99767	19.0833		3.00958	18.8419			2.09379	1.07882		3.00411	49.9494
																																				2.00167	54.9682		3.04377	4.91145			1.96727	1.72622		3.02292	32.9891
																																				2.0272	20.7851		2.99537	12.6639			2.06799	1.7471		2.97638	5.52249
																																				1.99181	21.8802		3.00358	1.33591			1.97004	5.57296		2.96705	13.9267
																																				1.98206	21.9928		3.03437	38.9457			1.97344	19.2199		3.00112	1.2046
																																				1.99863	52.9952		2.98848	26.5816			2.06859	2.0735		2.97209	15.387
																																				1.97006	1.72845		3.014	28.4023			2.02667	6.01799		3	17.4922
																																				1.98544	2.26022		2.98896	51.43			2.01743	5.64233		2.97003	30.3722
																																				2.01687	1.9573		3.02101	53.0528			1.95473	5.26025		2.99854	15.8706
																																				2.00743	6.6661		2.98782	51.7972			1.96202	4.99084		3.00962	22.3321
																																				1.97952	5.45221		2.98467	20.4231			2.06048	6.05959		2.96379	11.6295
																																				2.06675	5.69195		3.03603	6.80878			2.00329	27.8403		3.02941	20.372
																																				1.96432	5.71796		2.99947	41.7822			1.95236	1.73715		2.9696	19.957
																																				1.99232	19.1524		2.97607	9.51272			1.951	1.52692		3.00878	22.3987
																																				2.00244	10.1348		2.96126	9.14578			1.92129	2.84479		3.00053	21.7572
																																				1.9397	10.2298		2.98091	18.2539			2.00131	1.53487		3.00523	5.42624
																																				1.96303	10.207		2.9815	2.969			2.01563	1.46918		3.0257	4.84259
																																				1.89976	2.90168		3.03377	38.0557			1.87652	3.13626		2.9786	4.8179
																																				1.93546	9.27925		3.02028	49.5583			1.97676	21.0538		2.97603	11.8015
																																				2.01256	51.7123		3.00295	54.5144			2.00301	2.0343		2.97702	23.755
																																				1.89992	6.77775		3.02552	10.4734			2.0119	2.49647		3.01782	25.2133
																																				2.0606	5.65207		2.99326	28.7525			2.00287	2.34027		3.0147	47.2516
																																				2.0013	5.57247		3.0111	24.246			1.89171	3.42587		3.03019	40.5996
																																				1.91715	6.5062		2.99853	30.8029			1.95637	10.4611		2.97511	52.9811
																																				1.99927	18.2901		3.03001	33.2793			1.98848	10.2239		2.99487	19.7242
																																				2.00409	26.0876		2.99638	19.2389			2.03124	9.3932		3.00851	19.2373
																																				1.99194	42.7181		3.02696	11.7422			2.00277	45.3276		3.00535	25.799
																																				2.06325	1.82526		2.96322	21.1757			2.00157	54.2232		2.98725	51.8582
																																				2.03282	6.55161		3.03631	39.5193			2.01966	1.96663		3.01761	23.3175
																																				1.99166	6.42671		2.98355	38.9225			2.13597	2.61081		2.98777	31.5863
																																				2.04291	14.4906		2.96586	38.5128			2.00517	4.13705		3.04411	43.7932
																																				1.96694	12.8374		2.97454	47.2989			1.97318	10.0183		2.97948	9.14605
																																				2.02779	17.7047		2.99826	29.8699			1.973	17.9884		3.02246	11.0466
																																				1.98533	17.2387		3.0364	3.21764			1.97798	18.0635		3.02093	15.9159
																																				2.03392	18.1615		2.98083	36.4689			1.98502	1.62056		2.99786	24.003
																																				1.99314	31.7301		3.02225	31.4156			2.01609	1.34248		3.01854	31.5573
																																				2.00817	49.5291		2.97195	34.5269			2.09988	1.45033		3.0228	41.7242
																																				2.00015	38.1446		3.01968	35.2287			1.99758	37.2295		2.98538	48.9543
																																				2.00208	50.4314		2.97844	34.856			1.9964	38.6048		3.02115	6.23965
																																				2.00882	48.8264		2.96085	33.209			2.00157	37.0921		3.03372	10.0872
																																				2.04359	9.38649		3.02223	13.3881			1.95122	5.2817		3.03353	5.83875
																																				1.97404	13.4685		3.01016	53.4422			1.97732	21.101		3.02323	15.0945
																																				1.94152	1.97117		3.02495	53.122			1.88378	1.7346		3.00035	31.1499
																																				1.88021	2.36062		3.04871	4.30566			2.00468	2.70367		2.96562	26.9633
																																				2.06712	6.97538		3.00118	1.81627			1.88042	1.64208		2.9602	39.5123
																																				1.98428	5.85241		3.03801	32.4654			2.01604	2.14343		2.96323	42.5574
																																				1.98634	14.8265		2.99805	42.8158			2.01339	1.75077		3.01792	51.9259
																																				2.00198	16.9971		3.03316	35.787			1.93124	9.92608		3.00392	52.9716
																																				2.02313	22.5392		2.97244	14.0111			1.98693	10.5685		3.01527	45.5423
																																				1.97982	7.38934		2.97978	24.5097			2.0345	10.3376		2.99128	1.32075
																																				2.02239	6.27296		3.01434	51.6234			2.0117	8.7154		2.96696	4.9644
																																				1.89354	3.45733		2.98906	5.66504			1.98436	9.38329		2.96951	16.3078
																																				1.97068	4.51593		2.9933	13.4129			2.00376	9.45517		3.01376	31.4062
																																				1.92383	7.14534		3.00901	7.13385			1.98266	9.07565		2.94983	30.8124
																																				1.98039	18.1674		2.97245	18.4542			1.93015	8.38079		3.04556	31.4026
																																				1.9907	18.8702		2.99159	40.6724			2.04493	8.82427		3.04991	33.4285
																																				1.98645	23.6538		2.96077	36.8831			2.0335	10.6373		2.9924	50.9684
																																				1.99593	41.6544		3.01484	31.0547			2.00869	11.8876		3.03243	21.693
																																				2.00287	54.1881		3.00149	47.6846			2.03278	2.94149		3.00771	35.8419
																																				2.00964	51.9594		2.97691	53.161			2.02136	1.83212		3.03049	43.7482
																																				1.92342	3.26422		2.99314	23.3362			2.01133	14.13		2.9989	46.2179
																																				2.07082	4.64791		2.99406	29.3282			1.94731	7.56406		2.95991	42.2587
																																				2.01888	18.3855		3.01247	30.2188			2.04696	9.56036		2.9971	12.798
																																				2.00481	1.33089		2.97507	37.8666			2.03317	9.97975		2.98189	32.5376
																																				2.12348	2.67931		2.97005	48.5806			2.04816	7.43538		3.02781	36.5937
																																				2.00557	16.6423		2.99697	3.3765			1.92679	7.90489		3.0362	43.0314
																																				1.99596	38.5654		3.02141	3.69924			1.91372	5.55017		3.00944	47.8329
																																				2.01151	50.6183		3.01009	7.47189			2.04829	6.77928		2.98414	47.8006
																																				2.01165	51.2709		3.03409	35.3307			2.03939	10.893		2.98149	8.25383
																																				1.97798	14.8044		2.98233	49.1182			2.00575	12.1436		3.00484	32.9729
																																				1.99691	32.3434		2.9738	2.8272			1.94368	11.9479		2.99216	13.0836
																																				2.00608	32.6694		2.97931	30.2725			1.98428	16.5951		3.01864	13.4672
																																				1.99912	14.5466		3.01848	50.3254			2.04211	15.6445		2.99291	18.819
																																				1.94714	14.7554		3.01137	17.4563			2.03136	12.6806		2.98535	47.1444
																																				2.00547	42.6481		3.03221	34.672			2.0166	13.9009		2.98689	34.0191
																																				1.99869	53.7403		3.0176	43.7201			1.97042	16.1493		3.03332	40.831
																																				1.9709	1.89161		3.01508	33.0245			2.01597	17.2334		2.98875	29.0096
																																				1.99643	54.4474		2.99506	8.77593			1.96747	18.3323		2.99825	32.2606
																																				1.9981	38.9763		3.00524	42.1333			2.00422	20.6092		2.97898	16.8814
																																				2.05269	5.74877		3.03255	45.2863			1.99717	21.2801		3.00173	24.8199
																																				1.99258	36.0043		3.03036	45.9356			2.00761	23.3518		2.97104	33.4329
																																				2.0316	12.0514		2.98472	3.73855			1.99718	25.2836		2.97954	33.4718
																																				2.05995	9.15203		2.97185	9.5314			1.97991	25.2517		3.002	46.3257
																																				1.98737	23.3148		2.99393	39.8619			1.99905	46.9712		3.00053	27.1088
																																				2.02075	1.94913		3.00362	45.9689			1.99209	1.07824		2.99991	30.0592
																																				1.92956	3.00496		2.96478	20.0184			1.88233	1.9339		3.03157	41.7635
																																				2.0218	5.20003		3.02684	22.433			2.01894	6.18494		3.01438	51.6593
																																				1.99241	33.1646		3.02887	39.8698			1.95984	6.67473		3.03209	17.3517
																																				2.01919	26.7833		2.99995	54.4594			2.06599	6.31446		3.01686	24.1434
																																				2.02359	6.46625		2.98417	52.6252			2.08421	7.07275		2.99461	31.4681
																																				1.96945	2.77196		3.02225	5.30477			1.93337	3.63848		2.98156	44.5236
																																				1.89932	6.96136		3.01768	7.23507			1.94158	2.80674		2.96834	52.6411
																																				2.05752	8.41213		2.99606	5.87562			1.88328	3.38013		2.98421	52.2986
																																				2.02221	6.72707		2.98206	53.2331			2.06468	2.33671		2.99501	52.5254
																																				2.02052	23.2021		3.02956	4.09009			2.03508	9.78745		2.9972	22.2366
																																				2.00016	29.9727		3.03637	3.73237			2.01174	14.4832		3.02651	24.5318
																																				1.95778	16.544		2.9641	5.18477			1.98797	14.7873		3.02818	18.9004
																																				2.03221	18.1865		3.02769	12.3464			2.00602	23.667		3.0101	30.3671
																																				1.99409	21.6061		2.96342	22.2372			2.00034	42.516		3.00746	28.3503
																																				2.00623	34.2079		2.99385	5.174			2.00247	47.2867		2.96548	29.2514
																																				1.97693	21.9697		2.95091	5.59911			2.08922	1.18953		2.99227	41.6132
																																				2.03719	15.2872		2.97921	31.3897			1.97052	4.74123		3.03082	45.4913
																																				2.04832	14.7054		3.01762	29.881			2.01165	7.83453		2.97808	41.3261
																																				2.03279	15.9652		3.01652	28.5849			1.90456	7.64225		2.97237	7.63901
																																				2.01976	18.5423		2.98161	31.2745			1.96462	10.1414		2.98716	6.52536
																																				1.99678	29.6814		2.99055	24.1269			2.0362	11.285		3.00836	8.42357
																																				2.00289	41.5375		2.97577	50.4102			1.9735	11.4027		2.99473	20.383
																																				2.0172	2.71537		2.97269	51.607			1.94387	10.1412		2.99294	7.90986
																																				2.02226	3.35596		3.02295	36.7751			2.01768	12.3564		2.9816	35.7845
																																				1.97228	4.30296		2.9851	28.7917			2.0123	17.4133		3.03469	34.6235
																																				2.00365	32.7808		3.0016	39.58			2.01313	17.5135		3.015	38.159
																																				1.94545	9.80104		3.03846	28.6659			2.03401	17.1795		2.96399	43.581
																																				1.91981	9.3415		3.01237	47.0899			1.96737	15.3644		2.9621	43.8792
																																				2.00853	10.3361		2.99808	48.7963			2.01481	17.007		2.97048	3.1464
																																				2.00548	15.8862		3.01271	35.3875			1.99096	18.0164		3.03362	11.1884
																																				2.00136	34.8125		3.01551	33.5286			2.01495	18.277		2.98937	11.474
																																				2.00661	28.121		2.9729	5.28712			1.98646	21.0914		2.9943	12.2527
																																				2.11232	2.17883		3.02699	7.03269			2.00296	32.1664		3.005	18.889
																																				2.11671	2.55589		3.00018	13.6245			1.99815	36.0615		2.97479	17.5042
																																				2.08649	7.9576		2.99506	10.8638			2.11825	2.50512		2.96164	17.8666
																																				2.00093	45.3349		3.01566	11.1818			1.97327	1.78436		3.01297	20.6214
																																				2.07618	5.54255		3.00489	7.3072			2.04278	1.57206		2.99631	28.0349
																																				1.96714	17.5656		2.98082	30.0946			2.04409	4.85851		2.97913	27.9985
																																				1.97894	1.71902		2.98554	1.50381			1.97674	18.0849		2.97293	29.903
																																				1.87828	2.65462		3.00758	27.8085			2.01732	15.315		3.01934	32.6516
																																				2.01008	2.6986		3.01631	2.88694			2.02587	13.2487		3.01677	36.6196
																																				2.06233	3.77857		3.00719	8.39857			2.02011	13.0973		3.00394	42.6793
																																				1.94302	5.19236		3.00189	17.0148			1.95883	11.6738		3.00143	49.1402
																																				1.98418	6.43873		2.99818	44.4815			1.91966	7.42412		2.99318	53.0772
																																				1.91382	6.09501		2.98231	4.60712			2.07632	1.39423		3.00346	3.39311
																																				1.96483	5.63109		2.99565	13.6603			2.13751	2.21763		3.01934	6.05929
																																				2.04506	8.09396		3.01939	22.0474			2.07209	2.46929		2.98158	29.5464
																																				2.00793	6.4495		3.02873	19.2393			2.11736	2.18664		3.02945	31.0752
																																				2.03703	10.7554		2.978	32.1715			2.0075	21.2047		2.96367	35.7843
																																				2.01639	14.5415		3.02933	5.48898			1.99879	52.0546		2.99773	11.4927
																																				2.00773	43.6577		2.97263	41.0056			1.86994	2.77497		2.99262	13.7025
																																				1.9419	1.93923		2.96601	38.0311			2.02855	2.83096		3.03007	13.0702
																																				1.99305	54.3438		2.99592	36.1816			2.08061	3.02874		2.99525	18.0742
																																				1.97802	2.04459		3.00461	23.8557			2.05131	9.38163		3.03653	20.9651
																																				2.063	2.57829		2.9803	46.6646			1.99453	34.5789		2.99336	26.7271
																																				2.10324	3.61513		2.974	47.8771			2.06671	2.19871		2.97795	35.4971
																																				1.91526	4.11935		3.01296	46.7962			2.05086	2.1679		3.02327	47.5924
																																				1.92227	6.61398		2.98783	42.3664			2.11346	1.24635		2.99962	47.9535
																																				1.98006	3.17607		3.00062	50.8774			1.98458	4.19569		2.99523	46.2785
																																				2.00709	30.0025		3.01392	49.9738			1.87146	2.54164		3.00476	42.095
																																				2.00642	2.74167		3.00681	49.6772			1.96777	5.24311		2.98609	49.4373
																																				2.06686	2.79491		3.00057	3.7227			1.96768	5.92514		2.9922	1.40931
																																				1.92918	7.76835		3.02588	2.31948			1.99873	5.33747		2.99068	1.63761
																																				2.02778	9.93926		3.01576	34.2859			1.92246	5.88046		3.00489	3.01002
																																				2.02545	6.43209		2.98495	42.5233			1.918	7.01845		3.02272	4.90306
																																				1.89423	7.36069		3.03336	5.94336			1.92527	2.67817		3.02328	18.6846
																																				2.05152	7.59957		3.01615	5.07405			2.0809	2.50935		3.00796	25.5724
																																				2.05801	14.6223		3.00771	37.2452			2.06436	5.02786		3.03375	8.40049
																																				1.9681	17.6702		2.95989	43.5951			2.02163	5.11387		3.02649	25.008
																																				1.98929	19.0918		3.02982	37.6008			1.97078	4.94906		3.01499	20.9723
																																				1.95914	1.78954		2.97766	15.0682			1.96009	5.80988		3.01986	9.35598
																																				2.03832	5.43755		3.03419	4.80076			1.91834	4.30388		2.98975	4.40795
																																				1.94242	4.65472		2.98479	32.0587			2.06444	4.2862		3.02402	35.8654
																																				2.05743	14.4588		2.99339	33.4225			1.95597	4.46469		2.96277	39.5746
																																				1.93266	12.3338		3.022	40.1573			2.0847	4.01443		2.9874	35.7416
																																				1.99013	54.5221		2.96644	3.46974			1.93992	8.29058		2.98775	34.1
																																				2.07996	2.26942		3.01012	2.14944			2.00667	7.87431		2.97688	51.9868
																																				2.09453	3.38399		3.04031	2.80758			1.98921	13.3326		3.01807	54.6791
																																				2.01741	3.86219		3.01208	6.86699			2.02756	14.5052		2.99474	50.9916
																																				2.06676	2.87066		2.96305	8.00978			2.04022	14.4308		2.99416	51.8222
																																				2.0023	14.0378		3.01992	5.37198			1.98766	17.7475		3.01563	24.9997
																																				2.01198	13.0985		2.97561	5.14397			2.03654	17.8455		2.99404	28.5931
																																				1.98176	22.6436		3.01917	4.75121			1.97053	19.222		3.00762	32.6293
																																				2.00055	9.01562		2.98789	7.60571			1.96784	21.5044		3.01101	52.4923
																																				1.9406	1.95626		3.00235	17.7549			2.02797	21.9781		2.96584	52.7329
																																				1.94764	14.0595		2.97541	36.4266			2.12337	2.44283		2.99298	53.3503
																																				1.98056	14.9167		3.02209	52.9713			2.01822	6.87004		3.03357	52.8197
																																				2.01731	1.85334		2.99096	48.59			1.92845	8.79836		3.00699	52.8618
																																				2.07006	4.1596		2.96272	6.64452			2.06165	9.38423		3.02936	4.62742
																																				2.02789	9.33525		2.95289	4.29635			2.05638	9.77917		3.03041	27.5986
																																				2.03974	7.13878		3.01274	4.90388			2.00871	10.213		3.0219	35.1341
																																				2.01679	16.651		3.04389	4.54441			1.995	11.5742		3.00333	34.8338
																																				2.06431	6.40835		2.98866	12.4014			1.96156	12.4929		3.02256	44.7953
																																				2.03445	7.52769		3.01836	20.2404			1.98962	12.0841		2.96596	44.845
																																				2.00235	14.5041		2.98419	20.2676			2.02137	12.2605		3.02551	31.7812
																																				1.98556	17.1729		2.96483	2.57478			2.00283	10.7904		2.97238	45.7223
																																				2.05122	15.0045		3.00125	6.50023			1.99971	16.3899		2.98308	54.0675
																																				1.98052	19.222		2.99043	27.9012			2.02283	20.4882		2.97701	53.1487
																																				2.0003	34.2225		3.0277	15.6297			1.97932	24.3402		2.99772	7.04518
																																				2.00344	40.9627		2.98299	8.05678			1.96194	8.02797		2.96938	23.2536
																																				1.99209	50.7385		3.00786	26.8719			1.96817	16.6289		3.02237	22.799
																																				2.04571	1.73621		3.00401	16.872			1.96771	21.1753		2.99787	17.608
																																				2.01002	3.51494		3.00868	11.8897			1.98543	21.2787		2.97876	15.5408
																																				2.05424	1.88032		3.00342	16.6887			2.03501	13.5548		2.97729	28.5168
																																				1.97332	4.72484		2.98763	17.8228			1.96728	15.1429		2.96995	36.7086
																																				2.05135	15.2797		2.97985	18.5725			2.02093	24.4784		2.97581	39.9552
																																				2.03669	16.8401		3.0234	4.04687			1.98604	27.9172		2.99871	54.9059
																																				2.01035	14.5573		2.96553	11.2043			1.99747	19.1696		2.99687	10.4614
																																				1.94448	13.897		3.01746	19.4225			1.99744	42.8957		2.98804	10.4805
																																				1.9843	14.8009		2.99315	47.0262			2.01089	20.745		2.99568	12.1637
																																				1.98077	17.1917		3.02359	48.1681			2.07564	7.84635		2.9857	6.15108
																																				1.96739	13.9879		3.02967	13.071			1.974	11.3112		3.00476	19.7447
																																				1.97654	16.0523		2.99578	25.0831			1.98953	23.8725		3.05095	31.1844
																																				1.95722	17.7658		2.98481	1.67231			1.98068	23.2296		3.02177	33.8387
																																				2.03372	16.9106		3.01563	24.0549			1.91016	2.72371		2.98735	42.6817
																																				1.99875	35.39		3.01151	6.37126			2.07447	2.2823		3.00272	54.9944
																																				2.0206	2.87553		3.00072	9.25282			2.11732	3.24723		2.99189	36.8676
																																				1.98781	20.7799		3.00495	38.1003			2.02928	6.50552		2.9895	38.0354
																																				2.01324	35.6517		2.98603	46.3704			2.00121	20.7347		2.99324	28.5353
																																				2.01297	35.7966		3.02103	28.7055			2.00398	32.1312		3.02169	28.0329
																																				2.0083	48.4732		2.9861	35.5741			1.98727	30.9655		2.98877	10.3004
																																				2.02199	1.1771		3.02871	40.1763			2.00514	36.8173		3.01061	6.90551
																																				2.04851	6.27548		2.98754	41.7617			2.00227	37.0843		3.02203	22.8262
																																				1.97686	12.7167		3.02771	3.28722			1.99338	33.7357		2.9661	29.0537
																																				2.00195	16.4139		3.02594	28.6442			2.00005	50.4349		2.9663	31.0781
																																				1.98258	18.6239		2.96172	27.8771			2.00037	48.3647		3.04502	32.365
																																				2.03044	13.9187		2.9917	29.9804			2.00245	43.9841		3.03237	36.8705
																																				2.02385	17.7558		3.03088	44.3547			2.00918	43.3815		2.97743	42.1433
																																				1.98278	27.5959		2.99432	45.2857			2.00114	41.491		2.98809	49.1364
																																				1.99602	39.8036		2.98586	43.7158			2.00153	42.5984		3.02354	45.4299
																																				1.99577	39.5312		3.01277	2.05707			2.00864	43.3654		3.02533	6.40495
																																				2.00177	39.7198		3.03352	2.20598			1.99206	50.5451		2.9891	7.61819
																																				2.00604	34.436		3.02552	7.20017			2.00288	50.4937		2.99143	51.5964
																																				2.02869	17.2184		3.00327	27.2306			1.99472	37.7217		2.99145	54.0257
																																				1.96818	21.7125		3.01769	22.3496			2.00304	31.2476		2.98241	52.7666
																																				1.96486	14.5897		3.0204	27.0651			2.01403	23.2853		3.03616	13.6929
																																				1.99569	12.0356		2.99587	20.5716			1.96767	21.8443		2.97005	19.0324
																																				1.98044	9.59808		3.02624	40.7387			2.00065	29.0348		3.0129	53.5036
																																				1.97803	10.6204		2.9996	46.2613			1.95137	1.74934		3.00012	44.3976
																																				1.93998	10.72		3.03814	29.0778			2.02803	5.3325		2.97378	37.9671
																																				2.06866	2.55473		3.02332	31.7478			2.01978	6.45764		2.99786	49.3824
																																				1.97443	3.58171		2.97127	31.5707			1.91123	7.04878		3.01833	6.00277
																																				2.03115	5.37592		2.98036	11.2721			2.11204	2.71126		3.03205	26.0829
																																				2.01342	2.76652		2.97972	24.5546			2.05746	10.4777		3.00196	36.0424
																																				1.88215	3.92342		3.00302	37.6434			1.98792	26.5423		3.04506	31.6012
																																				1.96559	4.42785		2.99245	54.1337			1.91366	6.9711		3.03057	47.2995
																																				2.12229	2.32643		2.99802	12.7237			2.0474	15.2988		2.99688	43.3192
																																				2.11336	3.11673		3.00822	54.5603			1.99359	13.9601		2.99149	51.2144
																																				1.96795	2.31901		3.01365	41.1823			2.02515	14.6257		2.96857	41.0678
																																				2.02103	5.78574		3.02715	46.0815			2.0411	14.3801		3.02149	22.9011
																																				2.00738	15.6816		2.99972	21.1222			2.10658	2.02502		2.99477	14.994
																																				2.00709	54.8402		2.98446	39.439			2.13272	2.02231		3.01791	27.1796
																																				2.12025	2.45053		2.97356	43.5728			1.94179	3.56875		3.00328	3.25325
																																				1.94386	1.82559		3.00785	54.7068			2.06016	2.63457		2.99852	22.7082
																																				2.10195	2.15632		3.02268	7.89357			2.11488	2.52647		2.98126	17.0091
																																				2.01116	5.19469		3.02836	12.2968			2.03634	15.52		2.97788	15.7297
																																				1.96395	14.8242		3.01603	32.41			2.02921	12.9078		2.9563	30.4432
																																				1.95021	5.70228		2.97221	37.6176			1.9189	5.58003		3.02164	46.3213
																																				2.00846	26.1505		2.98855	52.6555			2.08223	7.48855		2.98982	46.731
																																				2.01332	10.8918		2.9609	6.16995			2.01242	15.2112		3.01211	44.6948
																																				2.00509	23.0491		2.9643	31.2131			2.01171	9.40831		2.9753	50.6448
																																				2.01256	35.2013		2.98799	25.9914			2.04823	7.98316		3.00592	36.1481
																																				2.00482	23.4808		2.97532	40.1955			2.00133	9.76593		2.96014	30.7557
																																				1.98355	26.5761		3.01326	40.1599			2.05885	8.82222		2.97943	38.9336
																																				1.91241	2.03271		3.03356	43.0125			1.92716	7.34798		2.99479	3.45947
																																				1.89546	3.93336		2.99068	13.1262			2.02535	8.90262		3.01922	28.579
																																				1.96965	16.6633		2.96733	8.12749			2.01179	11.8887		3.02968	10.3554
																																				2.01012	23.9484		3.02593	6.20559			2.00216	8.49277		3.02532	16.7445
																																				2.025	4.92296		2.99721	6.21933			1.95544	4.65641		2.97327	32.3702
																																				1.98244	10.1819		3.01371	22.6284			2.1138	1.99588		2.9904	51.1511
																																				1.91143	3.99369		3.0162	6.81429			2.07262	5.42756		3.03862	6.28953
																																				1.99645	50.0781		2.99505	13.6572			2.01927	10.4067		2.98618	8.83793
																																				2.07881	2.45634		3.016	5.34387			1.98846	28.3248		2.9747	12.4537
																																				1.99337	20.2894		3.01136	27.6879			2.00419	2.72583		3.0205	6.9107
																																				2.06703	2.23134		3.00235	2.45119			1.99457	3.08617		2.98489	8.00623
																																				1.98243	17.583		2.97268	36.0431			1.93034	9.00032		2.98809	9.16755
																																				2.01076	18.095		3.00085	49.6101			1.9806	4.94722		2.95907	21.5924
																																				2.01308	28.9223		3.01479	51.7074			2.02964	15.0578		3.00639	33.8133
																																				1.99585	38.8107		2.99372	30.6202			2.02784	14.9025		2.99621	37.3226
																																				1.99961	42.875		3.01334	16.7743			1.99249	33.3125		2.97704	37.2078
																																				1.89832	2.12941		3.0146	31.9622			1.99623	24.4464		3.0167	38.4699
																																				1.95138	1.87568		3.03879	28.0287			2.00294	45.3909		3.00275	46.4154
																																				1.94	10.0908		2.98594	47.3813			1.97802	16.0181		2.97461	30.9771
																																				1.94436	1.93201		2.98685	43.2395			2.00778	17.5882		2.99123	39.0375
																																				2.01679	1.84534		2.99154	41.4767			1.96416	18.8546		2.98223	45.2599
																																				1.9767	2.5723		2.96451	40.8934			2.01405	19.3353		3.00605	52.24
																																				2.01907	10.6933		3.00977	46.1367			2.00538	38.9821		2.95531	32.1663
																																				2.04971	13.8164		3.00478	46.7012			2.00329	39.2918		3.00694	4.78044
																																				2.00848	51.2668		2.99267	53.1713			1.95754	3.84006		2.96881	4.57538
																																				2.01532	51.6501		2.99305	37.7662			1.99689	2.58654		3.0291	17.9738
																																				2.07397	2.6907		2.99794	52.668			1.93817	3.22408		2.99132	24.5372
																																				2.05761	1.29448		2.98831	13.9224			1.95917	4.64085		2.97855	24.2039
																																				2.05129	6.22031		2.98459	16.5909			2.04623	4.92994		3.00933	32.2461
																																				1.96565	13.6326		2.97777	18.458			2.01472	5.30004		3.00998	41.5017
																																				2.02586	14.9633		2.97882	19.509			2.00343	16.6998		3.01757	46.0596
																																				2.02283	15.1528		3.038	27.1298			2.04362	12.797		3.0173	13.5772
																																				2.0381	13.5952		2.99955	51.1195			2.02614	15.4728		3.02393	39.3873
																																				2.01458	22.005		3.01943	30.2806			2.01389	8.20572		3.01141	41.899
																																				1.98929	22.5581		2.98327	6.51148			2.02585	13.4654		3.02499	2.60179
																																				2.00019	49.216		2.95978	9.2229			2.00209	24.7459		3.00738	8.27032
																																				2.04881	5.07583		3.00984	26.7779			1.98187	24.9781		3.01898	16.7102
																																				2.00482	21.4433		2.98788	34.2332			1.99949	33.4584		3.0175	20.8249
																																				2.09734	7.41149		3.01267	35.304			2.00461	37.3169		3.01559	21.4518
																																				1.9548	10.0389		3.02532	39.3952			1.99825	50.6024		3.03596	34.1998
																																				2.06551	8.13918		2.96879	30.0703			1.93674	1.47349		3.03183	37.9169
																																				2.04057	9.7496		3.00586	44.4088			2.00997	1.8202		2.9884	37.1718
																																				1.97019	13.9919		3.00729	36.8357			1.97713	5.28871		2.97181	44.1648
																																				2.01503	15.6798		3.00163	40.0797			2.05234	6.96772		3.00984	1.87234
																																				1.99562	14.2727		2.99675	48.8321			2.02391	12.9457		3.01467	10.1816
																																				1.94834	13.2867		3.0278	50.7646			1.98634	13.3456		2.97085	29.5675
																																				2.0038	18.1795		2.98918	1.91909			2.03617	18.2395		2.99895	48.5966
																																				2.03608	18.2408		3.00505	29.395			1.98884	19.5564		3.02665	2.69806
																																				1.99659	23.149		3.0127	4.75117			1.92627	1.05313		2.96965	6.66897
																																				2.00537	23.3015		2.96001	29.4556			1.90172	1.87231		3.01054	18.1006
																																				1.98957	30.4764		3.01211	34.4937			1.94651	2.8586		2.9798	18.4765
																																				1.9603	1.67621		3.02417	49.5678			2.07997	4.82613		3.01038	20.1279
																																				1.95542	1.91442		2.99429	52.1563			2.02803	7.44773		3.0084	27.9568
																																				1.93875	1.6592		2.99787	1.92734			1.95292	9.62784		2.99473	28.7611
																																				1.98497	20.3022		2.96467	29.3316			1.97308	9.83768		3.01645	30.5931
																																				1.9291	2.58591		3.00637	30.6916			1.97468	8.45326		2.99472	32.896
																																				1.96283	2.20595		3.0348	32.2891			2.06369	9.73191		3.03011	34.8636
																																				1.90393	2.15113		2.98054	44.8645			2.00084	7.95164		3.01775	34.6283
																																				2.0802	9.39094		2.97723	16.0196			2.0126	7.91458		2.99388	35.2818
																																				2.00217	8.68605		2.98247	17.0406			2.05049	4.115		3.01094	42.4042
																																				1.98436	12.1968		3.01428	28.9012			1.99755	39.324		3.00529	54.5297
																																				1.95529	4.98208		3.01741	21.3914			1.99493	51.1523		3.01453	54.9001
																																				1.99541	29.9681		3.01026	31.8258			2.07759	1.94591		3.03258	19.3354
																																				1.99405	22.9395		2.99751	30.4362			1.87857	2.09496		3.02282	32.9745
																																				2.05638	1.77478		2.98262	2.44749			1.89959	1.61432		3.00041	9.70775
																																				1.99903	6.32959		3.01156	8.55323			1.9455	3.24422		2.96861	9.97369
																																				2.02869	3.4269		3.00507	9.09349			2.06203	5.15284		2.97134	12.1828
																																				1.8699	3.59528		3.00948	14.2052			1.9948	6.19756		3.02365	18.9115
																																				2.02305	2.68117		2.97191	20.0299			1.96441	7.39702		3.02746	19.2835
																																				2.0729	3.45726		3.01481	29.2126			1.99921	42.8798		3.01072	22.2068
																																				2.03371	7.26799		3.01535	35.1773			2.04186	1.58524		2.99765	23.4971
																																				2.00607	6.38211		3.0432	5.86794			2.02121	3.86148		3.0321	26.4068
																																				2.02154	21.3964		3.02798	28.8714			2.09819	3.17489		2.96552	38.2828
																																				2.03058	20.9039		2.98137	14.8108			1.87851	2.83151		2.99084	16.7884
																																				1.99201	25.7818		3.026	14.2631			1.93122	3.5312		2.96118	10.8117
																																				2.01274	24.1025		2.97495	43.1985			2.03797	6.9087		3.00623	36.7713
																																				1.98349	19.8907		2.98318	50.0651			1.98822	4.98108		3.00584	35.587
																																				1.96792	21.3824		2.95064	4.29723			1.98433	16.4513		2.9591	7.23182
																																				1.98912	35.3799		2.98235	6.46745			1.99552	44.4813		3.00625	8.65084
																																				1.99694	49.7883		2.98349	23.8709			1.99438	52.7383		2.99077	19.7782
																																				1.99652	48.4932		3.00736	28.0586			1.98237	1.23376		2.9619	17.535
																																				1.99225	46.5965		2.99313	44.8683			2.02778	1.86474		3.03842	16.6235
																																				1.95351	11.5573		2.97918	44.5873			1.93824	1.98377		2.97047	10.3087
																																				1.99229	11.2184		2.99216	46.8706			2.08285	1.81541		3.00307	15.7431
																																				2.03147	14.9807		2.97825	12.8398			2.10964	2.14309		3.03048	6.79622
																																				2.02138	15.0572		3.02432	47.8864			2.12266	2.3683		3.01466	10.7877
																																				2.00575	30.8962		2.97973	14.6335			2.01794	2.2287		2.96266	11.0547
																																				1.99763	22.5131		3.01284	49.2768			1.95265	1.97287		2.99637	15.2354
																																				2.06744	9.23497		3.00851	1.19658			2.06492	1.9838		2.99517	16.0489
																																				2.05768	14.7886		2.98349	1.80347			2.00207	3.02588		3.01662	22.289
																																				2.06959	9.30823		2.96651	3.37785			2.03225	3.02249		3.05172	30.8622
																																				1.98989	3.03484		2.97284	18.3972			2.0301	8.63669		2.98529	2.21747
																																				2.02678	20.7748		3.031	4.96058			1.93288	9.4121		3.02616	5.65096
																																				1.97565	6.96002		2.96608	10.5319			2.02714	10.2035		2.9751	24.7471
																																				2.02209	7.16077		3.01301	31.9932			1.99071	23.4291		2.98618	20.8367
																																				2.00464	18.3178		2.99678	39.5955			1.93588	1.9885		3.01597	27.3699
																																				2.02967	17.1622		3.02372	31.7435			1.94771	2.16954		2.99988	29.618
																																				1.97	13.2491		2.98964	38.0607			1.95587	6.17386		3.00383	38.8159
																																				2.02627	8.21013		2.96526	38.004			1.92856	3.24843		2.97544	29.4606
																																				2.01426	12.6703		2.98467	25.8634			1.90953	1.26501		2.96637	28.1199
																																				2.01202	19.8273		3.01544	22.4462			2.04041	1.78986		2.99897	27.2585
																																				1.97384	11.3495		3.00458	2.6993			1.94674	1.90227		3.02603	26.1314
																																				1.97653	12.816		3.03461	3.42178			1.93933	1.67187		3.01085	40.237
																																				1.95653	13.2918		3.02114	36.9926			2.01653	1.65246		2.99649	36.9608
																																				1.96574	17.5009		2.97839	24.179			1.89218	1.83903		2.96698	42.3369
																																				1.98741	22.3901		3.04012	35.2691			2.09256	3.00546		2.96415	32.6237
																																				1.98002	11.7541		3.02032	35.1195			1.95503	15.2066		3.04994	31.0269
																																				2.0094	3.09875		2.95945	43.8335			1.99119	26.4483		3.03873	38.6144
																																				2.03246	20.0977		3.01189	44.0988			1.99251	27.1228		2.99416	39.8945
																																				1.99072	42.6273		2.99879	43.7856			2.00614	26.949		3.0233	43.8477
																																				2.05505	2.13961		2.95882	7.04844			2.00207	40.1564		3.00533	42.9238
																																				2.03476	17.0367		2.97769	19.6547			2.03425	8.78377		3.01786	45.1072
																																				2.09612	2.88116		2.96829	21.2636			1.96384	8.70994		3.02972	51.9119
																																				1.99251	43.1706		3.00808	21.5872			2.06288	10.6855		2.98284	54.0836
																																				2.11962	3.65348		2.97732	26.5261			1.99146	24.8485		2.9899	5.71155
																																				1.99176	13.2762		2.97624	45.3929			2.00005	26.2527		2.99838	9.64133
																																				2.06044	9.53148		3.00267	7.69805			1.93585	5.7625		2.97738	9.22079
																																				2.04305	15.3949		3.04028	3.2114			2.01701	24.0464		2.98843	11.205
																																				1.9767	9.55958		3.00876	40.872			1.93702	1.00748		3.02356	15.8968
																																				2.01547	15.6731		3.01422	20.3728			1.89596	1.98297		2.96541	10.8062
																																				2.07819	7.60975		2.99096	1.95288			1.97279	7.1799		2.97748	24.7022
																																				1.89726	6.95419		2.97256	33.0962			2.07888	8.18866		2.96956	30.5956
																																				1.95008	14.587		2.96929	44.8533			1.94169	6.71773		3.00987	35.3997
																																				1.99493	27.4597		3.01196	46.1826			1.95698	7.75533		2.97938	43.9742
																																				1.99498	41.1519		3.0004	52.6632			2.00045	14.2232		3.01724	45.7002
																																				1.93505	13.4407		2.9992	16.7684			2.01268	15.0488		2.98371	7.67969
																																				2.03935	13.7316		3.03078	35.3043			1.98963	15.9917		3.02131	11.111
																																				1.99259	25.0398		3.0309	44.4431			2.01392	18.4819		2.98192	13.9323
																																				2.00567	49.9282		3.01414	52.0327			1.91109	1.23715		3.01434	7.49264
																																				1.95683	1.78646		2.99138	1.64052			1.92501	4.79368		2.97439	8.66731
																																				2.03777	6.05703		3.0165	3.6405			1.92068	5.59605		3.03631	21.4809
																																				2.06713	4.78754		3.01457	17.364			2.01092	6.32664		2.99614	26.1183
																																				2.05515	6.18493		3.00763	36.4482			2.07913	6.06966		2.99139	14.3803
																																				1.95651	8.11766		3.0236	38.8365			2.01737	7.49465		2.97938	22.3699
																																				1.99067	20.0917		3.03778	36.817			2.00509	8.21049		2.99995	24.1341
																																				1.9978	36.7584		3.01171	29.3493			2.01114	18.881		2.99667	27.2309
																																				1.95843	5.96724		2.95496	32.293			1.98828	10.4304		2.9613	29.8657
																																				1.97092	4.1717		2.9683	4.63456			1.95169	6.47843		3.02837	53.5042
																																				1.92618	4.17035		2.95569	33.8672			2.03128	2.40302		3.02765	37.3071
																																				1.99221	8.27198		3.04072	32.4767			2.00372	30.5585		3.02269	11.5349
																																				1.99368	12.6098		2.99889	49.0846			2.05249	7.93491		2.99795	12.0583
																																				1.93518	11.278		3.02107	49.1504			1.99255	30.0157		3.02166	12.4505
																																				2.01887	10.9207		2.99677	21.5764			1.98122	12.9923		3.03083	21.8929
																																				1.94803	15.4838		2.99966	19.726			1.95757	13.0513		3.01414	20.0187
																																				1.98877	29.1793		2.99368	26.3616			1.97974	14.1666		2.95708	32.6125
																																				2.02443	1.82662		3.03334	29.1656			1.98871	18.4159		2.96248	32.794
																																				2.00722	1.98071		3.02931	31.1231			2.01897	11.8368		2.99427	40.6819
																																				1.89406	7.10147		3.00975	46.9369			2.00956	17.3412		3.02572	42.3831
																																				1.95455	7.71197		2.98515	48.4252			2.01982	19.7807		3.00604	37.6829
																																				1.98015	8.82463		2.98759	50.4858			2.11009	2.07711		2.99811	5.63488
																																				1.94314	8.03231		2.98137	46.4881			2.09505	1.21594		2.96839	4.94193
																																				1.90875	6.45407		3.01217	50.2948			1.8986	1.44969		2.97431	11.7821
																																				1.99453	13.7346		3.01729	13.2265			2.00622	1.14503		3.03159	12.5878
																																				1.99004	19.7275		3.02856	6.61808			1.89069	1.43374		3.00502	25.4632
																																				2.02146	21.6709		3.01772	19.234			2.07128	1.85824		3.00066	30.6657
																																				2.00127	28.0439		2.97821	36.6632			1.94696	3.62922		2.97589	34.1956
																																				2.04199	1.79133		3.02557	27.7284			1.93643	1.67805		3.04516	33.2061
																																				1.98959	3.43817		3.01104	27.5292			1.94411	1.70209		2.99091	18.4745
																																				1.93573	1.90236		2.97806	9.93277			1.89757	2.06304		2.99667	17.4594
																																				1.91153	4.80914		2.98988	34.7509			1.91231	2.38954		3.02656	17.666
																																				1.94631	8.29234		2.99562	32.6964			2.09549	2.71683		3.02334	17.5962
																																				1.98419	15.5759		3.00003	14.8968			2.0702	3.69769		2.9959	26.645
																																				2.01872	16.0547		3.00331	9.14564			2.01124	23.7941		3.01283	31.4887
																																				1.97078	16.4241		2.9884	10.7342			1.99306	29.2954		3.03657	16.4821
																																				1.98537	21.9038		2.98047	33.3328			1.90709	1.25242		3.01021	47.2435
																																				2.00622	24.1877		3.01801	36.9918			1.87082	2.17017		2.98709	49.6737
																																				1.96197	4.12031		3.03251	41.9854			1.97162	10.5659		3.01553	44.4941
																																				1.96817	4.26095		3.00801	27.8842			2.01088	20.8541		3.00425	45.7234
																																				1.93841	5.22724		3.00523	16.1108			2.0025	43.4227		3.02953	46.7805
																																				1.98514	1.29389		3.01788	20.8188			2.00122	40.2009		2.98757	50.508
																																				2.05234	1.65553		2.99155	44.6245			1.91418	3.36272		2.9999	1.97446
																																				2.10188	2.2498		2.9965	40.545			1.97404	2.2721		2.98689	3.56801
																																				1.97205	3.51267		3.0007	41.4308			1.94816	1.94743		2.97417	3.03071
																																				2.02822	8.28731		3.03649	26.9002			2.08029	1.56698		2.98752	1.86765
																																				1.96723	1.86355		2.99581	26.6802			2.05211	6.76437		2.97121	5.78663
																																				2.11823	2.40341		3.00912	44.8536			2.07409	6.35169		3.04161	6.07042
																																				2.01649	1.86734		2.99703	46.6554			1.9866	8.32029		3.00835	7.17125
																																				1.92301	2.04028		3.00394	46.2717			2.01876	19.1809		3.0232	16.827
																																				1.89744	2.26301		2.9672	49.7437			1.94549	10.4867		3.02514	26.2092
																																				2.00918	12.1386		3.02263	21.6752			2.02113	23.542		3.02801	34.9275
																																				1.98064	17.5473		3.01518	37.6297			2.00308	47.2807		3.01637	54.2163
																																				1.94328	1.91913		2.98368	25.9347			1.99605	47.539		2.96605	53.9794
																																				1.95483	1.85578		2.96447	23.631			2.05663	1.51774		2.97557	5.53129
																																				1.94042	1.48152		3.02061	30.2032			1.99486	1.73799		3.01649	13.5327
																																				2.04752	2.12343		3.00575	35.2225			2.10637	2.0259		3.02589	26.7238
																																				2.07403	2.98105		3.0126	9.15406			1.94918	2.53252		2.98877	28.2986
																																				2.08076	3.82577		3.00986	46.4161			2.01467	1.51361		2.97823	40.1178
																																				1.93827	3.88492		3.02074	36.9182			1.95565	4.53954		3.00624	38.0413
																																				2.08491	7.05376		3.0323	42.3863			1.95367	11.6309		2.9653	53.4896
																																				2.00193	32.2789		3.01553	33.1666			1.95422	5.02373		2.9829	54.0996
																																				1.98698	35.4745		2.97224	46.8918			1.9724	7.08577		3.0348	10.8223
																																				1.97853	11.2653		3.01564	47.385			2.03808	7.2423		2.99281	12.9335
																																				2.00463	10.4535		2.99605	11.2393			1.88921	1.4735		3.02084	12.5975
																																				2.01758	10.2104		3.01152	9.20017			2.04536	1.54641		2.97658	42.6025
																																				1.99905	32.4622		3.01318	36.6848			1.95827	4.95229		3.00794	12.9369
																																				2.00834	30.0203		3.01306	47.5258			2.01057	52.9758		3.03227	21.6117
																																				1.99048	34.3813		2.97597	53.4035			2.00744	9.85382		3.01293	33.879
																																				2.02801	23.3464		2.97557	36.7536			1.99051	1.90448		3.03254	41.4981
																																				2.01969	22.6464		2.96892	33.8687			1.90052	3.39593		3.03804	40.4405
																																				1.99771	40.2051		3.03209	21.9152			1.93005	3.0947		2.98065	49.7223
																																				2.02078	4.71762		3.00127	42.5021			1.96897	2.64274		2.97372	49.4838
																																				1.98316	16.6219		3.01298	40.7024			2.08107	5.03252		3.02862	8.50975
																																				1.89207	2.16593		3.00914	53.8474			2.00173	12.7856		2.97174	10.6365
																																				2.00185	16.0073		2.96937	46.4442			1.90889	1.78571		2.96708	10.6899
																																				2.04477	11.0773		2.97988	22.0485			2.09971	1.38717		3.01193	25.8532
																																				2.05661	7.17878		2.98751	14.6371			1.98957	1.85811		2.97391	16.909
																																				2.09601	7.46739		3.03028	39.9344			2.11591	2.31957		2.97875	23.9484
																																				1.9643	7.31444		2.98202	44.6359			1.94999	1.09531		2.99883	25.8541
																																				1.98226	8.75316		2.98203	48.0798			2.06782	1.59177		3.03122	27.773
																																				1.92502	7.0628		3.003	54.9893			1.8728	3.40468		3.02495	31.9735
																																				1.97325	8.02971		3.00859	19.5193			1.91781	2.46293		3.01168	36.2401
																																				2.01151	7.38528		3.01179	14.0586			2.04825	5.41586		2.9701	44.8108
																																				2.01079	7.70494		3.02869	34.2729			2.03434	5.27092		2.98236	42.44
																																				1.94538	8.1679		3.02128	32.144			2.07117	5.21675		3.03975	42.4253
																																				1.93841	9.85478		2.96483	39.5262			2.019	4.04478		3.02165	14.7073
																																				1.98368	9.80946		3.00599	49.8907			2.00565	11.3346		3.02371	14.8394
																																				2.04561	10.4274		3.0394	3.72851			2.04083	8.51169		3.00917	31.8805
																																				1.95665	11.3203		2.95899	4.95272			2.03353	16.3011		2.97411	41.4708
																																				2.00013	8.74418		3.00511	3.74731			2.09464	1.70917		2.97515	41.2205
																																				1.93989	8.93966		3.03666	27.1238			2.10192	3.95104		3.02253	43.3176
																																				2.0782	7.8628		2.97442	29.2911			2.01418	19.6661		3.03098	44.2398
																																				2.05719	7.96039		3.00215	26.5681			1.99605	25.343		3.01325	7.79003
																																				2.00886	11.221		2.97522	44.4744			1.98735	30.2788		3.00368	6.23407
																																				1.9848	10.004		3.01651	45.6895			1.99569	39.0798		3.00836	35.2261
																																				1.99863	12.1923		2.98265	33.5904			1.9944	48.8693		2.97585	42.9733
																																				2.05325	11.5118		2.97071	3.35445			1.98092	8.68277		3.01027	1.73197
																																				2.05647	13.3158		3.03925	9.15517			2.0516	11.3526		3.02007	26.1332
																																				1.99981	14.2512		3.01775	43.2402			1.9528	1.52692		3.0062	27.1731
																																				2.00407	13.6635		3.02716	42.9922			2.10521	2.31669		2.99534	13.1308
																																				2.05712	13.944		3.0131	48.9494			1.89894	3.05669		3.00364	53.2134
																																				2.0014	32.3358		3.01386	22.9464			1.96683	5.79269		2.99003	4.14096
																																				2.03648	1.9151		3.00273	6.38192			1.98345	7.12433		3.03627	13.29
																																				2.0424	3.04483		2.9767	20.1095			1.94132	6.81635		2.9906	9.58884
																																				1.99458	4.1295		2.9993	4.12076			2.02377	16.6757		3.0341	13.2891
																																				1.94991	4.5043		3.00598	5.82226			1.98008	19.3405		2.95252	32.1748
																																				2.01834	5.59356		3.019	15.0839			2.02987	19.5588		3.02776	33.7297
																																				1.95655	11.8695		2.9828	15.6313			1.99767	48.0908		2.99541	41.1827
																																				1.93512	7.63592		3.00151	24.2614			1.92566	1.56433		3.00792	3.20874
																																				2.07764	7.38311		3.02201	48.2576			2.06419	2.84381		2.98872	3.40947
																																				1.93309	5.66597		2.98767	28.6396			2.01955	24.1648		3.0286	5.78329
																																				2.02602	5.62111		3.00358	21.8123			2.03569	13.2538		2.97976	13.3925
																																				1.9888	5.60587		3.01554	48.7462			2.01948	15.8376		2.99216	22.5603
																																				2.01811	9.49883		2.97468	34.4872			2.02786	13.5097		2.98665	9.63747
																																				2.02801	15.2037		3.01052	38.2015			2.03257	12.9419		2.97114	22.3458
																																				1.97258	12.3556		2.95916	9.51733			2.04921	11.0373		3.00938	28.032
																																				1.9371	11.811		3.00132	5.35392			1.96583	11.8529		3.02577	41.6383
																																				2.04677	13.4178		3.00392	17.0256			2.01124	12.263		3.00646	53.0742
																																				1.97197	6.44677		2.97147	18.1326			1.97513	15.1098		2.99488	54.297
																																				2.0346	7.60917		3.03941	4.89577			1.9983	28.5608		2.97109	11.6609
																																				2.06365	8.09337		3.02836	35.9339			2.01955	21.0305		2.96921	16.0147
																																				1.96366	9.78505		3.02576	32.1125			2.0167	19.0632		3.03863	16.3793
																																				2.06585	1.79608		3.01569	53.2997			1.99496	34.8796		3.00253	15.7879
																																				2.07171	6.79002		2.98946	42.2042			2.0047	35.4342		2.9727	19.5706
																																				2.0125	25.1786		2.96508	5.84046			2.03961	14.4445		2.97476	31.0683
																																				2.00672	24.2402		2.99145	15.0572			2.03324	15.373		2.97515	34.5654
																																				2.00148	28.7841		3.01062	39.0173			2.0326	20.4543		2.98743	5.15688
																																				1.99332	22.2842		3.03235	41.9394			1.97531	21.223		3.02737	5.64504
																																				2.01382	25.2208		2.96193	3.65411			2.08578	1.59542		3.0017	21.3869
																																				2.00392	26.2901		3.01951	8.40796			2.06298	1.99975		2.96625	32.2723
																																				2.074	2.44411		2.96064	6.57048			2.07454	3.7488		2.97266	40.3304
																																				2.0645	1.45361		3.02276	36.6817			1.99639	12.2772		2.95644	32.1617
																																				2.07573	2.15989		2.99801	24.336			1.9668	3.74714		3.03164	29.6456
																																				2.09272	2.73218		2.97134	12.7635			1.88756	3.09673		3.03301	44.2441
																																				1.99769	8.38258		3.03027	6.87459			1.99223	5.70385		3.03521	39.3521
																																				2.06012	9.85392		2.97261	9.25236			1.94309	8.50441		2.99193	28.7669
																																				1.99555	35.7969		2.96855	9.33731			1.9667	8.07712		3.03654	43.9905
																																				1.99052	51.6732		2.97861	32.0692			1.98839	15.1507		2.99903	50.2967
																																				1.9999	52.6906		2.98357	36.2865			2.01607	27.7427		2.99811	50.2315
																																				1.938	1.53654		3.00885	42.8724			1.96115	11.3526		2.9757	52.1645
																																				2.08607	3.00314		3.00967	25.4363			2.00255	41.0061		2.96577	38.8803
																																				1.93806	3.30547		3.03569	23.9786			1.9906	12.2315		3.01093	39.2834
																																				2.04664	3.57051		3.03106	13.6771			1.99142	31.1458		2.98044	30.6718
																																				2.06303	6.7936		3.01929	10.5204			1.95838	17.6299		2.99766	26.354
																																				2.039	7.68005		2.98698	15.062			2.02683	12.8153		2.97629	38.6274
																																				2.00997	20.5622		3.03864	27.8505			1.99816	44.6811		2.94841	31.1526
																																				1.95775	8.11671		2.99349	39.1966			2.00447	51.707		3.02177	13.345
																																				1.99689	11.1065		2.97637	42.1237			2.00418	23.4826		2.98823	28.9174
																																				2.0702	9.42991		3.01209	2.81271			1.94169	2.39297		2.94983	30.9263
																																				1.95835	9.51663		2.95871	26.3901			2.03999	10.0385		3.01956	43.7797
																																				1.95321	9.36336		2.96113	34.9027			2.03489	12.3614		2.98092	36.3877
																																				1.9634	8.66845		2.97497	31.341			2.00339	27.4957		3.01549	39.1162
																																				2.01627	23.65		2.97451	28.2377			2.01193	27.6434		2.98414	23.9813
																																				1.99006	23.9679		3.01269	15.2046			2.00209	27.5742		2.9808	21.9774
																																				2.00884	16.0675		2.99514	28.2349			2.01346	24.249		2.97702	23.5861
																																				1.98701	27.0026		3.02058	50.0213			1.98024	24.3064		2.9861	28.2755
																																				1.9941	40.4904		2.99268	44.8106			2.01491	25.6405		3.02179	34.2556
																																				1.99693	46.9773		3.0316	2.60291			1.9835	25.4946		3.03333	34.2172
																																				1.99567	47.9997		3.02199	6.70556			1.98507	24.2013		3.01427	37.3423
																																				2.01316	51.075		3.00742	6.56681			2.01051	23.2159		2.98281	37.0023
																																				2.00937	54.5057		2.97111	26.1551			1.98626	22.3234		2.99731	48.836
																																				1.87701	2.56417		3.00216	21.9662			2.01097	22.9663		3.02385	49.9134
																																				2.01239	1.00398		2.9972	40.3006			2.00604	41.4876		3.00433	54.7514
																																				1.88015	3.89924		2.98995	42.5715			1.99138	52.9751		2.98318	9.90999
																																				1.98027	3.64557		2.95915	4.95801			2.02033	17.9819		3.00912	27.0646
																																				2.00166	18.6036		2.9795	34.0808			2.02723	1.33328		3.02023	30.0102
																																				2.073	7.1064		2.9905	18.4307			2.00312	1.81008		2.99227	17.8609
																																				2.02235	4.78442		2.99065	40.7687			2.13156	3.04477		2.97484	21.3738
																																				1.95625	5.05923		2.97411	23.6381			1.90962	3.1455		2.98658	26.2138
																																				2.07233	5.48249		2.9816	5.59641			1.91429	3.21749		3.0148	40.6739
																																				2.03153	15.2929		2.98362	11.3451			2.03824	1.09175		3.01186	43.6971
																																				2.00874	12.0053		3.01798	16.8858			2.05746	1.45895		2.97902	7.52637
																																				2.05537	12.174		2.98764	30.8386			1.96981	1.89843		2.96334	10.755
																																				1.98184	10.7264		3.03039	9.52446			2.11442	1.70326		3.0023	13.1076
																																				1.9739	8.89855		2.98697	17.3013			1.86688	2.78677		2.98036	14.6914
																																				2.01912	9.1373		3.02063	20.6881			1.95081	3.37315		3.00145	19.5244
																																				1.9114	7.15315		3.00799	23.6455			2.04324	3.69242		3.03113	7.71376
																																				1.97997	9.29499		2.95487	32.9325			1.95526	14.8371		3.00912	17.3841
																																				1.91786	3.7631		3.01715	34.8437			1.92622	6.26114		2.98124	21.4108
																																				2.03663	14.4042		2.95714	36.242			1.95441	5.96448		3.02973	6.39079
																																				2.01716	19.3245		3.01002	25.59			2.0278	18.5745		2.97128	6.76851
																																				2.0231	1.02176		3.03152	43.7992			2.05253	10.1131		2.98068	11.8238
																																				2.07399	5.13239		2.99501	46.3623			1.85897	2.91062		3.01248	12.5348
																																				2.05737	5.58093		3.00872	45.8703			1.95571	5.88923		2.978	16.739
																																				2.00871	5.18138		3.00805	3.09751			2.01915	5.97094		3.02908	28.371
																																				1.89609	7.18871		2.97866	31.2897			2.0981	7.34619		2.9818	30.5053
																																				1.91307	7.79868		3.02519	7.33009			2.08363	5.62793		2.99884	32.2314
																																				2.00203	11.2953		2.98193	29.0699			2.02413	6.20575		3.02635	32.9257
																																				2.11888	2.96449		3.03106	38.1925			2.03099	20.7675		3.01908	16.8093
																																				2.04047	14.832		2.98319	42.6781			1.96966	1.88494		3.01213	28.5674
																																				2.05132	15.9418		3.00303	43.8521			1.99462	42.1213		2.97404	30.8843
																																				2.08461	5.8097		2.99009	51.3213			2.01639	1.0264		3.02007	34.1114
																																				1.97722	5.78586		2.97541	3.50846			2.01444	1.08145		2.98769	40.958
																																				1.97503	13.7365		3.004	6.81132			1.9373	3.71902		2.98487	40.8843
																																				2.03949	13.7506		2.97529	13.1346			2.07536	6.05064		2.97672	50.0086
																																				1.98097	20.7077		2.96912	26.9144			2.06031	5.98576		2.96592	8.63517
																																				2.02708	23.844		2.97308	45.9214			2.02582	4.78035		3.03563	7.01637
																																				2.01846	24.3018		2.98873	51.129			2.03903	4.163		3.02853	8.78212
																																				1.99448	26.9955		3.02235	49.5651			1.9593	4.89515		2.99054	17.3712
																																				1.95925	2.03891		3.00099	47.8657			1.92346	7.11352		3.01401	26.3225
																																				2.02548	1.95848		3.02121	18.4416			1.94368	8.12748		3.01076	47.7112
																																				2.05691	2.84498		3.04007	43.0296			2.034	7.38585		2.96612	43.257
																																				2.07891	2.13039		2.98731	23.1201			1.97148	4.96761		2.97919	44.0016
																																				2.02461	3.89886		2.97614	35.459			2.01046	16.4969		3.02515	46.1581
																																				1.928	5.12031		3.00136	41.6837			2.05574	7.71208		3.03356	34.4956
																																				2.0083	12.0303		2.98699	37.1191			2.03758	8.53744		2.99236	47.5467
																																				1.87995	2.22627		3.03182	36.7454			2.03812	8.67495		2.97772	28.394
																																				2.05526	6.61504		2.98244	47.058			1.94422	11.108		3.00934	43.4288
																																				2.02568	9.42051		3.02516	23.4752			1.9654	11.3876		3.01007	10.4632
																																				2.02613	3.64191		3.00479	19.2607			1.99573	11.4508		2.9503	31.049
																																				1.95121	5.66208		3.01643	41.1136			2.03875	14.5963		3.0194	15.2461
																																				2.04584	7.67485		2.98775	30.4298			2.00051	49.8383		3.00147	20.4361
																																				2.03611	8.89573		2.95657	7.04666			1.92273	4.12672		3.02484	15.9512
																																				1.96659	7.28286		2.9822	19.6526			2.0126	24.8413		2.96938	16.2014
																																				1.89979	7.22426		3.00047	12.1298			2.019	20.2102		3.03662	21.7047
																																				2.05527	8.72394		2.95951	29.9007			2.00034	26.5875		3.02971	26.8932
																																				2.05797	7.1769		3.00468	32.2075			1.96331	19.5981		2.9747	23.5408
																																				2.00172	4.87944		2.98248	31.9817			2.03679	19.8319		2.99531	25.9263
																																				2.02848	11.1794		3.0147	41.3167			1.9771	12.3189		2.98546	39.1208
																																				2.02238	18.8799		3.02402	13.8844			2.03565	16.3159		3.02347	37.0489
																																				1.98699	18.4521		2.9555	3.83571			1.99898	33.2496		3.02797	50.0448
																																				2.05471	1.7855		2.98595	6.10303			1.94458	10.0559		3.01677	12.9119
																																				2.01015	1.86007		2.99304	6.01866			1.93535	8.44293		3.01214	18.7031
																																				1.95451	7.31806		2.96569	8.04895			1.97879	8.67614		3.00933	18.4776
																																				1.96792	10.4321		2.96277	7.93383			2.00218	8.14541		2.98489	21.3468
																																				2.03347	16.7283		2.96506	8.67427			1.98065	8.52346		3.02402	30.6922
																																				1.97846	9.26532		3.03271	9.86024			1.95571	13.4622		2.9658	33.0604
																																				1.95871	15.2921		3.04154	6.79998			2.02758	10.125		3.02227	35.1872
																																				2.05265	15.6443		2.99112	8.93768			1.98495	14.2175		2.97233	37.494
																																				2.01294	17.6003		2.98477	8.71743			2.03166	6.16423		3.03254	44.8293
																																				2.04137	16.4364		3.00399	11.6744			1.94666	8.69426		3.00797	52.5041
																																				1.97647	19.2961		3.02933	5.93137			2.01954	8.93084		3.02396	2.17547
																																				2.02527	19.9838		3.02437	9.80505			1.98784	9.13051		2.97435	6.4977
																																				1.99975	27.7084		3.02721	10.3103			2.02857	8.52175		3.03309	5.36521
																																				2.01947	7.47955		3.02434	9.35567			1.97145	13.2616		2.98246	4.9397
																																				1.9878	31.9758		2.96891	13.2572			2.03763	14.1714		2.98174	19.5318
																																				2.00219	29.0133		3.02644	12.8392			1.9569	11.4886		2.99126	29.8601
																																				2.00573	24.9149		2.96964	13.1042			1.94903	11.9237		3.02406	35.0065
																																				1.99959	7.44901		2.96155	8.52374			2.03314	10.341		3.02905	34.7723
																																				1.90555	7.7832		3.01584	10.8006			2.03503	13.2923		2.99386	36.9747
																																				2.00271	5.72512		3.00222	15.3799			1.97758	13.6834		2.99251	40.1138
																																				1.90417	6.5167		3.00138	16.7965			2.00752	18.6787		3.01842	36.054
																																				2.02948	17.4415		3.00013	17.4775			1.99512	54.4365		2.97717	42.2194
																																				2.00321	28.0794		2.97486	19.2504			1.99539	35.6966		3.02806	41.707
																																				2.00512	30.6109		2.97611	7.44323			2.0057	46.9019		3.01008	49.213
																																				2.01737	15.2894		2.96871	8.69997			2.00545	52.3839		3.02981	22.2474
																																				2.00221	33.5514		3.04002	9.73312			1.9964	2.27971		2.97195	29.2565
																																				2.0146	50.5836		2.96199	7.90172			1.9769	9.75463		2.97164	32.6383
																																				1.99711	45.6211		2.96705	10.4501			1.99528	41.1412		2.98732	37.7869
																																				1.99668	1.42157		3.01018	12.3266			1.93483	1.46844		3.01394	49.4516
																																				2.04529	1.7367		2.98832	11.4126			2.06363	1.95079		2.99103	5.20807
																																				1.9992	3.74852		2.97218	10.6165			1.97504	1.58804		3.01044	33.5823
																																				2.03658	12.5089		3.00794	15.5914			2.09242	2.99748		2.98835	32.0233
																																				1.94851	9.23802		3.01385	17.1584			2.00717	2.74398		3.00405	11.2275
																																				2.00822	25.1623		3.01715	17.9548			1.88622	3.51601		2.99366	24.917
																																				2.06666	9.62757		2.98663	15.1486			1.90856	7.61316		3.00915	24.5377
																																				1.94574	9.23179		2.99517	22.1203			2.05563	10.8866		2.95671	29.7523
																																				1.98715	4.24599		2.99465	24.9713			2.00793	21.7332		3.0257	20.3935
																																				1.91811	4.98192		3.00589	24.9443			2.02105	24.6208		2.98768	39.4662
																																				1.95098	5.91885		3.02299	29.2523			1.99912	26.7133		3.01769	38.4249
																																				2.02287	11.415		3.03754	28.5388			2.00477	45.4814		3.03193	44.6949
																																				2.05177	13.624		2.97114	31.041			2.0013	50.0764		3.00064	35.7324
																																				1.97835	12.7373		2.97921	26.5348			1.92338	2.3267		3.01008	15.9282
																																				1.93494	10.919		2.98778	5.82504			1.89031	2.92193		2.99522	36.7575
																																				2.05578	11.6305		3.0437	6.36769			1.99574	49.1822		3.02993	35.7475
																																				1.99948	52.3669		2.9908	14.0192			2.06926	3.67567		3.00963	51.2925
																																				2.05429	1.57773		3.034	27.4851			1.91308	1.69177		3.00031	53.4911
																																				1.97725	1.83393		2.97766	34.7888			1.91039	3.583		2.98639	31.0894
																																				2.02528	1.78589		2.97379	33.7663			1.97904	7.1145		3.01851	33.6969
																																				1.87322	3.80903		3.03594	39.1983			1.98542	12.536		2.96782	17.2501
																																				2.00221	4.01752		3.03378	10.149			1.99918	35.6932		2.97014	19.4406
																																				1.96994	4.22985		3.01035	11.1097			1.99346	46.3711		3.03361	43.9815
																																				1.99297	24.3442		3.00032	31.3704			1.99349	33.9466		3.0103	5.24547
																																				2.05996	1.74292		2.98937	40.8391			2.00163	54.983		3.00907	21.0335
																																				2.03313	1.2092		3.02376	37.3685			2.00331	54.4973		2.99373	11.0986
																																				1.95637	2.66861		3.0213	41.9057			1.96932	1.8868		3.00021	24.764
																																				2.0349	3.83423		2.9583	7.44768			1.94461	2.01674		2.97543	52.0261
																																				1.98491	4.39792		2.97029	44.0185			2.11389	3.52241		2.98694	1.18461
																																				2.01012	1.84618		2.98948	51.4683			2.00665	52.5653		3.01124	3.02239
																																				2.12073	2.25814		3.02806	33.3227			1.97758	1.78083		2.97832	3.19486
																																				2.03044	3.30953		3.01108	28.4631			1.91017	3.91366		3.00174	2.13814
																																				1.90819	2.85084		3.0452	32.2789			1.92176	4.69465		2.96723	18.9812
																																				2.07255	7.08887		2.96801	33.3907			2.07162	8.37333		2.99505	18.3661
																																				2.03113	11.6132		3.00636	52.1805			1.98994	11.2995		2.97148	31.4886
																																				1.94547	12.4958		2.98926	17.4616			2.00855	13.5392		3.01341	7.94403
																																				1.95339	10.7515		2.96893	10.8581			2.0012	12.8615		3.00026	7.41652
																																				1.97206	11.9303		3.03207	29.0173			2.05017	11.6237		3.00607	15.6799
																																				1.99495	21.53		3.00679	20.991			1.97207	13.36		2.97967	37.748
																																				2.00376	1.89645		2.98928	24.4564			1.96387	13.5487		2.97477	45.1492
																																				1.94091	2.01525		2.96893	32.4483			1.96058	17.1749		2.97026	46.7253
																																				2.08617	2.01487		2.98992	12.2546			1.95607	15.2567		3.03215	52.4218
																																				2.03872	1.80876		2.9676	21.0387			2.01775	14.3727		3.01221	51.6668
																																				1.94056	2.85306		3.00914	50.7874			1.99762	15.0004		3.00445	39.8001
																																				2.02068	5.53724		2.98477	51.1973			2.00492	54.6336		2.98759	2.46356
																																				1.97365	21.6034		3.01405	52.3131			1.98453	4.8689		2.96328	11.0777
																																				2.01002	22.0626		2.97982	5.31425			2.06456	4.46613		3.02335	18.6064
																																				1.99345	24.8606		2.99323	42.5248			2.03388	9.03556		3.00707	13.7733
																																				2.00242	39.698		2.98488	1.56081			2.03058	20.5873		2.9665	26.3376
																																				1.94622	2.07248		2.96566	46.42			1.99909	23.0937		3.04328	33.902
																																				2.0474	3.51154		2.97439	8.70621			1.99806	28.3511		2.9554	42.5134
																																				1.97209	2.16852		2.98284	40.4726			2.0029	1.18108		3.01283	43.9044
																																				1.97158	3.17831		2.96825	22.3767			2.00701	2.39691		3.02369	39.1037
																																				1.94763	4.35154		2.98753	10.6714			1.99114	2.73756		3.00165	51.9395
																																				2.05899	3.35054		2.96169	26.4037			2.1102	1.70161		2.98547	45.8212
																																				2.04394	11.6589		2.96471	36.7637			2.10199	3.1374		3.00893	45.103
																																				2.05945	13.3172		2.97668	52.5629			1.95326	1.44115		2.99375	6.57898
																																				2.00194	10.5093		3.03443	34.6145			2.0631	3.08005		3.00389	6.42534
																																				1.95777	11.1032		2.9843	42.4876			2.08523	1.62303		2.97518	11.6017
																																				2.01655	9.474		3.00765	43.1207			1.99683	47.9262		3.01963	11.3877
																																				1.95145	9.82644		2.99271	51.141			1.9017	2.34961		2.97592	6.67456
																																				1.99407	20.8927		3.04227	3.01367			1.87887	2.25554		2.97218	8.24187
																																				2.00757	54.0046		3.02434	4.45353			2.07106	3.71923		3.02758	26.7026
																																				1.98732	4.17618		3.03294	35.9455			2.0098	3.62986		3.03336	30.226
																																				2.05934	12.54		3.00724	38.7491			1.99067	7.81063		3.03961	30.2118
																																				1.98321	1.5965		3.0113	51.183			2.05921	7.30986		2.9684	41.3811
																																				2.02622	1.86207		2.98981	2.35322			1.97269	15.8139		3.01822	43.3396
																																				2.01236	12.7562		2.97409	2.42791			1.96082	6.63922		2.98176	49.6594
																																				1.92866	4.59369		2.97238	10.8207			2.02935	10.0491		3.0208	50.2812
																																				1.98434	4.86449		2.98105	19.47			1.99492	11.1991		3.01383	2.65454
																																				2.06832	8.69342		3.03733	34.235			1.99265	19.464		3.02855	30.1718
																																				1.93804	12.0452		2.96593	38.7043			1.99714	49.4444		3.02257	35.6097
																																				1.99503	24.1421		3.02843	41.0698			2.00147	51.6503		2.96997	36.524
																																				1.98934	27.4495		3.00167	41.0324			2.00914	53.6726		3.00666	2.03362
																																				1.98395	22.7567		3.02571	42.4426			1.9926	46.4581		3.02417	2.6588
																																				1.99515	28.1692		2.99474	4.02235			1.91558	1.82652		3.00118	13.651
																																				2.01743	26.7679		2.99478	1.5743			1.99794	1.41579		3.00052	7.22433
																																				2.00007	30.9689		3.00875	1.99871			2.03482	12.4602		2.98038	17.9501
																																				2.00434	40.9699		2.9912	12.1107			1.98338	13.4424		3.0387	20.3932
																																				1.99117	22.0385		3.00328	14.0601			1.97891	14.9885		3.00507	23.1892
																																				1.99756	22.4023		3.02911	40.3419			1.94483	10.0907		3.04178	28.6882
																																				2.01935	25.3482		3.01969	18.2886			1.92332	4.94547		2.95418	33.3338
																																				1.9344	5.63013		2.97822	26.4038			2.01002	10.6261		2.97333	34.9717
																																				1.9232	5.42957		2.99518	20.0289			2.05436	9.98062		3.0018	42.5993
																																				2.03683	5.67879		3.02461	21.7726			1.9691	6.71405		3.00779	48.4449
																																				2.06018	12.7497		2.98049	16.8785			1.97355	5.65386		2.98835	53.7155
																																				1.91612	7.30702		3.01844	48.8771			1.92	5.89813		3.01085	52.1021
																																				2.01166	18.1036		3.02243	51.8703			1.978	6.65288		2.99458	54.9545
																																				1.96964	17.6003		3.00012	52.0819			2.01568	24.6644		3.02126	15.1549
																																				2.01491	18.913		3.00383	52.5406			1.97968	25.4945		3.00237	49.3445
																																				2.01482	15.6358		3.02932	43.0805			1.94266	4.10917		3.01266	13.6054
																																				1.96493	18.0751		3.0396	8.46962			2.05774	5.79705		2.98046	11.8532
																																				2.0197	20.0511		3.02569	7.52341			1.90136	6.76988		2.96892	39.5523
																																				2.05735	15.6741		2.98882	11.8913			1.99326	7.22608		2.95246	30.4086
																																				1.99118	13.3257		3.00011	15.2662			2.0535	8.0791		3.03184	39.5018
																																				1.97863	11.0685		2.98625	16.2784			2.03558	12.2983		3.02259	28.4573
																																				1.96129	16.2224		3.00055	16.6836			2.00123	5.06269		3.02102	44.8413
																																				1.97888	18.67		2.97561	15.5672			2.06858	6.86805		2.99812	1.90598
																																				2.01071	1.84955		2.9743	18.4142			2.0137	6.43819		2.96438	6.51358
																																				2.02663	2.69947		3.00781	15.4033			2.05547	7.72038		2.98088	25.9288
																																				1.96594	10.0662		3.00657	17.7376			1.96979	8.6923		2.97745	29.3145
																																				2.01821	14.3593		2.97364	13.7725			1.92055	6.25168		2.96772	40.2164
																																				1.92138	5.07055		3.00634	14.8864			2.02466	10.366		3.03213	42.3123
																																				2.06062	11.5615		3.00335	20.1839			2.01671	21.285		2.96575	32.1944
																																				1.91261	6.74792		3.02605	22.2766			1.99084	12.9317		3.00708	3.27652
																																				1.97033	5.2512		3.01069	20.0052			1.98055	11.9024		3.00193	4.11444
																																				2.03969	3.35951		2.9829	21.7171			1.9912	34.506		2.97466	21.1842
																																				2.0007	4.16821		2.97724	19.38			1.97981	9.55825		3.01622	22.9039
																																				2.00553	5.11501		2.96783	23.3761			1.9943	24.2037		3.008	26.2275
																																				1.99071	19.7046		3.00913	21.9068			1.94813	1.57015		2.96524	33.2936
																																				2.01153	24.7591		3.01491	21.0766			2.09959	1.80287		2.99692	36.4032
																																				1.99067	25.499		2.98314	21.1178			2.04587	2.42125		3.01235	36.7457
																																				2.02668	5.01333		2.99336	27.703			1.98701	4.68808		2.98634	51.499
																																				2.07546	5.15534		2.99269	25.0342			2.02018	9.76529		3.00468	54.2581
																																				1.96368	6.69968		2.97582	19.7167			2.02868	3.03246		3.02758	47.6703
																																				2.05602	4.90988		2.96851	23.0179			2.08384	5.39402		3.0056	6.06628
																																				2.05141	4.98764		2.97225	23.836			2.05352	7.93999		3.01413	13.4628
																																				1.93285	5.16951		3.00999	17.9417			2.04432	7.98088		3.04782	33.4578
																																				1.92652	7.28636		2.98469	24.3864			2.07707	7.78693		3.03988	33.6771
																																				1.98177	6.94535		2.97764	26.9224			1.95247	15.3533		3.01325	29.3111
																																				2.04018	7.24732		2.95818	26.2118			2.02049	2.0042		3.03705	40.5564
																																				2.03382	7.33857		3.01662	23.1333			2.13508	2.34884		2.96941	43.6015
																																				2.0386	7.11638		3.00519	29.5854			2.00233	20.9465		3.00072	53.3033
																																				1.93248	10.216		3.00442	29.6339			1.87475	3.81035		3.01068	6.52514
																																				1.94822	13.3595		3.02268	33.5679			2.01555	1.5789		3.02409	10.829
																																				2.03679	13.2437		3.01934	51.2304			1.95256	4.12268		2.99692	54.5647
																																				2.02261	20.4945		2.99365	50.5368			1.98298	2.82163		2.973	3.25906
																																				2.01633	21.4846		2.97335	23.4174			1.94916	10.392		3.00126	19.3321
																																				2.03416	19.759		2.98343	24.8558			1.96685	17.0105		2.97587	19.9546
																																				2.01125	30.6911		3.01725	30.8703			2.02334	18.0217		2.99502	54.951
																																				1.99258	30.6668		3.01588	33.1951			1.97821	17.6251		3.01368	8.32765
																																				2.00257	2.35352		2.95879	33.2094			2	26.5429		2.97423	9.04863
																																				2.0756	2.30154		2.99015	34.5818			2.00064	30.034		3.01989	9.82502
																																				2.00482	7.33444		2.99922	37.0666			1.99051	35.5241		2.96309	20.4115
																																				2.01637	13.497		3.02427	36.7464			2.00621	41.0666		3.02534	17.0107
																																				2.00687	15.2046		2.96883	37.9826			1.99041	1.20499		3.02684	52.3996
																																				2.02725	14.9821		2.99904	45.4067			2.11534	1.2501		2.97945	4.07527
																																				1.96254	16.3291		2.957	4.82592			2.0167	1.75867		3.00728	4.92644
																																				1.99871	5.12085		3.02544	37.2528			2.08996	1.49828		3.04076	20.7233
																																				1.95173	5.37453		2.99204	20.7339			1.92597	2.30771		2.96653	13.862
																																				1.96512	6.99883		2.98024	21.9344			1.99308	50.0001		2.97487	27.9611
																																				2.00831	8.8505		2.9643	28.4072			1.98967	53.4724		2.97627	35.8011
																																				2.03354	11.7971		2.97707	25.8799			1.89413	1.40426		3.00711	35.9245
																																				1.99248	17.0159		3.03201	11.6038			1.92795	1.87338		3.01313	40.2191
																																				2.0002	31.6658		2.97789	10.6324			2.10547	2.00134		3.01832	39.4252
																																				1.99005	35.92		3.04041	7.65968			2.04726	5.29259		3.00034	41.3735
																																				1.92508	2.0615		2.988	10.2901			2.06967	8.99607		3.01239	35.7889
																																				1.94557	2.63735		3.04071	6.56683			1.94686	10.17		2.9603	34.5133
																																				1.99794	27.4574		2.98425	5.55958			1.94548	11.2339		2.98088	50.359
																																				1.99768	45.8647		2.96359	43.3821			2.04636	14.2803		3.01514	2.263
																																				1.96869	1.54249		3.00823	46.1498			2.00211	15.3681		2.98836	2.07935
																																				2.06999	5.12477		3.00417	10.473			2.01989	21.2047		3.02044	20.0192
																																				2.0154	5.60384		3.03044	20.1618			1.98685	20.8092		3.02135	14.3493
																																				2.07056	9.03473		2.98373	24.3516			1.98242	23.2296		2.9757	14.7338
																																				2.02533	6.83526		3.02399	43.036			1.99945	26.6571		3.00611	22.6588
																																				1.9599	9.66461		2.98574	33.8595			1.99679	26.2157		3.02007	42.1001
																																				1.9453	10.7136		3.03456	39.2943			2.04039	14.4776		3.00429	51.149
																																				2.00638	10.6826		3.0246	39.9725			1.96973	16.1504		2.98157	8.64894
																																				1.99621	20.8593		3.00361	54.7205			1.99171	31.2722		3.02857	45.4305
																																				2.00821	25.9348		2.99515	54.4387			1.97581	20.64		3.02814	51.0952
																																				2.03431	1.39158		2.96371	11.8386			2.04068	16.1763		3.00119	52.5146
																																				1.97357	2.22789		2.98322	15.5737			2.00737	28.4734		3.00776	54.9295
																																				2.00795	15.5101		3.00242	45.8627			1.9913	29.5951		3.02079	27.7455
																																				1.98053	20.4467		2.96534	7.6237			2.00764	22.3571		2.97321	28.3341
																																				2.02933	20.1529		3.03553	5.31158			1.99446	34.1038		2.97545	51.7011
																																				2.00151	14.9023		3.03357	8.69122			1.98548	2.11189		3.01227	31.4361
																																				1.96401	8.2343		2.99066	17.6018			2.10583	1.75857		2.96335	41.1495
																																				1.96272	10.7203		2.99832	24.0531			2.02347	3.71359		2.95792	42.5488
																																				2.02995	20.0252		2.96277	10.1818			1.8991	3.05801		2.97186	53.4922
																																				2.00813	24.6906		2.98326	6.91454			2.0371	3.10785		3.03298	30.2876
																																				2.02861	11.0631		2.99874	26.4337			1.93608	6.19971		2.98902	29.0836
																																				2.00421	34.9598		2.98259	23.6928			1.92722	5.66856		2.98985	54.6827
																																				2.00449	36.1522		3.01714	2.90524			1.94208	6.18842		2.99177	50.5553
																																				2.00475	22.866		3.04129	5.94965			2.00048	51.2286		2.98955	1.98152
																																				2.00014	24.4942		3.00516	23.7416			2.04775	2.23657		3.00882	1.98233
																																				2.01557	26.4813		2.98242	40.0891			1.99285	4.1274		2.98635	11.9696
																																				1.98508	12.402		3.03209	41.5947			1.93162	1.69416		2.98094	31.2592
																																				1.96964	14.2901		2.95921	3.27799			1.93277	1.91117		3.02324	31.7713
																																				1.96956	13.7656		3.01182	2.92561			2.11173	2.4596		3.00849	33.2721
																																				2.00723	53.539		3.04197	3.52724			1.95982	7.63679		3.02775	32.0075
																																				2.05325	2.29369		3.00103	13.8736			1.95968	9.46821		2.98848	38.6996
																																				2.0467	1.92892		3.04042	36.0776			2.03525	17.7418		2.97413	39.9722
																																				1.96813	2.1673		2.98681	14.2613			1.97058	19.9237		3.00565	41.766
																																				2.03495	3.1552		3.00253	33.9017			2.0397	1.00672		2.99906	48.5222
																																				1.93804	1.3413		3.035	26.6088			1.95854	1.7444		2.99357	38.7913
																																				2.09009	6.3876		2.98106	44.1148			1.95019	2.41861		2.98501	38.3615
																																				1.99578	12.7496		3.02447	21.0143			2.09323	3.57461		3.02951	46.2958
																																				2.00523	2.25028		2.97045	8.12236			2.00149	53.2977		2.98016	21.1669
																																				2.05712	6.7357		2.9947	28.8243			2.00429	53.5323		3.00539	16.3486
																																				1.96487	7.49139		3.03194	27.3384			2.09885	3.19808		2.98812	16.2775
																																				2.02027	8.97036		3.016	30.9031			2.00844	16.8978		2.98457	20.3883
																																				1.96287	7.32629		2.99975	34.8361			1.99499	28.7875		2.94923	30.839
																																				1.96962	8.2818		3.0097	37.6628			1.99192	30.3997		3.0093	24.1701
																																				2.0201	11.3096		2.96982	49.6055			2.00352	30.6548		3.02684	8.07131
																																				1.9949	19.7767		2.98152	49.6853			1.95866	5.41638		2.99453	9.65066
																																				1.96948	18.852		2.96126	9.23924			2.08299	5.63615		3.02623	12.5819
																																				1.98255	20.0441		3.02536	39.9036			1.90301	3.51901		3.03597	16.6759
																																				2.06577	12.4279		2.96367	41.1799			2.05139	4.02386		2.98983	21.3792
																																				2.01529	19.9491		3.0036	48.3822			2.06847	8.74616		2.97935	26.3127
																																				2.01054	20.8329		2.97281	49.6524			1.99573	11.5259		2.97539	40.0242
																																				1.99285	27.3195		3.00479	52.2569			2.01439	10.2354		2.9879	46.283
																																				1.99228	37.1926		3.0104	27.2641			1.98556	9.07314		3.02187	50.0404
																																				2.00113	37.9969		3.02313	32.8833			2.11277	1.97163		3.0016	50.0236
																																				1.99254	37.7898		2.989	14.0416			2.03682	1.59806		3.02051	51.3619
																																				1.9958	32.4002		3.0234	17.9352			2.05495	6.59214		2.98738	1.52
																																				1.99171	30.509		3.02402	26.2395			1.9852	5.59867		3.00961	20.6363
																																				1.99909	32.5737		2.96673	43.7716			1.92895	6.12966		3.00548	39.6774
																																				2.00864	51.4901		2.98137	35.5941			1.99885	7.10722		2.97825	43.2141
																																				2.01692	1.76134		3.02428	51.2569			2.0442	11.0204		2.96004	17.5699
																																				1.96688	4.153		2.97153	38.4964			2.0158	13.6571		2.98823	25.3961
																																				1.96655	9.53242		3.02121	39.3192			1.99519	16.7474		3.0321	32.9693
																																				1.92462	5.32579		2.97089	47.0313			1.99992	30.7254		3.0289	53.1403
																																				1.94723	9.97118		3.01596	50.2057			1.9666	15.7508		3.03096	46.4303
																																				2.03045	11.3215		3.01159	48.6436			2.00391	42.1514		2.9693	51.2609
																																				1.9435	10.8114		3.01627	51.0683			1.94847	4.18725		3.01412	3.37327
																																				2.04929	14.8874		3.04044	32.3199			2.01577	17.1464		2.98666	1.63369
																																				1.9902	13.2535		2.97965	12.1397			1.93448	4.85774		3.0088	18.7115
																																				1.96394	16.1601		2.9649	22.5415			2.00283	29.028		3.01905	22.17
																																				2.00619	16.3445		3.02839	29.9373			2.05526	6.42428		3.02296	9.46918
																																				2.01957	22.3696		2.99763	37.4218			2.01389	5.04699		3.00696	30.7069
																																				1.99345	24.9087		2.97402	44.0018			2.02967	9.77452		2.9833	27.7179
																																				2.03302	14.3605		2.96922	10.0927			1.98528	7.30363		3.02538	29.2768
																																				2.00894	25.8856		2.96593	6.65232			1.98016	13.1319		2.97816	18.3138
																																				2.00163	53.8734		2.97513	10.7207			2.09679	6.49237		2.98147	21.2768
																																				1.96768	2.38329		3.03539	40.1915			2.13316	3.7142		2.97262	24.3467
																																				1.9721	2.15377		2.98834	53.2116			2.03979	4.59171		2.99123	34.3568
																																				1.98116	3.67209		3.0059	50.3118			2.02849	11.2567		2.95692	43.1921
																																				1.98349	7.24697		3.02878	8.11761			2.02935	6.89925		3.02974	6.37185
																																				1.98342	23.5132		2.97828	35.726			1.91615	6.25523		2.97578	20.6361
																																				1.99986	24.4183		3.01663	22.8629			2.00487	5.91951		3.03215	28.4727
																																				1.93668	11.7214		2.99156	35.2116			2.05671	9.97027		2.95565	33.7157
																																				2.00556	17.6739		2.98968	25.8894			1.95322	8.78987		2.97978	52.9523
																																				1.96535	18.4748		3.01309	26.6681			2.04141	11.4611		2.96268	20.1579
																																				2.0153	27.068		2.98987	32.2113			1.96279	11.6954		3.01746	27.899
																																				2.0148	27.1402		2.97149	40.9491			1.99782	13.068		3.01661	7.71018
																																				1.99335	26.9865		3.03502	47.0322			1.98222	12.2977		3.02316	24.955
																																				2.01271	30.7005		3.00099	53.9495			1.98494	14.045		3.02553	47.2843
																																				2.00894	42.7225		3.00026	1.0566			2.01198	31.3499		3.02126	44.1088
																																				2.00961	42.6593		2.98451	7.31252			1.86542	3.11722		3.02764	49.7422
																																				1.91007	2.3157		2.97733	20.0372			2.04455	6.39104		3.00966	1.66346
																																				1.89339	7.60908		3.02718	21.909			1.96455	3.72981		2.98926	2.7799
																																				1.99775	44.5464		2.98182	30.6323			2.01536	5.16387		2.9712	2.83972
																																				1.97253	5.556		3.00257	44.2685			1.97033	5.45339		3.0162	9.46357
																																				1.92994	2.80322		3.00429	43.5069			2.07389	6.63652		2.99782	16.6228
																																				2.03567	13.4188		3.04337	3.43257			2.07187	7.26932		2.99329	22.8066
																																				1.95101	5.60445		2.98039	28.3842			2.0061	11.4305		3.02955	21.4808
																																				1.98894	7.65846		2.98086	9.36576			1.92634	9.01834		2.96052	28.6614
																																				1.99011	26.1633		2.98577	10.004			2.00542	9.51333		2.9897	28.4395
																																				1.99476	28.3658		3.00449	30.404			2.05675	5.17303		2.96805	28.3553
																																				2.0072	53.8738		2.98963	28.3232			2.01156	5.16254		2.95947	29.5506
																																				1.99129	53.9969		2.97836	26.2771			1.95101	5.33741		3.01766	29.6157
																																				1.94084	8.04415		3.0105	51.1482			1.96917	5.73744		3.03541	35.3915
																																				1.97599	7.6433		2.97968	34.9963			1.91193	6.00781		2.99107	40.4194
																																				2.0067	43.3943		3.0432	3.84472			1.97798	5.94534		2.97892	39.6224
																																				1.96208	1.61295		2.9998	9.54596			1.97854	13.8003		3.02833	45.2457
																																				2.11435	3.99957		2.99434	30.6684			1.97675	15.3604		3.01261	51.127
																																				2.12343	3.87022		3.00496	38.4448			1.99556	9.15009		3.02753	9.57142
																																				1.96723	3.83495		3.00808	48.114			1.94865	11.8379		3.03996	28.1023
																																				2.08666	5.47867		3.01724	16.5491			1.91155	7.08511		3.0335	40.4766
																																				1.91895	6.14908		3.02852	10.1842			2.05105	8.56194		3.04077	38.2137
																																				2.05597	7.85624		2.98148	25.2428			1.93038	8.56415		2.99283	45.5898
																																				2.01277	8.7638		2.97273	44.1311			1.97435	10.7362		3.00885	48.2107
																																				2.01949	9.48251		2.98346	7.76552			2.01325	23.1668		3.02247	44.3445
																																				1.99866	1.89135		3.00786	22.0433			1.99799	22.4563		3.00939	41.9338
																																				1.92655	3.82211		2.99112	39.9459			2.03173	19.5723		3.01109	49.7495
																																				1.95802	14.3547		3.03622	28.063			2.00217	24.71		2.99936	2.7949
																																				2.00435	51.7481		2.96682	20.615			1.9979	29.7201		3.00091	31.1283
																																				2.04	1.79481		3.04373	36.9919			1.999	45.9409		3.02046	53.1521
																																				2.00364	54.1793		3.01478	37.889			1.89505	1.00585		2.96885	4.87796
																																				1.99254	2.3681		3.00857	46.2682			2.05196	1.7351		3.0279	8.18208
																																				2.05879	1.86643		2.98082	53.9999			2.05285	1.87094		3.01408	14.1364
																																				2.00785	16.8301		2.97274	18.7565			2.05796	1.98874		3.0093	10.3845
																																				1.96191	12.4082		3.00543	20.4057			2.00561	52.4512		3.02094	38.9334
																																				2.02563	13.2129		2.9736	16.6823			1.97673	15.3711		2.98654	47.6682
																																				1.97532	11.8331		3.01764	42.4843			1.95643	17.3314		2.98375	48.9939
																																				2.0347	12.6776		2.97566	34.6562			1.981	10.7613		3.01385	43.4351
																																				2.03828	18.3152		2.97958	42.2808			2.01826	22.7573		3.02903	5.674
																																				1.97284	15.8922		3.04293	2.74823			2.01121	23.1166		3.02065	5.72281
																																				2.01775	27.618		2.98159	14.344			1.99661	40.0769		2.98799	11.8449
																																				2.01299	21.4851		3.0188	13.168			1.9948	38.673		2.98483	19.7432
																																				1.98626	28.0066		2.97103	13.263			1.90346	2.4245		3.02008	21.9807
																																				1.98047	18.4412		2.98798	12.0422			1.8785	2.20913		3.0183	39.6025
																																				2.09322	7.60107		3.03419	47.3121			1.98195	3.39427		3.02928	38.9949
																																				1.99675	9.77467		2.98731	24.9123			1.95376	7.34264		3.01569	54.1916
																																				2.06153	8.64078		2.9646	33.2405			1.99481	34.2032		2.97939	29.4738
																																				2.03844	11.1719		3.00896	42.193			1.91506	1.70976		3.0188	33.0725
																																				1.9337	10.1806		3.01361	33.5915			1.99164	2.40829		3.00716	3.04047
																																				2.03775	13.926		3.0274	39.9076			2.06547	2.98215		2.96866	13.656
																																				2.02192	14.3926		3.02908	47.0524			1.96889	2.21695		2.97832	26.7988
																																				2.07886	7.53158		2.9673	39.7953			1.98698	27.6069		2.98885	36.0294
																																				2.01122	12.2541		3.02209	26.7807			1.98938	52.8004		2.98112	33.3588
																																				2.00518	26.6436		3.03055	34.3394			2.11586	2.14468		2.99459	37.5757
																																				1.9166	6.50307		2.99879	45.5713			1.97425	4.31208		2.97131	26.7344
																																				1.93859	7.80082		2.97686	53.4576			1.93105	7.75376		3.00192	1.71466
																																				1.92542	9.2262		2.97074	49.1185			2.07529	7.28096		3.01017	14.0914
																																				1.99237	11.5222		2.97806	38.6267			2.05299	5.27305		2.96843	39.6246
																																				1.98853	20.2179		3.00947	1.65825			2.06707	3.91402		2.98323	43.4795
																																				1.98745	23.085		2.99684	1.77045			1.99863	5.21582		3.03345	9.6819
																																				1.99953	1.74759		3.02783	34.4604			1.98013	7.06402		3.02547	19.7173
																																				1.9579	1.55766		2.97364	10.4279			2.06327	5.89359		2.95062	31.0815
																																				2.0597	10.8627		3.01348	14.3244			1.94851	8.66859		3.02528	45.8028
																																				2.06137	13.8447		2.97259	31.0555			2.08616	6.78455		2.98135	53.5726
																																				2.01275	13.1578		3.03168	32.3667			2.05195	8.43155		2.99751	54.944
																																				1.94111	15.7697		3.00332	38.7206			2.03256	4.91676		2.97788	2.1982
																																				2.04754	15.7435		3.03454	40.9133			1.99376	6.8583		2.98072	4.96733
																																				2.02157	15.1192		2.95737	5.99674			2.07855	6.86043		3.01863	5.31479
																																				1.93145	9.27508		3.03249	20.8045			2.09766	6.74083		2.96538	6.9773
																																				2.06831	10.5743		2.98684	32.1169			1.90531	7.9648		2.99165	7.37953
																																				1.97447	11.3443		2.95651	5.74064			2.02887	17.3089		3.00627	8.68738
																																				2.00497	37.9896		3.03807	9.70648			2.01547	15.1806		2.97564	16.8618
																																				1.99924	43.9156		3.01119	10.5806			1.99344	11.627		3.01194	15.442
																																				2.01199	11.3536		2.99541	15.821			2.0057	18.3927		3.00581	23.7534
																																				1.9996	48.9483		3.00821	29.935			2.02305	19.1715		2.99629	30.6484
																																				2.01125	6.30303		2.98803	30.8638			2.01027	18.4761		2.97691	29.3009
																																				1.93036	7.44415		2.97789	30.9989			2.00572	33.77		2.99097	31.7548
																																				2.01201	10.5987		2.95673	33.6883			1.98332	26.6717		3.02703	33.4712
																																				1.97717	20.5405		2.9705	35.5372			1.99235	20.3126		2.95772	43.0736
																																				1.99532	17.9772		2.99095	48.4091			1.99632	23.617		3.00748	44.7676
																																				2.00121	50.3192		3.02117	16.1393			2.00297	51.2134		2.95798	32.9197
																																				1.98999	2.83732		2.99659	18.7733			2.02346	5.90463		2.99351	41.2328
																																				2.08778	2.91778		3.01173	27.5722			2.06723	5.87347		3.04417	43.6146
																																				2.13036	3.28943		2.99045	26.6943			2.01799	8.57535		3.03118	42.7055
																																				2.12407	3.28792		3.03157	32.3952			2.00892	18.6902		2.95927	43.8587
																																				2.05275	6.88873		3.01904	48.2552			2.03353	17.4866		3.0207	43.4903
																																				1.93565	7.80794		2.96877	42.8599			2.00747	31.9796		2.97183	52.7349
																																				1.91713	5.33553		2.96533	28.2921			2.00494	33.7413		2.9988	21.3095
																																				1.97607	18.4888		3.01364	34.1331			1.98228	22.8914		3.02302	23.0188
																																				2.00915	15.0158		2.99001	8.44611			1.9737	12.6245		2.95861	34.3496
																																				2.02063	8.7869		2.97063	11.0532			1.98547	27.7725		3.02219	45.6214
																																				1.97825	8.26699		3.00885	48.4259			2.01012	29.2213		3.01773	51.5329
																																				2.00903	20.0029		3.00724	50.5014			1.99766	32.3852		2.97923	36.8018
																																				2.05385	11.7204		3.02452	50.2566			1.99198	4.00753		3.02799	36.5324
																																				1.96564	12.6916		3.00632	51.2836			1.91373	7.10201		3.01344	12.3105
																																				1.9748	14.5325		2.99878	43.819			1.90386	7.67875		3.03257	6.26894
																																				1.90158	2.54928		3.00653	27.7012			2.07439	8.71677		3.01481	8.08733
																																				2.00337	14.3179		3.02626	25.3625			1.93084	7.71376		2.99898	5.38628
																																				2.04472	12.0646		3.00145	30.9232			2.06995	8.67484		3.02794	6.28609
																																				1.96779	8.49426		2.98584	32.3194			1.9818	20.4281		2.97444	23.2559
																																				2.03959	11.2243		3.03452	49.6342			1.95878	15.1378		2.9509	31.7095
																																				1.99133	10.2483		3.03852	30.2368			2.00511	29.7877		2.98359	33.6477
																																				2.00696	10.219		3.03372	29.7087			1.96305	17.6008		2.99893	39.1231
																																				2.0782	9.67692		3.01357	16.8057			1.92937	8.67002		2.98187	18.2652
																																				2.0407	6.41818		3.01206	23.415			2.03148	8.24702		3.00439	17.8741
																																				2.08403	5.01924		3.01708	22.5984			1.89918	7.41316		3.01875	30.7942
																																				1.92779	5.11632		2.99651	25.0102			1.93052	7.74304		3.02749	39.672
																																				2.03415	17.5355		2.99419	14.4273			1.96363	9.77308		3.03037	41.3353
																																				1.96212	17.9455		2.97935	22.6606			1.98358	12.7089		2.99655	49.4703
																																				1.98452	26.2353		3.03378	37.9926			2.0148	20.373		2.99194	11.9174
																																				2.0021	37.8233		3.03687	43.1238			2.0091	11.4603		2.99509	20.142
																																				1.96587	3.51993		3.04203	2.29838			2.00118	19.4766		2.98268	42.337
																																				1.9526	3.20355		2.97053	11.1056			2.01566	7.17352		2.99707	49.7558
																																				2.07769	3.66737		2.9669	11.9301			1.89977	6.95045		3.03563	41.0125
																																				1.9479	2.71973		2.97482	20.5936			1.97616	8.34791		2.99745	5.72146
																																				2.02823	2.10581		3.00243	6.11153			2.00567	10.2389		2.99966	6.22522
																																				1.99001	2.57637		2.96485	9.79384			1.94829	10.0521		2.95988	6.21769
																																				1.94551	3.262		2.97165	19.1135			1.96327	9.6587		2.96926	33.6996
																																				2.05941	5.03327		2.97011	38.4615			2.01464	9.59964		3.0341	35.1039
																																				2.01513	6.52122		3.00768	49.2016			1.8997	7.37479		2.99091	39.6965
																																				1.94012	13.127		2.95844	33.8436			1.9243	9.11582		2.97515	46.8872
																																				1.99499	54.5815		3.01184	21.7832			1.98437	10.155		2.99061	47.4734
																																							3.00671	37.6167			1.9576	10.4268		2.97362	38.3341
																																							2.99275	54.3392			1.96874	9.90115		2.98433	50.8952
																																							2.97801	29.3868			1.96289	9.49073
																																							2.98911	23.5203			1.9689	9.19178
																																							2.97268	39.5303			2.00747	12.5223
																																							3.01304	52.5648			2.00374	14.3962
																																							2.99815	1.89085			2.01244	24.2952
																																							2.97208	15.2366			1.99518	26.876
																																							3.01144	12.3174			2.00954	27.9039
																																							3.03825	5.14436			2.00452	28.2431
																																							2.96996	43.6618			2.00103	35.6277
																																							3.02275	38.6008			2.00462	36.9315
																																							2.98359	45.0499			1.99877	38.2576
																																							2.96843	44.4816			2.00122	40.3436
																																							3.0023	40.3971			2.00442	41.0034
																																							3.04367	5.52375			2.00065	47.6279
																																							3.01971	46.8139			2.01435	52.8922
																																							2.99303	46.0964			1.99546	54.0245
																																							3.02039	2.94395			1.99771	49.1785
																																							2.99835	7.21549			1.98833	15.6505
																																							2.99559	20.5072			1.9956	8.5154
																																							3.03915	37.5206			1.94383	6.9013
																																							3.00442	17.6142			1.96371	6.4915
																																							3.02317	8.50428			1.9946	42.9578
																																							3.01243	19.3293			1.99213	47.6411
																																							2.97442	48.4811			1.95693	16.8001
																																							3.01445	40.5756			2.06822	1.55475
																																							2.99095	35.0228			1.95721	12.0564
																																							2.96515	33.5386			2.03116	18.9386
																																							3.01055	40.643			1.97653	19.4691
																																							2.99979	34.7014			2.00969	12.1578
																																							2.96809	23.8734			2.00203	17.2212
																																							3.00184	30.717			2.01838	17.4783
																																							2.9899	53.6618			1.99589	30.8564
																																							3.03322	3.23063			2.00511	32.5323
																																							2.9649	48.3143			2.00011	34.5292
																																							2.97368	37.7501			2.06387	1.6758
																																							3.02073	52.2683			1.96696	1.21197
																																							2.97936	39.9142			2.12173	2.49982
																																							2.98697	48.2755			2.11488	2.80969
																																							2.98964	45.664			2.01481	2.30596
																																							3.01022	1.99249			2.00602	2.62772
																																							3.00665	2.00574			1.94822	9.06078
																																							3.02666	27.4858			2.00502	22.5734
																																							2.97394	13.4106			2.05479	1.28138
																																							2.97275	36.7637			2.10768	2.37101
																																							3.00705	25.1396			1.99236	3.60973
																																							2.96288	27.8431			2.03197	11.854
																																							3.01778	47.8339			1.96902	14.4205
																																							3.00352	1.91723			1.95351	14.6168
																																							3.0254	27.5952			1.98413	24.6661
																																							2.97111	34.4108			2.00593	39.809
																																							3.01782	10.5459			2.00879	29.4358
																																							3.00438	54.3274			1.98817	26.5214
																																							3.02856	40.1567			1.99459	39.0335
																																							2.99482	23.5243			2.00289	38.7979
																																											1.97594	1.60398
																																											2.10467	1.34047
																																											1.99319	2.42768
																																											1.9765	1.71629
																																											1.9255	1.96868
																																											1.97157	4.64863
																																											1.99048	9.16696
																																											1.98451	24.118
																																											2.11544	1.7308
																																											1.98271	3.39098
																																											2.06152	6.3468
																																											2.06432	6.43305
																																											1.94564	7.26055
																																											2.02279	8.83569
																																											1.96093	8.7556
																																											1.92389	6.03211
																																											1.99357	20.6232
																																											1.97011	21.1369
																																											1.97302	20.4252
																																											2.00136	23.7668
																																											1.9867	23.3042
																																											1.96723	20.4273
																																											2.04392	17.3003
																																											2.01893	18.0904
																																											2.04287	16.1241
																																											2.0208	23.0848
																																											1.99878	24.2288
																																											2.03371	20.5077
																																											2.0244	20.7981
																																											1.9912	23.9227
																																											2.10857	1.83326
																																											1.88934	2.66636
																																											1.89038	3.25792
																																											1.91945	8.11831
																																											1.96825	9.41214
																																											1.9789	8.74731
																																											1.92313	7.94099
																																											2.02686	10.3302
																																											2.04067	13.9026
																																											1.99473	52.7082
[truncated: 33 more columns]
