# Supplementary material for: Etoposide promotes DNA loop trapping and barrier formation by topoisomerase II
Source: Nat Chem Biol. 2023 Jan 30;19(5):641–50. doi: 10.1038/s41589-022-01235-9 (PMC10154222; doi:10.1038/s41589-022-01235-9)
Supplement: Source Data Fig. 3 — Statistical source data [file 41589_2022_1235_MOESM4_ESM.xlsx]

## Sheet: Fig3
b, top							b, bottom							c																				d
+ yeast topo II, + etoposide		+ yeast topo II, - etoposide		- yeast topo II, - etoposide			+ yeast topo II, + etoposide		+ yeast topo II, - etoposide		- yeast topo II, - etoposide			+ yeast topo II, + etoposide		Fit		+ yeast topo II, - etoposide		Fit		- yeast topo II, - etoposide		Fit			Summary of the double exponential fit parameters
Time(s)	Force (pN)	Time(s)	Force (pN)	Time(s)	Force (pN)		Time(s)	Extension (nm)	Time(s)	Extension (nm)	Time(s)	Extension (nm)		Time (s)	Remaining fraction	Time (s)	Remaining fraction	Time (s)	Remaining fraction	Time (s)	Remaining fraction	Time (s)	Remaining fraction	Time (s)	Remaining fraction		Topo II type	100 µM etoposide	fast-rate faction	fast-rate constant (1/s)	slow-rate fraction	slow-rate constant (1/s)			Replicate	# of traces	t1/2 (s)	mean t1/2 (s)	SD
0	-1.27141	0	-1.92135	0	0.53562		0	410.271	0	609.756	0	357.899		0	0.9939	0	1	0	1	0	1	0	1	0	1		yeast topo II	-	0.230 ± 0.006	0.590 ± 0.101	0.770 ± 0.006	0.0047 ± 0.0001		DNA	1	29	154.49	276.3	169.6
0.0011	-1.92265	0.0114	-2.53901	0.0119	0.18986		0.0011	422.766	0.0114	659.635	0.0119	401.374		0.60302	0.42683	0.12	0.84692	0.60302	0.89423	0.12	0.98386	0.60302	0.9403	0.12	0.99618		yeast topo II	+	0.948 ± 0.002	1.467 ± 0.037	0.052 ± 0.002	0.0056 ± 0.0007			2	28	272.71
0.0021	-0.89074	0.0224	-0.77384	0.0227	-0.64018		0.0021	413.796	0.0224	698.026	0.0227	464.481		1.20603	0.21341	0.24	0.71854	1.20603	0.84615	0.24	0.96879	1.20603	0.93284	0.24	0.99247		human topo IIα	-	0.297 ± 0.005	0.321 ± 0.026	0.703 ± 0.005	0.0043 ± 0.0001			3	24	187.617
0.0033	-1.28775	0.0329	-1.09802	0.0334	-0.05248		0.0033	422.572	0.0329	766.799	0.0334	522.297		1.80905	0.12195	0.36	0.61087	1.80905	0.83654	0.36	0.95473	1.80905	0.93284	0.36	0.98887		human topo IIα	+	0.925 ± 0.003	0.734 ± 0.014	0.075 ± 0.003	0.0079 ± 0.0006			4	27	197.25
0.0044	-0.9994	0.0446	-0.97726	0.0439	-0.07313		0.0044	423.212	0.0446	849.415	0.0439	593.871		2.41206	0.09756	0.48	0.52058	2.41206	0.81731	0.48	0.94159	2.41206	0.92537	0.48	0.98537		human topo IIβ	-	0.130 ± 0.005	1.911 ± 0.933	0.870 ± 0.005	0.0056 ± 0.0001			5	26	569.631
0.0053	-1.08559	0.0572	-0.84447	0.0546	0.09355		0.0053	427.787	0.0572	939.807	0.0546	672.025		3.01508	0.09146	0.6	0.44485	3.01508	0.79808	0.6	0.92933	3.01508	0.92537	0.6	0.98196		human topo IIβ	+	0.800 ± 0.005	1.499 ± 0.105	0.200 ± 0.005	0.0040 ± 0.0004
0.0064	-1.74963	0.0676	-0.70635	0.0647	0.18143		0.0064	440.311	0.0676	1030.41	0.0647	750.793		3.61809	0.09146	0.72	0.38134	3.61809	0.78846	0.72	0.91787	3.61809	0.92537	0.72	0.97866									yeast topo II	1	30	106.969	94	11.6
0.0074	-0.66356	0.0796	-1.03693	0.0748	0.11334		0.0074	432.261	0.0796	1130.85	0.0748	835.687		4.22111	0.09146	0.84	0.32808	4.22111	0.78846	0.84	0.90716	4.22111	0.91791	0.84	0.97544										2	37	90.2853
0.0087	-1.51542	0.0911	-0.57548	0.0861	0.13458		0.0087	448.467	0.0911	1229.67	0.0861	929.741		4.82412	0.06707	0.96	0.2834	4.82412	0.78846	0.96	0.89716	4.82412	0.91045	0.96	0.97232										3	37	84.6997
0.0098	-1.43637	0.102	-0.76233	0.0961	0.53711		0.0098	452.059	0.102	1326.89	0.0961	1017.03		5.42714	0.06707	1.08	0.24594	5.42714	0.77885	1.08	0.88781	5.42714	0.91045	1.08	0.96929
0.0108	-1.58435	0.114	-0.69997	0.1061	-0.12698		0.0108	457.828	0.114	1429.69	0.1061	1109.32		6.03015	0.06098	1.2	0.21451	6.03015	0.77885	1.2	0.87908	6.03015	0.90299	1.2	0.96634									yeat topo II, +ETO	1	57	0.38321	0.5004	0.1332
0.0118	-0.79127	0.1262	-0.417	0.1168	0.44496		0.0118	453.547	0.1262	1548.45	0.1168	1203.31		6.63317	0.06098	1.32	0.18815	6.63317	0.77885	1.32	0.8709	6.63317	0.88806	1.32	0.96347										2	50	0.64525
0.0128	-0.92449	0.1366	-0.52791	0.1272	0.05737		0.0128	461.978	0.1366	1647.54	0.1272	1298.73		7.23618	0.06098	1.44	0.16604	7.23618	0.77885	1.44	0.86326	7.23618	0.88806	1.44	0.96068										3	57	0.47286
0.0138	-0.67296	0.1473	-0.6606	0.1384	0.38838		0.0138	465.368	0.1473	1748.29	0.1384	1404.09		7.8392	0.06098	1.56	0.14749	7.8392	0.77885	1.56	0.85611	7.8392	0.88806	1.56	0.95797
0.0149	-0.71609	0.1582	-0.61736	0.1487	0.6013		0.0149	469.999	0.1582	1851.71	0.1487	1499.76		8.44221	0.05488	1.68	0.13193	8.44221	0.76923	1.68	0.84942	8.44221	0.88806	1.68	0.95533									human topoIIa	1	34	67.3692	78.1788	20.9624
0.016	-1.20928	0.1692	-0.24611	0.1593	0.09221		0.016	480.743	0.1692	1957.97	0.1593	1603.51		9.04523	0.04878	1.8	0.11887	9.04523	0.76923	1.8	0.84316	9.04523	0.87313	1.8	0.95277										2	28	102.34
0.0169	-1.46136	0.1802	-0.51896	0.1706	0.22147		0.0169	489.377	0.1802	2062.07	0.1706	1708.61		9.64824	0.04268	1.92	0.10792	9.64824	0.76923	1.92	0.8373	9.64824	0.87313	1.92	0.95028										3	33	64.8276
0.0179	-1.04934	0.1911	-0.52351	0.1808	-0.18959		0.0179	490.873	0.1911	2166.68	0.1808	1806.84		10.2513	0.04268	2.04	0.09873	10.2513	0.76923	2.04	0.83181	10.2513	0.87313	2.04	0.94785
0.019	-0.44476	0.2026	-0.72394	0.1913	0.29495		0.019	491.933	0.2026	2277.09	0.1913	1906.17		10.8543	0.04268	2.16	0.09102	10.8543	0.75962	2.16	0.82666	10.8543	0.86567	2.16	0.94549									human topoIIa, +ETO	1	53	0.81622	1.0592	0.2331
0.0201	-0.55219	0.2136	-0.31871	0.2015	0.3189		0.0201	498.423	0.2136	2383.83	0.2015	2006.41		11.4573	0.04268	2.28	0.08454	11.4573	0.75962	2.28	0.82184	11.4573	0.86567	2.28	0.9432										2	53	1.0804
0.0211	-1.05069	0.2247	-0.36446	0.2117	0.3827		0.0211	510.008	0.2247	2491.27	0.2117	2103.92		12.0603	0.04268	2.4	0.07911	12.0603	0.75	2.4	0.81732	12.0603	0.86567	2.4	0.94096										3	64	1.281
0.0221	-1.00819	0.2362	0.07626	0.2218	0.31649		0.0221	514.098	0.2362	2599.81	0.2218	2202.68		12.6633	0.04268	2.52	0.07454	12.6633	0.75	2.52	0.81308	12.6633	0.86567	2.52	0.93879
0.0234	-0.74046	0.247	0.46073	0.2324	0.54005		0.0234	521.829	0.247	2706.06	0.2324	2305.49		13.2663	0.04268	2.64	0.07071	13.2663	0.75	2.64	0.8091	13.2663	0.86567	2.64	0.93668									human topoIIb	1	30	92.9429	106.288	34.9198
0.0246	-0.98384	0.2589	-0.03716	0.2437	0.15162		0.0246	529.906	0.2589	2821.7	0.2437	2415.63		13.8694	0.04268	2.76	0.06749	13.8694	0.74038	2.76	0.80536	13.8694	0.86567	2.76	0.93462										2	34	80.0083
0.0258	-1.15932	0.27	0.12221	0.2546	0.10942		0.0258	538.042	0.27	2931.12	0.2546	2523.44		14.4724	0.04268	2.88	0.06479	14.4724	0.74038	2.88	0.80185	14.4724	0.86567	2.88	0.93262										3	32	145.912
0.0269	-0.85589	0.2813	-0.71793	0.2647	0.35183		0.0269	542.286	0.2813	3047.16	0.2647	2622.95		15.0754	0.04268	3	0.06252	15.0754	0.73077	3	0.79854	15.0754	0.86567	3	0.93067
0.028	-1.09972	0.2925	-0.1698	0.2754	0.1397		0.028	551.055	0.2925	3155.7	0.2754	2725.2		15.6784	0.04268	3.12	0.0606	15.6784	0.73077	3.12	0.79544	15.6784	0.86567	3.12	0.92877									human topoIIb, +ETO	1	51	0.3402	0.9356	0.8379
0.029	-0.62208	0.3034	0.12948	0.2863	0.23716		0.029	553.63	0.3034	3260.35	0.2863	2834.51		16.2814	0.04268	3.24	0.05899	16.2814	0.72115	3.24	0.79252	16.2814	0.86567	3.24	0.92692										2	44	1.8937
0.03	-0.95224	0.3149	0.44417	0.2968	0.20555		0.03	564.444	0.3149	3375.9	0.2968	2937.38		16.8844	0.04268	3.36	0.05764	16.8844	0.71154	3.36	0.78977	16.8844	0.85821	3.36	0.92512										3	48	0.57291
0.0311	-1.14446	0.3281	0.49831	0.3073	0.6331		0.0311	573.154	0.3281	3494.28	0.3073	3041.09		17.4874	0.04268	3.48	0.0565	17.4874	0.71154	3.48	0.78718	17.4874	0.85075	3.48	0.92337
0.0321	-0.70286	0.3382	1.19889	0.3178	0.3083		0.0321	575.849	0.3382	3602.21	0.3178	3146.03		18.0905	0.04268	3.6	0.05553	18.0905	0.71154	3.6	0.78474	18.0905	0.85075	3.6	0.92166
0.0331	-1.23686	0.3483	1.95991	0.3283	0.47078		0.0331	588.137	0.3483	3699.81	0.3283	3248.07		18.6935	0.04268	3.72	0.05472	18.6935	0.71154	3.72	0.78243	18.6935	0.85075	3.72	0.92
0.0341	-0.93811	0.3592	3.49095	0.3389	0.57911		0.0341	591.467	0.3592	3804.31	0.3389	3349.58		19.2965	0.04268	3.84	0.05403	19.2965	0.71154	3.84	0.78025	19.2965	0.85075	3.84	0.91838
0.0351	-0.7838	0.3698	6.22137	0.3498	0.00616		0.0351	596.96	0.3698	3899.41	0.3498	3460.06		19.8995	0.04268	3.96	0.05345	19.8995	0.71154	3.96	0.7782	19.8995	0.85075	3.96	0.9168
0.036	-1.1459	0.3815	11.6614	0.3602	0.97599		0.036	608.205	0.3815	3994.03	0.3602	3563.57		20.5025	0.04268	4.08	0.05296	20.5025	0.71154	4.08	0.77625	20.5025	0.85075	4.08	0.91526
0.0371	-1.10011	0.3927	11.263	0.3713	1.00019		0.0371	613.256	0.3927	4107.65	0.3713	3669.89		21.1055	0.04268	4.2	0.05254	21.1055	0.70192	4.2	0.77441	21.1055	0.85075	4.2	0.91376
0.0381	-1.11451	0.4037	19.2383	0.3816	1.47512		0.0381	621.191	0.4037	4187.53	0.3816	3771.79		21.7085	0.04268	4.32	0.05218	21.7085	0.69231	4.32	0.77267	21.7085	0.85075	4.32	0.9123
0.0391	-0.88195	0.4154	21.9203	0.393	2.12345		0.0391	626.729	0.4154	4296.88	0.393	3878.62		22.3116	0.04268	4.44	0.05188	22.3116	0.69231	4.44	0.77102	22.3116	0.84328	4.44	0.91087
0.0401	-1.39135	0.4258	29.6388	0.4038	3.10925		0.0401	635.734	0.4258	4378.32	0.4038	3988.19		22.9146	0.04268	4.56	0.05162	22.9146	0.69231	4.56	0.76945	22.9146	0.84328	4.56	0.90948
0.0414	-1.02823	0.4373	43.4113	0.4147	6.01015		0.0414	644.42	0.4373	4445.8	0.4147	4085.21		23.5176	0.04268	4.68	0.05139	23.5176	0.69231	4.68	0.76796	23.5176	0.83582	4.68	0.90813
0.0424	-0.90786	0.4489	58.5023	0.4248	9.97248		0.0424	650.778	0.4489	4509.2	0.4248	4174.31		24.1206	0.04268	4.8	0.0512	24.1206	0.68269	4.8	0.76654	24.1206	0.83582	4.8	0.9068
0.0436	-0.57509	0.4603	57.7125	0.4358	18.5048		0.0436	655.807	0.4603	4510.6	0.4358	4254.01		24.7236	0.04268	4.92	0.05103	24.7236	0.68269	4.92	0.76519	24.7236	0.83582	4.92	0.90551
0.0446	-0.75667	0.4711	58.9133	0.448	32.2357		0.0446	666.846	0.4711	4509.43	0.448	4328.32		25.3266	0.04268	5.04	0.05089	25.3266	0.67308	5.04	0.76391	25.3266	0.83582	5.04	0.90425
0.0455	-0.83905	0.483	58.658	0.4588	47.8531		0.0455	675.845	0.483	4511.5	0.4588	4387.99		25.9296	0.04268	5.16	0.05076	25.9296	0.67308	5.16	0.76268	25.9296	0.83582	5.16	0.90302
0.0466	-0.62902	0.4941	59.3165	0.4698	60.1694		0.0466	680.703	0.4941	4508.89	0.4698	4429.4		26.5327	0.04268	5.28	0.05064	26.5327	0.67308	5.28	0.76151	26.5327	0.83582	5.28	0.90182
0.0477	-0.85487	0.505	58.6048	0.4807	59.5825		0.0477	689.891	0.505	4512.77	0.4807	4426.02		27.1357	0.04268	5.4	0.05055	27.1357	0.67308	5.4	0.76039	27.1357	0.83582	5.4	0.90065
0.0486	-0.17954	0.5161	58.3499	0.4926	59.5461		0.0486	692.844	0.5161	4512.06	0.4926	4429.09		27.7387	0.04268	5.52	0.05046	27.7387	0.66346	5.52	0.75932	27.7387	0.83582	5.52	0.89951
0.0497	-0.75499	0.5263	58.5325	0.5033	59.0638		0.0497	705.513	0.5263	4516.78	0.5033	4427.04		28.3417	0.04268	5.64	0.05038	28.3417	0.66346	5.64	0.75829	28.3417	0.83582	5.64	0.89839
0.0506	-1.07352	0.5393	58.7398	0.5145	59.3997		0.0506	715.68	0.5393	4514.27	0.5145	4426.66		28.9447	0.04268	5.76	0.0503	28.9447	0.66346	5.76	0.75731	28.9447	0.82836	5.76	0.8973
0.0517	-0.6388	0.5494	58.3382	0.5247	58.616		0.0517	720.706	0.5494	4514.65	0.5247	4429.26		29.5477	0.03659	5.88	0.05024	29.5477	0.66346	5.88	0.75636	29.5477	0.82836	5.88	0.89623
0.0527	-0.81413	0.5612	58.2299	0.5358	59.2556		0.0527	729.976	0.5612	4514.69	0.5358	4426.91		30.1507	0.03659	6	0.05018	30.1507	0.66346	6	0.75545	30.1507	0.81343	6	0.89519
0.0538	-1.48365	0.5716	58.3856	0.546	58.8931		0.0538	742.778	0.5716	4517.46	0.546	4429.61		30.7538	0.03659	6.12	0.05012	30.7538	0.66346	6.12	0.75458	30.7538	0.81343	6.12	0.89417
0.0548	-0.87414	0.5834	58.6575	0.5566	58.8095		0.0548	746.844	0.5834	4516.01	0.5566	4428.37		31.3568	0.03659	6.24	0.05007	31.3568	0.65385	6.24	0.75373	31.3568	0.81343	6.24	0.89318
0.0558	-0.93303	0.5943	58.2846	0.5671	59.1287		0.0558	755.188	0.5943	4515.32	0.5671	4427.74		31.9598	0.03659	6.36	0.05002	31.9598	0.65385	6.36	0.75292	31.9598	0.81343	6.36	0.8922
0.0567	-1.05585	0.6056	58.0149	0.5779	58.6884		0.0567	764.633	0.6056	4519.23	0.5779	4429		32.5628	0.03659	6.48	0.04997	32.5628	0.65385	6.48	0.75213	32.5628	0.79851	6.48	0.89125
0.0579	-0.80747	0.6168	58.5641	0.5886	58.8535		0.0579	771.364	0.6168	4517.41	0.5886	4425.63		33.1658	0.03659	6.6	0.04992	33.1658	0.65385	6.6	0.75136	33.1658	0.79851	6.6	0.89032
0.0591	-0.70929	0.6278	58.9172	0.599	59.2374		0.0591	780.858	0.6278	4517.32	0.599	4425.67		33.7688	0.03659	6.72	0.04988	33.7688	0.64423	6.72	0.75063	33.7688	0.79104	6.72	0.88941
0.0601	-0.71841	0.6397	58.7386	0.6096	58.9025		0.0601	789.042	0.6397	4519.25	0.6096	4429.85		34.3719	0.03659	6.84	0.04984	34.3719	0.63462	6.84	0.74991	34.3719	0.79104	6.84	0.88852
0.0612	-0.53168	0.6506	58.654	0.62	58.9836		0.0612	796.469	0.6506	4515.03	0.62	4427.06		34.9749	0.03659	6.96	0.0498	34.9749	0.63462	6.96	0.74921	34.9749	0.79104	6.96	0.88765
0.0621	-1.15371	0.6633	58.712	0.6308	59.5107		0.0621	809.141	0.6633	4516.67	0.6308	4428.26		35.5779	0.03659	7.08	0.04976	35.5779	0.63462	7.08	0.74853	35.5779	0.79104	7.08	0.8868
0.0634	-0.47003	0.6742	58.8926	0.6408	58.8598		0.0634	814.595	0.6742	4519.03	0.6408	4426.58		36.1809	0.03659	7.2	0.04972	36.1809	0.625	7.2	0.74788	36.1809	0.79104	7.2	0.88596
0.0645	-0.59312	0.6857	58.6688	0.6517	55.4949		0.0645	823.324	0.6857	4518.17	0.6517	4439.24		36.7839	0.03659	7.32	0.04969	36.7839	0.625	7.32	0.74723	36.7839	0.79104	7.32	0.88514
0.0657	-1.03671	0.6969	58.3604	0.6619	60.103		0.0657	837.578	0.6969	4517.19	0.6619	4453.31		37.3869	0.03659	7.44	0.04965	37.3869	0.625	7.44	0.74661	37.3869	0.78358	7.44	0.88434
0.0667	-0.47268	0.7081	58.5515	0.6724	59.0375		0.0667	840.218	0.7081	4518.42	0.6724	4454.79		37.99	0.03659	7.56	0.04961	37.99	0.625	7.56	0.74599	37.99	0.78358	7.56	0.88355
0.0677	-1.05679	0.7189	58.5783	0.6832	59.2974		0.0677	853.525	0.7189	4517.54	0.6832	4453.27		38.593	0.03659	7.68	0.04958	38.593	0.60577	7.68	0.7454	38.593	0.78358	7.68	0.88278
0.0688	-0.7926	0.7303	58.3076	0.6945	59.1519		0.0688	862.318	0.7303	4517.29	0.6945	4451.6		39.196	0.03659	7.8	0.04954	39.196	0.60577	7.8	0.74481	39.196	0.78358	7.8	0.88203
0.0699	-0.87719	0.7442	58.1933	0.7048	59.189		0.0699	871.919	0.7442	4518.8	0.7048	4452.89		39.799	0.03659	7.92	0.04951	39.799	0.60577	7.92	0.74424	39.799	0.78358	7.92	0.88129
0.071	-1.01879	0.7558	58.588	0.7156	59.2637		0.071	880.886	0.7558	4514.67	0.7156	4454.29		40.402	0.03659	8.04	0.04947	40.402	0.60577	8.04	0.74367	40.402	0.78358	8.04	0.88056
0.072	-0.44589	0.7684	58.3055	0.7258	59.2439		0.072	886.527	0.7684	4519.34	0.7258	4451.97		41.005	0.03659	8.16	0.04944	41.005	0.60577	8.16	0.74312	41.005	0.78358	8.16	0.87985
0.0731	-1.22601	0.7789	58.6896	0.7366	58.7887		0.0731	900.424	0.7789	4519.15	0.7366	4452.78		41.608	0.03659	8.28	0.0494	41.608	0.60577	8.28	0.74258	41.608	0.78358	8.28	0.87916
0.074	-0.65801	0.7898	57.9869	0.7469	59.5136		0.074	903.752	0.7898	4518.08	0.7469	4451.11		42.2111	0.03659	8.4	0.04937	42.2111	0.60577	8.4	0.74204	42.2111	0.78358	8.4	0.87847
0.0751	-0.96466	0.8013	58.7968	0.7579	59.4736		0.0751	915.565	0.8013	4519.82	0.7579	4453.28		42.8141	0.03659	8.52	0.04934	42.8141	0.60577	8.52	0.74152	42.8141	0.77612	8.52	0.8778
0.0761	-0.78839	0.8132	58.9657	0.7684	59.191		0.0761	923.87	0.8132	4517.99	0.7684	4453.75		43.4171	0.03659	8.64	0.0493	43.4171	0.59615	8.64	0.741	43.4171	0.77612	8.64	0.87714
0.0771	0.038	0.8244	58.0096	0.7796	59.2993		0.0771	928.81	0.8244	4518.96	0.7796	4453.06		44.0201	0.03659	8.76	0.04927	44.0201	0.59615	8.76	0.74049	44.0201	0.76866	8.76	0.87649
0.0783	-0.66127	0.8357	57.9267	0.7906	58.9924		0.0783	941.105	0.8357	4519.01	0.7906	4454.4		44.6231	0.03659	8.88	0.04924	44.6231	0.59615	8.88	0.73998	44.6231	0.76866	8.88	0.87585
0.0794	-0.46768	0.8463	58.7987	0.8009	58.9742		0.0794	948.698	0.8463	4517.43	0.8009	4454.48		45.2261	0.03659	9	0.0492	45.2261	0.59615	9	0.73949	45.2261	0.76866	9	0.87523
0.0806	-0.27319	0.8576	58.5826	0.8125	59.0943		0.0806	959.654	0.8576	4517.05	0.8125	4453.58		45.8291	0.03659	9.12	0.04917	45.8291	0.59615	9.12	0.739	45.8291	0.76119	9.12	0.87461
0.0816	-0.88665	0.8694	57.9096	0.8233	58.8547		0.0816	971.774	0.8694	4516.11	0.8233	4453.79		46.4322	0.03659	9.24	0.04914	46.4322	0.58654	9.24	0.73851	46.4322	0.76119	9.24	0.87401
0.0827	-0.93422	0.8819	58.183	0.8338	59.277		0.0827	980.296	0.8819	4519.56	0.8338	4453.33		47.0352	0.03659	9.36	0.0491	47.0352	0.58654	9.36	0.73803	47.0352	0.76119	9.36	0.87342
0.0839	-0.34598	0.8933	59.1604	0.8443	58.7933		0.0839	987.519	0.8933	4519.21	0.8443	4454.79		47.6382	0.03659	9.48	0.04907	47.6382	0.58654	9.48	0.73755	47.6382	0.76119	9.48	0.87283
0.0849	-0.82941	0.9041	57.5958	0.8548	58.6694		0.0849	998.963	0.9041	4517.9	0.8548	4455.65		48.2412	0.03659	9.6	0.04904	48.2412	0.58654	9.6	0.73708	48.2412	0.76119	9.6	0.87226
0.0859	-0.57205	0.9168	58.954	0.8657	58.8101		0.0859	1005.21	0.9168	4517.58	0.8657	4454.64		48.8442	0.03659	9.72	0.049	48.8442	0.58654	9.72	0.73661	48.8442	0.76119	9.72	0.87169
0.0869	-0.44963	0.9269	58.2917	0.8759	59.0821		0.0869	1015.72	0.9269	4519.31	0.8759	4453.33		49.4472	0.03659	9.84	0.04897	49.4472	0.58654	9.84	0.73615	49.4472	0.75373	9.84	0.87114
0.088	-0.68216	0.9372	58.3721	0.8862	59.5682		0.088	1028.67	0.9372	4519.14	0.8862	4455.71		50.0502	0.03659	9.96	0.04894	50.0502	0.58654	9.96	0.73569	50.0502	0.75373	9.96	0.87059
0.0893	-0.49672	0.9473	57.7858	0.8989	58.8875		0.0893	1036.41	0.9473	4518.51	0.8989	4454.8		50.6533	0.03659	10.08	0.04891	50.6533	0.58654	10.08	0.73523	50.6533	0.75373	10.08	0.87005
0.0906	-0.38454	0.9596	58.5287	0.91	59.2039		0.0906	1046.17	0.9596	4516.48	0.91	4454.05		51.2563	0.03659	10.2	0.04887	51.2563	0.58654	10.2	0.73478	51.2563	0.75373	10.2	0.86952
0.0918	-0.65672	0.9696	58.6015	0.9214	59.257		0.0918	1057.75	0.9696	4517.06	0.9214	4453.34		51.8593	0.03659	10.32	0.04884	51.8593	0.58654	10.32	0.73433	51.8593	0.75373	10.32	0.869
0.0929	-0.8159	0.9804	58.7037	0.9326	59.1626		0.0929	1069.08	0.9804	4517.41	0.9326	4455.35		52.4623	0.03659	10.44	0.04881	52.4623	0.58654	10.44	0.73388	52.4623	0.75373	10.44	0.86848
0.094	-0.3907	0.9911	58.9882	0.9436	59.1496		0.094	1076.6	0.9911	4513.87	0.9436	4452.91		53.0653	0.03659	10.56	0.04877	53.0653	0.58654	10.56	0.73344	53.0653	0.75373	10.56	0.86797
0.095	-0.73383	1.0024	58.7718	0.9554	59.7361		0.095	1088.13	1.0024	4516.73	0.9554	4451.72		53.6683	0.03659	10.68	0.04874	53.6683	0.58654	10.68	0.733	53.6683	0.75373	10.68	0.86747
0.096	-0.5865	1.0129	58.2397	0.9669	59.1187		0.096	1097.09	1.0129	4516.99	0.9669	4453.91		54.2714	0.03659	10.8	0.04871	54.2714	0.58654	10.8	0.73256	54.2714	0.75373	10.8	0.86698
0.097	-0.34406	1.0243	58.6005	0.9777	58.8754		0.097	1104.56	1.0243	4515.23	0.9777	4455.94		54.8744	0.03659	10.92	0.04868	54.8744	0.58654	10.92	0.73212	54.8744	0.75373	10.92	0.86649
0.0981	-0.68898	1.0356	57.9681	0.9878	58.8142		0.0981	1116.42	1.0356	4516.83	0.9878	4452.77		55.4774	0.03659	11.04	0.04864	55.4774	0.58654	11.04	0.73169	55.4774	0.75373	11.04	0.86601
0.0991	-0.74917	1.0465	58.0272	0.9983	58.8916		0.0991	1125.86	1.0465	4516.41	0.9983	4454.85		56.0804	0.03659	11.16	0.04861	56.0804	0.58654	11.16	0.73125	56.0804	0.75373	11.16	0.86554
0.1003	-0.21365	1.0579	58.0915	1.0097	59.4821		0.1003	1133.46	1.0579	4519.28	1.0097	4454.67		56.6834	0.03659	11.28	0.04858	56.6834	0.58654	11.28	0.73082	56.6834	0.75373	11.28	0.86507
0.1014	-0.77053	1.069	58.097	1.0205	59.2491		0.1014	1145.33	1.069	4518.26	1.0205	4454.4		57.2864	0.03659	11.4	0.04855	57.2864	0.58654	11.4	0.73039	57.2864	0.75373	11.4	0.86461
0.1024	-0.69767	1.0801	58.6564	1.0313	59.4466		0.1024	1155.81	1.0801	4521.17	1.0313	4454.62		57.8894	0.03659	11.52	0.04851	57.8894	0.58654	11.52	0.72996	57.8894	0.75373	11.52	0.86416
0.1035	0.02383	1.0912	58.4657	1.0421	59.5439		0.1035	1161.11	1.0912	4517.08	1.0421	4452.07		58.4925	0.03659	11.64	0.04848	58.4925	0.58654	11.64	0.72954	58.4925	0.75373	11.64	0.86371
0.1046	-0.43154	1.1032	57.9372	1.0521	58.6946		0.1046	1174.32	1.1032	4521.07	1.0521	4453.5		59.0955	0.03659	11.76	0.04845	59.0955	0.58654	11.76	0.72911	59.0955	0.75373	11.76	0.86326
0.1057	-0.57957	1.1141	57.9085	1.0629	59.8004		0.1057	1185.76	1.1141	4515.94	1.0629	4456.48		59.6985	0.03659	11.88	0.04842	59.6985	0.58654	11.88	0.72869	59.6985	0.75373	11.88	0.86283
0.1068	-0.70369	1.1244	58.5334	1.0738	59.1643		0.1068	1193.62	1.1244	4519.27	1.0738	4455.33		60.3015	0.03659	12	0.04838	60.3015	0.58654	12	0.72827	60.3015	0.75373	12	0.86239
0.1078	-0.50621	1.1363	58.6458	1.084	59.7219		0.1078	1203.31	1.1363	4515.9	1.084	4455.59		60.9045	0.03659	12.12	0.04835	60.9045	0.58654	12.12	0.72785	60.9045	0.75373	12.12	0.86196
0.1087	-0.86799	1.1487	58.1521	1.0948	58.731		0.1087	1214.27	1.1487	4517.43	1.0948	4455.6		61.5075	0.03659	12.24	0.04832	61.5075	0.58654	12.24	0.72743	61.5075	0.75373	12.24	0.86154
0.1098	-0.44689	1.1613	58.9949	1.105	58.8407		0.1098	1222.65	1.1613	4518.21	1.105	4457.43		62.1106	0.03659	12.36	0.04829	62.1106	0.58654	12.36	0.72701	62.1106	0.75373	12.36	0.86112
0.1109	-0.40694	1.1713	57.9383	1.116	59.1914		0.1109	1231.75	1.1713	4516.26	1.116	4456.4		62.7136	0.03659	12.48	0.04825	62.7136	0.57692	12.48	0.72659	62.7136	0.75373	12.48	0.86071
0.1122	-0.47881	1.1819	58.2103	1.126	59.7801		0.1122	1243.83	1.1819	4517.75	1.126	4455.92		63.3166	0.03659	12.6	0.04822	63.3166	0.57692	12.6	0.72617	63.3166	0.75373	12.6	0.8603
0.1136	-0.80553	1.1931	57.9695	1.1366	58.888		0.1136	1256.95	1.1931	4518.91	1.1366	4458.81		63.9196	0.03659	12.72	0.04819	63.9196	0.56731	12.72	0.72576	63.9196	0.75373	12.72	0.85989
0.1146	-0.77985	1.205	58.6971	1.147	59.7575		0.1146	1265.24	1.205	4518.19	1.147	4453.61		64.5226	0.03659	12.84	0.04816	64.5226	0.56731	12.84	0.72534	64.5226	0.75373	12.84	0.85949
0.1156	-0.77716	1.2166	58.2095	1.1576	58.9665		0.1156	1275.34	1.2166	4520.35	1.1576	4454.74		65.1256	0.03659	12.96	0.04813	65.1256	0.56731	12.96	0.72493	65.1256	0.74627	12.96	0.85909
0.1167	-1.1924	1.2286	58.2845	1.1681	58.8003		0.1167	1286.43	1.2286	4517.45	1.1681	4455.83		65.7286	0.03659	13.08	0.04809	65.7286	0.56731	13.08	0.72451	65.7286	0.74627	13.08	0.8587
0.1177	-0.58572	1.2396	57.8914	1.1789	59.1495		0.1177	1293.48	1.2396	4520.21	1.1789	4454.95		66.3317	0.03659	13.2	0.04806	66.3317	0.56731	13.2	0.7241	66.3317	0.74627	13.2	0.85831
0.1187	-0.79773	1.2511	58.1032	1.1895	58.4697		0.1187	1304.27	1.2511	4517.73	1.1895	4452.67		66.9347	0.03659	13.32	0.04803	66.9347	0.56731	13.32	0.72369	66.9347	0.74627	13.32	0.85792
0.1196	-0.42891	1.2627	58.4423	1.1999	59.2456		0.1196	1312.92	1.2627	4516.97	1.1999	4460.81		67.5377	0.03659	13.44	0.048	67.5377	0.56731	13.44	0.72327	67.5377	0.74627	13.44	0.85754
0.1206	-0.4304	1.274	57.8051	1.2106	58.9781		0.1206	1322.94	1.274	4519.22	1.2106	4463.73		68.1407	0.03659	13.56	0.04796	68.1407	0.56731	13.56	0.72286	68.1407	0.74627	13.56	0.85716
0.1217	-0.66002	1.2856	58.4328	1.2211	59.1257		0.1217	1333.83	1.2856	4518.62	1.2211	4462.15		68.7437	0.03659	13.68	0.04793	68.7437	0.56731	13.68	0.72245	68.7437	0.73881	13.68	0.85678
0.1227	-0.71012	1.2969	58.3539	1.2323	59.0633		0.1227	1341.01	1.2969	4516.69	1.2323	4460.93		69.3467	0.03659	13.8	0.0479	69.3467	0.56731	13.8	0.72204	69.3467	0.73881	13.8	0.85641
0.124	-0.61637	1.3083	59.0029	1.243	58.9831		0.124	1353.56	1.3083	4518.23	1.243	4461.6		69.9497	0.03659	13.92	0.04787	69.9497	0.56731	13.92	0.72163	69.9497	0.73881	13.92	0.85604
0.125	-0.6245	1.3208	58.6626	1.2536	58.9967		0.125	1362.1	1.3208	4516.38	1.2536	4465.48		70.5528	0.03659	14.04	0.04784	70.5528	0.56731	14.04	0.72123	70.5528	0.73881	14.04	0.85567
0.126	-0.35232	1.332	58.3595	1.2643	59.3288		0.126	1371.27	1.332	4521.35	1.2643	4463.91		71.1558	0.03659	14.16	0.0478	71.1558	0.56731	14.16	0.72082	71.1558	0.73881	14.16	0.85531
0.1271	-0.28398	1.3438	58.0453	1.275	59.707		0.1271	1381.36	1.3438	4516.58	1.275	4458.26		71.7588	0.03659	14.28	0.04777	71.7588	0.55769	14.28	0.72041	71.7588	0.73881	14.28	0.85495
0.1282	-0.49967	1.3549	58.211	1.2865	59.0594		0.1282	1391.61	1.3549	4516.9	1.2865	4461.52		72.3618	0.03659	14.4	0.04774	72.3618	0.55769	14.4	0.72	72.3618	0.73881	14.4	0.85459
0.1291	-0.02304	1.3684	58.256	1.297	59.2219		0.1291	1398.23	1.3684	4517.96	1.297	4461.17		72.9648	0.03659	14.52	0.04771	72.9648	0.55769	14.52	0.7196	72.9648	0.73881	14.52	0.85424
0.1301	-0.23708	1.3785	57.7884	1.3076	59.9096		0.1301	1410.51	1.3785	4519.51	1.3076	4460.35		73.5678	0.03659	14.64	0.04768	73.5678	0.55769	14.64	0.71919	73.5678	0.73881	14.64	0.85389
0.1313	-0.33675	1.3897	58.1951	1.319	59.612		0.1313	1420.59	1.3897	4518.76	1.319	4461.71		74.1709	0.03659	14.76	0.04764	74.1709	0.54808	14.76	0.71878	74.1709	0.73134	14.76	0.85354
0.1322	-0.59932	1.401	58.6838	1.3298	58.874		0.1322	1431.38	1.401	4519.68	1.3298	4464.66		74.7739	0.03659	14.88	0.04761	74.7739	0.54808	14.88	0.71838	74.7739	0.73134	14.88	0.85319
0.1333	-0.54282	1.4125	58.1688	1.3402	59.2179		0.1333	1440.48	1.4125	4519.13	1.3402	4461.23		75.3769	0.03659	15	0.04758	75.3769	0.53846	15	0.71797	75.3769	0.73134	15	0.85284
0.1343	-0.54852	1.4231	57.5997	1.3522	59.3348		0.1343	1450.02	1.4231	4519.74	1.3522	4462.75		75.9799	0.03659	15.12	0.04755	75.9799	0.53846	15.12	0.71757	75.9799	0.73134	15.12	0.8525
0.1353	-0.64682	1.4334	58.7563	1.3624	59.0449		0.1353	1459.33	1.4334	4521.61	1.3624	4462.63		76.5829	0.03659	15.24	0.04752	76.5829	0.53846	15.24	0.71717	76.5829	0.73134	15.24	0.85216
0.1367	-0.6343	1.4434	58.9922	1.3734	59.0082		0.1367	1474.9	1.4434	4518.11	1.3734	4461.35		77.1859	0.03659	15.36	0.04748	77.1859	0.53846	15.36	0.71676	77.1859	0.73134	15.36	0.85182
0.1379	-0.96526	1.4548	58.856	1.3845	59.0994		0.1379	1485.85	1.4548	4520.52	1.3845	4461.6		77.7889	0.03659	15.48	0.04745	77.7889	0.53846	15.48	0.71636	77.7889	0.73134	15.48	0.85149
0.1393	-0.54128	1.4655	58.238	1.396	59.3184		0.1393	1496.09	1.4655	4519	1.396	4461.85		78.392	0.03659	15.6	0.04742	78.392	0.53846	15.6	0.71596	78.392	0.73134	15.6	0.85115
0.1403	-0.42298	1.4769	58.0814	1.4061	59.5076		0.1403	1504.2	1.4769	4520.84	1.4061	4465.02		78.995	0.03659	15.72	0.04739	78.995	0.53846	15.72	0.71555	78.995	0.73134	15.72	0.85082
0.1413	-0.8058	1.4882	58.6068	1.4172	59.2221		0.1413	1515.85	1.4882	4519.48	1.4172	4463.49		79.598	0.03659	15.84	0.04736	79.598	0.53846	15.84	0.71515	79.598	0.73134	15.84	0.85049
0.1425	-0.64791	1.4999	58.7868	1.4278	59.6669		0.1425	1526.16	1.4999	4518.04	1.4278	4461.82		80.201	0.03659	15.96	0.04733	80.201	0.53846	15.96	0.71475	80.201	0.73134	15.96	0.85016
0.1436	-0.41757	1.5119	58.9888	1.438	58.9732		0.1436	1535.39	1.5119	4517.38	1.438	4463.59		80.804	0.03659	16.08	0.04729	80.804	0.53846	16.08	0.71435	80.804	0.72388	16.08	0.84984
0.1448	-0.79193	1.5231	58.4363	1.4499	59.343		0.1448	1549.38	1.5231	4520.07	1.4499	4464.42		81.407	0.03659	16.2	0.04726	81.407	0.53846	16.2	0.71394	81.407	0.72388	16.2	0.84951
0.1459	-0.65607	1.5346	58.489	1.4607	59.467		0.1459	1559.18	1.5346	4518.86	1.4607	4461.2		82.0101	0.03659	16.32	0.04723	82.0101	0.53846	16.32	0.71354	82.0101	0.72388	16.32	0.84919
0.1469	-0.19561	1.5454	58.6322	1.4725	58.8277		0.1469	1565.44	1.5454	4519.23	1.4725	4464.85		82.6131	0.03049	16.44	0.0472	82.6131	0.53846	16.44	0.71314	82.6131	0.72388	16.44	0.84887
0.1479	-0.39506	1.5562	58.8124	1.4836	59.3443		0.1479	1576.35	1.5562	4520.81	1.4836	4464.27		83.2161	0.03049	16.56	0.04717	83.2161	0.53846	16.56	0.71274	83.2161	0.72388	16.56	0.84855
0.149	-0.85563	1.5689	58.1385	1.4958	59.0582		0.149	1587.56	1.5689	4519.7	1.4958	4465.03		83.8191	0.03049	16.68	0.04714	83.8191	0.53846	16.68	0.71234	83.8191	0.72388	16.68	0.84823
0.15	-0.86108	1.5814	58.0506	1.5059	56.5313		0.15	1599.71	1.5814	4518.97	1.5059	4475.6		84.4221	0.03049	16.8	0.0471	84.4221	0.53846	16.8	0.71194	84.4221	0.71642	16.8	0.84792
0.1513	-0.51095	1.5919	59.4004	1.516	59.5028		0.1513	1609.78	1.5919	4517.47	1.516	4487.6		85.0251	0.03049	16.92	0.04707	85.0251	0.52885	16.92	0.71154	85.0251	0.71642	16.92	0.8476
0.1524	-0.04817	1.6033	58.5024	1.5263	58.6847		0.1524	1617.5	1.6033	4518.53	1.5263	4487.48		85.6281	0.03049	17.04	0.04704	85.6281	0.52885	17.04	0.71114	85.6281	0.71642	17.04	0.84729
0.1534	-0.22273	1.6151	58.6001	1.5366	59.0066		0.1534	1626.75	1.6151	4518.08	1.5366	4484.52		86.2312	0.03049	17.16	0.04701	86.2312	0.51923	17.16	0.71074	86.2312	0.71642	17.16	0.84698
0.1543	-0.43208	1.6256	58.878	1.5476	59.1406		0.1543	1639.78	1.6256	4521.4	1.5476	4485.7		86.8342	0.03049	17.28	0.04698	86.8342	0.51923	17.28	0.71034	86.8342	0.71642	17.28	0.84667
0.1554	-0.72754	1.6372	58.4222	1.5588	59.2458		0.1554	1648.42	1.6372	4518.93	1.5588	4484.92		87.4372	0.03049	17.4	0.04695	87.4372	0.51923	17.4	0.70995	87.4372	0.71642	17.4	0.84636
0.1564	-0.41378	1.6492	58.2797	1.5691	59.217		0.1564	1659.32	1.6492	4520.43	1.5691	4486.48		88.0402	0.03049	17.52	0.04691	88.0402	0.51923	17.52	0.70955	88.0402	0.70896	17.52	0.84605
0.1574	-0.66174	1.6599	58.0225	1.5799	59.112		0.1574	1670.62	1.6599	4521.1	1.5799	4484.95		88.6432	0.03049	17.64	0.04688	88.6432	0.51923	17.64	0.70915	88.6432	0.70896	17.64	0.84574
0.1585	-0.34398	1.6709	59.092	1.5912	59.1043		0.1585	1675.98	1.6709	4521.16	1.5912	4484.8		89.2462	0.03049	17.76	0.04685	89.2462	0.51923	17.76	0.70875	89.2462	0.70896	17.76	0.84544
0.1595	-0.52186	1.6833	58.122	1.6014	59.4223		0.1595	1687.16	1.6833	4523.43	1.6014	4484.14		89.8492	0.03049	17.88	0.04682	89.8492	0.51923	17.88	0.70835	89.8492	0.70896	17.88	0.84513
0.1605	-0.21012	1.6944	58.2718	1.6123	59.174		0.1605	1696.05	1.6944	4523.56	1.6123	4484.59		90.4523	0.03049	18	0.04679	90.4523	0.50962	18	0.70796	90.4523	0.70896	18	0.84483
0.1615	-0.92736	1.7058	58.9987	1.6228	58.9751		0.1615	1709.74	1.7058	4515.78	1.6228	4486.85		91.0553	0.03049	18.12	0.04676	91.0553	0.50962	18.12	0.70756	91.0553	0.70896	18.12	0.84453
0.1626	-0.89483	1.7178	58.826	1.6329	58.7266		0.1626	1719.6	1.7178	4517.78	1.6329	4486.41		91.6583	0.03049	18.24	0.04673	91.6583	0.50962	18.24	0.70716	91.6583	0.70149	18.24	0.84423
0.1637	-0.72762	1.729	58.1075	1.6435	58.641		0.1637	1729.41	1.729	4520.14	1.6435	4486.08		92.2613	0.03049	18.36	0.0467	92.2613	0.50962	18.36	0.70677	92.2613	0.70149	18.36	0.84393
0.1647	-0.72586	1.7411	58.4175	1.6538	59.6338		0.1647	1736.87	1.7411	4519.17	1.6538	4484.11		92.8643	0.03049	18.48	0.04666	92.8643	0.50962	18.48	0.70637	92.8643	0.69403	18.48	0.84363
0.1657	-0.59461	1.752	58.5024	1.6645	58.582		0.1657	1747.63	1.752	4519.95	1.6645	4485.89		93.4673	0.03049	18.6	0.04663	93.4673	0.5	18.6	0.70597	93.4673	0.69403	18.6	0.84333
0.1668	-0.49093	1.7636	58.2709	1.6751	59.4312		0.1668	1755.8	1.7636	4521.12	1.6751	4484.72		94.0704	0.03049	18.72	0.0466	94.0704	0.5	18.72	0.70558	94.0704	0.69403	18.72	0.84303
0.1678	-0.60918	1.7754	58.4493	1.6858	59.2157		0.1678	1764.23	1.7754	4519.4	1.6858	4486.07		94.6734	0.03049	18.84	0.04657	94.6734	0.5	18.84	0.70518	94.6734	0.69403	18.84	0.84274
0.1687	-0.33252	1.7874	58.6819	1.6966	59.5207		0.1687	1775.7	1.7874	4519.31	1.6966	4484.32		95.2764	0.03049	18.96	0.04654	95.2764	0.5	18.96	0.70479	95.2764	0.69403	18.96	0.84244
0.1698	-0.18515	1.7977	58.041	1.7066	59.6729		0.1698	1785.95	1.7977	4520.15	1.7066	4485.59		95.8794	0.03049	19.08	0.04651	95.8794	0.5	19.08	0.70439	95.8794	0.69403	19.08	0.84215
0.1709	-0.60497	1.8088	58.6899	1.7174	58.8146		0.1709	1798.45	1.8088	4519.9	1.7174	4487.48		96.4824	0.03049	19.2	0.04648	96.4824	0.49038	19.2	0.704	96.4824	0.68657	19.2	0.84186
0.1719	-0.75238	1.8198	58.2158	1.7274	58.9033		0.1719	1808.44	1.8198	4519.43	1.7274	4487.23		97.0854	0.03049	19.32	0.04645	97.0854	0.49038	19.32	0.7036	97.0854	0.6791	19.32	0.84156
0.1729	-0.40934	1.8308	58.6082	1.7375	59.435		0.1729	1817.45	1.8308	4519.8	1.7375	4486.01		97.6884	0.03049	19.44	0.04641	97.6884	0.49038	19.44	0.70321	97.6884	0.6791	19.44	0.84127
0.1739	-0.52137	1.8428	58.4629	1.7477	59.1996		0.1739	1825.71	1.8428	4519.85	1.7477	4484.05		98.2915	0.03049	19.56	0.04638	98.2915	0.49038	19.56	0.70281	98.2915	0.6791	19.56	0.84098
0.1749	-0.57023	1.854	58.5572	1.7578	59.2752		0.1749	1836.6	1.854	4521.3	1.7578	4485.25		98.8945	0.03049	19.68	0.04635	98.8945	0.49038	19.68	0.70242	98.8945	0.6791	19.68	0.84069
0.176	-0.82427	1.8661	58.7825	1.7684	58.7611		0.176	1848.3	1.8661	4519.26	1.7684	4487.76		99.4975	0.03049	19.8	0.04632	99.4975	0.49038	19.8	0.70203	99.4975	0.6791	19.8	0.8404
0.1771	-0.57521	1.8764	57.9435	1.7791	59.6639		0.1771	1857.22	1.8764	4521.69	1.7791	4485.65		100.1	0.03049	19.92	0.04629	100.1	0.49038	19.92	0.70163	100.1	0.6791	19.92	0.84011
0.1781	-0.72906	1.8878	58.493	1.7895	59.2201		0.1781	1867.42	1.8878	4520.73	1.7895	4486.35		100.704	0.03049	20.04	0.04626	100.704	0.49038	20.04	0.70124	100.704	0.6791	20.04	0.83983
0.1791	-0.62313	1.8982	58.6239	1.7996	59.2877		0.1791	1876.76	1.8982	4521.54	1.7996	4485.39		101.307	0.03049	20.16	0.04623	101.307	0.48077	20.16	0.70085	101.307	0.6791	20.16	0.83954
0.1801	-0.44328	1.9085	58.993	1.8102	59.5849		0.1801	1886.29	1.9085	4520.23	1.8102	4484.59		101.91	0.03049	20.28	0.0462	101.91	0.48077	20.28	0.70045	101.91	0.67164	20.28	0.83925
0.1812	-0.40852	1.922	58.3047	1.821	59.4165		0.1812	1894.48	1.922	4522.85	1.821	4487.14		102.513	0.03049	20.4	0.04617	102.513	0.48077	20.4	0.70006	102.513	0.67164	20.4	0.83897
0.1821	-1.08622	1.9323	58.4903	1.8314	59.0771		0.1821	1908.65	1.9323	4522.36	1.8314	4485.15		103.116	0.03049	20.52	0.04614	103.116	0.48077	20.52	0.69967	103.116	0.67164	20.52	0.83868
0.1833	-0.50303	1.9435	58.2758	1.8422	59.357		0.1833	1918.07	1.9435	4520.41	1.8422	4488.73		103.719	0.03049	20.64	0.0461	103.719	0.47115	20.64	0.69928	103.719	0.67164	20.64	0.8384
0.1845	-0.43032	1.9542	58.4845	1.8536	58.9591		0.1845	1928.84	1.9542	4521.1	1.8536	4487.98		104.322	0.03049	20.76	0.04607	104.322	0.47115	20.76	0.69888	104.322	0.66418	20.76	0.83811
0.1856	-0.64995	1.966	58.3217	1.8639	58.982		0.1856	1938.51	1.966	4521.83	1.8639	4487.2		104.925	0.03049	20.88	0.04604	104.925	0.46154	20.88	0.69849	104.925	0.66418	20.88	0.83783
0.1866	-0.37681	1.9772	58.8394	1.8747	59.3236		0.1866	1947.39	1.9772	4520.06	1.8747	4486.09		105.528	0.03049	21	0.04601	105.528	0.46154	21	0.6981	105.528	0.65672	21	0.83755
0.1877	-0.66885	1.9898	58.634	1.8859	59.2598		0.1877	1959.75	1.9898	4522.54	1.8859	4487.07		106.131	0.03049	21.12	0.04598	106.131	0.46154	21.12	0.69771	106.131	0.65672	21.12	0.83726
0.1887	0.12019	2.0002	58.8781	1.8981	59.2704		0.1887	1966.01	2.0002	4519.28	1.8981	4488.24		106.734	0.03049	21.24	0.04595	106.734	0.46154	21.24	0.69732	106.734	0.65672	21.24	0.83698
0.1898	-0.47327	2.0114	58.3472	1.9088	58.5394		0.1898	1979.38	2.0114	4522.73	1.9088	4487.25		107.337	0.03049	21.36	0.04592	107.337	0.46154	21.36	0.69693	107.337	0.65672	21.36	0.8367
0.1909	-1.10404	2.0221	58.842	1.9204	59.129		0.1909	1990.65	2.0221	4522.77	1.9204	4485.86		107.94	0.03049	21.48	0.04589	107.94	0.46154	21.48	0.69654	107.94	0.65672	21.48	0.83642
0.192	-1.11418	2.0335	58.5194	1.9314	59.077		0.192	2001.93	2.0335	4524.07	1.9314	4487.4		108.543	0.03049	21.6	0.04586	108.543	0.46154	21.6	0.69615	108.543	0.65672	21.6	0.83614
0.193	-0.21354	2.0448	58.5068	1.9427	59.0367		0.193	2008.1	2.0448	4521	1.9427	4486.08		109.146	0.03049	21.72	0.04583	109.146	0.46154	21.72	0.69576	109.146	0.65672	21.72	0.83586
0.194	-0.89103	2.0564	58.4985	1.9531	58.9722		0.194	2021.64	2.0564	4522.92	1.9531	4487.61		109.749	0.03049	21.84	0.0458	109.749	0.46154	21.84	0.69537	109.749	0.64925	21.84	0.83558
0.1951	-1.10705	2.0666	58.0691	1.9639	58.5751		0.1951	2033.88	2.0666	4520.67	1.9639	4488.36		110.352	0.03049	21.96	0.04577	110.352	0.46154	21.96	0.69498	110.352	0.64925	21.96	0.8353
0.1962	-0.95497	2.0768	57.8815	1.9755	59.0175		0.1962	2041.98	2.0768	4521.65	1.9755	4486.72		110.955	0.03049	22.08	0.04573	110.955	0.46154	22.08	0.69459	110.955	0.64925	22.08	0.83502
0.1972	-0.38464	2.0891	58.4982	1.9857	58.948		0.1972	2051.22	2.0891	4523.32	1.9857	4487.64		111.558	0.03049	22.2	0.0457	111.558	0.46154	22.2	0.6942	111.558	0.64925	22.2	0.83475
0.1983	-0.28998	2.0991	58.9756	1.9976	59.4916		0.1983	2059.39	2.0991	4522.53	1.9976	4486.36		112.161	0.03049	22.32	0.04567	112.161	0.46154	22.32	0.69381	112.161	0.64925	22.32	0.83447
0.1995	-0.5659	2.1106	58.1624	2.0079	59.1929		0.1995	2072.36	2.1106	4523.65	2.0079	4486.7		112.764	0.03049	22.44	0.04564	112.764	0.46154	22.44	0.69342	112.764	0.64925	22.44	0.83419
0.2005	-0.45672	2.1222	57.9438	2.0189	59.1898		0.2005	2080.65	2.1222	4524.54	2.0189	4487.1		113.367	0.03049	22.56	0.04561	113.367	0.46154	22.56	0.69303	113.367	0.64925	22.56	0.83392
0.2016	-0.23024	2.1339	58.7041	2.0309	59.2322		0.2016	2093.16	2.1339	4522.95	2.0309	4485.17		113.97	0.03049	22.68	0.04558	113.97	0.46154	22.68	0.69264	113.97	0.64925	22.68	0.83364
0.2026	-1.15378	2.1452	58.4946	2.0411	59.2237		0.2026	2105.37	2.1452	4522	2.0411	4485.71		114.573	0.03049	22.8	0.04555	114.573	0.45192	22.8	0.69226	114.573	0.64925	22.8	0.83336
0.2039	-0.99013	2.157	57.9631	2.053	59.729		0.2039	2118.13	2.157	4524.74	2.053	4484.63		115.176	0.03049	22.92	0.04552	115.176	0.45192	22.92	0.69187	115.176	0.64925	22.92	0.83309
0.205	-0.62247	2.168	58.4776	2.063	59.1716		0.205	2124.96	2.168	4526.91	2.063	4486.68		115.779	0.03049	23.04	0.04549	115.779	0.45192	23.04	0.69148	115.779	0.64925	23.04	0.83281
0.206	-0.38938	2.1799	59.194	2.0755	59.0135		0.206	2133.75	2.1799	4522.8	2.0755	4487.94		116.382	0.03049	23.16	0.04546	116.382	0.45192	23.16	0.69109	116.382	0.64925	23.16	0.83254
0.2072	-0.75659	2.1927	58.1726	2.0861	58.9256		0.2072	2147.24	2.1927	4526.57	2.0861	4488.48		116.985	0.03049	23.28	0.04543	116.985	0.45192	23.28	0.69071	116.985	0.64925	23.28	0.83226
0.2082	-0.59434	2.2041	58.689	2.098	58.8101		0.2082	2157.44	2.2041	4524.41	2.098	4488.1		117.588	0.03049	23.4	0.0454	117.588	0.45192	23.4	0.69032	117.588	0.64179	23.4	0.83199
0.2094	-0.28314	2.2173	58.5909	2.1083	59.093		0.2094	2167.9	2.2173	4523.4	2.1083	4488.16		118.191	0.03049	23.52	0.04537	118.191	0.45192	23.52	0.68993	118.191	0.64179	23.52	0.83172
0.2105	-0.71976	2.2287	58.4364	2.1195	59.1618		0.2105	2179.72	2.2287	4525.57	2.1195	4485.76		118.794	0.03049	23.64	0.04534	118.794	0.45192	23.64	0.68954	118.794	0.64179	23.64	0.83144
0.2114	-0.76445	2.24	58.5781	2.131	59.122		0.2114	2188.45	2.24	4521.64	2.131	4487.7		119.397	0.03049	23.76	0.04531	119.397	0.44231	23.76	0.68916	119.397	0.64179	23.76	0.83117
0.2124	-0.16544	2.2505	58.2718	2.1412	59.6626		0.2124	2195.73	2.2505	4525.73	2.1412	4487.36				23.88	0.04528			23.88	0.68877			23.88	0.8309
0.2135	-0.60667	2.2625	58.8761	2.1524	58.9956		0.2135	2208.06	2.2625	4521.73	2.1524	4487.44				24	0.04525			24	0.68839			24	0.83063
0.2145	-0.66173	2.274	59.1611	2.1625	59.875		0.2145	2219.9	2.274	4523.99	2.1625	4486.99				24.12	0.04522			24.12	0.688			24.12	0.83035
0.2156	-0.88318	2.2855	58.4761	2.1736	59.2608		0.2156	2230.76	2.2855	4524.54	2.1736	4487.14				24.24	0.04519			24.24	0.68761			24.24	0.83008
0.2166	-0.3674	2.298	58.5826	2.1839	59.5727		0.2166	2235.62	2.298	4524.55	2.1839	4487.96				24.36	0.04516			24.36	0.68723			24.36	0.82981
0.2176	-0.51861	2.3088	58.972	2.1949	58.6641		0.2176	2249.46	2.3088	4524.15	2.1949	4486.18				24.48	0.04513			24.48	0.68684			24.48	0.82954
0.2187	-0.61371	2.3214	58.6473	2.2058	59.3435		0.2187	2258.55	2.3214	4526.82	2.2058	4485.73				24.6	0.0451			24.6	0.68646			24.6	0.82927
0.2199	-0.71047	2.3323	58.6406	2.2166	58.9735		0.2199	2271.7	2.3323	4527.1	2.2166	4487.86				24.72	0.04507			24.72	0.68607			24.72	0.829
0.2208	-0.39429	2.3435	58.8693	2.2267	58.8912		0.2208	2280.24	2.3435	4527.7	2.2267	4487.59				24.84	0.04504			24.84	0.68569			24.84	0.82873
0.2219	-0.72275	2.3544	58.7128	2.2376	59.049		0.2219	2290.85	2.3544	4526.2	2.2376	4486.21				24.96	0.04501			24.96	0.68531			24.96	0.82846
0.2231	-0.48925	2.3654	58.6703	2.2483	59.1804		0.2231	2302.62	2.3654	4526.85	2.2483	4486.31				25.08	0.04498			25.08	0.68492			25.08	0.82819
0.2241	-0.27224	2.3764	58.0584	2.259	59.293		0.2241	2309.11	2.3764	4525.37	2.259	4486.6				25.2	0.04494			25.2	0.68454			25.2	0.82792
0.2252	-0.1587	2.3877	58.7549	2.27	59.3116		0.2252	2318.57	2.3877	4526.81	2.27	4487.15				25.32	0.04491			25.32	0.68415			25.32	0.82765
0.2261	-0.47839	2.4024	58.0633	2.2801	59.2281		0.2261	2330.29	2.4024	4526.78	2.2801	4486.7				25.44	0.04488			25.44	0.68377			25.44	0.82738
0.2271	-0.23925	2.4128	58.6813	2.2908	59.2314		0.2271	2341.25	2.4128	4528.31	2.2908	4485.95				25.56	0.04485			25.56	0.68339			25.56	0.82711
0.2282	-0.29027	2.4241	58.4444	2.3009	59.3303		0.2282	2351.17	2.4241	4524.75	2.3009	4486.64				25.68	0.04482			25.68	0.68301			25.68	0.82684
0.2292	-0.62547	2.4355	58.9615	2.3124	58.9071		0.2292	2363.11	2.4355	4524.98	2.3124	4487.69				25.8	0.04479			25.8	0.68262			25.8	0.82657
0.2302	-0.28361	2.4466	58.8751	2.3238	59.1478		0.2302	2370.45	2.4466	4526.02	2.3238	4487.89				25.92	0.04476			25.92	0.68224			25.92	0.8263
0.2313	-0.305	2.4578	58.1031	2.3348	59.0468		0.2313	2380.76	2.4578	4526.05	2.3348	4489.4				26.04	0.04473			26.04	0.68186			26.04	0.82604
0.2324	-0.86137	2.468	58.7483	2.3454	59.9098		0.2324	2393.36	2.468	4524.17	2.3454	4486.86				26.16	0.0447			26.16	0.68148			26.16	0.82577
0.2334	-0.7066	2.4781	58.4378	2.3565	59.3715		0.2334	2402.04	2.4781	4526.9	2.3565	4488.17				26.28	0.04467			26.28	0.68109			26.28	0.8255
0.2344	-0.49036	2.4892	58.8119	2.3671	59.4912		0.2344	2412.78	2.4892	4524.67	2.3671	4486.82				26.4	0.04464			26.4	0.68071			26.4	0.82523
0.2354	-0.39626	2.5005	58.3193	2.3774	59.108		0.2354	2422.67	2.5005	4525.25	2.3774	4485.93				26.52	0.04461			26.52	0.68033			26.52	0.82497
0.2364	-0.28896	2.5122	58.2697	2.3876	59.128		0.2364	2433.32	2.5122	4524.25	2.3876	4487.69				26.64	0.04458			26.64	0.67995			26.64	0.8247
0.2375	-0.22456	2.5243	58.2434	2.3998	58.9602		0.2375	2442.51	2.5243	4524.97	2.3998	4490.29				26.76	0.04455			26.76	0.67957			26.76	0.82443
0.2386	-0.54747	2.536	58.1046	2.4106	59.0195		0.2386	2453.28	2.536	4526.69	2.4106	4489.9				26.88	0.04453			26.88	0.67919			26.88	0.82417
0.2396	-0.30123	2.5481	58.3977	2.4236	58.6781		0.2396	2461.48	2.5481	4524.82	2.4236	4489.48				27	0.0445			27	0.67881			27	0.8239
0.2409	-0.35904	2.5604	58.6405	2.4348	59.0688		0.2409	2475.35	2.5604	4525.16	2.4348	4486.44				27.12	0.04447			27.12	0.67843			27.12	0.82363
0.2419	-0.61911	2.5713	58.0503	2.4459	58.9933		0.2419	2484.27	2.5713	4526.7	2.4459	4489.27				27.24	0.04444			27.24	0.67805			27.24	0.82337
0.2429	-0.4835	2.5818	58.3903	2.4569	58.8133		0.2429	2494.67	2.5818	4523.86	2.4569	4485.42				27.36	0.04441			27.36	0.67767			27.36	0.8231
0.2439	-0.25799	2.5934	58.5345	2.4684	59.2375		0.2439	2503.78	2.5934	4526.15	2.4684	4486.96				27.48	0.04438			27.48	0.67729			27.48	0.82284
0.2449	-0.51607	2.6061	58.6328	2.479	59.4163		0.2449	2515.3	2.6061	4524.52	2.479	4487.96				27.6	0.04435			27.6	0.67691			27.6	0.82257
0.2459	-0.66825	2.6162	58.5992	2.4897	59.1661		0.2459	2525.61	2.6162	4526.67	2.4897	4489.31				27.72	0.04432			27.72	0.67653			27.72	0.8223
0.247	-0.4942	2.6274	58.2989	2.5	59.7147		0.247	2536.21	2.6274	4522.99	2.5	4485.56				27.84	0.04429			27.84	0.67615			27.84	0.82204
0.2482	-0.5141	2.6386	57.9336	2.511	59.2398		0.2482	2546.38	2.6386	4525.45	2.511	4487.88				27.96	0.04426			27.96	0.67577			27.96	0.82177
0.2492	-0.6072	2.6507	58.5704	2.521	59.2388		0.2492	2556	2.6507	4523.69	2.521	4487.48				28.08	0.04423			28.08	0.67539			28.08	0.82151
0.2503	-0.39049	2.6615	58.3341	2.5316	59.3361		0.2503	2565.14	2.6615	4526.41	2.5316	4488.04				28.2	0.0442			28.2	0.67501			28.2	0.82124
0.2514	-0.42156	2.6725	57.7545	2.5429	59.0699		0.2514	2576.66	2.6725	4525.79	2.5429	4490.33				28.32	0.04417			28.32	0.67463			28.32	0.82098
0.2526	-0.58603	2.6836	58.558	2.5532	59.2321		0.2526	2590.45	2.6836	4526.17	2.5532	4486.71				28.44	0.04414			28.44	0.67426			28.44	0.82072
0.2536	-0.1313	2.6955	58.812	2.5634	59.2203		0.2536	2597.77	2.6955	4525.15	2.5634	4488.91				28.56	0.04411			28.56	0.67388			28.56	0.82045
0.2547	-0.30578	2.7058	58.3694	2.5746	59.23		0.2547	2609.16	2.7058	4525.29	2.5746	4488.49				28.68	0.04408			28.68	0.6735			28.68	0.82019
0.2557	-0.29795	2.7179	58.3203	2.5849	58.9428		0.2557	2617.77	2.7179	4524.65	2.5849	4488.5				28.8	0.04405			28.8	0.67312			28.8	0.81992
0.2566	-0.64272	2.7291	58.5278	2.5957	59.0381		0.2566	2630.59	2.7291	4525.46	2.5957	4490.48				28.92	0.04402			28.92	0.67275			28.92	0.81966
0.2577	-0.28001	2.7408	59.1611	2.606	59.1221		0.2577	2639.22	2.7408	4522.06	2.606	4488.96				29.04	0.04399			29.04	0.67237			29.04	0.8194
0.2587	-0.32891	2.7534	58.8497	2.6167	59.7311		0.2587	2649.35	2.7534	4523.85	2.6167	4488.5				29.16	0.04396			29.16	0.67199			29.16	0.81913
0.2597	-0.25006	2.7644	58.0737	2.6269	59.2335		0.2597	2659.34	2.7644	4525.87	2.6269	4487.83				29.28	0.04393			29.28	0.67162			29.28	0.81887
0.2606	-0.5016	2.7761	58.3171	2.6377	59.465		0.2606	2667.1	2.7761	4526.21	2.6377	4487.85				29.4	0.0439			29.4	0.67124			29.4	0.81861
0.2617	-0.000273432	2.787	58.4391	2.6488	59.3299		0.2617	2676.88	2.787	4525.34	2.6488	4487.05				29.52	0.04387			29.52	0.67086			29.52	0.81834
0.2627	-0.18825	2.799	58.3135	2.6598	59.3327		0.2627	2688.16	2.799	4524.19	2.6598	4489.07				29.64	0.04384			29.64	0.67049			29.64	0.81808
0.2636	-0.38228	2.8099	58.2905	2.671	59.3424		0.2636	2697.83	2.8099	4526.11	2.671	4486.24				29.76	0.04381			29.76	0.67011			29.76	0.81782
0.2647	-0.41214	2.8231	58.3139	2.681	58.5141		0.2647	2706.27	2.8231	4523.43	2.681	4488.11				29.88	0.04379			29.88	0.66974			29.88	0.81755
0.2658	-0.28285	2.8334	58.5692	2.6914	59.1985		0.2658	2718.21	2.8334	4524.52	2.6914	4487.92				30	0.04376			30	0.66936			30	0.81729
0.2667	-0.11387	2.8443	58.1951	2.7018	58.9268		0.2667	2725.93	2.8443	4522.78	2.7018	4488.25				30.12	0.04373			30.12	0.66899			30.12	0.81703
0.2677	-0.2194	2.8557	58.7631	2.712	59.2117		0.2677	2738.88	2.8557	4524.78	2.712	4487.06				30.24	0.0437			30.24	0.66861			30.24	0.81677
0.2687	-0.73234	2.867	58.6529	2.7221	59.4978		0.2687	2751.34	2.867	4522.35	2.7221	4488.69				30.36	0.04367			30.36	0.66824			30.36	0.8165
0.2697	-0.5117	2.88	58.5256	2.7328	58.888		0.2697	2758.06	2.88	4524.54	2.7328	4486.09				30.48	0.04364			30.48	0.66786			30.48	0.81624
0.2707	-0.03689	2.8907	58.3401	2.7434	58.6836		0.2707	2767.47	2.8907	4527.37	2.7434	4489.63				30.6	0.04361			30.6	0.66749			30.6	0.81598
0.2718	-0.44999	2.9019	58.1145	2.7551	59.3037		0.2718	2778.91	2.9019	4525.74	2.7551	4483.66				30.72	0.04358			30.72	0.66711			30.72	0.81572
0.2727	-0.21751	2.9122	58.5951	2.7654	59.2147		0.2727	2787.88	2.9122	4524.36	2.7654	4486.39				30.84	0.04355			30.84	0.66674			30.84	0.81546
0.2737	-0.42939	2.9252	58.6295	2.7764	59.2379		0.2737	2800.08	2.9252	4522.32	2.7764	4486.16				30.96	0.04352			30.96	0.66637			30.96	0.81519
0.2747	-0.34573	2.9354	58.1725	2.7866	59.4143		0.2747	2807.3	2.9354	4523.93	2.7866	4487.33				31.08	0.04349			31.08	0.66599			31.08	0.81493
0.2757	-0.24244	2.9463	58.7353	2.7968	58.9901		0.2757	2817.72	2.9463	4524.12	2.7968	4486.81				31.2	0.04346			31.2	0.66562			31.2	0.81467
0.2767	-0.25837	2.9578	58.6445	2.8071	59.3409		0.2767	2827.42	2.9578	4521.53	2.8071	4488.3				31.32	0.04343			31.32	0.66525			31.32	0.81441
0.2777	-0.11668	2.969	58.2111	2.8178	58.714		0.2777	2839.18	2.969	4522.89	2.8178	4488.31				31.44	0.04341			31.44	0.66487			31.44	0.81415
0.2787	-0.02468	2.9801	58.8604	2.8281	58.6018		0.2787	2846.87	2.9801	4522.96	2.8281	4490.02				31.56	0.04338			31.56	0.6645			31.56	0.81389
0.2797	-0.57944	2.9913	58.6585	2.8382	58.6731		0.2797	2856.36	2.9913	4524.4	2.8382	4489.9				31.68	0.04335			31.68	0.66413			31.68	0.81363
0.2807	-0.55062	3.0029	58.1366	2.8484	58.5242		0.2807	2867.38	3.0029	4522.76	2.8484	4489.17				31.8	0.04332			31.8	0.66376			31.8	0.81337
0.2818	-0.24399	3.0136	58.4526	2.8588	58.8619		0.2818	2874.97	3.0136	4524.33	2.8588	4487.82				31.92	0.04329			31.92	0.66339			31.92	0.81311
0.2829	-0.35858	3.0279	58.1847	2.87	59.2002		0.2829	2887.48	3.0279	4523.17	2.87	4490.82				32.04	0.04326			32.04	0.66301			32.04	0.81285
0.2838	-0.38604	3.0391	58.6274	2.8804	59.079		0.2838	2897.07	3.0391	4522.59	2.8804	4485.38				32.16	0.04323			32.16	0.66264			32.16	0.81258
0.2848	-0.23256	3.0501	58.2669	2.8924	58.6961		0.2848	2907.65	3.0501	4523.26	2.8924	4490.19				32.28	0.0432			32.28	0.66227			32.28	0.81232
0.2859	-0.05691	3.0613	58.2331	2.9031	58.4802		0.2859	2915.7	3.0613	4525.04	2.9031	4487.63				32.4	0.04317			32.4	0.6619			32.4	0.81206
0.287	-0.34994	3.0731	58.491	2.914	58.9596		0.287	2926.73	3.0731	4525.56	2.914	4488.31				32.52	0.04314			32.52	0.66153			32.52	0.8118
0.288	-0.47663	3.0844	58.4407	2.9257	58.6593		0.288	2938.14	3.0844	4524.53	2.9257	4487.76				32.64	0.04312			32.64	0.66116			32.64	0.81154
0.2891	-0.2259	3.0952	58.6323	2.9367	59.3658		0.2891	2947.57	3.0952	4522.93	2.9367	4489.3				32.76	0.04309			32.76	0.66079			32.76	0.81128
0.2901	-0.62352	3.1075	58.5872	2.9471	59.1616		0.2901	2960.28	3.1075	4526.24	2.9471	4487.81				32.88	0.04306			32.88	0.66042			32.88	0.81102
0.2912	-0.38074	3.1194	58.1189	2.9588	59.515		0.2912	2969.08	3.1194	4524.81	2.9588	4487.21				33	0.04303			33	0.66005			33	0.81076
0.2922	-0.5668	3.1302	58.421	2.97	59.3123		0.2922	2979.4	3.1302	4523.13	2.97	4488.31				33.12	0.043			33.12	0.65968			33.12	0.8105
0.2931	-0.22021	3.1408	58.3968	2.9817	59.6282		0.2931	2989.81	3.1408	4526.34	2.9817	4488.55				33.24	0.04297			33.24	0.65931			33.24	0.81025
0.2941	-0.48044	3.1519	58.1995	2.9927	59.0262		0.2941	2998.42	3.1519	4524.69	2.9927	4487.16				33.36	0.04294			33.36	0.65894			33.36	0.80999
0.2952	-0.70899	3.1623	58.8332	3.003	59.2218		0.2952	3009.23	3.1623	4522.99	3.003	4488.72				33.48	0.04291			33.48	0.65857			33.48	0.80973
0.2961	-0.00478	3.1736	58.7426	3.0135	58.8592		0.2961	3016.74	3.1736	4526.55	3.0135	4488.91				33.6	0.04288			33.6	0.6582			33.6	0.80947
0.2972	-0.53706	3.1853	58.2337	3.0238	58.6695		0.2972	3028.61	3.1853	4524.16	3.0238	4488.56				33.72	0.04286			33.72	0.65783			33.72	0.80921
0.2981	-0.20943	3.1961	58.6423	3.0347	58.4371		0.2981	3036.14	3.1961	4522.8	3.0347	4490.09				33.84	0.04283			33.84	0.65746			33.84	0.80895
0.2992	-0.58471	3.2069	57.891	3.0448	59.2177		0.2992	3050.25	3.2069	4524.91	3.0448	4490.46				33.96	0.0428			33.96	0.65709			33.96	0.80869
0.3002	-0.05379	3.2183	58.0936	3.0555	58.9092		0.3002	3057.07	3.2183	4522.68	3.0555	4489.06				34.08	0.04277			34.08	0.65673			34.08	0.80843
0.3014	-0.66682	3.231	58.0296	3.0661	59.1887		0.3014	3070.21	3.231	4525.42	3.0661	4488.46				34.2	0.04274			34.2	0.65636			34.2	0.80817
0.3025	-0.37318	3.2414	58.3691	3.0766	59.19		0.3025	3080.49	3.2414	4529.62	3.0766	4490.34				34.32	0.04271			34.32	0.65599			34.32	0.80791
0.3037	-0.26706	3.252	58.2818	3.087	58.987		0.3037	3090.77	3.252	4524.9	3.087	4487.94				34.44	0.04268			34.44	0.65562			34.44	0.80766
0.3046	-0.15682	3.2638	58.5231	3.0978	59.4402		0.3046	3100.72	3.2638	4521.35	3.0978	4489.27				34.56	0.04266			34.56	0.65526			34.56	0.8074
0.3057	-0.14563	3.2752	58.446	3.108	59.2213		0.3057	3108.06	3.2752	4520.25	3.108	4488.88				34.68	0.04263			34.68	0.65489			34.68	0.80714
0.3068	-0.55302	3.2869	58.121	3.1191	59.0078		0.3068	3122.61	3.2869	4521.3	3.1191	4490.2				34.8	0.0426			34.8	0.65452			34.8	0.80688
0.308	0.0294	3.2985	58.5634	3.1293	58.9336		0.308	3131.56	3.2985	4522.18	3.1293	4489.7				34.92	0.04257			34.92	0.65415			34.92	0.80662
0.309	-0.16502	3.3092	58.2428	3.1399	58.6877		0.309	3140.93	3.3092	4522.82	3.1399	4489.77				35.04	0.04254			35.04	0.65379			35.04	0.80636
0.3101	-0.42208	3.321	58.3781	3.1508	58.4782		0.3101	3152.5	3.321	4520.57	3.1508	4489.39				35.16	0.04251			35.16	0.65342			35.16	0.80611
0.3111	-0.40818	3.332	58.6183	3.1609	58.7141		0.3111	3164.92	3.332	4520.52	3.1609	4491.27				35.28	0.04248			35.28	0.65306			35.28	0.80585
0.3121	-0.40785	3.3439	57.9679	3.1722	59.0244		0.3121	3176.08	3.3439	4520.61	3.1722	4492.05				35.4	0.04246			35.4	0.65269			35.4	0.80559
0.3132	-0.30288	3.3544	58.2506	3.1828	59.5565		0.3132	3183.92	3.3544	4522.01	3.1828	4487.94				35.52	0.04243			35.52	0.65232			35.52	0.80533
0.3141	-0.37472	3.3655	58.566	3.1944	58.9176		0.3141	3195.66	3.3655	4520.01	3.1944	4488.12				35.64	0.0424			35.64	0.65196			35.64	0.80507
0.3151	-0.57014	3.376	58.3397	3.205	59.3763		0.3151	3205.05	3.376	4523.23	3.205	4490.11				35.76	0.04237			35.76	0.65159			35.76	0.80482
0.3161	-0.45714	3.3882	58.7889	3.2161	59.3328		0.3161	3213.84	3.3882	4521.17	3.2161	4490.36				35.88	0.04234			35.88	0.65123			35.88	0.80456
0.3171	-0.33987	3.4	58.5921	3.2266	58.7853		0.3171	3225.58	3.4	4521.29	3.2266	4492.37				36	0.04231			36	0.65086			36	0.8043
0.3181	-0.1897	3.4114	58.2641	3.2373	59.313		0.3181	3235.57	3.4114	4521.35	3.2373	4492.85				36.12	0.04229			36.12	0.6505			36.12	0.80405
0.3192	-0.1353	3.4224	58.1734	3.2477	59.988		0.3192	3245.56	3.4224	4519.99	3.2477	4493.3				36.24	0.04226			36.24	0.65013			36.24	0.80379
0.3202	-0.31778	3.4338	58.497	3.2588	59.4745		0.3202	3255.23	3.4338	4523.63	3.2588	4492.77				36.36	0.04223			36.36	0.64977			36.36	0.80353
0.3212	-0.21683	3.4478	58.324	3.269	59.0242		0.3212	3266.53	3.4478	4522.62	3.269	4490.81				36.48	0.0422			36.48	0.64941			36.48	0.80327
0.3222	-0.2452	3.4585	58.6396	3.2801	59.0897		0.3222	3276	3.4585	4521.31	3.2801	4493.46				36.6	0.04217			36.6	0.64904			36.6	0.80302
0.3233	0.1664	3.4703	58.3198	3.291	58.7121		0.3233	3284.91	3.4703	4521.48	3.291	4493.19				36.72	0.04214			36.72	0.64868			36.72	0.80276
0.3244	-0.37219	3.4815	58.5127	3.3017	59.3923		0.3244	3295.33	3.4815	4523.01	3.3017	4493.61				36.84	0.04212			36.84	0.64831			36.84	0.8025
0.3254	-0.32782	3.4942	58.1556	3.3127	59.0096		0.3254	3306.84	3.4942	4522.29	3.3127	4493.14				36.96	0.04209			36.96	0.64795			36.96	0.80225
0.3265	-0.14117	3.5061	58.8035	3.3233	59.0978		0.3265	3315.72	3.5061	4520.61	3.3233	4493.59				37.08	0.04206			37.08	0.64759			37.08	0.80199
0.3274	-0.30426	3.5165	58.7203	3.3342	59.7141		0.3274	3326.48	3.5165	4519.63	3.3342	4491.59				37.2	0.04203			37.2	0.64722			37.2	0.80173
0.3286	-0.0185	3.5279	58.7949	3.3447	59.2153		0.3286	3339.45	3.5279	4520.1	3.3447	4494.4				37.32	0.042			37.32	0.64686			37.32	0.80148
0.3297	0.49837	3.5398	58.6738	3.3557	58.8708		0.3297	3344.39	3.5398	4521.02	3.3557	4494.46				37.44	0.04197			37.44	0.6465			37.44	0.80122
0.3307	0.16446	3.5512	58.3775	3.3661	58.4864		0.3307	3355.25	3.5512	4522.48	3.3661	4495.61				37.56	0.04195			37.56	0.64614			37.56	0.80097
0.3317	-0.09902	3.5628	58.6274	3.3765	58.7815		0.3317	3367.51	3.5628	4521.3	3.3765	4492.31				37.68	0.04192			37.68	0.64578			37.68	0.80071
0.3327	-0.02019	3.5736	58.5224	3.3867	59.024		0.3327	3376.11	3.5736	4522.96	3.3867	4497.71				37.8	0.04189			37.8	0.64541			37.8	0.80045
0.3338	0.33065	3.5851	58.528	3.3984	59.5451		0.3338	3387.88	3.5851	4523.38	3.3984	4493.2				37.92	0.04186			37.92	0.64505			37.92	0.8002
0.3348	0.24011	3.597	58.6564	3.4108	59.2714		0.3348	3399.05	3.597	4522.26	3.4108	4493.92				38.04	0.04183			38.04	0.64469			38.04	0.79994
0.3359	-0.56314	3.6095	58.1527	3.4218	59.4492		0.3359	3409.23	3.6095	4524.64	3.4218	4490.92				38.16	0.04181			38.16	0.64433			38.16	0.79969
0.337	-0.16356	3.6202	58.0983	3.4327	59.1562		0.337	3421	3.6202	4523.52	3.4327	4495.15				38.28	0.04178			38.28	0.64397			38.28	0.79943
0.338	-0.12428	3.6309	58.3543	3.4445	59.4652		0.338	3431.56	3.6309	4523.49	3.4445	4491.64				38.4	0.04175			38.4	0.64361			38.4	0.79917
0.3391	-0.06338	3.642	58.8448	3.4561	59.0475		0.3391	3442.04	3.642	4521.05	3.4561	4494.45				38.52	0.04172			38.52	0.64325			38.52	0.79892
0.3401	0.27066	3.6546	58.0935	3.4665	59.1594		0.3401	3452.4	3.6546	4523.11	3.4665	4491.79				38.64	0.04169			38.64	0.64289			38.64	0.79866
0.3411	-0.27536	3.6648	59.1501	3.4775	58.575		0.3411	3463.82	3.6648	4521.66	3.4775	4493				38.76	0.04167			38.76	0.64253			38.76	0.79841
0.3422	-0.03012	3.6763	58.2797	3.4877	59.6526		0.3422	3472.02	3.6763	4522.44	3.4877	4491.72				38.88	0.04164			38.88	0.64217			38.88	0.79815
0.3433	0.067	3.6866	57.7679	3.4995	59.1232		0.3433	3482.38	3.6866	4525.88	3.4995	4490.68				39	0.04161			39	0.64181			39	0.7979
0.3445	0.00245	3.6981	58.4645	3.511	58.8289		0.3445	3493.63	3.6981	4522.43	3.511	4492.15				39.12	0.04158			39.12	0.64145			39.12	0.79764
0.3455	0.29871	3.7089	58.3067	3.5213	59.3476		0.3455	3501.66	3.7089	4522.56	3.5213	4492.45				39.24	0.04156			39.24	0.64109			39.24	0.79739
0.3465	0.34549	3.7213	58.2744	3.5322	58.769		0.3465	3510.05	3.7213	4521.75	3.5322	4494.08				39.36	0.04153			39.36	0.64073			39.36	0.79713
0.3475	-0.00886	3.732	58.5574	3.5425	59.0732		0.3475	3524.77	3.732	4523.39	3.5425	4493.74				39.48	0.0415			39.48	0.64037			39.48	0.79688
0.3486	0.22684	3.7439	58.715	3.5535	58.8383		0.3486	3532.18	3.7439	4522.71	3.5535	4492.79				39.6	0.04147			39.6	0.64001			39.6	0.79662
0.3496	-0.52992	3.7552	58.3204	3.5638	59.8304		0.3496	3543.85	3.7552	4521.45	3.5638	4494.84				39.72	0.04144			39.72	0.63965			39.72	0.79637
0.3506	0.26276	3.7654	58.0535	3.5739	59.163		0.3506	3552.14	3.7654	4523.85	3.5739	4494.22				39.84	0.04142			39.84	0.63929			39.84	0.79612
0.3517	0.30025	3.7771	57.8989	3.584	58.6862		0.3517	3562.71	3.7771	4523.86	3.584	4494.37				39.96	0.04139			39.96	0.63893			39.96	0.79586
0.3527	-0.01104	3.7881	57.8097	3.5947	59.9012		0.3527	3575.8	3.7881	4524.51	3.5947	4493.51				40.08	0.04136			40.08	0.63858			40.08	0.79561
0.3538	0.59841	3.8002	58.552	3.6049	59.0448		0.3538	3583.09	3.8002	4524.07	3.6049	4492.11				40.2	0.04133			40.2	0.63822			40.2	0.79535
0.3549	-0.10359	3.8111	57.9309	3.6152	59.6719		0.3549	3597.69	3.8111	4522.13	3.6152	4493.87				40.32	0.04131			40.32	0.63786			40.32	0.7951
0.356	0.23408	3.8227	58.6838	3.6255	58.6651		0.356	3604.76	3.8227	4522.93	3.6255	4495.86				40.44	0.04128			40.44	0.6375			40.44	0.79484
0.3569	0.3363	3.8348	58.3065	3.6365	59.28		0.3569	3616.76	3.8348	4521.85	3.6365	4492				40.56	0.04125			40.56	0.63715			40.56	0.79459
0.358	0.08419	3.8456	58.0778	3.6468	59.0885		0.358	3628.17	3.8456	4523.13	3.6468	4495.93				40.68	0.04122			40.68	0.63679			40.68	0.79434
0.359	0.23092	3.858	57.8508	3.6576	59.7066		0.359	3637.54	3.858	4525.17	3.6576	4492.44				40.8	0.04119			40.8	0.63643			40.8	0.79408
0.3601	0.50312	3.8683	58.3958	3.6685	59.1243		0.3601	3646.98	3.8683	4524.85	3.6685	4495.41				40.92	0.04117			40.92	0.63608			40.92	0.79383
0.3611	0.34653	3.8793	58.1821	3.6794	59.6489		0.3611	3658.39	3.8793	4524.67	3.6794	4497.12				41.04	0.04114			41.04	0.63572			41.04	0.79357
0.3621	0.43451	3.89	57.9375	3.6906	58.5921		0.3621	3667.64	3.89	4525.95	3.6906	4493.56				41.16	0.04111			41.16	0.63536			41.16	0.79332
0.3634	0.19695	3.9033	58.4981	3.7009	59.5331		0.3634	3679.99	3.9033	4523.22	3.7009	4494.51				41.28	0.04108			41.28	0.63501			41.28	0.79307
0.3645	0.65359	3.9144	58.5036	3.7116	59.3509		0.3645	3688.8	3.9144	4522.11	3.7116	4492.93				41.4	0.04106			41.4	0.63465			41.4	0.79281
0.3655	0.39234	3.9266	58.5536	3.7219	59.1548		0.3655	3702.22	3.9266	4522.24	3.7219	4496.95				41.52	0.04103			41.52	0.6343			41.52	0.79256
0.3665	0.66903	3.9366	57.9759	3.7325	59.3252		0.3665	3710.49	3.9366	4525.08	3.7325	4493.21				41.64	0.041			41.64	0.63394			41.64	0.79231
0.3676	1.03638	3.9475	58.4336	3.7431	58.6345		0.3676	3720.6	3.9475	4524.28	3.7431	4496.91				41.76	0.04097			41.76	0.63359			41.76	0.79205
0.3686	0.68831	3.9585	58.1264	3.7539	59.4793		0.3686	3731.19	3.9585	4519.75	3.7539	4494.1				41.88	0.04095			41.88	0.63323			41.88	0.7918
0.3697	0.51619	3.9694	58.2878	3.7647	59.1422		0.3697	3742.17	3.9694	4522.5	3.7647	4496.23				42	0.04092			42	0.63288			42	0.79155
0.3707	0.70091	3.9804	58.0795	3.776	58.7881		0.3707	3749.78	3.9804	4524.79	3.776	4495.22				42.12	0.04089			42.12	0.63252			42.12	0.7913
0.3717	0.94625	3.9917	58.4634	3.7864	58.7504		0.3717	3761.95	3.9917	4525.72	3.7864	4494.99				42.24	0.04086			42.24	0.63217			42.24	0.79104
0.3727	0.65041	4.0035	58.7997	3.7971	58.848		0.3727	3773.19	4.0035	4520.36	3.7971	4496.58				42.36	0.04084			42.36	0.63181			42.36	0.79079
0.3738	0.99744	4.0138	58.4185	3.8076	59.063		0.3738	3781.23	4.0138	4523.55	3.8076	4496.73				42.48	0.04081			42.48	0.63146			42.48	0.79054
0.3747	1.1461	4.0255	58.6616	3.8195	59.2516		0.3747	3788.63	4.0255	4523.91	3.8195	4494.95				42.6	0.04078			42.6	0.6311			42.6	0.79028
0.3757	1.10768	4.037	58.5197	3.8301	59.3463		0.3757	3800.63	4.037	4525.02	3.8301	4495.11				42.72	0.04076			42.72	0.63075			42.72	0.79003
0.3768	1.10466	4.0478	58.6381	3.8411	58.7927		0.3768	3810.53	4.0478	4524.3	3.8411	4493.7				42.84	0.04073			42.84	0.6304			42.84	0.78978
0.3779	1.52635	4.0598	58.432	3.8526	59.2387		0.3779	3820.63	4.0598	4524.68	3.8526	4494.28				42.96	0.0407			42.96	0.63004			42.96	0.78953
0.379	1.19154	4.073	58.4127	3.8634	58.8179		0.379	3833.49	4.073	4522.98	3.8634	4498				43.08	0.04067			43.08	0.62969			43.08	0.78927
0.3801	1.24545	4.0831	58.1057	3.8746	59.4751		0.3801	3841.39	4.0831	4523.46	3.8746	4493.82				43.2	0.04065			43.2	0.62934			43.2	0.78902
0.3812	1.81815	4.0944	58.2105	3.8852	58.4783		0.3812	3851.47	4.0944	4522.25	3.8852	4498.05				43.32	0.04062			43.32	0.62899			43.32	0.78877
0.3821	1.16741	4.1069	58.0149	3.8965	58.9282		0.3821	3864.58	4.1069	4520.25	3.8965	4497.19				43.44	0.04059			43.44	0.62863			43.44	0.78852
0.3834	1.53689	4.1181	58.1986	3.9076	59.1537		0.3834	3874.85	4.1181	4522.13	3.9076	4496.23				43.56	0.04056			43.56	0.62828			43.56	0.78827
0.3846	1.72891	4.1304	58.3299	3.9194	59.2661		0.3846	3886.58	4.1304	4522.02	3.9194	4494.44				43.68	0.04054			43.68	0.62793			43.68	0.78801
0.3859	1.94858	4.141	58.3976	3.9302	59.3236		0.3859	3896.88	4.141	4523.33	3.9302	4494.04				43.8	0.04051			43.8	0.62758			43.8	0.78776
0.387	1.86495	4.1527	58.2196	3.9418	59.4355		0.387	3907.73	4.1527	4523.99	3.9418	4493.91				43.92	0.04048			43.92	0.62722			43.92	0.78751
0.3881	1.85327	4.1632	58.9166	3.953	59.5041		0.3881	3920.14	4.1632	4522.32	3.953	4493.15				44.04	0.04046			44.04	0.62687			44.04	0.78726
0.3891	1.87836	4.1742	57.8121	3.9656	59.3178		0.3891	3928.3	4.1742	4523.84	3.9656	4496.81				44.16	0.04043			44.16	0.62652			44.16	0.78701
0.3901	2.36242	4.1859	58.6729	3.9759	58.885		0.3901	3937.55	4.1859	4522.23	3.9759	4493.22				44.28	0.0404			44.28	0.62617			44.28	0.78676
0.3911	2.27802	4.1972	59.0266	3.9862	59.0876		0.3911	3948.56	4.1972	4522.38	3.9862	4494.67				44.4	0.04037			44.4	0.62582			44.4	0.78651
0.3921	2.48605	4.2079	57.9756	3.9975	58.5078		0.3921	3959.74	4.2079	4522.86	3.9975	4496.22				44.52	0.04035			44.52	0.62547			44.52	0.78625
0.3932	2.4007	4.2208	57.8575	4.008	59.7714		0.3932	3971.58	4.2208	4524.23	4.008	4495.88				44.64	0.04032			44.64	0.62512			44.64	0.786
0.3944	2.37253	4.232	58.312	4.0183	59.1996		0.3944	3981.4	4.232	4523.46	4.0183	4494.53				44.76	0.04029			44.76	0.62477			44.76	0.78575
0.3955	2.63452	4.243	58.5138	4.0287	59.6885		0.3955	3989.43	4.243	4527.38	4.0287	4493.91				44.88	0.04027			44.88	0.62442			44.88	0.7855
0.3965	2.48523	4.2551	58.3191	4.0394	59.1933		0.3965	4002.98	4.2551	4527.69	4.0394	4496.82				45	0.04024			45	0.62407			45	0.78525
0.3975	2.57157	4.2661	58.3653	4.0505	58.937		0.3975	4009.63	4.2661	4523.79	4.0505	4495.59				45.12	0.04021			45.12	0.62372			45.12	0.785
0.3986	2.82081	4.2802	58.5302	4.0608	59.3427		0.3986	4020	4.2802	4524.53	4.0608	4494.84				45.24	0.04019			45.24	0.62337			45.24	0.78475
0.3996	2.81329	4.2906	58.2984	4.0726	58.6431		0.3996	4029.1	4.2906	4526.01	4.0726	4496.84				45.36	0.04016			45.36	0.62302			45.36	0.7845
0.4006	3.37339	4.3025	58.4274	4.0829	59.5862		0.4006	4039.08	4.3025	4526.38	4.0829	4496.03				45.48	0.04013			45.48	0.62267			45.48	0.78425
0.4016	3.53231	4.3141	58.3553	4.0934	59.0592		0.4016	4047.95	4.3141	4527.3	4.0934	4495.14				45.6	0.0401			45.6	0.62232			45.6	0.784
0.4026	3.92367	4.3267	58.1186	4.1038	59.0475		0.4026	4059.18	4.3267	4529.27	4.1038	4498.98				45.72	0.04008			45.72	0.62197			45.72	0.78375
0.4037	3.58508	4.3381	58.2075	4.1144	59.59		0.4037	4069.91	4.3381	4529.33	4.1144	4497.56				45.84	0.04005			45.84	0.62163			45.84	0.7835
0.4048	4.05609	4.3488	57.7836	4.1245	58.6166		0.4048	4077.56	4.3488	4530	4.1245	4496.33				45.96	0.04002			45.96	0.62128			45.96	0.78324
0.4058	3.74866	4.3604	57.7485	4.1351	59.4018		0.4058	4088.83	4.3604	4528.82	4.1351	4496.46				46.08	0.04			46.08	0.62093			46.08	0.78299
0.4068	3.41593	4.3722	59.0031	4.1455	58.7422		0.4068	4101.35	4.3722	4526.41	4.1455	4496.4				46.2	0.03997			46.2	0.62058			46.2	0.78274
0.4079	4.02805	4.3843	58.91	4.1564	59.1553		0.4079	4109.51	4.3843	4526.03	4.1564	4493.92				46.32	0.03994			46.32	0.62023			46.32	0.78249
0.409	4.50378	4.395	58.8145	4.1666	59.5085		0.409	4118.97	4.395	4526.18	4.1666	4494.95				46.44	0.03992			46.44	0.61989			46.44	0.78224
0.41	4.70146	4.4062	58.5266	4.179	59.2216		0.41	4127.86	4.4062	4524.97	4.179	4495.6				46.56	0.03989			46.56	0.61954			46.56	0.78199
0.411	5.00642	4.418	58.3757	4.1899	59.3139		0.411	4136.56	4.418	4525.83	4.1899	4494.52				46.68	0.03986			46.68	0.61919			46.68	0.78174
0.4121	5.65336	4.4315	58.7269	4.2005	59.1443		0.4121	4146.78	4.4315	4525.42	4.2005	4496.82				46.8	0.03984			46.8	0.61884			46.8	0.78149
0.4131	5.90835	4.4429	58.8861	4.2135	58.8149		0.4131	4154.84	4.4429	4526.36	4.2135	4496.67				46.92	0.03981			46.92	0.6185			46.92	0.78125
0.4141	6.08389	4.4544	58.49	4.2246	58.9642		0.4141	4164.34	4.4544	4528.65	4.2246	4494.78				47.04	0.03978			47.04	0.61815			47.04	0.781
0.4158	6.87676	4.4659	58.1544	4.2354	58.7309		0.4158	4178.8	4.4659	4528.01	4.2354	4495.89				47.16	0.03976			47.16	0.6178			47.16	0.78075
0.4171	7.31882	4.4781	57.7126	4.2457	58.9994		0.4171	4188.88	4.4781	4527.19	4.2457	4497.47				47.28	0.03973			47.28	0.61746			47.28	0.7805
0.4181	7.51536	4.4912	58.5799	4.2564	58.7669		0.4181	4195.81	4.4912	4524.24	4.2564	4496.45				47.4	0.0397			47.4	0.61711			47.4	0.78025
0.4191	8.06863	4.5016	58.1297	4.2674	58.4063		0.4191	4206.03	4.5016	4529.16	4.2674	4499.97				47.52	0.03968			47.52	0.61677			47.52	0.78
0.4201	9.12987	4.5133	58.589	4.2791	59.2417		0.4201	4214.52	4.5133	4525.64	4.2791	4497.09				47.64	0.03965			47.64	0.61642			47.64	0.77975
0.4212	9.4241	4.5246	57.4011	4.2902	58.8949		0.4212	4223.08	4.5246	4529.54	4.2902	4500.06				47.76	0.03962			47.76	0.61608			47.76	0.7795
0.4221	10.0981	4.5361	58.2092	4.3007	58.9275		0.4221	4232.37	4.5361	4522.92	4.3007	4498.79				47.88	0.0396			47.88	0.61573			47.88	0.77925
0.4233	10.7821	4.5478	58.1973	4.3118	58.5187		0.4233	4241.29	4.5478	4523.59	4.3118	4499.27				48	0.03957			48	0.61538			48	0.779
0.4244	11.6741	4.5594	58.2828	4.3222	59.319		0.4244	4248.72	4.5594	4524.94	4.3222	4496.55				48.12	0.03954			48.12	0.61504			48.12	0.77875
0.4255	12.0451	4.5711	58.5778	4.3337	58.5285		0.4255	4256.52	4.5711	4524.44	4.3337	4494.72				48.24	0.03952			48.24	0.6147			48.24	0.7785
0.4266	12.7348	4.5812	58.1522	4.3441	59.1234		0.4266	4267.29	4.5812	4527.09	4.3441	4494.07				48.36	0.03949			48.36	0.61435			48.36	0.77826
0.4277	13.8228	4.5933	58.1559	4.3561	58.8588		0.4277	4271.9	4.5933	4527.89	4.3561	4500.56				48.48	0.03946			48.48	0.61401			48.48	0.77801
0.4288	14.8336	4.6063	58.717	4.3664	58.9762		0.4288	4278.37	4.6063	4525.22	4.3664	4497.87				48.6	0.03944			48.6	0.61366			48.6	0.77776
0.4297	15.9725	4.6169	58.6203	4.3769	59.233		0.4297	4285.18	4.6169	4527.32	4.3769	4498.76				48.72	0.03941			48.72	0.61332			48.72	0.77751
0.4308	16.7934	4.628	58.3605	4.3876	59.1542		0.4308	4294.21	4.628	4528.02	4.3876	4497.84				48.84	0.03939			48.84	0.61298			48.84	0.77726
0.4319	17.6563	4.6409	58.9363	4.4005	58.8002		0.4319	4299.53	4.6409	4526.36	4.4005	4498.05				48.96	0.03936			48.96	0.61263			48.96	0.77701
0.433	18.7212	4.6523	58.0046	4.4125	59.0286		0.433	4307.97	4.6523	4528.15	4.4125	4496.15				49.08	0.03933			49.08	0.61229			49.08	0.77676
0.4341	19.3813	4.6633	58.538	4.423	59.0044		0.4341	4315.48	4.6633	4527.35	4.423	4498.59				49.2	0.03931			49.2	0.61195			49.2	0.77652
0.4352	20.7581	4.6748	58.2215	4.4351	59.1686		0.4352	4324.33	4.6748	4525.87	4.4351	4497.71				49.32	0.03928			49.32	0.6116			49.32	0.77627
0.4363	21.7448	4.6872	58.3141	4.4468	58.6266		0.4363	4330.86	4.6872	4524.58	4.4468	4497.24				49.44	0.03925			49.44	0.61126			49.44	0.77602
0.4375	23.0055	4.6999	58.9867	4.4583	59.2044		0.4375	4342.51	4.6999	4524.51	4.4583	4496.99				49.56	0.03923			49.56	0.61092			49.56	0.77577
0.4385	24.3826	4.7104	58.4304	4.469	58.9194		0.4385	4346.14	4.7104	4527.88	4.469	4498.11				49.68	0.0392			49.68	0.61057			49.68	0.77552
0.4396	25.3552	4.7222	58.2093	4.4797	59.4326		0.4396	4351.91	4.7222	4524	4.4797	4501.2				49.8	0.03917			49.8	0.61023			49.8	0.77528
0.4406	26.7993	4.7343	58.5167	4.49	58.5606		0.4406	4355.63	4.7343	4526.55	4.49	4501.04				49.92	0.03915			49.92	0.60989			49.92	0.77503
0.4416	27.8015	4.7461	58.489	4.5004	58.7922		0.4416	4364.25	4.7461	4525.81	4.5004	4500.21				50.04	0.03912			50.04	0.60955			50.04	0.77478
0.4426	28.8771	4.7583	58.6249	4.5116	58.8182		0.4426	4372.01	4.7583	4525.97	4.5116	4497.68				50.16	0.0391			50.16	0.60921			50.16	0.77453
0.4439	30.1176	4.769	58.6408	4.522	59.0287		0.4439	4380.78	4.769	4526.82	4.522	4498.4				50.28	0.03907			50.28	0.60887			50.28	0.77429
0.4449	31.3918	4.7809	58.4387	4.5326	58.7214		0.4449	4382.14	4.7809	4528	4.5326	4497.19				50.4	0.03904			50.4	0.60852			50.4	0.77404
0.4459	32.5603	4.7918	58.1989	4.5429	58.5341		0.4459	4389.57	4.7918	4525.27	4.5429	4498.05				50.52	0.03902			50.52	0.60818			50.52	0.77379
0.447	34.1156	4.8041	57.9136	4.5536	59.0254		0.447	4395.75	4.8041	4526.25	4.5536	4496.93				50.64	0.03899			50.64	0.60784			50.64	0.77354
0.4481	35.8714	4.8156	58.3861	4.5644	59.4423		0.4481	4401.09	4.8156	4524.76	4.5644	4497.63				50.76	0.03897			50.76	0.6075			50.76	0.7733
0.4491	37.3094	4.8269	58.1836	4.5757	59.0684		0.4491	4408.58	4.8269	4525.5	4.5757	4497.26				50.88	0.03894			50.88	0.60716			50.88	0.77305
0.4502	38.4962	4.8382	58.4133	4.586	58.7843		0.4502	4415.63	4.8382	4522.93	4.586	4499.29				51	0.03891			51	0.60682			51	0.7728
0.4512	39.9493	4.8486	58.1481	4.5966	59.2791		0.4512	4422.1	4.8486	4525.72	4.5966	4496.96				51.12	0.03889			51.12	0.60648			51.12	0.77256
0.4522	40.7991	4.8606	58.052	4.6068	59.0092		0.4522	4425.9	4.8606	4524.22	4.6068	4498.26				51.24	0.03886			51.24	0.60614			51.24	0.77231
0.4532	42.1199	4.8721	58.7957	4.6186	59.568		0.4532	4434.01	4.8721	4526.35	4.6186	4495.88				51.36	0.03884			51.36	0.6058			51.36	0.77206
0.4542	42.9689	4.8836	58.4265	4.6286	58.9434		0.4542	4442.69	4.8836	4525.64	4.6286	4498.61				51.48	0.03881			51.48	0.60546			51.48	0.77182
0.4553	44.3618	4.8958	57.9396	4.6392	59.1662		0.4553	4447.37	4.8958	4525.46	4.6392	4495.85				51.6	0.03878			51.6	0.60512			51.6	0.77157
0.4563	45.6806	4.908	58.5328	4.6502	58.4399		0.4563	4451.61	4.908	4524.17	4.6502	4496.03				51.72	0.03876			51.72	0.60478			51.72	0.77132
0.4573	47.2795	4.9183	58.2923	4.6608	59.6064		0.4573	4458.27	4.9183	4524.21	4.6608	4497.88				51.84	0.03873			51.84	0.60445			51.84	0.77108
0.4583	48.6657	4.9298	58.1426	4.6717	58.7091		0.4583	4465.1	4.9298	4524.17	4.6717	4497.79				51.96	0.03871			51.96	0.60411			51.96	0.77083
0.4594	49.2589	4.94	58.67	4.6818	59.5437		0.4594	4472.23	4.94	4522.47	4.6818	4499.52				52.08	0.03868			52.08	0.60377			52.08	0.77058
0.4604	50.9367	4.9501	58.7255	4.6921	58.1566		0.4604	4474.75	4.9501	4524	4.6921	4498.93				52.2	0.03865			52.2	0.60343			52.2	0.77034
0.4614	52.7484	4.9608	58.0259	4.7023	58.7419		0.4614	4479.77	4.9608	4525.4	4.7023	4496.42				52.32	0.03863			52.32	0.60309			52.32	0.77009
0.4625	53.357	4.9726	58.1657	4.7137	59.1155		0.4625	4489.52	4.9726	4524.82	4.7137	4498.87				52.44	0.0386			52.44	0.60275			52.44	0.76985
0.4636	55.1553	4.9838	58.8019	4.7245	59.1986		0.4636	4492.31	4.9838	4523.83	4.7245	4502.18				52.56	0.03858			52.56	0.60242			52.56	0.7696
0.4646	56.6756	4.9952	58.3885	4.7357	58.6531		0.4646	4498.95	4.9952	4522.73	4.7357	4501.08				52.68	0.03855			52.68	0.60208			52.68	0.76935
0.4657	57.1832	5.007	58.036	4.7458	59.1579		0.4657	4506.17	5.007	4524.24	4.7458	4496.5				52.8	0.03852			52.8	0.60174			52.8	0.76911
0.4667	58.8533	5.0184	57.9114	4.7567	59.5246		0.4667	4508.81	5.0184	4522.06	4.7567	4495.69				52.92	0.0385			52.92	0.6014			52.92	0.76886
0.4677	58.9148	5.0313	58.4192	4.7669	58.7859		0.4677	4517.24	5.0313	4524.72	4.7669	4499.42				53.04	0.03847			53.04	0.60107			53.04	0.76862
0.4688	59.3525	5.0429	58.3363	4.777	59.6272		0.4688	4520.24	5.0429	4524.81	4.777	4496.24				53.16	0.03845			53.16	0.60073			53.16	0.76837
0.4699	60.3016	5.0533	58.6713	4.7873	59.0739		0.4699	4519.97	5.0533	4522.57	4.7873	4498.64				53.28	0.03842			53.28	0.60039			53.28	0.76813
0.4709	60.706	5.0644	57.9696	4.7985	59.3246		0.4709	4520.12	5.0644	4527.18	4.7985	4498.37				53.4	0.0384			53.4	0.60006			53.4	0.76788
0.4719	60.4593	5.0762	58.3463	4.8093	59.2033		0.4719	4522.18	5.0762	4523.53	4.8093	4498.78				53.52	0.03837			53.52	0.59972			53.52	0.76764
0.4728	60.3407	5.0871	58.3187	4.8201	58.7393		0.4728	4521	5.0871	4525.58	4.8201	4495.76				53.64	0.03834			53.64	0.59938			53.64	0.76739
0.4739	60.3032	5.0975	58.4694	4.8322	59.9926		0.4739	4519.43	5.0975	4524.61	4.8322	4496.64				53.76	0.03832			53.76	0.59905			53.76	0.76715
0.4749	60.1193	5.1104	58.1694	4.8426	58.851		0.4749	4519.86	5.1104	4524.5	4.8426	4498.4				53.88	0.03829			53.88	0.59871			53.88	0.7669
0.4759	59.8566	5.1205	58.3329	4.8531	59.3472		0.4759	4518.71	5.1205	4524.52	4.8531	4497.29				54	0.03827			54	0.59838			54	0.76666
0.4771	60.4943	5.1323	58.5205	4.8641	59.5516		0.4771	4515.3	5.1323	4522.36	4.8641	4496.1				54.12	0.03824			54.12	0.59804			54.12	0.76641
0.4782	60.1154	5.1453	58.3766	4.8752	59.2669		0.4782	4516.6	5.1453	4522.93	4.8752	4494.72				54.24	0.03822			54.24	0.59771			54.24	0.76617
0.4793	59.2109	5.1577	58.491	4.8855	59.3468		0.4793	4515.72	5.1577	4524.63	4.8855	4497.8				54.36	0.03819			54.36	0.59737			54.36	0.76592
0.4803	59.332	5.1691	58.9421	4.8971	58.8806		0.4803	4516.7	5.1691	4522.43	4.8971	4496.72				54.48	0.03816			54.48	0.59704			54.48	0.76568
0.4813	60.0615	5.1797	58.1814	4.9076	59.2651		0.4813	4515.66	5.1797	4522.33	4.9076	4497.44				54.6	0.03814			54.6	0.5967			54.6	0.76543
0.4822	60.505	5.1917	58.6323	4.9188	58.9844		0.4822	4514.29	5.1917	4522	4.9188	4497.72				54.72	0.03811			54.72	0.59637			54.72	0.76519
0.4835	60.0938	5.2033	58.5541	4.9305	59.755		0.4835	4514.05	5.2033	4523.77	4.9305	4497.51				54.84	0.03809			54.84	0.59603			54.84	0.76494
0.4845	59.9964	5.2144	58.3261	4.9419	59.0977		0.4845	4515.26	5.2144	4523.71	4.9419	4496.96				54.96	0.03806			54.96	0.5957			54.96	0.7647
0.4856	59.3122	5.2252	58.6902	4.9537	59.5116		0.4856	4515.18	5.2252	4524.93	4.9537	4497.43				55.08	0.03804			55.08	0.59537			55.08	0.76445
0.4865	59.9753	5.2369	58.7024	4.9646	58.8578		0.4865	4516.29	5.2369	4520.84	4.9646	4498.36				55.2	0.03801			55.2	0.59503			55.2	0.76421
0.4875	59.7959	5.2486	58.4439	4.976	58.9434		0.4875	4515.92	5.2486	4526.28	4.976	4496.78				55.32	0.03799			55.32	0.5947			55.32	0.76397
0.4886	59.7454	5.2599	58.3077	4.9868	58.8117		0.4886	4513.14	5.2599	4523.51	4.9868	4494.7				55.44	0.03796			55.44	0.59437			55.44	0.76372
0.4897	59.9384	5.2711	58.2821	4.9977	59.1258		0.4897	4515.33	5.2711	4524.63	4.9977	4498.3				55.56	0.03793			55.56	0.59403			55.56	0.76348
0.4909	60.0414	5.2823	58.0099	5.0079	58.3957		0.4909	4516.02	5.2823	4522.3	5.0079	4498.01				55.68	0.03791			55.68	0.5937			55.68	0.76323
0.492	59.2096	5.295	57.9769	5.0188	59.0293		0.492	4517.25	5.295	4523.79	5.0188	4496.56				55.8	0.03788			55.8	0.59337			55.8	0.76299
0.493	59.6749	5.3058	57.796	5.03	59.3167		0.493	4516.79	5.3058	4523.35	5.03	4495.21				55.92	0.03786			55.92	0.59304			55.92	0.76275
0.4941	59.5942	5.3197	58.1199	5.0407	59.0085		0.4941	4517.44	5.3197	4523.36	5.0407	4501.95				56.04	0.03783			56.04	0.5927			56.04	0.7625
0.4952	59.2346	5.3307	58.4016	5.0521	58.8142		0.4952	4519.39	5.3307	4523.22	5.0521	4497.35				56.16	0.03781			56.16	0.59237			56.16	0.76226
0.4962	59.0282	5.3422	57.9164	5.0625	58.5986		0.4962	4518.74	5.3422	4525.4	5.0625	4499.99				56.28	0.03778			56.28	0.59204			56.28	0.76202
0.4973	60.2542	5.3533	58.0465	5.0728	59.4095		0.4973	4519.22	5.3533	4526.12	5.0728	4496.89				56.4	0.03776			56.4	0.59171			56.4	0.76177
0.4982	59.9116	5.3644	58.3746	5.083	58.8893		0.4982	4520.18	5.3644	4527.88	5.083	4496.3				56.52	0.03773			56.52	0.59138			56.52	0.76153
0.4992	59.7575	5.3755	58.0839	5.0939	59.3224		0.4992	4518.09	5.3755	4524.94	5.0939	4496.25				56.64	0.03771			56.64	0.59104			56.64	0.76129
0.5002	59.9997	5.387	58.8908	5.1043	59.2361		0.5002	4520.59	5.387	4524.35	5.1043	4495.31				56.76	0.03768			56.76	0.59071			56.76	0.76104
0.5013	59.3268	5.3996	58.213	5.1158	59.1713		0.5013	4523.51	5.3996	4528.59	5.1158	4498.42				56.88	0.03766			56.88	0.59038			56.88	0.7608
0.5023	60.407	5.4111	59.1581	5.1258	59.0649		0.5023	4519.59	5.4111	4528.38	5.1258	4499.17				57	0.03763			57	0.59005			57	0.76056
0.5035	60.0619	5.4226	58.2689	5.1365	59.1539		0.5035	4520.32	5.4226	4526.76	5.1365	4497.04				57.12	0.03761			57.12	0.58972			57.12	0.76031
0.5046	60.3673	5.4337	58.0623	5.147	59.1902		0.5046	4520.21	5.4337	4527.41	5.147	4496.75				57.24	0.03758			57.24	0.58939			57.24	0.76007
0.5057	60.4962	5.445	58.7574	5.1579	59.0736		0.5057	4518.42	5.445	4523.94	5.1579	4494.69				57.36	0.03756			57.36	0.58906			57.36	0.75983
0.5066	59.8623	5.4558	58.2431	5.1685	59.4461		0.5066	4520.66	5.4558	4527.45	5.1685	4499.77				57.48	0.03753			57.48	0.58873			57.48	0.75958
0.5077	60.1247	5.4675	58.1246	5.1799	59.15		0.5077	4518.82	5.4675	4527.25	5.1799	4498.53				57.6	0.0375			57.6	0.5884			57.6	0.75934
0.5086	59.7785	5.4793	58.7467	5.1908	58.9		0.5086	4519.3	5.4793	4524.67	5.1908	4499.76				57.72	0.03748			57.72	0.58807			57.72	0.7591
0.5097	59.3833	5.4907	58.924	5.2018	58.8915		0.5097	4519.44	5.4907	4525.88	5.2018	4497.48				57.84	0.03745			57.84	0.58774			57.84	0.75886
0.5107	59.9233	5.5031	58.4722	5.2124	59.4613		0.5107	4517.7	5.5031	4526.72	5.2124	4497.09				57.96	0.03743			57.96	0.58741			57.96	0.75861
0.5118	59.7574	5.5138	58.7283	5.2228	59.0957		0.5118	4518.54	5.5138	4527.15	5.2228	4494.53				58.08	0.0374			58.08	0.58708			58.08	0.75837
0.513	59.5805	5.5261	58.3403	5.2338	59.0793		0.513	4518.09	5.5261	4524.22	5.2338	4498.13				58.2	0.03738			58.2	0.58675			58.2	0.75813
0.514	59.0778	5.5369	58.436	5.2444	59.1488		0.514	4518.73	5.5369	4523.27	5.2444	4496.83				58.32	0.03735			58.32	0.58642			58.32	0.75789
0.5151	59.7114	5.5482	58.3929	5.255	58.5766		0.5151	4517.51	5.5482	4524.33	5.255	4495.61				58.44	0.03733			58.44	0.5861			58.44	0.75765
0.5161	60.033	5.5593	58.5557	5.2654	59.3096		0.5161	4518.55	5.5593	4523.38	5.2654	4498.89				58.56	0.0373			58.56	0.58577			58.56	0.7574
0.5171	60.0129	5.5707	58.3652	5.2761	58.8328		0.5171	4518.52	5.5707	4526.3	5.2761	4497.53				58.68	0.03728			58.68	0.58544			58.68	0.75716
0.5181	59.725	5.5824	58.4027	5.2866	59.5807		0.5181	4520.29	5.5824	4524.53	5.2866	4497.65				58.8	0.03725			58.8	0.58511			58.8	0.75692
0.5191	60.0445	5.5937	58.7892	5.2976	59.1579		0.5191	4518.69	5.5937	4525.49	5.2976	4496.69				58.92	0.03723			58.92	0.58478			58.92	0.75668
0.5201	59.9176	5.6049	58.6777	5.3078	59.3855		0.5201	4519.65	5.6049	4525.93	5.3078	4496.66				59.04	0.0372			59.04	0.58446			59.04	0.75644
0.5211	59.8965	5.6159	57.8978	5.3191	59.7282		0.5211	4519.41	5.6159	4527.71	5.3191	4496.68				59.16	0.03718			59.16	0.58413			59.16	0.75619
0.5221	60.1684	5.6276	57.8573	5.3304	59.7602		0.5221	4519.37	5.6276	4527.63	5.3304	4496.17				59.28	0.03715			59.28	0.5838			59.28	0.75595
0.5236	59.2904	5.6396	57.5858	5.3411	59.062		0.5236	4522.03	5.6396	4527.23	5.3411	4495.71				59.4	0.03713			59.4	0.58347			59.4	0.75571
0.5249	59.4101	5.6513	58.537	5.3515	59.2151		0.5249	4521.84	5.6513	4526.88	5.3515	4494.71				59.52	0.0371			59.52	0.58315			59.52	0.75547
0.5261	59.2213	5.6624	57.9659	5.3626	58.7578		0.5261	4521.42	5.6624	4528.72	5.3626	4503.23				59.64	0.03708			59.64	0.58282			59.64	0.75523
0.5271	59.8872	5.6739	58.2858	5.3736	59.7688		0.5271	4519.91	5.6739	4524.39	5.3736	4493.64				59.76	0.03706			59.76	0.58249			59.76	0.75499
0.5282	59.9195	5.6862	58.8505	5.384	59.0344		0.5282	4519.9	5.6862	4523.08	5.384	4494.75				59.88	0.03703			59.88	0.58217			59.88	0.75475
0.5292	59.8485	5.6991	58.3615	5.3954	58.8112		0.5292	4519.7	5.6991	4525.08	5.3954	4496.37				60	0.03701			60	0.58184			60	0.75451
0.5302	59.5863	5.7104	58.8118	5.4059	59.2844		0.5302	4522.17	5.7104	4525.36	5.4059	4498.35				60.12	0.03698			60.12	0.58151			60.12	0.75426
0.5312	59.3246	5.7211	58.8001	5.4164	59.0459		0.5312	4520.55	5.7211	4525.82	5.4164	4497.2				60.24	0.03696			60.24	0.58119			60.24	0.75402
0.5322	60.0386	5.7346	58.3693	5.427	58.9554		0.5322	4520.35	5.7346	4522.49	5.427	4496.57				60.36	0.03693			60.36	0.58086			60.36	0.75378
0.5333	59.3791	5.7448	59.0068	5.4386	59.0802		0.5333	4521.43	5.7448	4524.99	5.4386	4494.81				60.48	0.03691			60.48	0.58054			60.48	0.75354
0.5344	59.9678	5.7554	58.5572	5.4501	59.3817		0.5344	4522.41	5.7554	4524.59	5.4501	4496.95				60.6	0.03688			60.6	0.58021			60.6	0.7533
0.5354	60.0445	5.7658	58.8144	5.4607	59.0774		0.5354	4523.22	5.7658	4524.27	5.4607	4497.54				60.72	0.03686			60.72	0.57989			60.72	0.75306
0.5364	60.4078	5.778	58.003	5.4729	58.4374		0.5364	4520.77	5.778	4523.71	5.4729	4498.76				60.84	0.03683			60.84	0.57956			60.84	0.75282
0.5374	60.1995	5.7886	58.962	5.4837	58.841		0.5374	4520.77	5.7886	4523.72	5.4837	4498.11				60.96	0.03681			60.96	0.57924			60.96	0.75258
0.5385	60.2732	5.8007	57.9489	5.4952	59.5089		0.5385	4523.53	5.8007	4525.62	5.4952	4499.35				61.08	0.03678			61.08	0.57891			61.08	0.75234
0.5395	60.2422	5.8113	58.515	5.5056	58.7282		0.5395	4521.93	5.8113	4524.21	5.5056	4497.08				61.2	0.03676			61.2	0.57859			61.2	0.7521
0.5405	59.6895	5.8231	58.2214	5.5167	59.2684		0.5405	4523.03	5.8231	4527.7	5.5167	4496.78				61.32	0.03673			61.32	0.57826			61.32	0.75186
0.5415	59.018	5.8349	58.4744	5.527	58.8518		0.5415	4525.2	5.8349	4524.83	5.527	4497.27				61.44	0.03671			61.44	0.57794			61.44	0.75162
0.5426	59.5046	5.8459	58.4099	5.5372	59.3229		0.5426	4521.8	5.8459	4524.07	5.5372	4498.39				61.56	0.03668			61.56	0.57762			61.56	0.75138
0.5439	60.3563	5.8579	58.5065	5.5474	59.1533		0.5439	4518.46	5.8579	4522.26	5.5474	4495.34				61.68	0.03666			61.68	0.57729			61.68	0.75114
0.5449	60.2237	5.869	58.4337	5.5588	58.7874		0.5449	4522.36	5.869	4523.87	5.5588	4498.98				61.8	0.03664			61.8	0.57697			61.8	0.7509
0.5458	60.7201	5.8809	58.6771	5.5698	59.0443		0.5458	4519.11	5.8809	4521.67	5.5698	4498.22				61.92	0.03661			61.92	0.57665			61.92	0.75066
0.5468	60.1855	5.8919	58.9761	5.5802	58.3148		0.5468	4521.21	5.8919	4525.92	5.5802	4501.66				62.04	0.03659			62.04	0.57632			62.04	0.75042
0.5479	59.5522	5.904	57.8261	5.5914	58.9138		0.5479	4521.83	5.904	4525.73	5.5914	4494.94				62.16	0.03656			62.16	0.576			62.16	0.75018
0.5489	59.6863	5.9152	58.3324	5.6026	58.6324		0.5489	4521.45	5.9152	4525.52	5.6026	4498.32				62.28	0.03654			62.28	0.57568			62.28	0.74994
0.5499	59.9446	5.927	58.7136	5.6128	59.174		0.5499	4520.96	5.927	4525.23	5.6128	4498.71				62.4	0.03651			62.4	0.57535			62.4	0.7497
0.551	60.4053	5.941	58.3204	5.623	59.5139		0.551	4517.28	5.941	4524.34	5.623	4497.47				62.52	0.03649			62.52	0.57503			62.52	0.74946
0.5519	59.8266	5.9513	58.2651	5.6335	58.8823		0.5519	4520.66	5.9513	4523.79	5.6335	4499.67				62.64	0.03646			62.64	0.57471			62.64	0.74922
0.5529	59.422	5.9625	57.9933	5.6455	59.1312		0.5529	4521.16	5.9625	4524.81	5.6455	4497.58				62.76	0.03644			62.76	0.57439			62.76	0.74898
0.554	59.3978	5.9739	58.7454	5.6567	59.4603		0.554	4522.03	5.9739	4525.24	5.6567	4498.27				62.88	0.03641			62.88	0.57407			62.88	0.74874
0.555	60.1492	5.9855	58.508	5.6668	58.9666		0.555	4520.27	5.9855	4524.15	5.6668	4497.97				63	0.03639			63	0.57374			63	0.7485
0.5559	60.3963	5.9978	58.1695	5.6779	59.0539		0.5559	4519.87	5.9978	4525.12	5.6779	4501.26				63.12	0.03637			63.12	0.57342			63.12	0.74826
0.5569	59.8766	6.0099	57.839	5.6881	59.6373		0.5569	4521.82	6.0099	4527.3	5.6881	4497.52				63.24	0.03634			63.24	0.5731			63.24	0.74802
0.5579	59.8848	6.0212	58.7741	5.6989	58.9309		0.5579	4521.36	6.0212	4523.95	5.6989	4500.65				63.36	0.03632			63.36	0.57278			63.36	0.74779
0.559	60.0505	6.0333	58.626	5.7099	58.9234		0.559	4521.69	6.0333	4523.81	5.7099	4499.6				63.48	0.03629			63.48	0.57246			63.48	0.74755
0.5599	60.4512	6.0461	57.9208	5.7202	59.2134		0.5599	4519.31	6.0461	4526.64	5.7202	4499.38				63.6	0.03627			63.6	0.57214			63.6	0.74731
0.5609	59.8476	6.0566	58.1603	5.731	59.1915		0.5609	4520.23	6.0566	4526.59	5.731	4499.79				63.72	0.03624			63.72	0.57182			63.72	0.74707
0.5619	59.6145	6.0683	57.9891	5.7413	58.7714		0.5619	4522.16	6.0683	4526.21	5.7413	4498.27				63.84	0.03622			63.84	0.5715			63.84	0.74683
0.5631	59.9764	6.0796	58.1285	5.7518	59.069		0.5631	4521.44	6.0796	4526.98	5.7518	4498.52				63.96	0.0362			63.96	0.57118			63.96	0.74659
0.5643	60.4348	6.0913	58.5976	5.7618	59.0212		0.5643	4517.19	6.0913	4527.45	5.7618	4498.93				64.08	0.03617			64.08	0.57086			64.08	0.74635
0.5654	60.3901	6.1042	58.1438	5.7728	58.7571		0.5654	4515.8	6.1042	4525.57	5.7728	4500.75				64.2	0.03615			64.2	0.57054			64.2	0.74611
0.5664	60.1505	6.116	58.613	5.7837	58.651		0.5664	4518.78	6.116	4528.53	5.7837	4500.45				64.32	0.03612			64.32	0.57022			64.32	0.74588
0.5673	59.6442	6.1273	58.7349	5.7944	58.8892		0.5673	4520.23	6.1273	4530.39	5.7944	4499.75				64.44	0.0361			64.44	0.5699			64.44	0.74564
0.5684	59.1463	6.1383	58.2206	5.8057	58.64		0.5684	4518.88	6.1383	4524.91	5.8057	4503.28				64.56	0.03607			64.56	0.56958			64.56	0.7454
0.5693	60.1108	6.1505	57.9834	5.816	59.4119		0.5693	4517.57	6.1505	4527.71	5.816	4499.75				64.68	0.03605			64.68	0.56926			64.68	0.74516
0.5704	59.8321	6.1613	58.655	5.8274	59.0942		0.5704	4519.25	6.1613	4524.97	5.8274	4499.21				64.8	0.03603			64.8	0.56894			64.8	0.74492
0.5713	58.9722	6.1723	57.948	5.839	59.0376		0.5713	4521.38	6.1723	4528.28	5.839	4496.65				64.92	0.036			64.92	0.56862			64.92	0.74469
0.5723	59.647	6.1835	58.2884	5.8496	59.0655		0.5723	4519.28	6.1835	4526.35	5.8496	4501.46				65.04	0.03598			65.04	0.5683			65.04	0.74445
0.5734	59.0439	6.1961	58.2377	5.86	58.8818		0.5734	4520.26	6.1961	4527.96	5.86	4500.57				65.16	0.03595			65.16	0.56799			65.16	0.74421
0.5743	59.5941	6.207	58.3602	5.8715	59.1503		0.5743	4519.41	6.207	4528.47	5.8715	4499.37				65.28	0.03593			65.28	0.56767			65.28	0.74397
0.5754	59.6057	6.2185	58.4151	5.8821	58.7545		0.5754	4522.96	6.2185	4527.22	5.8821	4499.04				65.4	0.03591			65.4	0.56735			65.4	0.74373
0.5764	59.7833	6.2304	58.4469	5.8938	59.908		0.5764	4522.04	6.2304	4526.82	5.8938	4497.42				65.52	0.03588			65.52	0.56703			65.52	0.7435
0.5774	60.2066	6.2425	58.2785	5.9045	58.7979		0.5774	4522.28	6.2425	4527.54	5.9045	4500.65				65.64	0.03586			65.64	0.56671			65.64	0.74326
0.5784	60.0526	6.2541	59.2838	5.9158	58.9459		0.5784	4522.21	6.2541	4524.45	5.9158	4499.97				65.76	0.03583			65.76	0.5664			65.76	0.74302
0.5795	59.4066	6.2645	58.1002	5.9269	58.467		0.5795	4522.9	6.2645	4526.95	5.9269	4501.92				65.88	0.03581			65.88	0.56608			65.88	0.74278
0.5806	59.695	6.2757	58.583	5.9382	59.4813		0.5806	4523.14	6.2757	4527.81	5.9382	4500.58				66	0.03579			66	0.56576			66	0.74255
0.5817	60.6668	6.2871	58.4843	5.9491	59.0827		0.5817	4520.27	6.2871	4528.21	5.9491	4497.82				66.12	0.03576			66.12	0.56544			66.12	0.74231
0.5827	59.6049	6.2985	58.2253	5.9606	59.3791		0.5827	4522.84	6.2985	4530.71	5.9606	4499.62				66.24	0.03574			66.24	0.56513			66.24	0.74207
0.5837	60.0699	6.3104	58.2864	5.9722	58.2656		0.5837	4520.68	6.3104	4531.78	5.9722	4500.73				66.36	0.03571			66.36	0.56481			66.36	0.74184
0.5847	59.8939	6.3228	58.3584	5.9833	59.2853		0.5847	4521.87	6.3228	4531.31	5.9833	4498.73				66.48	0.03569			66.48	0.56449			66.48	0.7416
0.5857	60.1008	6.3345	57.8163	5.9943	58.5639		0.5857	4522.9	6.3345	4525.18	5.9943	4501.33				66.6	0.03567			66.6	0.56418			66.6	0.74136
0.5869	60.7933	6.3461	58.174	6.0049	58.9829		0.5869	4517.15	6.3461	4528.02	6.0049	4500.08				66.72	0.03564			66.72	0.56386			66.72	0.74113
0.5879	59.8037	6.3594	58.7237	6.0152	59.5584		0.5879	4521.7	6.3594	4528.51	6.0152	4500.03				66.84	0.03562			66.84	0.56355			66.84	0.74089
0.5889	59.547	6.3695	58.5316	6.0259	58.7079		0.5889	4521.97	6.3695	4527.06	6.0259	4499.2				66.96	0.03559			66.96	0.56323			66.96	0.74065
0.59	59.7312	6.3816	58.2677	6.0377	59.1074		0.59	4520.65	6.3816	4529.71	6.0377	4499.2				67.08	0.03557			67.08	0.56291			67.08	0.74042
0.5911	59.7632	6.3927	57.9739	6.0485	58.9063		0.5911	4521.61	6.3927	4530.07	6.0485	4500.11				67.2	0.03555			67.2	0.5626			67.2	0.74018
0.592	59.6134	6.4045	58.5765	6.0605	58.977		0.592	4522.19	6.4045	4529.9	6.0605	4500.44				67.32	0.03552			67.32	0.56228			67.32	0.73994
0.5931	59.085	6.4168	58.3449	6.0714	59.15		0.5931	4521.56	6.4168	4531.95	6.0714	4497.3				67.44	0.0355			67.44	0.56197			67.44	0.73971
0.5941	57.3152	6.4274	58.3378	6.0816	59.4534		0.5941	4529.31	6.4274	4529.18	6.0816	4499.49				67.56	0.03548			67.56	0.56165			67.56	0.73947
0.5952	57.6538	6.44	58.0532	6.0923	58.6237		0.5952	4529.02	6.44	4529.12	6.0923	4502.62				67.68	0.03545			67.68	0.56134			67.68	0.73923
0.5963	57.7034	6.4521	57.7929	6.1026	59.1468		0.5963	4532.1	6.4521	4531.2	6.1026	4498.04				67.8	0.03543			67.8	0.56102			67.8	0.739
0.5974	59.0728	6.464	58.1491	6.1145	58.9841		0.5974	4531.29	6.464	4529.93	6.1145	4499.04				67.92	0.0354			67.92	0.56071			67.92	0.73876
0.5984	58.8715	6.4761	57.876	6.1252	58.6928		0.5984	4536.48	6.4761	4533.16	6.1252	4502.38				68.04	0.03538			68.04	0.5604			68.04	0.73852
0.5994	58.9346	6.4872	58.169	6.1353	59.1231		0.5994	4539.87	6.4872	4532.22	6.1353	4500.16				68.16	0.03536			68.16	0.56008			68.16	0.73829
0.6004	59.7658	6.499	58.1548	6.1463	58.6011		0.6004	4537.99	6.499	4529.8	6.1463	4501.98				68.28	0.03533			68.28	0.55977			68.28	0.73805
0.6013	59.0688	6.5098	58.9491	6.1571	59.4437		0.6013	4543.21	6.5098	4530.69	6.1571	4500.4				68.4	0.03531			68.4	0.55945			68.4	0.73782
0.6024	59.8204	6.5218	58.2146	6.1674	58.71		0.6024	4543.66	6.5218	4533.93	6.1674	4505.58				68.52	0.03529			68.52	0.55914			68.52	0.73758
0.6036	59.9398	6.5333	58.4234	6.179	58.8649		0.6036	4542.42	6.5333	4532.92	6.179	4503.01				68.64	0.03526			68.64	0.55883			68.64	0.73735
0.6046	59.5442	6.546	58.4178	6.1896	59.701		0.6046	4544.76	6.546	4533.05	6.1896	4498.7				68.76	0.03524			68.76	0.55851			68.76	0.73711
0.6056	59.7256	6.5569	58.3009	6.1997	59.1162		0.6056	4547.3	6.5569	4532.24	6.1997	4498.82				68.88	0.03521			68.88	0.5582			68.88	0.73688
0.6067	59.9936	6.5698	58.1428	6.2106	59.3855		0.6067	4544.5	6.5698	4533.07	6.2106	4499.88				69	0.03519			69	0.55789			69	0.73664
0.6077	60.2127	6.5798	59.1301	6.221	58.6573		0.6077	4546.12	6.5798	4529.9	6.221	4502.53				69.12	0.03517			69.12	0.55758			69.12	0.7364
0.6087	60.2855	6.5911	58.2387	6.2314	59.0535		0.6087	4543.86	6.5911	4536.04	6.2314	4500.51				69.24	0.03514			69.24	0.55726			69.24	0.73617
0.6099	60.1454	6.6028	58.1887	6.2418	59.1424		0.6099	4541.41	6.6028	4535.66	6.2418	4502.34				69.36	0.03512			69.36	0.55695			69.36	0.73593
0.611	60.4381	6.6144	58.5969	6.2533	58.8564		0.611	4543.72	6.6144	4533.96	6.2533	4501.04				69.48	0.0351			69.48	0.55664			69.48	0.7357
0.6122	59.891	6.6251	57.8366	6.2639	59.1466		0.6122	4544.54	6.6251	4535.82	6.2639	4502.9				69.6	0.03507			69.6	0.55633			69.6	0.73546
0.6133	60.6313	6.6354	57.6741	6.2749	58.8829		0.6133	4540.25	6.6354	4537.5	6.2749	4500.31				69.72	0.03505			69.72	0.55602			69.72	0.73523
0.6143	60.1864	6.6465	58.3842	6.2854	59.6054		0.6143	4544.82	6.6465	4535.04	6.2854	4499.65				69.84	0.03503			69.84	0.5557			69.84	0.73499
0.6154	60.1613	6.6577	57.9706	6.296	58.6645		0.6154	4542.94	6.6577	4536.01	6.296	4501.72				69.96	0.035			69.96	0.55539			69.96	0.73476
0.6165	60.3421	6.6693	59.0413	6.3073	59.691		0.6165	4540.22	6.6693	4533.64	6.3073	4500.69				70.08	0.03498			70.08	0.55508			70.08	0.73452
0.6176	59.613	6.6811	58.3705	6.319	59.2301		0.6176	4541.5	6.6811	4536.67	6.319	4501.36				70.2	0.03496			70.2	0.55477			70.2	0.73429
0.6187	59.4386	6.6912	58.1101	6.3305	58.7193		0.6187	4540.61	6.6912	4536.67	6.3305	4501.43				70.32	0.03493			70.32	0.55446			70.32	0.73406
0.6197	59.6573	6.7027	58.6506	6.3408	59.2975		0.6197	4540.87	6.7027	4532.21	6.3408	4498.51				70.44	0.03491			70.44	0.55415			70.44	0.73382
0.6208	60.1561	6.7133	58.8464	6.3518	59.3671		0.6208	4540.14	6.7133	4535.7	6.3518	4498.12				70.56	0.03489			70.56	0.55384			70.56	0.73359
0.6219	59.5273	6.7249	58.4746	6.3625	59.2971		0.6219	4542.28	6.7249	4534.4	6.3625	4503.45				70.68	0.03486			70.68	0.55353			70.68	0.73335
0.623	58.8668	6.7457	58.6509	6.3743	58.717		0.623	4542.64	6.7457	4534.82	6.3743	4502.43				70.8	0.03484			70.8	0.55322			70.8	0.73312
0.6241	59.804	6.7575	58.3358	6.3848	59.1894		0.6241	4542.02	6.7575	4537.23	6.3848	4501.09				70.92	0.03482			70.92	0.55291			70.92	0.73288
0.6251	59.8825	6.7682	58.1239	6.3968	58.9984		0.6251	4540.46	6.7682	4534.1	6.3968	4500.28				71.04	0.03479			71.04	0.5526			71.04	0.73265
0.6262	59.6555	6.7783	58.6759	6.4071	59.0582		0.6262	4544.62	6.7783	4535.13	6.4071	4501.43				71.16	0.03477			71.16	0.55229			71.16	0.73242
0.6273	59.7941	6.7899	57.8317	6.4186	59.2961		0.6273	4544.12	6.7899	4536	6.4186	4501.55				71.28	0.03475			71.28	0.55198			71.28	0.73218
0.6283	59.4572	6.8014	58.1804	6.4292	59.2878		0.6283	4543.19	6.8014	4536.19	6.4292	4500.21				71.4	0.03472			71.4	0.55167			71.4	0.73195
0.6293	59.6225	6.8126	57.5936	6.4409	58.9451		0.6293	4545.95	6.8126	4536.66	6.4409	4501.17				71.52	0.0347			71.52	0.55136			71.52	0.73171
0.6303	59.727	6.8238	58.0855	6.4522	59.0208		0.6303	4543.88	6.8238	4534.43	6.4522	4501.23				71.64	0.03468			71.64	0.55105			71.64	0.73148
0.6313	59.5135	6.8422	58.4123	6.4636	59.0498		0.6313	4545.29	6.8422	4533.88	6.4636	4501.66				71.76	0.03465			71.76	0.55074			71.76	0.73125
0.6326	59.4328	6.8567	58.2722	6.4741	58.9626		0.6326	4546.15	6.8567	4536.37	6.4741	4501.1				71.88	0.03463			71.88	0.55043			71.88	0.73101
0.6337	60.2937	6.8676	58.1704	6.4847	58.4699		0.6337	4545.14	6.8676	4535.1	6.4847	4501.26				72	0.03461			72	0.55013			72	0.73078
0.6348	60.4421	6.8776	57.5314	6.4956	58.6745		0.6348	4546.09	6.8776	4531.98	6.4956	4501.63				72.12	0.03458			72.12	0.54982			72.12	0.73055
0.6358	59.5827	6.8884	58.6474	6.5062	59.0227		0.6358	4547.97	6.8884	4535.87	6.5062	4500.88				72.24	0.03456			72.24	0.54951			72.24	0.73031
0.6368	60.1296	6.8996	58.4069	6.5164	59.3411		0.6368	4545.63	6.8996	4536.49	6.5164	4497.8				72.36	0.03454			72.36	0.5492			72.36	0.73008
0.6378	60.2305	6.9104	57.6929	6.5267	59.3273		0.6378	4543.78	6.9104	4532.18	6.5267	4503.25				72.48	0.03451			72.48	0.54889			72.48	0.72985
0.6389	59.328	6.9215	58.9641	6.5376	59.1853		0.6389	4547.02	6.9215	4533.43	6.5376	4502.88				72.6	0.03449			72.6	0.54859			72.6	0.72961
0.6401	59.8853	6.9332	57.9738	6.5488	59.9783		0.6401	4544.62	6.9332	4532.6	6.5488	4500.4				72.72	0.03447			72.72	0.54828			72.72	0.72938
0.6412	59.8751	6.963	57.9633	6.5589	58.9951		0.6412	4544.59	6.963	4532.01	6.5589	4502.54				72.84	0.03444			72.84	0.54797			72.84	0.72915
0.6421	58.6761	6.9751	58.7149	6.5701	58.81		0.6421	4548.52	6.9751	4532.54	6.5701	4504.4				72.96	0.03442			72.96	0.54766			72.96	0.72891
0.6434	60.0014	6.9856	57.7533	6.5808	59.4859		0.6434	4544.18	6.9856	4534.18	6.5808	4503.63				73.08	0.0344			73.08	0.54736			73.08	0.72868
0.6444	60.2008	6.9958	58.0831	6.5917	59.1282		0.6444	4544.26	6.9958	4534.61	6.5917	4501.65				73.2	0.03438			73.2	0.54705			73.2	0.72845
0.6455	60.4646	7.0065	58.5162	6.6019	58.9406		0.6455	4545.01	7.0065	4535.19	6.6019	4501.6				73.32	0.03435			73.32	0.54674			73.32	0.72822
0.6465	60.5236	7.0171	58.5772	6.613	58.8577		0.6465	4544.79	7.0171	4532.15	6.613	4501.62				73.44	0.03433			73.44	0.54644			73.44	0.72798
0.6475	60.4295	7.0284	58.5964	6.6236	59.23		0.6475	4544.27	7.0284	4534.33	6.6236	4502.79				73.56	0.03431			73.56	0.54613			73.56	0.72775
0.6486	60.2161	7.0409	58.2136	6.6343	58.6241		0.6486	4543.79	7.0409	4533.75	6.6343	4504.4				73.68	0.03428			73.68	0.54583			73.68	0.72752
0.6496	59.7938	7.0524	57.7059	6.6448	59.017		0.6496	4545.43	7.0524	4537.24	6.6448	4503.85				73.8	0.03426			73.8	0.54552			73.8	0.72729
0.6507	60.1779	7.0644	58.5498	6.6553	58.4873		0.6507	4540.74	7.0644	4531.49	6.6553	4502.76				73.92	0.03424			73.92	0.54521			73.92	0.72705
0.6518	60.2576	7.0746	58.0935	6.6659	58.8534		0.6518	4542.34	7.0746	4532.27	6.6659	4503.17				74.04	0.03421			74.04	0.54491			74.04	0.72682
0.6528	60.0111	7.0865	58.0763	6.6768	59.2196		0.6528	4543.01	7.0865	4534.11	6.6768	4502.31				74.16	0.03419			74.16	0.5446			74.16	0.72659
0.6538	59.5673	7.0971	58.3467	6.6873	59.1924		0.6538	4543.81	7.0971	4534.13	6.6873	4501.56				74.28	0.03417			74.28	0.5443			74.28	0.72636
0.6548	59.517	7.1079	57.9036	6.6987	59.2953		0.6548	4543.99	7.1079	4534.45	6.6987	4501.51				74.4	0.03415			74.4	0.54399			74.4	0.72612
0.6558	59.368	7.1188	57.9828	6.7092	58.9282		0.6558	4542.67	7.1188	4535.5	6.7092	4501.93				74.52	0.03412			74.52	0.54369			74.52	0.72589
0.6569	59.1065	7.1305	58.5606	6.7198	60.0342		0.6569	4545.15	7.1305	4535.02	6.7198	4498.73				74.64	0.0341			74.64	0.54338			74.64	0.72566
0.6579	58.6692	7.143	58.4794	6.7303	59.2008		0.6579	4547.23	7.143	4532.88	6.7303	4500.69				74.76	0.03408			74.76	0.54308			74.76	0.72543
0.659	58.4859	7.1537	58.4989	6.7405	59.5582		0.659	4550.04	7.1537	4533.76	6.7405	4499.94				74.88	0.03405			74.88	0.54277			74.88	0.7252
0.66	58.3372	7.1649	58.3535	6.7512	59.3928		0.66	4551.22	7.1649	4533.59	6.7512	4502.05				75	0.03403			75	0.54247			75	0.72496
0.6611	58.6335	7.1752	57.6045	6.7615	59.5699		0.6611	4552.98	7.1752	4535.2	6.7615	4503.35				75.12	0.03401			75.12	0.54217			75.12	0.72473
0.6622	58.3692	7.1882	57.7417	6.7725	59.4083		0.6622	4557.69	7.1882	4533.69	6.7725	4501.34				75.24	0.03399			75.24	0.54186			75.24	0.7245
0.6632	57.0007	7.1993	58.5473	6.7828	58.8714		0.6632	4563.36	7.1993	4533.04	6.7828	4503.39				75.36	0.03396			75.36	0.54156			75.36	0.72427
0.6642	57.5242	7.2103	57.9071	6.7936	59.3921		0.6642	4564.44	7.2103	4532.39	6.7936	4502.53				75.48	0.03394			75.48	0.54126			75.48	0.72404
0.6652	58.3358	7.2215	58.2122	6.8042	59.194		0.6652	4565.03	7.2215	4533.05	6.8042	4501.88				75.6	0.03392			75.6	0.54095			75.6	0.72381
0.6662	57.7249	7.2331	58.6021	6.8155	58.9175		0.6662	4573.26	7.2331	4528.81	6.8155	4502.77				75.72	0.03389			75.72	0.54065			75.72	0.72358
0.6672	58.3479	7.2443	57.8653	6.8259	58.8718		0.6672	4574.74	7.2443	4530.91	6.8259	4504.6				75.84	0.03387			75.84	0.54035			75.84	0.72335
0.6683	58.4707	7.256	58.0284	6.8366	59.2017		0.6683	4579.7	7.256	4530.17	6.8366	4501.37				75.96	0.03385			75.96	0.54004			75.96	0.72311
0.6693	59.7493	7.2672	58.2295	6.8474	59.1254		0.6693	4578.17	7.2672	4529.78	6.8474	4503.36				76.08	0.03383			76.08	0.53974			76.08	0.72288
0.6702	60.3601	7.279	57.6225	6.8591	58.8585		0.6702	4581.1	7.279	4531.07	6.8591	4502.55				76.2	0.0338			76.2	0.53944			76.2	0.72265
0.6712	59.5471	7.29	59.3701	6.8699	59.6672		0.6712	4584.79	7.29	4529.99	6.8699	4501.9				76.32	0.03378			76.32	0.53914			76.32	0.72242
0.6722	59.8788	7.301	58.4571	6.8807	58.8191		0.6722	4584.89	7.301	4530.45	6.8807	4506.48				76.44	0.03376			76.44	0.53883			76.44	0.72219
0.6732	60.0101	7.3122	58.6556	6.8919	59.0346		0.6732	4583.26	7.3122	4531.41	6.8919	4500.62				76.56	0.03374			76.56	0.53853			76.56	0.72196
0.6743	59.154	7.3231	58.1403	6.9038	58.4265		0.6743	4586.94	7.3231	4531.66	6.9038	4504.52				76.68	0.03371			76.68	0.53823			76.68	0.72173
0.6753	59.2079	7.3345	58.325	6.9151	59.5358		0.6753	4585.88	7.3345	4532.52	6.9151	4502.34				76.8	0.03369			76.8	0.53793			76.8	0.7215
0.6763	60.0799	7.3457	58.4338	6.9266	59.1631		0.6763	4585.34	7.3457	4530.76	6.9266	4499.58				76.92	0.03367			76.92	0.53763			76.92	0.72127
0.6773	60.3229	7.3574	58.6085	6.938	58.9518		0.6773	4584.9	7.3574	4532.93	6.938	4503.83				77.04	0.03365			77.04	0.53733			77.04	0.72104
0.6783	60.4593	7.368	58.3486	6.9487	58.803		0.6783	4583.63	7.368	4528.92	6.9487	4503.62				77.16	0.03362			77.16	0.53702			77.16	0.72081
0.6794	59.7129	7.3796	57.8369	6.9601	59.2599		0.6794	4586.85	7.3796	4531.57	6.9601	4501.67				77.28	0.0336			77.28	0.53672			77.28	0.72058
0.6807	60.4972	7.3938	58.877	6.9713	59.2139		0.6807	4580.73	7.3938	4530.14	6.9713	4500.8				77.4	0.03358			77.4	0.53642			77.4	0.72035
0.6816	60.0804	7.4041	57.8233	6.9823	58.7193		0.6816	4584.74	7.4041	4530.86	6.9823	4502.68				77.52	0.03356			77.52	0.53612			77.52	0.72012
0.6826	60.0214	7.4148	58.2805	6.9934	59.2		0.6826	4580.07	7.4148	4531.84	6.9934	4501.71				77.64	0.03353			77.64	0.53582			77.64	0.71989
0.6837	59.2152	7.4264	58.4727	7.0039	59.2135		0.6837	4584.88	7.4264	4531.57	7.0039	4503.5				77.76	0.03351			77.76	0.53552			77.76	0.71966
0.6847	59.2143	7.439	58.3045	7.0146	59.7076		0.6847	4583.95	7.439	4534.31	7.0146	4501.21				77.88	0.03349			77.88	0.53522			77.88	0.71943
0.6857	59.6336	7.4501	58.2969	7.0251	59.4548		0.6857	4583.62	7.4501	4532.08	7.0251	4501.14				78	0.03347			78	0.53492			78	0.7192
0.6866	59.6558	7.462	58.9269	7.0358	59.2317		0.6866	4584.37	7.462	4530.9	7.0358	4503.2				78.12	0.03344			78.12	0.53462			78.12	0.71897
0.6877	59.6363	7.473	57.8415	7.0461	58.9598		0.6877	4586.87	7.473	4532.65	7.0461	4505.26				78.24	0.03342			78.24	0.53432			78.24	0.71874
0.6887	60.7979	7.4843	57.7994	7.0568	58.9695		0.6887	4581.76	7.4843	4529.82	7.0568	4503.13				78.36	0.0334			78.36	0.53402			78.36	0.71851
0.6897	60.3271	7.4952	58.7654	7.067	58.5787		0.6897	4585.03	7.4952	4527.8	7.067	4504.17				78.48	0.03338			78.48	0.53372			78.48	0.71828
0.6908	59.5037	7.5055	58.6404	7.0775	59.4805		0.6908	4587.43	7.5055	4529.28	7.0775	4505				78.6	0.03335			78.6	0.53342			78.6	0.71805
0.6918	60.084	7.5164	58.5684	7.088	58.6141		0.6918	4583.19	7.5164	4530.56	7.088	4503.9				78.72	0.03333			78.72	0.53313			78.72	0.71782
0.6928	59.451	7.5289	58.8808	7.0988	59.1653		0.6928	4585.96	7.5289	4529.08	7.0988	4504.3				78.84	0.03331			78.84	0.53283			78.84	0.71759
0.6938	59.51	7.5412	57.8732	7.1092	59.0834		0.6938	4586.72	7.5412	4530.31	7.1092	4504.24				78.96	0.03329			78.96	0.53253			78.96	0.71736
0.6948	59.7192	7.5525	57.7692	7.1202	58.1583		0.6948	4583.45	7.5525	4531.78	7.1202	4505.1				79.08	0.03326			79.08	0.53223			79.08	0.71713
0.6958	59.4794	7.5644	58.0489	7.1313	58.969		0.6958	4584.65	7.5644	4532.45	7.1313	4505.71				79.2	0.03324			79.2	0.53193			79.2	0.7169
0.6968	59.4256	7.5765	58.1648	7.1417	58.0667		0.6968	4586.14	7.5765	4530.21	7.1417	4505.77				79.32	0.03322			79.32	0.53163			79.32	0.71667
0.6978	59.0461	7.5876	58.2779	7.1522	59.1858		0.6978	4587.07	7.5876	4531.3	7.1522	4506.48				79.44	0.0332			79.44	0.53134			79.44	0.71645
0.6989	58.9948	7.6019	58.7139	7.1627	58.2891		0.6989	4587.49	7.6019	4530.05	7.1627	4506.49				79.56	0.03318			79.56	0.53104			79.56	0.71622
0.6999	59.4263	7.6122	57.9973	7.1734	58.8851		0.6999	4587.47	7.6122	4530.6	7.1734	4506.26				79.68	0.03315			79.68	0.53074			79.68	0.71599
0.7009	59.1842	7.6232	58.2779	7.184	58.4918		0.7009	4591.24	7.6232	4532.55	7.184	4506.51				79.8	0.03313			79.8	0.53044			79.8	0.71576
0.7019	59.7492	7.6344	58.168	7.1945	59.2329		0.7019	4589.87	7.6344	4532.54	7.1945	4504.6				79.92	0.03311			79.92	0.53015			79.92	0.71553
0.7031	60.2257	7.6453	57.663	7.2048	59.6613		0.7031	4590.4	7.6453	4531.73	7.2048	4502.41				80.04	0.03309			80.04	0.52985			80.04	0.7153
0.7041	59.3451	7.6559	58.9909	7.2151	59.3036		0.7041	4592.89	7.6559	4531.53	7.2151	4505.7				80.16	0.03306			80.16	0.52955			80.16	0.71507
0.7051	60.27	7.667	58.2948	7.226	59.0059		0.7051	4590.64	7.667	4531.89	7.226	4504.35				80.28	0.03304			80.28	0.52926			80.28	0.71484
0.7061	60.7584	7.6784	58.2144	7.2368	59.0756		0.7061	4590.34	7.6784	4532.81	7.2368	4503.62				80.4	0.03302			80.4	0.52896			80.4	0.71462
0.7072	60.2829	7.69	58.6373	7.2474	58.9097		0.7072	4591.78	7.69	4534.61	7.2474	4501.91				80.52	0.033			80.52	0.52866			80.52	0.71439
0.7084	59.9861	7.7026	58.2792	7.2581	58.732		0.7084	4590.53	7.7026	4530.07	7.2581	4504.5				80.64	0.03298			80.64	0.52837			80.64	0.71416
0.7093	60.362	7.7148	58.7574	7.2686	58.8009		0.7093	4589.12	7.7148	4529.38	7.2686	4506.75				80.76	0.03295			80.76	0.52807			80.76	0.71393
0.7104	59.9338	7.7261	58.3539	7.2788	58.6469		0.7104	4589.15	7.7261	4530.16	7.2788	4504.92				80.88	0.03293			80.88	0.52777			80.88	0.7137
0.7113	59.7455	7.7382	57.8442	7.2888	58.6374		0.7113	4590.22	7.7382	4532.56	7.2888	4507.17				81	0.03291			81	0.52748			81	0.71348
0.7124	59.5642	7.7504	58.0026	7.2991	59.088		0.7124	4590.86	7.7504	4530.87	7.2991	4503.1				81.12	0.03289			81.12	0.52718			81.12	0.71325
0.7133	59.7187	7.7628	58.2843	7.3096	59.0109		0.7133	4588.06	7.7628	4533.65	7.3096	4505.02				81.24	0.03287			81.24	0.52689			81.24	0.71302
0.7143	59.9105	7.7759	58.9591	7.3211	58.8515		0.7143	4588.95	7.7759	4530.34	7.3211	4505.45				81.36	0.03284			81.36	0.52659			81.36	0.71279
0.7153	59.1461	7.7884	58.2165	7.3324	59.3807		0.7153	4593.06	7.7884	4531.07	7.3324	4507.23				81.48	0.03282			81.48	0.5263			81.48	0.71256
0.7164	59.4856	7.8006	58.0509	7.3441	59.2787		0.7164	4590.23	7.8006	4532.6	7.3441	4504.96				81.6	0.0328			81.6	0.526			81.6	0.71234
0.7175	59.859	7.8148	57.9975	7.3554	58.8892		0.7175	4591.83	7.8148	4531.86	7.3554	4505.16				81.72	0.03278			81.72	0.52571			81.72	0.71211
0.7187	60.05	7.8256	58.5647	7.366	59.0555		0.7187	4589.7	7.8256	4529.04	7.366	4504.79				81.84	0.03276			81.84	0.52541			81.84	0.71188
0.7197	60.3635	7.8369	58.0541	7.377	59.733		0.7197	4589.16	7.8369	4529.22	7.377	4503.8				81.96	0.03273			81.96	0.52512			81.96	0.71165
0.7207	59.8061	7.8482	58.6179	7.3874	59.3233		0.7207	4592.57	7.8482	4533.25	7.3874	4505.85				82.08	0.03271			82.08	0.52482			82.08	0.71143
0.7217	60.3245	7.86	58.8051	7.3989	58.9243		0.7217	4591.02	7.86	4532.47	7.3989	4506.15				82.2	0.03269			82.2	0.52453			82.2	0.7112
0.7227	60.0025	7.8715	58.3386	7.4092	59.3173		0.7227	4591.5	7.8715	4533.1	7.4092	4504.52				82.32	0.03267			82.32	0.52424			82.32	0.71097
0.7237	59.9836	7.8836	58.8863	7.4209	58.7284		0.7237	4589.89	7.8836	4532.32	7.4209	4503.92				82.44	0.03265			82.44	0.52394			82.44	0.71075
0.7247	59.7754	7.8943	58.096	7.4334	59.0256		0.7247	4590.74	7.8943	4532.95	7.4334	4504.57				82.56	0.03262			82.56	0.52365			82.56	0.71052
0.7258	59.6854	7.9054	58.873	7.4447	58.8167		0.7258	4591.89	7.9054	4533.94	7.4447	4504.46				82.68	0.0326			82.68	0.52336			82.68	0.71029
0.7268	59.6275	7.9166	57.9822	7.4554	59.0247		0.7268	4592.93	7.9166	4534.63	7.4554	4507.22				82.8	0.03258			82.8	0.52306			82.8	0.71006
0.7277	60.6087	7.9275	57.8001	7.4665	58.9141		0.7277	4588.19	7.9275	4531.9	7.4665	4504.03				82.92	0.03256			82.92	0.52277			82.92	0.70984
0.7288	60.2276	7.9383	58.3942	7.4791	59.4491		0.7288	4587.99	7.9383	4534.73	7.4791	4503.13				83.04	0.03254			83.04	0.52248			83.04	0.70961
0.7298	60.1134	7.9491	58.9431	7.4901	59.0512		0.7298	4588.81	7.9491	4534.19	7.4901	4505.51				83.16	0.03252			83.16	0.52218			83.16	0.70938
0.7307	59.2888	7.9621	57.9495	7.5006	59.7219		0.7307	4592.23	7.9621	4535.82	7.5006	4505.52				83.28	0.03249			83.28	0.52189			83.28	0.70916
0.7317	59.581	7.9732	58.0272	7.511	59.5149		0.7317	4590.67	7.9732	4535.57	7.511	4505.99				83.4	0.03247			83.4	0.5216			83.4	0.70893
0.7327	59.2785	7.9843	58.3453	7.5215	58.9452		0.7327	4591.8	7.9843	4535.19	7.5215	4506				83.52	0.03245			83.52	0.52131			83.52	0.7087
0.7337	59.9423	7.9956	58.1869	7.5324	58.8287		0.7337	4590.64	7.9956	4533.25	7.5324	4506.19				83.64	0.03243			83.64	0.52101			83.64	0.70848
0.7347	59.8158	8.0065	58.623	7.5429	58.863		0.7347	4592.53	8.0065	4533.91	7.5429	4507.36				83.76	0.03241			83.76	0.52072			83.76	0.70825
0.7357	60.5518	8.0189	57.9435	7.5539	58.9438		0.7357	4590.06	8.0189	4535.58	7.5539	4500.95				83.88	0.03238			83.88	0.52043			83.88	0.70803
0.7367	59.6271	8.029	58.6748	7.565	59.2355		0.7367	4593.37	8.029	4533.31	7.565	4505				84	0.03236			84	0.52014			84	0.7078
0.7378	59.7101	8.0407	58.5684	7.5756	58.9788		0.7378	4592.4	8.0407	4532.38	7.5756	4506.58				84.12	0.03234			84.12	0.51985			84.12	0.70757
0.7387	60.4728	8.0514	57.7087	7.586	59.2494		0.7387	4589.54	8.0514	4535.11	7.586	4505.44				84.24	0.03232			84.24	0.51956			84.24	0.70735
0.7397	59.1829	8.063	58.5408	7.5967	59.3725		0.7397	4595.3	8.063	4536.49	7.5967	4505.99				84.36	0.0323			84.36	0.51926			84.36	0.70712
0.7407	59.2651	8.0731	58.7487	7.6071	59.2692		0.7407	4593.12	8.0731	4535.37	7.6071	4505.51				84.48	0.03228			84.48	0.51897			84.48	0.7069
0.7417	59.3813	8.0836	58.6525	7.618	58.6245		0.7417	4594.35	8.0836	4535.28	7.618	4508.15				84.6	0.03225			84.6	0.51868			84.6	0.70667
0.7428	59.1864	8.0964	58.7338	7.6288	59.1651		0.7428	4593.27	8.0964	4534.39	7.6288	4504.33				84.72	0.03223			84.72	0.51839			84.72	0.70644
0.7437	59.5437	8.1069	58.1418	7.6389	59.0889		0.7437	4593.34	8.1069	4535.72	7.6389	4505.6				84.84	0.03221			84.84	0.5181			84.84	0.70622
0.7447	60.4085	8.1177	58.0574	7.6495	59.1759		0.7447	4592.21	8.1177	4535.03	7.6495	4504.83				84.96	0.03219			84.96	0.51781			84.96	0.70599
0.7459	60.0006	8.129	57.9485	7.6602	59.2865		0.7459	4593.45	8.129	4534.51	7.6602	4506.95				85.08	0.03217			85.08	0.51752			85.08	0.70577
0.747	59.901	8.1392	58.3708	7.6714	59.1602		0.747	4594.76	8.1392	4535.56	7.6714	4506.47				85.2	0.03215			85.2	0.51723			85.2	0.70554
0.7481	60.1878	8.1497	57.8807	7.6821	58.7337		0.7481	4593.55	8.1497	4536.05	7.6821	4509.03				85.32	0.03213			85.32	0.51694			85.32	0.70532
0.7491	59.6414	8.1621	58.1116	7.6933	59.3844		0.7491	4592.99	8.1621	4533.69	7.6933	4505.63				85.44	0.0321			85.44	0.51665			85.44	0.70509
0.7502	59.7598	8.1734	58.1208	7.7041	58.7559		0.7502	4594.56	8.1734	4533.59	7.7041	4508.44				85.56	0.03208			85.56	0.51636			85.56	0.70487
0.7511	59.5886	8.1851	58.0523	7.7148	59.399		0.7511	4594.38	8.1851	4536.39	7.7148	4507.69				85.68	0.03206			85.68	0.51607			85.68	0.70464
0.7521	58.9655	8.1963	58.2194	7.7251	58.8868		0.7521	4598.24	8.1963	4534.13	7.7251	4507.17				85.8	0.03204			85.8	0.51578			85.8	0.70441
0.7531	59.5109	8.2087	58.1435	7.7354	59.1484		0.7531	4595.39	8.2087	4533.42	7.7354	4506.74				85.92	0.03202			85.92	0.51549			85.92	0.70419
0.7542	59.7328	8.2198	58.4192	7.746	58.9598		0.7542	4597.11	8.2198	4534.84	7.746	4507.48				86.04	0.032			86.04	0.51521			86.04	0.70396
0.7552	59.8669	8.2333	58.5542	7.7567	59.2368		0.7552	4596.43	8.2333	4533.41	7.7567	4506.7				86.16	0.03197			86.16	0.51492			86.16	0.70374
0.7561	59.5311	8.2444	58.2207	7.7669	58.4289		0.7561	4596.75	8.2444	4534.16	7.7669	4508.81				86.28	0.03195			86.28	0.51463			86.28	0.70352
0.7571	60.7446	8.2561	58.1194	7.7778	59.0085		0.7571	4593.88	8.2561	4535.23	7.7778	4508.31				86.4	0.03193			86.4	0.51434			86.4	0.70329
0.7581	60.1961	8.2671	58.3752	7.7887	58.7317		0.7581	4595.62	8.2671	4536.37	7.7887	4507.17				86.52	0.03191			86.52	0.51405			86.52	0.70307
0.7593	59.9089	8.2795	57.8388	7.7995	58.6013		0.7593	4596.12	8.2795	4532.81	7.7995	4507.15				86.64	0.03189			86.64	0.51376			86.64	0.70284
0.7607	60.5123	8.291	58.5642	7.8102	58.8667		0.7607	4594.64	8.291	4535.57	7.8102	4506.7				86.76	0.03187			86.76	0.51348			86.76	0.70262
0.7619	60.3486	8.3025	58.1636	7.8212	59.1031		0.7619	4593.87	8.3025	4534.63	7.8212	4509.72				86.88	0.03185			86.88	0.51319			86.88	0.70239
0.763	59.8852	8.3132	57.7676	7.8324	58.7058		0.763	4593.47	8.3132	4535.08	7.8324	4506.67				87	0.03183			87	0.5129			87	0.70217
0.764	59.563	8.3237	58.3249	7.8426	59.6674		0.764	4594.94	8.3237	4535.46	7.8426	4505.6				87.12	0.0318			87.12	0.51261			87.12	0.70194
0.765	60.1747	8.3341	57.8911	7.8535	59.1298		0.765	4592.15	8.3341	4533.08	7.8535	4509.22				87.24	0.03178			87.24	0.51233			87.24	0.70172
0.766	60.2171	8.3446	58.5142	7.8646	59.7241		0.766	4590.71	8.3446	4535.98	7.8646	4506.39				87.36	0.03176			87.36	0.51204			87.36	0.7015
0.767	60.3023	8.3549	58.8709	7.8756	59.4986		0.767	4592.16	8.3549	4536.16	7.8756	4506.82				87.48	0.03174			87.48	0.51175			87.48	0.70127
0.7681	59.4895	8.3654	58.0059	7.8858	59.5084		0.7681	4593.46	8.3654	4533.82	7.8858	4508.88				87.6	0.03172			87.6	0.51147			87.6	0.70105
0.7691	60.0095	8.3767	58.8744	7.8979	59.4259		0.7691	4590.94	8.3767	4535.85	7.8979	4506.46				87.72	0.0317			87.72	0.51118			87.72	0.70082
0.7703	59.9662	8.3879	57.8693	7.9081	58.6997		0.7703	4592.47	8.3879	4535.34	7.9081	4508.01				87.84	0.03168			87.84	0.51089			87.84	0.7006
0.7715	60.0201	8.3992	57.7268	7.9196	58.8354		0.7715	4593.45	8.3992	4534.66	7.9196	4507.75				87.96	0.03166			87.96	0.51061			87.96	0.70038
0.7726	60.0574	8.4112	58.1569	7.9307	60.1155		0.7726	4591.85	8.4112	4536.06	7.9307	4503.06				88.08	0.03163			88.08	0.51032			88.08	0.70015
0.7737	60.2259	8.4223	58.2943	7.9421	58.9247		0.7737	4591.64	8.4223	4533.81	7.9421	4508.4				88.2	0.03161			88.2	0.51003			88.2	0.69993
0.7747	60.1909	8.4345	58.1615	7.9527	59.2268		0.7747	4591.08	8.4345	4537.38	7.9527	4503.77				88.32	0.03159			88.32	0.50975			88.32	0.6997
0.7757	59.6318	8.4445	58.2909	7.9642	59.1561		0.7757	4594.32	8.4445	4536.66	7.9642	4509.3				88.44	0.03157			88.44	0.50946			88.44	0.69948
0.7768	59.7915	8.4562	58.8148	7.9757	58.7117		0.7768	4593.67	8.4562	4534.63	7.9757	4507.17				88.56	0.03155			88.56	0.50918			88.56	0.69926
0.778	60.1924	8.4675	58.1907	7.9865	59.046		0.778	4590.1	8.4675	4535.73	7.9865	4507.72				88.68	0.03153			88.68	0.50889			88.68	0.69903
0.7791	59.9571	8.4801	58.6072	7.9976	59.0458		0.7791	4592.17	8.4801	4533.87	7.9976	4504.07				88.8	0.03151			88.8	0.50861			88.8	0.69881
0.78	60.1886	8.4909	58.3804	8.0094	58.5722		0.78	4591.39	8.4909	4537.21	8.0094	4508.06				88.92	0.03149			88.92	0.50832			88.92	0.69859
0.7812	60.245	8.5025	58.3748	8.0196	59.2489		0.7812	4593.61	8.5025	4536.4	8.0196	4506.03				89.04	0.03146			89.04	0.50804			89.04	0.69836
0.7823	59.8602	8.514	58.1148	8.0303	59.3801		0.7823	4592.77	8.514	4536	8.0303	4506.89				89.16	0.03144			89.16	0.50775			89.16	0.69814
0.7834	59.6187	8.5246	58.1818	8.0408	59.2132		0.7834	4592.54	8.5246	4535.56	8.0408	4506.99				89.28	0.03142			89.28	0.50747			89.28	0.69792
0.7844	59.3482	8.5364	58.0473	8.0526	58.8729		0.7844	4593.41	8.5364	4538.32	8.0526	4508.04				89.4	0.0314			89.4	0.50718			89.4	0.6977
0.7855	59.9554	8.5472	58.2905	8.0628	58.921		0.7855	4591.43	8.5472	4535.26	8.0628	4506.55				89.52	0.03138			89.52	0.5069			89.52	0.69747
0.7865	59.5776	8.5585	58.8753	8.0736	59.2442		0.7865	4592.62	8.5585	4533.46	8.0736	4505.89				89.64	0.03136			89.64	0.50662			89.64	0.69725
0.7876	59.7793	8.5699	58.7428	8.0839	59.4382		0.7876	4593.22	8.5699	4536.57	8.0839	4506.29				89.76	0.03134			89.76	0.50633			89.76	0.69703
0.7887	59.9389	8.5811	58.3592	8.0947	59.6554		0.7887	4592.37	8.5811	4533.83	8.0947	4507.61				89.88	0.03132			89.88	0.50605			89.88	0.6968
0.7898	60.6585	8.5926	58.1158	8.1048	59.5244		0.7898	4590.87	8.5926	4531.66	8.1048	4507.52				90	0.0313			90	0.50576			90	0.69658
0.7909	60.6651	8.6045	58.4559	8.1159	59.3777		0.7909	4590.89	8.6045	4535.34	8.1159	4504.69				90.12	0.03128			90.12	0.50548			90.12	0.69636
0.792	59.4298	8.615	58.6402	8.1262	59.1434		0.792	4595.14	8.615	4532.88	8.1262	4506.45				90.24	0.03125			90.24	0.5052			90.24	0.69614
0.7934	59.6833	8.6258	58.1403	8.1369	58.7208		0.7934	4592.17	8.6258	4532.75	8.1369	4508.68				90.36	0.03123			90.36	0.50491			90.36	0.69591
0.7946	59.9567	8.6373	58.4467	8.1474	59.4245		0.7946	4590.81	8.6373	4532.27	8.1474	4506.12				90.48	0.03121			90.48	0.50463			90.48	0.69569
0.7957	60.0914	8.6493	58.5652	8.1591	58.9506		0.7957	4588.97	8.6493	4532.18	8.1591	4507.8				90.6	0.03119			90.6	0.50435			90.6	0.69547
0.7967	59.585	8.6604	57.7235	8.1696	59.3085		0.7967	4591.16	8.6604	4534.41	8.1696	4507.11				90.72	0.03117			90.72	0.50407			90.72	0.69525
0.7977	60.1784	8.6715	58.3037	8.18	59.4572		0.7977	4589.45	8.6715	4533.18	8.18	4508.44				90.84	0.03115			90.84	0.50378			90.84	0.69503
0.7987	59.742	8.6832	57.9535	8.1908	59.2733		0.7987	4591.34	8.6832	4534.47	8.1908	4505.18				90.96	0.03113			90.96	0.5035			90.96	0.6948
0.7998	59.8078	8.6941	58.4772	8.2015	58.9697		0.7998	4592.09	8.6941	4536.36	8.2015	4507.03				91.08	0.03111			91.08	0.50322			91.08	0.69458
0.8008	59.5514	8.7063	58.2093	8.212	58.9147		0.8008	4592.19	8.7063	4533.64	8.212	4506.94				91.2	0.03109			91.2	0.50294			91.2	0.69436
0.8019	59.9408	8.7166	58.4379	8.2233	59.06		0.8019	4591.77	8.7166	4533.41	8.2233	4505.01				91.32	0.03107			91.32	0.50266			91.32	0.69414
0.8029	59.2703	8.7277	58.3181	8.2338	59.0073		0.8029	4592.89	8.7277	4534.88	8.2338	4507.07				91.44	0.03105			91.44	0.50237			91.44	0.69392
0.804	59.3826	8.7388	58.4894	8.2439	59.5585		0.804	4591.68	8.7388	4535.18	8.2439	4508.74				91.56	0.03102			91.56	0.50209			91.56	0.69369
0.805	58.7638	8.7506	58.1057	8.2545	59.2703		0.805	4595.9	8.7506	4533.52	8.2545	4507.44				91.68	0.031			91.68	0.50181			91.68	0.69347
0.806	60.0702	8.763	58.0278	8.2653	58.9088		0.806	4591.14	8.763	4535.02	8.2653	4508.32				91.8	0.03098			91.8	0.50153			91.8	0.69325
0.807	60.1306	8.7741	58.3996	8.2757	59.2973		0.807	4592.03	8.7741	4535.28	8.2757	4504.52				91.92	0.03096			91.92	0.50125			91.92	0.69303
0.8081	59.7783	8.7866	58.1702	8.2861	59.4888		0.8081	4595.22	8.7866	4533.48	8.2861	4506.03				92.04	0.03094			92.04	0.50097			92.04	0.69281
0.8092	59.6652	8.7983	57.8955	8.2969	58.8821		0.8092	4596.14	8.7983	4536.67	8.2969	4507.66				92.16	0.03092			92.16	0.50069			92.16	0.69259
0.8103	60.185	8.8099	58.9705	8.3072	59.1373		0.8103	4592.73	8.8099	4533.89	8.3072	4507.66				92.28	0.0309			92.28	0.50041			92.28	0.69237
0.8113	60.0314	8.8212	57.9615	8.3174	58.8437		0.8113	4594.4	8.8212	4534.49	8.3174	4508.36				92.4	0.03088			92.4	0.50013			92.4	0.69214
0.8124	60.3274	8.8329	58.5978	8.3277	59.2565		0.8124	4592.71	8.8329	4534.58	8.3277	4507.98				92.52	0.03086			92.52	0.49985			92.52	0.69192
0.8134	60.1975	8.8476	58.2427	8.3395	59.208		0.8134	4594.21	8.8476	4533.6	8.3395	4506.67				92.64	0.03084			92.64	0.49957			92.64	0.6917
0.8145	59.8037	8.858	58.1861	8.3502	59.5394		0.8145	4594.02	8.858	4536.09	8.3502	4504.15				92.76	0.03082			92.76	0.49929			92.76	0.69148
0.8155	60.4498	8.8691	58.3224	8.3605	58.897		0.8155	4590.92	8.8691	4536.55	8.3605	4507.43				92.88	0.0308			92.88	0.49901			92.88	0.69126
0.8167	59.9315	8.8803	58.3663	8.3714	59.2626		0.8167	4591.44	8.8803	4535.04	8.3714	4506.78				93	0.03078			93	0.49873			93	0.69104
0.8177	59.9888	8.8913	57.8733	8.3817	58.538		0.8177	4591.25	8.8913	4533.11	8.3817	4508.83				93.12	0.03076			93.12	0.49845			93.12	0.69082
0.8188	59.9811	8.9022	58.385	8.3927	59.2612		0.8188	4591.93	8.9022	4536.6	8.3927	4504.83				93.24	0.03074			93.24	0.49817			93.24	0.6906
0.8198	60.1661	8.9135	57.4087	8.4033	59.1433		0.8198	4590.85	8.9135	4533.64	8.4033	4507.83				93.36	0.03071			93.36	0.49789			93.36	0.69038
0.8208	58.7815	8.925	58.6809	8.4148	59.5376		0.8208	4593.47	8.925	4533.54	8.4148	4506.48				93.48	0.03069			93.48	0.49761			93.48	0.69016
0.8218	59.3472	8.9365	58.2953	8.4248	59.0289		0.8218	4593.05	8.9365	4533.14	8.4248	4505.82				93.6	0.03067			93.6	0.49733			93.6	0.68994
0.8228	59.0789	8.9477	58.4628	8.4367	58.7294		0.8228	4593.19	8.9477	4533.53	8.4367	4506.79				93.72	0.03065			93.72	0.49705			93.72	0.68972
0.8237	59.7033	8.9598	57.8146	8.4481	58.8647		0.8237	4595.05	8.9598	4532.46	8.4481	4509.58				93.84	0.03063			93.84	0.49677			93.84	0.6895
0.8248	60.2365	8.9719	59.0299	8.4599	58.8334		0.8248	4594.43	8.9719	4534.12	8.4599	4508.36				93.96	0.03061			93.96	0.49649			93.96	0.68928
0.8261	60.3243	8.9829	58.347	8.4713	59.0931		0.8261	4594.19	8.9829	4533.34	8.4713	4507.49				94.08	0.03059			94.08	0.49622			94.08	0.68906
0.8271	60.2647	8.9943	57.6811	8.4825	59.0454		0.8271	4592.31	8.9943	4535.04	8.4825	4507.48				94.2	0.03057			94.2	0.49594			94.2	0.68884
0.8281	60.1693	9.0055	58.144	8.4931	59.2517		0.8281	4594.59	9.0055	4534.34	8.4931	4507.83				94.32	0.03055			94.32	0.49566			94.32	0.68862
0.8291	59.5667	9.017	58.6723	8.5034	59.2725		0.8291	4594.33	9.017	4533.91	8.5034	4508.61				94.44	0.03053			94.44	0.49538			94.44	0.6884
0.8301	59.8486	9.0283	57.4001	8.5142	59.2084		0.8301	4593.43	9.0283	4533.2	8.5142	4507.31				94.56	0.03051			94.56	0.49511			94.56	0.68818
0.8311	60.4013	9.0409	58.4281	8.5244	59.4447		0.8311	4591.53	9.0409	4531.9	8.5244	4506.27				94.68	0.03049			94.68	0.49483			94.68	0.68796
0.8321	60.7191	9.053	58.2129	8.5348	59.1824		0.8321	4590.57	9.053	4535.99	8.5348	4505.57				94.8	0.03047			94.8	0.49455			94.8	0.68774
0.8332	60.2358	9.065	58.1289	8.5456	58.805		0.8332	4593.31	9.065	4534.44	8.5456	4508.99				94.92	0.03045			94.92	0.49427			94.92	0.68752
0.8341	60.2038	9.0758	58.428	8.5571	58.9467		0.8341	4589.99	9.0758	4533.91	8.5571	4507.31				95.04	0.03043			95.04	0.494			95.04	0.6873
0.8351	60.3596	9.0875	58.7609	8.5674	58.8721		0.8351	4590.23	9.0875	4531.89	8.5674	4507.78				95.16	0.03041			95.16	0.49372			95.16	0.68708
0.8362	59.869	9.0984	57.9093	8.5779	59.0163		0.8362	4590.1	9.0984	4535.59	8.5779	4506				95.28	0.03039			95.28	0.49344			95.28	0.68686
0.8374	59.0674	9.1086	58.3536	8.5881	59.2794		0.8374	4593.73	9.1086	4534.32	8.5881	4507.54				95.4	0.03037			95.4	0.49317			95.4	0.68664
0.8383	59.4285	9.1203	58.1544	8.599	59.1359		0.8383	4590.98	9.1203	4533.43	8.599	4505.39				95.52	0.03035			95.52	0.49289			95.52	0.68642
0.8394	59.4344	9.1309	58.2775	8.6096	59.1825		0.8394	4592.98	9.1309	4533.67	8.6096	4506.46				95.64	0.03033			95.64	0.49261			95.64	0.6862
0.8404	59.9297	9.1423	58.3056	8.62	59.142		0.8404	4592.35	9.1423	4534.07	8.62	4508.41				95.76	0.03031			95.76	0.49234			95.76	0.68598
0.8415	59.7861	9.1526	58.555	8.6306	59.2893		0.8415	4592.44	9.1526	4533.08	8.6306	4507.06				95.88	0.03029			95.88	0.49206			95.88	0.68576
0.8426	59.4382	9.164	57.9541	8.6409	59.1447		0.8426	4594.06	9.164	4535.46	8.6409	4510.06				96	0.03026			96	0.49179			96	0.68554
0.8441	60.37	9.1763	58.4595	8.6516	58.6341		0.8441	4592.12	9.1763	4536.87	8.6516	4506.46				96.12	0.03024			96.12	0.49151			96.12	0.68532
0.8451	60.3741	9.1872	58.424	8.6623	58.997		0.8451	4591.95	9.1872	4532.81	8.6623	4505.55				96.24	0.03022			96.24	0.49124			96.24	0.6851
0.8461	60.3722	9.199	58.2633	8.6731	59.0496		0.8461	4591.85	9.199	4537.91	8.6731	4507.3				96.36	0.0302			96.36	0.49096			96.36	0.68488
0.8471	60.0366	9.2097	58.0853	8.6837	58.9475		0.8471	4592.32	9.2097	4534.67	8.6837	4507.1				96.48	0.03018			96.48	0.49069			96.48	0.68467
0.8483	59.7633	9.221	57.7774	8.695	59.188		0.8483	4594.52	9.221	4533	8.695	4507.57				96.6	0.03016			96.6	0.49041			96.6	0.68445
0.8495	59.5756	9.2315	57.8741	8.7053	59.3767		0.8495	4594.75	9.2315	4536.73	8.7053	4507.29				96.72	0.03014			96.72	0.49014			96.72	0.68423
0.8504	59.9111	9.2433	58.2745	8.7155	59.3536		0.8504	4589.61	9.2433	4531.64	8.7155	4504.73				96.84	0.03012			96.84	0.48986			96.84	0.68401
0.8514	59.401	9.2542	58.2648	8.7257	59.5823		0.8514	4591.89	9.2542	4533.9	8.7257	4509.53				96.96	0.0301			96.96	0.48959			96.96	0.68379
0.8525	60.3287	9.2664	58.1375	8.7372	58.7956		0.8525	4590.88	9.2664	4533.21	8.7372	4509.41				97.08	0.03008			97.08	0.48931			97.08	0.68357
0.8537	59.8937	9.2764	58.2884	8.7482	59.672		0.8537	4591.55	9.2764	4537.11	8.7482	4508.71				97.2	0.03006			97.2	0.48904			97.2	0.68335
0.8548	59.959	9.2876	58.3913	8.7593	59.2917		0.8548	4592.58	9.2876	4533.91	8.7593	4507.9				97.32	0.03004			97.32	0.48876			97.32	0.68314
0.8559	60.186	9.2995	58.4084	8.7702	59.3857		0.8559	4590.26	9.2995	4533.53	8.7702	4508.28				97.44	0.03002			97.44	0.48849			97.44	0.68292
0.8568	59.7285	9.3115	57.9788	8.7807	58.4596		0.8568	4592.45	9.3115	4536.83	8.7807	4507.95				97.56	0.03			97.56	0.48822			97.56	0.6827
0.8579	60.1042	9.3228	58.2667	8.7911	59.3537		0.8579	4590.5	9.3228	4532.94	8.7911	4506.81				97.68	0.02998			97.68	0.48794			97.68	0.68248
0.859	59.4828	9.3339	58.4501	8.8015	59.7794		0.859	4594.9	9.3339	4533.85	8.8015	4507.45				97.8	0.02996			97.8	0.48767			97.8	0.68226
0.8601	60.3763	9.3454	57.7025	8.8125	59.0361		0.8601	4590.13	9.3454	4532.98	8.8125	4508.88				97.92	0.02994			97.92	0.4874			97.92	0.68205
0.8612	59.4882	9.3558	57.9237	8.8235	59.3063		0.8612	4591.63	9.3558	4532.82	8.8235	4506.43				98.04	0.02992			98.04	0.48712			98.04	0.68183
0.8622	58.4966	9.3668	58.5342	8.8346	59.1063		0.8622	4595.89	9.3668	4531.09	8.8346	4509.86				98.16	0.0299			98.16	0.48685			98.16	0.68161
0.8635	59.8913	9.3774	57.9991	8.8453	59.5288		0.8635	4589.78	9.3774	4535.12	8.8453	4508.19				98.28	0.02988			98.28	0.48658			98.28	0.68139
0.8646	60.0773	9.3882	58.0185	8.8561	58.7701		0.8646	4591.22	9.3882	4534.21	8.8561	4510.11				98.4	0.02986			98.4	0.4863			98.4	0.68117
0.8657	60.2266	9.3992	57.618	8.8671	59.3426		0.8657	4592.32	9.3992	4536.64	8.8671	4508.66				98.52	0.02984			98.52	0.48603			98.52	0.68096
0.8667	59.8179	9.4106	58.3755	8.8787	58.5567		0.8667	4591.59	9.4106	4537.47	8.8787	4510.56				98.64	0.02982			98.64	0.48576			98.64	0.68074
0.8677	60.3243	9.4226	59.0861	8.8907	58.8455		0.8677	4592.07	9.4226	4533.66	8.8907	4507.78				98.76	0.0298			98.76	0.48549			98.76	0.68052
0.8688	60.2783	9.4345	58.5083	8.9017	59.6284		0.8688	4591.69	9.4345	4535.72	8.9017	4507.46				98.88	0.02978			98.88	0.48522			98.88	0.6803
0.8699	59.0028	9.4462	58.218	8.9127	59.6153		0.8699	4594.56	9.4462	4534.92	8.9127	4509.68				99	0.02976			99	0.48494			99	0.68009
0.871	59.6697	9.4576	58.0575	8.9237	58.7086		0.871	4593.52	9.4576	4536.7	8.9237	4505.65				99.12	0.02974			99.12	0.48467			99.12	0.67987
0.872	59.8538	9.4705	58.1013	8.9342	58.7067		0.872	4593.51	9.4705	4536.44	8.9342	4509.73				99.24	0.02972			99.24	0.4844			99.24	0.67965
0.8731	60.3362	9.4805	58.0479	8.9453	58.9027		0.8731	4590.05	9.4805	4535.5	8.9453	4507.38				99.36	0.0297			99.36	0.48413			99.36	0.67944
0.8741	60.1309	9.4907	57.7001	8.9572	59.079		0.8741	4592.19	9.4907	4536.17	8.9572	4507.12				99.48	0.02968			99.48	0.48386			99.48	0.67922
0.8751	59.5034	9.5007	58.498	8.9691	60.0105		0.8751	4593.95	9.5007	4534.01	8.9691	4506.32				99.6	0.02966			99.6	0.48359			99.6	0.679
0.8761	60.0746	9.5124	57.8547	8.98	59.2551		0.8761	4590.5	9.5124	4536.96	8.98	4508.32				99.72	0.02964			99.72	0.48332			99.72	0.67879
0.8771	59.9122	9.5244	58.574	8.9906	59.0566		0.8771	4592.21	9.5244	4533.24	8.9906	4507.55				99.84	0.02962			99.84	0.48304			99.84	0.67857
0.8782	60.0338	9.5359	57.9953	9.0007	59.0566		0.8782	4593.93	9.5359	4533.21	9.0007	4507.79				99.96	0.0296			99.96	0.48277			99.96	0.67835
0.8791	59.7102	9.5472	58.2073	9.0113	59.344		0.8791	4592.04	9.5472	4535.27	9.0113	4510.42				100.08	0.02958			100.08	0.4825			100.08	0.67813
0.8802	59.6391	9.5583	58.7558	9.0218	59.213		0.8802	4591.9	9.5583	4535.29	9.0218	4508.72				100.2	0.02956			100.2	0.48223			100.2	0.67792
0.8813	59.8221	9.5691	58.5892	9.0322	58.8005		0.8813	4592.24	9.5691	4534.42	9.0322	4507.85				100.32	0.02954			100.32	0.48196			100.32	0.6777
0.8822	59.3622	9.5799	59.0777	9.0427	59.2424		0.8822	4592.63	9.5799	4532.78	9.0427	4506				100.44	0.02952			100.44	0.48169			100.44	0.67749
0.8835	59.7407	9.5903	57.5811	9.0538	58.4406		0.8835	4593.51	9.5903	4534.98	9.0538	4507.78				100.56	0.0295			100.56	0.48142			100.56	0.67727
0.8844	59.3634	9.6012	57.7496	9.0638	59.502		0.8844	4596.19	9.6012	4533.87	9.0638	4506.62				100.68	0.02948			100.68	0.48115			100.68	0.67705
0.8855	60.2368	9.6136	58.5583	9.0747	58.735		0.8855	4595.06	9.6136	4534.17	9.0747	4508.13				100.8	0.02946			100.8	0.48088			100.8	0.67684
0.8864	60.2	9.6241	58.1408	9.0848	59.2711		0.8864	4593.34	9.6241	4530.61	9.0848	4505.44				100.92	0.02944			100.92	0.48061			100.92	0.67662
0.8875	59.7496	9.6355	58.7061	9.0958	58.8633		0.8875	4593.94	9.6355	4533.77	9.0958	4507.77				101.04	0.02942			101.04	0.48034			101.04	0.6764
0.8885	60.1921	9.6464	58.6786	9.106	58.7919		0.8885	4592.81	9.6464	4531.59	9.106	4507.2				101.16	0.02941			101.16	0.48008			101.16	0.67619
0.8896	60.301	9.6581	58.1745	9.1163	58.8568		0.8896	4593.42	9.6581	4530.18	9.1163	4507.97				101.28	0.02939			101.28	0.47981			101.28	0.67597
0.8906	60.7983	9.6692	57.7806	9.1268	58.697		0.8906	4591.7	9.6692	4535.88	9.1268	4508.26				101.4	0.02937			101.4	0.47954			101.4	0.67576
0.8916	60.8844	9.6815	58.1137	9.1375	59.1563		0.8916	4591.05	9.6815	4532.98	9.1375	4507.68				101.52	0.02935			101.52	0.47927			101.52	0.67554
0.8927	60.4896	9.692	58.0948	9.1476	59.3208		0.8927	4591.01	9.692	4530.44	9.1476	4507.65				101.64	0.02933			101.64	0.479			101.64	0.67532
0.8936	60.216	9.7046	59.0213	9.1583	59.4165		0.8936	4590.55	9.7046	4531.74	9.1583	4507.32				101.76	0.02931			101.76	0.47873			101.76	0.67511
0.8947	59.5744	9.7169	58.491	9.1687	58.3006		0.8947	4589.05	9.7169	4531.48	9.1687	4511.34				101.88	0.02929			101.88	0.47846			101.88	0.67489
0.8957	59.35	9.7283	58.3849	9.1797	59.7908		0.8957	4590.81	9.7283	4530.64	9.1797	4509.11				102	0.02927			102	0.4782			102	0.67468
0.8967	59.8918	9.74	58.2875	9.1905	59.0114		0.8967	4589.02	9.74	4531.86	9.1905	4511.12				102.12	0.02925			102.12	0.47793			102.12	0.67446
0.8977	59.7844	9.7505	58.3265	9.2009	58.6147		0.8977	4588.31	9.7505	4531.71	9.2009	4508.36				102.24	0.02923			102.24	0.47766			102.24	0.67425
0.8987	59.2572	9.7612	58.0304	9.2116	59.4733		0.8987	4590.53	9.7612	4533.33	9.2116	4507.14				102.36	0.02921			102.36	0.47739			102.36	0.67403
0.8997	59.4218	9.7721	58.6185	9.2221	59.1447		0.8997	4591.25	9.7721	4531.38	9.2221	4506.69				102.48	0.02919			102.48	0.47712			102.48	0.67382
0.9008	59.5641	9.785	58.2404	9.2328	59.0957		0.9008	4592.47	9.785	4530.11	9.2328	4508.36				102.6	0.02917			102.6	0.47686			102.6	0.6736
0.9018	59.4032	9.797	58.0403	9.2439	58.3336		0.9018	4592.54	9.797	4532.94	9.2439	4509.98				102.72	0.02915			102.72	0.47659			102.72	0.67338
0.9028	60.0492	9.8083	58.6415	9.2551	59.1605		0.9028	4592.83	9.8083	4529.77	9.2551	4507.3				102.84	0.02913			102.84	0.47632			102.84	0.67317
0.904	59.6662	9.8208	58.0919	9.266	58.6049		0.904	4595.77	9.8208	4532.31	9.266	4509.94				102.96	0.02911			102.96	0.47606			102.96	0.67295
0.9049	59.2597	9.8323	57.8368	9.2761	59.0004		0.9049	4595.23	9.8323	4534.81	9.2761	4507.4				103.08	0.02909			103.08	0.47579			103.08	0.67274
0.906	60.5358	9.8454	58.2383	9.2861	59.0751		0.906	4591.39	9.8454	4532.96	9.2861	4509.77				103.2	0.02907			103.2	0.47552			103.2	0.67252
0.9069	60.0756	9.8572	57.9895	9.2966	59.0131		0.9069	4595.38	9.8572	4531.89	9.2966	4509.25				103.32	0.02905			103.32	0.47526			103.32	0.67231
0.908	59.8092	9.8685	57.9631	9.3072	58.8707		0.908	4594.96	9.8685	4533.86	9.3072	4508.09				103.44	0.02903			103.44	0.47499			103.44	0.6721
0.9092	59.7326	9.882	58.0396	9.3183	59.5396		0.9092	4593.92	9.882	4535.32	9.3183	4507.32				103.56	0.02901			103.56	0.47472			103.56	0.67188
0.9104	59.6629	9.8922	58.0842	9.3289	59.1362		0.9104	4597.52	9.8922	4532.29	9.3289	4508.87				103.68	0.02899			103.68	0.47446			103.68	0.67167
0.9114	60.2151	9.903	57.6293	9.3396	58.5785		0.9114	4593.78	9.903	4535.22	9.3396	4509.52				103.8	0.02897			103.8	0.47419			103.8	0.67145
0.9127	60.0426	9.915	58.4586	9.3503	59.0406		0.9127	4593.43	9.915	4533.11	9.3503	4507.85				103.92	0.02896			103.92	0.47393			103.92	0.67124
0.9137	59.9829	9.9262	58.318	9.3604	59.2958		0.9137	4593.72	9.9262	4532.62	9.3604	4508.72				104.04	0.02894			104.04	0.47366			104.04	0.67102
0.9148	59.2773	9.938	57.8513	9.3716	59.0901		0.9148	4596.73	9.938	4534.9	9.3716	4509.25				104.16	0.02892			104.16	0.47339			104.16	0.67081
0.9157	59.5377	9.9491	58.2015	9.3823	58.5426		0.9157	4596.72	9.9491	4536.92	9.3823	4507.61				104.28	0.0289			104.28	0.47313			104.28	0.67059
0.9168	59.8546	9.9602	58.5076	9.3934	59.2588		0.9168	4592.92	9.9602	4536.12	9.3934	4506.86				104.4	0.02888			104.4	0.47286			104.4	0.67038
0.9178	61.0865	9.9737	58.1961	9.4038	59.162		0.9178	4590.81	9.9737	4535.8	9.4038	4506.85				104.52	0.02886			104.52	0.4726			104.52	0.67017
0.9188	60.5691	9.9848	57.8908	9.4151	58.9804		0.9188	4592.21	9.9848	4533.47	9.4151	4511.68				104.64	0.02884			104.64	0.47233			104.64	0.66995
0.9198	59.3507	9.9961	58.6815	9.4271	59.2817		0.9198	4596.65	9.9961	4535.02	9.4271	4509.86				104.76	0.02882			104.76	0.47207			104.76	0.66974
0.9208	60.0337	10.0079	58.1099	9.4385	59.0167		0.9208	4593.35	10.0079	4534.47	9.4385	4512.06				104.88	0.0288			104.88	0.47181			104.88	0.66952
0.9217	60.2469	10.0193	58.1572	9.4499	59.2962		0.9217	4593.16	10.0193	4535.91	9.4499	4509.59				105	0.02878			105	0.47154			105	0.66931
0.9228	60.6046	10.0318	58.9858	9.4608	59.392		0.9228	4592.09	10.0318	4532.59	9.4608	4509.67				105.12	0.02876			105.12	0.47128			105.12	0.6691
0.924	60.6929	10.0438	57.9994	9.4725	59.418		0.924	4591.38	10.0438	4536.87	9.4725	4508.78				105.24	0.02874			105.24	0.47101			105.24	0.66888
0.9254	59.7547	10.0564	58.3714	9.4832	58.7167		0.9254	4592.53	10.0564	4533.91	9.4832	4512.68				105.36	0.02872			105.36	0.47075			105.36	0.66867
0.9264	59.3575	10.0674	58.6667	9.4939	59.5938		0.9264	4592.05	10.0674	4534.26	9.4939	4510.31				105.48	0.0287			105.48	0.47049			105.48	0.66845
0.9274	59.3833	10.0779	58.0768	9.5052	59.3795		0.9274	4592.23	10.0779	4538.72	9.5052	4508.7				105.6	0.02868			105.6	0.47022			105.6	0.66824
0.9286	59.0648	10.0885	58.2451	9.5159	59.593		0.9286	4592.86	10.0885	4534.6	9.5159	4508.41				105.72	0.02867			105.72	0.46996			105.72	0.66803
0.9296	59.6895	10.0993	58.0775	9.5264	59.3268		0.9296	4591.14	10.0993	4538.3	9.5264	4506.43				105.84	0.02865			105.84	0.46969			105.84	0.66781
0.9306	60.5032	10.1102	58.4261	9.5375	59.3997		0.9306	4589.07	10.1102	4533.82	9.5375	4507.62				105.96	0.02863			105.96	0.46943			105.96	0.6676
0.9317	59.2926	10.1205	57.7491	9.5478	58.8474		0.9317	4592.72	10.1205	4536.38	9.5478	4509.61				106.08	0.02861			106.08	0.46917			106.08	0.66739
0.9329	59.6476	10.132	57.5601	9.5588	58.5293		0.9329	4593.2	10.132	4537.76	9.5588	4508.85				106.2	0.02859			106.2	0.46891			106.2	0.66717
0.934	59.8367	10.1433	58.5928	9.5694	58.6997		0.934	4591.02	10.1433	4533.74	9.5694	4509.56				106.32	0.02857			106.32	0.46864			106.32	0.66696
0.9354	60.2284	10.1559	58.4212	9.5801	59.3551		0.9354	4592.5	10.1559	4535.33	9.5801	4510.94				106.44	0.02855			106.44	0.46838			106.44	0.66675
0.9366	60.5131	10.1675	58.5323	9.5907	59.2274		0.9366	4591.8	10.1675	4533.81	9.5907	4511.15				106.56	0.02853			106.56	0.46812			106.56	0.66654
0.9376	59.7603	10.1793	58.1672	9.6009	59.201		0.9376	4593.57	10.1793	4535.45	9.6009	4509.46				106.68	0.02851			106.68	0.46786			106.68	0.66632
0.9386	59.6535	10.1907	58.6401	9.6116	58.5948		0.9386	4592.35	10.1907	4535.75	9.6116	4511.29				106.8	0.02849			106.8	0.46759			106.8	0.66611
0.9397	60.0343	10.2025	58.8509	9.6223	59.5756		0.9397	4592.79	10.2025	4531.84	9.6223	4507.52				106.92	0.02847			106.92	0.46733			106.92	0.6659
0.9408	59.8542	10.2143	58.0821	9.6332	59.2985		0.9408	4591.95	10.2143	4533.83	9.6332	4509.55				107.04	0.02846			107.04	0.46707			107.04	0.66568
0.9419	59.8912	10.2255	58.632	9.6441	59.8832		0.9419	4591.4	10.2255	4536.04	9.6441	4508.58				107.16	0.02844			107.16	0.46681			107.16	0.66547
0.943	59.7742	10.2373	58.0115	9.6549	59.048		0.943	4591.76	10.2373	4535.23	9.6549	4510.32				107.28	0.02842			107.28	0.46655			107.28	0.66526
0.9443	60.1273	10.2494	57.8901	9.6661	58.6157		0.9443	4591.81	10.2494	4535.66	9.6661	4510.67				107.4	0.0284			107.4	0.46628			107.4	0.66505
0.9453	60.024	10.2608	57.9327	9.6765	59.1237		0.9453	4591.15	10.2608	4535.25	9.6765	4510.2				107.52	0.02838			107.52	0.46602			107.52	0.66483
0.9464	59.8165	10.2726	58.1579	9.6868	58.9356		0.9464	4591.02	10.2726	4537.16	9.6868	4510.77				107.64	0.02836			107.64	0.46576			107.64	0.66462
0.9473	59.6731	10.2831	58.7956	9.6972	59.2587		0.9473	4592.13	10.2831	4535.52	9.6972	4509.5				107.76	0.02834			107.76	0.4655			107.76	0.66441
0.9484	59.8819	10.2961	58.6148	9.7078	59.1421		0.9484	4592.61	10.2961	4536.37	9.7078	4510.3				107.88	0.02832			107.88	0.46524			107.88	0.6642
0.9494	59.4316	10.306	58.1906	9.7187	59.2257		0.9494	4592.39	10.306	4535.4	9.7187	4507.65				108	0.0283			108	0.46498			108	0.66398
0.9503	59.8625	10.317	58.8889	9.7288	59.3713		0.9503	4593.08	10.317	4533.85	9.7288	4508.45				108.12	0.02828			108.12	0.46472			108.12	0.66377
0.9514	60.1031	10.3284	58.177	9.7392	59.3057		0.9514	4593.2	10.3284	4534.85	9.7392	4508.84				108.24	0.02827			108.24	0.46446			108.24	0.66356
0.9524	59.985	10.34	57.7847	9.7508	59.3585		0.9524	4594.2	10.34	4537.14	9.7508	4509.54				108.36	0.02825			108.36	0.4642			108.36	0.66335
0.9533	59.6569	10.3512	58.4553	9.7615	59.318		0.9533	4595.62	10.3512	4535.8	9.7615	4510.09				108.48	0.02823			108.48	0.46394			108.48	0.66314
0.9544	59.2294	10.3629	58.4535	9.7724	58.6446		0.9544	4596.35	10.3629	4537.08	9.7724	4509.34				108.6	0.02821			108.6	0.46368			108.6	0.66292
0.9554	59.7944	10.3744	58.5649	9.7827	59.2575		0.9554	4594.33	10.3744	4533.54	9.7827	4510.49				108.72	0.02819			108.72	0.46342			108.72	0.66271
0.9565	60.1575	10.3858	58.5595	9.7932	59.6704		0.9565	4594.68	10.3858	4536.8	9.7932	4507.14				108.84	0.02817			108.84	0.46316			108.84	0.6625
0.9576	60.2595	10.3981	58.1722	9.8035	59.3607		0.9576	4594.83	10.3981	4532.88	9.8035	4508.19				108.96	0.02815			108.96	0.4629			108.96	0.66229
0.9586	59.6803	10.409	58.3044	9.8137	58.8611		0.9586	4596.59	10.409	4534.4	9.8137	4508.46				109.08	0.02813			109.08	0.46264			109.08	0.66208
0.9597	60.116	10.4203	58.2527	9.8245	58.9752		0.9597	4594.06	10.4203	4535.04	9.8245	4510.38				109.2	0.02811			109.2	0.46238			109.2	0.66187
0.9607	60.0874	10.4314	58.0158	9.8354	59.4483		0.9607	4594.97	10.4314	4534.64	9.8354	4508.12				109.32	0.0281			109.32	0.46212			109.32	0.66165
0.9617	60.016	10.443	58.8322	9.8461	59.4065		0.9617	4595.69	10.443	4536.04	9.8461	4505.49				109.44	0.02808			109.44	0.46186			109.44	0.66144
0.9628	60.3381	10.4544	58.7395	9.8579	58.6443		0.9628	4593.13	10.4544	4534.72	9.8579	4512.57				109.56	0.02806			109.56	0.4616			109.56	0.66123
0.9639	59.8637	10.466	57.7557	9.8697	58.2448		0.9639	4595.1	10.466	4534.68	9.8697	4507.28				109.68	0.02804			109.68	0.46135			109.68	0.66102
0.9649	60.3682	10.4764	58.5082	9.8799	59.3404		0.9649	4592.53	10.4764	4535.91	9.8799	4508.2				109.8	0.02802			109.8	0.46109			109.8	0.66081
0.9659	59.7817	10.4875	58.5684	9.891	59.4168		0.9659	4594.33	10.4875	4535.58	9.891	4509.73				109.92	0.028			109.92	0.46083			109.92	0.6606
0.9669	59.5116	10.5006	58.1802	9.9019	58.7332		0.9669	4595.5	10.5006	4534.39	9.9019	4510.34				110.04	0.02798			110.04	0.46057			110.04	0.66039
0.9679	60.064	10.5123	58.1095	9.9132	59.1905		0.9679	4594.9	10.5123	4538.19	9.9132	4510.27				110.16	0.02796			110.16	0.46031			110.16	0.66018
0.969	60.0219	10.5236	58.0709	9.9247	59.1435		0.969	4595.13	10.5236	4538.21	9.9247	4509.54				110.28	0.02794			110.28	0.46005			110.28	0.65997
0.9699	59.1534	10.5355	57.8186	9.9368	58.9101		0.9699	4594.67	10.5355	4536.15	9.9368	4510.57				110.4	0.02793			110.4	0.4598			110.4	0.65975
0.971	59.7884	10.5469	58.559	9.9482	58.8919		0.971	4590.37	10.5469	4535.57	9.9482	4511.26				110.52	0.02791			110.52	0.45954			110.52	0.65954
0.9721	60.5201	10.5577	58.5588	9.9593	59.1672		0.9721	4591.99	10.5577	4535.66	9.9593	4509.17				110.64	0.02789			110.64	0.45928			110.64	0.65933
0.9731	60.11	10.5705	58.1551	9.9708	59.0168		0.9731	4592.47	10.5705	4533.97	9.9708	4507.99				110.76	0.02787			110.76	0.45902			110.76	0.65912
0.9741	60.0068	10.5823	58.068	9.9816	59.3098		0.9741	4593.51	10.5823	4538.57	9.9816	4507.87				110.88	0.02785			110.88	0.45877			110.88	0.65891
0.9751	59.206	10.5929	58.2617	9.9924	59.1712		0.9751	4594.71	10.5929	4537.25	9.9924	4509.04				111	0.02783			111	0.45851			111	0.6587
0.9761	59.8298	10.6032	57.8106	10.0026	58.7042		0.9761	4593.54	10.6032	4534.8	10.0026	4510.64				111.12	0.02781			111.12	0.45825			111.12	0.65849
0.9772	59.4668	10.6133	57.9054	10.0132	59.4773		0.9772	4594.83	10.6133	4536.14	10.0132	4509.47				111.24	0.0278			111.24	0.458			111.24	0.65828
0.9782	60.7098	10.6243	57.8533	10.0236	59.3951		0.9782	4591.07	10.6243	4537.45	10.0236	4509.85				111.36	0.02778			111.36	0.45774			111.36	0.65807
0.9792	59.8577	10.6355	57.9171	10.0344	59.4851		0.9792	4594.3	10.6355	4540.05	10.0344	4508.64				111.48	0.02776			111.48	0.45748			111.48	0.65786
0.9802	60.1857	10.6471	58.2696	10.0447	59.0039		0.9802	4592.75	10.6471	4539.71	10.0447	4508.88				111.6	0.02774			111.6	0.45723			111.6	0.65765
0.9812	60.075	10.6581	58.0016	10.0553	58.931		0.9812	4590.84	10.6581	4536.87	10.0553	4508.44				111.72	0.02772			111.72	0.45697			111.72	0.65744
0.9822	60.0702	10.669	58.5908	10.0658	58.5549		0.9822	4589.28	10.669	4535.52	10.0658	4510.97				111.84	0.0277			111.84	0.45671			111.84	0.65723
0.9833	59.7783	10.6802	57.7882	10.0768	59.4293		0.9833	4591.25	10.6802	4535.14	10.0768	4509.5				111.96	0.02768			111.96	0.45646			111.96	0.65702
0.9845	59.9129	10.6923	58.3182	10.0872	58.8556		0.9845	4592.19	10.6923	4534.63	10.0872	4511.76				112.08	0.02767			112.08	0.4562			112.08	0.65681
0.9854	59.6352	10.7038	58.1863	10.0979	58.9054		0.9854	4592.29	10.7038	4534.62	10.0979	4509.04				112.2	0.02765			112.2	0.45595			112.2	0.6566
0.9865	59.7268	10.7162	57.6925	10.1086	58.8186		0.9865	4591.7	10.7162	4538.01	10.1086	4512.24				112.32	0.02763			112.32	0.45569			112.32	0.65639
0.9875	59.8658	10.7264	58.85	10.1186	59.1465		0.9875	4592	10.7264	4536.66	10.1186	4509.98				112.44	0.02761			112.44	0.45544			112.44	0.65618
0.9885	59.8471	10.7373	58.216	10.1288	59.1208		0.9885	4591.98	10.7373	4534.94	10.1288	4510.9				112.56	0.02759			112.56	0.45518			112.56	0.65597
0.9897	59.686	10.7484	58.5086	10.1399	59.7541		0.9897	4592.56	10.7484	4533.43	10.1399	4508.45				112.68	0.02757			112.68	0.45493			112.68	0.65576
0.9907	60.0919	10.7601	58.7663	10.1502	58.8623		0.9907	4589.54	10.7601	4534.8	10.1502	4511.58				112.8	0.02755			112.8	0.45467			112.8	0.65555
0.9917	59.8826	10.7716	58.4252	10.1607	58.9492		0.9917	4592.72	10.7716	4533.18	10.1607	4512.31				112.92	0.02754			112.92	0.45442			112.92	0.65534
0.9928	59.5463	10.7833	58.4128	10.1712	59.0336		0.9928	4592.13	10.7833	4536.67	10.1712	4509.16				113.04	0.02752			113.04	0.45416			113.04	0.65513
0.9938	59.4501	10.7945	57.5006	10.1817	58.5529		0.9938	4593.05	10.7945	4537.31	10.1817	4509.48				113.16	0.0275			113.16	0.45391			113.16	0.65492
0.9947	60.1882	10.8055	58.4199	10.1931	58.9384		0.9947	4591.26	10.8055	4535.77	10.1931	4509.57				113.28	0.02748			113.28	0.45365			113.28	0.65472
0.9958	60.1736	10.8166	57.8817	10.2037	59.0233		0.9958	4591.23	10.8166	4536.48	10.2037	4507.56				113.4	0.02746			113.4	0.4534			113.4	0.65451
0.9968	59.8185	10.8285	58.1292	10.2142	59.6436		0.9968	4591.43	10.8285	4537.92	10.2142	4508.66				113.52	0.02744			113.52	0.45314			113.52	0.6543
0.9977	60.0721	10.84	58.2861	10.2252	58.7583		0.9977	4591.96	10.84	4537.18	10.2252	4508.72				113.64	0.02743			113.64	0.45289			113.64	0.65409
0.9988	60.4101	10.8516	57.8126	10.2357	59.0691		0.9988	4589.37	10.8516	4535.68	10.2357	4509.98				113.76	0.02741			113.76	0.45264			113.76	0.65388
0.9999	59.3605	10.8622	58.071	10.2461	59.3672		0.9999	4593.28	10.8622	4539.13	10.2461	4508.29				113.88	0.02739			113.88	0.45238			113.88	0.65367
1.001	59.9232	10.874	57.9619	10.2571	58.899		1.001	4590.74	10.874	4538.09	10.2571	4507.46				114	0.02737			114	0.45213			114	0.65346
1.0019	59.2501	10.8846	58.2296	10.2677	59.482		1.0019	4593.26	10.8846	4535.5	10.2677	4509.73				114.12	0.02735			114.12	0.45188			114.12	0.65325
1.0031	59.3864	10.8962	58.6002	10.2781	58.509		1.0031	4593.33	10.8962	4538.16	10.2781	4509.96				114.24	0.02733			114.24	0.45162			114.24	0.65304
1.0041	59.285	10.9073	58.2233	10.2888	59.3443		1.0041	4594.13	10.9073	4537.86	10.2888	4509.37				114.36	0.02732			114.36	0.45137			114.36	0.65284
1.0052	59.8228	10.9212	58.0698	10.2997	59.2181		1.0052	4592.67	10.9212	4537.68	10.2997	4509.26				114.48	0.0273			114.48	0.45112			114.48	0.65263
1.0061	59.8095	10.9328	58.612	10.3103	59.1125		1.0061	4594.84	10.9328	4538.24	10.3103	4510.6				114.6	0.02728			114.6	0.45086			114.6	0.65242
1.0071	60.3149	10.9447	57.9008	10.321	58.7649		1.0071	4593.64	10.9447	4538.01	10.321	4509.66				114.72	0.02726			114.72	0.45061			114.72	0.65221
1.0081	59.9639	10.9559	57.7311	10.3328	59.1297		1.0081	4593.95	10.9559	4539.85	10.3328	4509.65				114.84	0.02724			114.84	0.45036			114.84	0.652
1.0093	60.0367	10.9679	57.9691	10.3431	59.1169		1.0093	4595.39	10.9679	4538.3	10.3431	4509.74				114.96	0.02722			114.96	0.45011			114.96	0.65179
1.0103	60.1863	10.9793	58.1725	10.3537	59.0048		1.0103	4596.48	10.9793	4539.29	10.3537	4511.86				115.08	0.02721			115.08	0.44985			115.08	0.65158
1.0112	59.9531	10.9899	58.2087	10.364	59.3711		1.0112	4594.58	10.9899	4539.72	10.364	4511.35				115.2	0.02719			115.2	0.4496			115.2	0.65138
1.0122	59.3156	11.0021	57.8237	10.3743	59.1632		1.0122	4595.79	11.0021	4541.22	10.3743	4511.37				115.32	0.02717			115.32	0.44935			115.32	0.65117
1.0132	59.7214	11.0133	58.26	10.3847	59.1573		1.0132	4596.49	11.0133	4538.36	10.3847	4511.46				115.44	0.02715			115.44	0.4491			115.44	0.65096
1.0143	59.9584	11.025	58.1927	10.3968	59.3086		1.0143	4594.98	11.025	4538.11	10.3968	4510.31				115.56	0.02713			115.56	0.44885			115.56	0.65075
1.0152	59.8188	11.0385	58.1632	10.408	58.7232		1.0152	4596.41	11.0385	4539.74	10.408	4513.89				115.68	0.02711			115.68	0.4486			115.68	0.65054
1.0162	59.2484	11.0502	58.3054	10.4191	58.8914		1.0162	4597.88	11.0502	4538.17	10.4191	4513.57				115.8	0.0271			115.8	0.44834			115.8	0.65034
1.0173	59.8051	11.061	58.5035	10.4302	59.883		1.0173	4595.6	11.061	4537.23	10.4302	4507.68				115.92	0.02708			115.92	0.44809			115.92	0.65013
1.0183	60.0628	11.0722	58.3899	10.442	59.0241		1.0183	4596.17	11.0722	4535.95	10.442	4510.89				116.04	0.02706			116.04	0.44784			116.04	0.64992
1.0194	60.7741	11.0835	58.4043	10.4528	58.4556		1.0194	4594.61	11.0835	4540.38	10.4528	4511.75				116.16	0.02704			116.16	0.44759			116.16	0.64971
1.0204	60.2706	11.0942	59.3165	10.4636	59.3721		1.0204	4596.64	11.0942	4536.12	10.4636	4512.18				116.28	0.02702			116.28	0.44734			116.28	0.64951
1.0215	59.3058	11.1058	58.2384	10.4749	59.0965		1.0215	4598.36	11.1058	4541.12	10.4749	4512.03				116.4	0.02701			116.4	0.44709			116.4	0.6493
1.0225	59.5856	11.1176	57.7636	10.485	59.3108		1.0225	4598.27	11.1176	4537.16	10.485	4508.5				116.52	0.02699			116.52	0.44684			116.52	0.64909
1.0235	60.1923	11.1293	57.9996	10.495	58.7172		1.0235	4594.22	11.1293	4541.01	10.495	4509.58				116.64	0.02697			116.64	0.44659			116.64	0.64888
1.0246	60.0097	11.1398	57.4263	10.505	59.3336		1.0246	4596.01	11.1398	4543.42	10.505	4510.7				116.76	0.02695			116.76	0.44634			116.76	0.64868
1.0257	60.3676	11.1516	58.1028	10.5162	59.5764		1.0257	4594.79	11.1516	4541.19	10.5162	4513.38				116.88	0.02693			116.88	0.44609			116.88	0.64847
1.0266	60.3859	11.1636	58.0531	10.5268	59.5471		1.0266	4593.98	11.1636	4541	10.5268	4512.47				117	0.02692			117	0.44584			117	0.64826
1.0277	60.7765	11.1753	57.9166	10.5375	59.0778		1.0277	4593.55	11.1753	4540.2	10.5375	4510.27				117.12	0.0269			117.12	0.44559			117.12	0.64806
1.0287	59.3394	11.1868	58.2386	10.5479	59.5358		1.0287	4596.69	11.1868	4539.75	10.5479	4509.46				117.24	0.02688			117.24	0.44534			117.24	0.64785
1.0296	59.6137	11.1987	58.0585	10.5581	59.2399		1.0296	4594.4	11.1987	4539.57	10.5581	4511.19				117.36	0.02686			117.36	0.44509			117.36	0.64764
1.0306	59.9831	11.2103	58.1082	10.5685	59.5107		1.0306	4593.3	11.2103	4540.04	10.5685	4510.65				117.48	0.02684			117.48	0.44484			117.48	0.64743
1.0318	60.0657	11.2217	58.3819	10.5796	59.6148		1.0318	4592.29	11.2217	4538.4	10.5796	4512.12				117.6	0.02683			117.6	0.44459			117.6	0.64723
1.0328	59.7366	11.2348	58.895	10.5906	59.0465		1.0328	4594.66	11.2348	4536.73	10.5906	4511.28				117.72	0.02681			117.72	0.44434			117.72	0.64702
1.0339	59.8787	11.2463	58.5194	10.6008	58.9068		1.0339	4591.05	11.2463	4537.96	10.6008	4513.03				117.84	0.02679			117.84	0.44409			117.84	0.64681
1.0349	59.8448	11.2584	58.3778	10.6118	59.111		1.0349	4595.28	11.2584	4536.69	10.6118	4509.77				117.96	0.02677			117.96	0.44384			117.96	0.64661
1.0358	59.2248	11.2692	57.855	10.6222	59.4071		1.0358	4595.51	11.2692	4537.85	10.6222	4508.82				118.08	0.02675			118.08	0.44359			118.08	0.6464
1.0369	59.7301	11.2802	57.9201	10.6336	59.4951		1.0369	4594.64	11.2802	4536.84	10.6336	4511.61				118.2	0.02674			118.2	0.44335			118.2	0.64619
1.0378	59.4311	11.2913	58.0616	10.6445	58.5755		1.0378	4596.12	11.2913	4539.28	10.6445	4514.61				118.32	0.02672			118.32	0.4431			118.32	0.64599
1.0389	59.4245	11.3021	58.119	10.6546	58.9771		1.0389	4594.74	11.3021	4541.88	10.6546	4512.29				118.44	0.0267			118.44	0.44285			118.44	0.64578
1.0399	60.2336	11.3133	57.9731	10.6649	58.6242		1.0399	4593.41	11.3133	4538.09	10.6649	4512.85				118.56	0.02668			118.56	0.4426			118.56	0.64558
1.041	59.932	11.3241	58.6403	10.6757	59.2229		1.041	4595	11.3241	4538.68	10.6757	4510.48				118.68	0.02666			118.68	0.44235			118.68	0.64537
1.042	59.1988	11.3376	57.6207	10.6862	59.1081		1.042	4596.99	11.3376	4538.73	10.6862	4510.27				118.8	0.02665			118.8	0.44211			118.8	0.64516
1.0431	59.566	11.3487	58.4519	10.6976	59.1884		1.0431	4598.4	11.3487	4535.32	10.6976	4512.01				118.92	0.02663			118.92	0.44186			118.92	0.64496
1.0441	59.7859	11.3603	58.5767	10.7082	59.7504		1.0441	4595.48	11.3603	4538.11	10.7082	4509.02				119.04	0.02661			119.04	0.44161			119.04	0.64475
1.0451	59.8542	11.371	58.3273	10.7197	59.2811		1.0451	4596.07	11.371	4538.58	10.7197	4511.66				119.16	0.02659			119.16	0.44136			119.16	0.64454
1.0461	59.8508	11.3833	58.6909	10.7303	59.4744		1.0461	4596.41	11.3833	4536.81	10.7303	4511.43				119.28	0.02657			119.28	0.44112			119.28	0.64434
1.0471	59.8121	11.3947	58.438	10.742	59.1249		1.0471	4598.71	11.3947	4539.02	10.742	4511.68				119.4	0.02656			119.4	0.44087			119.4	0.64413
1.0482	59.7173	11.4051	58.4186	10.7522	59.8194		1.0482	4596.81	11.4051	4537.44	10.7522	4512.88				119.52	0.02654			119.52	0.44062			119.52	0.64393
1.0493	60.001	11.4164	58.1427	10.7629	59.3997		1.0493	4597.51	11.4164	4537.64	10.7629	4512.96				119.64	0.02652			119.64	0.44037			119.64	0.64372
1.0503	59.5161	11.4272	58.1789	10.7734	58.8373		1.0503	4599.57	11.4272	4537.54	10.7734	4512.38				119.76	0.0265			119.76	0.44013			119.76	0.64352
1.0514	59.9016	11.4384	58.6649	10.7838	59.0892		1.0514	4598.53	11.4384	4536.53	10.7838	4513.88				119.88	0.02649			119.88	0.43988			119.88	0.64331
1.0525	59.7914	11.4504	58.1765	10.7942	58.7127		1.0525	4597.87	11.4504	4537.63	10.7942	4513.14				120	0.02647			120	0.43963			120	0.6431
1.0536	60.1681	11.4621	58.258	10.8048	59.2442		1.0536	4597.47	11.4621	4535.31	10.8048	4509.82
1.0546	60.0868	11.4732	58.5134	10.8155	59.0384		1.0546	4599.59	11.4732	4536.24	10.8155	4515
1.0556	60.002	11.4847	58.544	10.8266	59.5363		1.0556	4598.47	11.4847	4535.91	10.8266	4511.04
1.0567	60.6877	11.4963	58.033	10.8372	59.2323		1.0567	4597.29	11.4963	4534.72	10.8372	4512.03
1.0577	60.0481	11.5072	57.7427	10.8489	58.6181		1.0577	4595.86	11.5072	4537.22	10.8489	4511.68
1.0587	59.8381	11.5183	57.8151	10.8592	59.0951		1.0587	4597.93	11.5183	4533.01	10.8592	4510.35
1.0597	60.0766	11.5294	58.2559	10.8703	59.676		1.0597	4595.49	11.5294	4534.47	10.8703	4511.28
1.0608	59.9901	11.5422	58.7488	10.881	59.4504		1.0608	4595.9	11.5422	4536.81	10.881	4512.32
1.0619	59.8143	11.5523	57.7226	10.893	59.1389		1.0619	4596.09	11.5523	4537.37	10.893	4510.67
1.0629	60.4006	11.5626	58.1765	10.9035	58.8182		1.0629	4595.24	11.5626	4534.47	10.9035	4512.09
1.064	60.3766	11.5727	57.7129	10.9147	59.7586		1.064	4595.57	11.5727	4538.1	10.9147	4510.26
1.0649	60.0302	11.5832	58.061	10.9258	58.8746		1.0649	4595.46	11.5832	4536.22	10.9258	4515.34
1.0659	59.2749	11.5942	58.6938	10.9361	58.851		1.0659	4596.52	11.5942	4537.44	10.9361	4515.43
1.0669	59.7441	11.6059	58.2363	10.9462	59.4189		1.0669	4594.7	11.6059	4532.69	10.9462	4512.58
1.0679	59.9213	11.6177	57.9663	10.9574	58.4097		1.0679	4593.93	11.6177	4536.92	10.9574	4512.75
1.0689	59.9789	11.6296	58.1886	10.9692	59.3061		1.0689	4592.65	11.6296	4534.6	10.9692	4511.47
1.0701	60.1058	11.6425	58.0949	10.9796	59.0655		1.0701	4592.98	11.6425	4537.64	10.9796	4512.65
1.0712	59.5891	11.6544	57.799	10.9914	59.146		1.0712	4596.27	11.6544	4534.02	10.9914	4511.51
1.0725	59.6758	11.6653	58.0184	11.0017	59.4306		1.0725	4594.57	11.6653	4533.86	11.0017	4511.26
1.0735	60.0806	11.6767	58.1494	11.0131	59.1999		1.0735	4595.85	11.6767	4533.15	11.0131	4512.01
1.0745	60.1208	11.6876	57.0883	11.0237	59.0129		1.0745	4595.7	11.6876	4537.58	11.0237	4512.45
1.0755	59.8032	11.6984	58.6427	11.0344	59.2856		1.0755	4595.74	11.6984	4535.94	11.0344	4512.28
1.077	60.3136	11.7098	58.1294	11.0446	59.1731		1.077	4594.39	11.7098	4534.19	11.0446	4512.35
1.0779	60.2034	11.7214	57.9529	11.0557	59.3515		1.0779	4596.69	11.7214	4535.79	11.0557	4510.54
1.079	59.6271	11.7334	58.3984	11.0662	58.8965		1.079	4596.5	11.7334	4531.17	11.0662	4513.12
1.08	59.073	11.7464	58.15	11.0768	59.3478		1.08	4598.54	11.7464	4533.67	11.0768	4510.51
1.0812	60.0142	11.7564	58.9067	11.0869	59.1181		1.0812	4593.41	11.7564	4532.01	11.0869	4512.31
1.0825	59.6755	11.767	58.4491	11.0975	58.8462		1.0825	4595.78	11.767	4532.59	11.0975	4512.05
1.0837	60.2629	11.7782	58.003	11.108	59.0545		1.0837	4593.89	11.7782	4533.18	11.108	4511.73
1.0846	59.7162	11.7899	57.6884	11.1189	58.6132		1.0846	4596.64	11.7899	4531.61	11.1189	4510.84
1.0857	59.5816	11.8011	58.2466	11.1289	59.0064		1.0857	4598.2	11.8011	4532.76	11.1289	4513.01
1.0867	59.6186	11.813	58.4547	11.139	59.6887		1.0867	4595.21	11.813	4532.47	11.139	4512.09
1.0877	59.5969	11.8246	58.118	11.149	59.3012		1.0877	4596.83	11.8246	4532.45	11.149	4511.23
1.0888	59.7589	11.8356	57.6343	11.1596	59.4737		1.0888	4596.99	11.8356	4534.55	11.1596	4512.47
1.0899	59.5372	11.8471	58.1514	11.1704	59.1157		1.0899	4597.4	11.8471	4530.94	11.1704	4511.23
1.0909	59.5542	11.858	58.2168	11.1818	59.4864		1.0909	4598.85	11.858	4532.56	11.1818	4512.91
1.0919	59.4253	11.8694	58.2673	11.1929	58.9769		1.0919	4598.42	11.8694	4531.84	11.1929	4514.82
1.0929	59.4314	11.8812	58.2087	11.2029	58.3031		1.0929	4598.8	11.8812	4532.98	11.2029	4513.11
1.0939	59.4231	11.8939	58.2234	11.214	58.7558		1.0939	4599.79	11.8939	4532.73	11.214	4514.48
1.095	59.4938	11.9044	58.744	11.224	59.1318		1.095	4601.44	11.9044	4530.38	11.224	4513.24
1.0961	59.9044	11.9153	58.0887	11.2342	59.1353		1.0961	4599.9	11.9153	4530.63	11.2342	4514.11
1.0971	60.0293	11.9273	57.9794	11.2447	59.3947		1.0971	4598.11	11.9273	4532.41	11.2447	4512.98
1.098	60.099	11.9385	58.4052	11.255	59.2351		1.098	4598.37	11.9385	4533.19	11.255	4512.14
1.0991	60.018	11.9507	58.0973	11.2651	58.8629		1.0991	4600.28	11.9507	4534.61	11.2651	4512.78
		11.9609	58.1269	11.276	58.9707				11.9609	4532.87	11.276	4512.25
		11.9729	58.0112	11.2865	59.0222				11.9729	4530.75	11.2865	4510.22
		11.9857	58.2888	11.2968	58.7534				11.9857	4531.7	11.2968	4512.23
		11.9982	58.8811	11.3072	58.7476				11.9982	4531.85	11.3072	4510.85
		12.0085	58.4237	11.318	59.6544				12.0085	4532.4	11.318	4510.3
		12.0199	58.2211	11.3286	58.7273				12.0199	4529.89	11.3286	4513.19
		12.031	58.5237	11.3397	59.1674				12.031	4530.38	11.3397	4511.48
		12.043	58.5534	11.3514	59.1105				12.043	4533.79	11.3514	4512.89
		12.0542	57.9169	11.3618	58.9604				12.0542	4532	11.3618	4512.77
		12.0652	58.8723	11.3736	59.4284				12.0652	4530.47	11.3736	4510.87
		12.0764	58.1726	11.3841	59.1712				12.0764	4531.58	11.3841	4511.3
		12.0877	57.7782	11.3951	58.8192				12.0877	4530.81	11.3951	4512.12
		12.0993	58.2668	11.4071	58.7069				12.0993	4535.23	11.4071	4512.87
		12.1101	58.1508	11.4201	58.8756				12.1101	4533.45	11.4201	4511.42
		12.1215	58.2851	11.431	59.4981				12.1215	4531.16	11.431	4511.92
		12.1334	58.5942	11.4428	59.5258				12.1334	4530.78	11.4428	4511.45
		12.1446	57.6785	11.4537	59.3207				12.1446	4530.6	11.4537	4510.89
		12.1575	58.573	11.4653	59.7308				12.1575	4530.83	11.4653	4509.99
		12.1675	58.8295	11.4773	59.1311				12.1675	4529.75	11.4773	4510.02
		12.1793	58.7274	11.4882	59.4173				12.1793	4529	11.4882	4511.28
		12.1906	58.6827	11.4994	58.5444				12.1906	4528.59	11.4994	4513.03
		12.2028	58.1168	11.511	58.5162				12.2028	4531.87	11.511	4511.88
		12.2134	58.3959	11.5215	59.0454				12.2134	4532.28	11.5215	4513.07
		12.2261	57.512	11.5325	59.0384				12.2261	4533.52	11.5325	4511.56
		12.238	58.7118	11.5428	58.7064				12.238	4532.98	11.5428	4511.77
		12.2493	57.8692	11.5536	59.1179				12.2493	4532.45	11.5536	4511.6
		12.2604	58.1792	11.564	58.5393				12.2604	4533.11	11.564	4513.7
		12.2713	58.2632	11.5749	59.2176				12.2713	4533.16	11.5749	4512.56
		12.2838	58.4823	11.5857	59.0221				12.2838	4532.13	11.5857	4514.63
		12.2949	58.3397	11.5966	58.8163				12.2949	4533.13	11.5966	4509.71
		12.3062	57.833	11.6068	59.7804				12.3062	4532.42	11.6068	4509.42
		12.3178	58.7035	11.6175	59.1207				12.3178	4532.42	11.6175	4510.56
		12.329	57.5767	11.6276	58.7577				12.329	4534.4	11.6276	4511.29
		12.3409	58.6874	11.6389	58.9945				12.3409	4531.05	11.6389	4513.44
		12.3523	58.3631	11.6491	58.3943				12.3523	4531.82	11.6491	4513.28
		12.3657	57.9541	11.6594	58.9905				12.3657	4533.81	11.6594	4511.36
		12.3765	58.0916	11.6705	59.8347				12.3765	4530.99	11.6705	4510.71
		12.3881	58.0167	11.6809	59.8657				12.3881	4531.5	11.6809	4510.34
		12.3986	57.9748	11.6918	59.2656				12.3986	4534.37	11.6918	4511.99
		12.4101	57.7083	11.7019	59.451				12.4101	4534.53	11.7019	4512.91
		12.4211	58.6661	11.7129	59.467				12.4211	4531.58	11.7129	4511.46
		12.4327	58.688	11.7235	58.8529				12.4327	4531.37	11.7235	4509.47
		12.4451	58.1942	11.7348	59.0123				12.4451	4532.85	11.7348	4514.18
		12.4563	58.3487	11.745	59.19				12.4563	4532.43	11.745	4511.83
		12.4689	57.7294	11.7556	58.8657				12.4689	4532.62	11.7556	4509.48
		12.4798	58.0566	11.7659	58.543				12.4798	4534.19	11.7659	4513.94
		12.491	58.2732	11.7764	58.4852				12.491	4532.05	11.7764	4511.95
		12.502	58.2535	11.7868	59.5864				12.502	4530.44	11.7868	4508.12
		12.513	58.2676	11.7971	58.7812				12.513	4532.75	11.7971	4511.7
		12.5243	57.8606	11.8071	59.0632				12.5243	4536.79	11.8071	4512.7
		12.5344	58.1064	11.8172	59.1475				12.5344	4533.69	11.8172	4513.29
		12.5444	58.0308	11.8274	59.7572				12.5444	4535.71	11.8274	4513.27
		12.5548	58.5043	11.8386	58.5425				12.5548	4536.53	11.8386	4509.31
		12.5682	58.2462	11.85	59.2729				12.5682	4534.24	11.85	4510.79
		12.5784	57.8868	11.8602	59.3857				12.5784	4534.81	11.8602	4512.06
		12.5891	58.7431	11.8712	58.7535				12.5891	4533.67	11.8712	4510.38
		12.6008	58.554	11.8821	58.8417				12.6008	4536.34	11.8821	4511.84
		12.6125	57.9455	11.8934	59.3887				12.6125	4537.08	11.8934	4510.54
		12.623	58.5843	11.904	58.9813				12.623	4535.33	11.904	4512.64
		12.6338	58.3405	11.916	58.8923				12.6338	4532.18	11.916	4511.71
		12.6448	57.9932	11.9266	58.27				12.6448	4534.11	11.9266	4514.67
		12.6562	59.0073	11.9381	58.7461				12.6562	4532.88	11.9381	4510.65
		12.6671	57.9938	11.95	59.1828				12.6671	4537.31	11.95	4512.81
		12.6785	57.9405	11.9617	58.8271				12.6785	4537.75	11.9617	4511.04
		12.6899	58.7638	11.9731	59.0418				12.6899	4535.17	11.9731	4511.37
		12.7016	58.2529	11.984	59.2556				12.7016	4536.96	11.984	4512
		12.7117	58.4946	11.9947	58.9092				12.7117	4533.32	11.9947	4512.57
		12.7227	58.0822	12.005	59.4234				12.7227	4536.01	12.005	4509.62
		12.7347	58.3138	12.0162	58.8606				12.7347	4538.4	12.0162	4512.52
		12.7455	58.3668	12.0266	59.1806				12.7455	4538.27	12.0266	4511.25
		12.7574	58.4485	12.037	59.1787				12.7574	4540.09	12.037	4510.36
		12.768	58.6058	12.0475	59.114				12.768	4536.73	12.0475	4514.28
		12.7813	58.1046	12.0589	59.3504				12.7813	4536.57	12.0589	4511.79
		12.7919	57.7843	12.0698	59.6395				12.7919	4536.6	12.0698	4511.05
		12.804	58.616	12.0803	58.8156				12.804	4535.13	12.0803	4511.53
		12.8147	58.0984	12.0915	58.5853				12.8147	4534.75	12.0915	4510.77
		12.8266	57.9677	12.1017	59.6009				12.8266	4537.84	12.1017	4511.54
		12.8381	58.2556	12.1126	58.4748				12.8381	4535.19	12.1126	4511.75
		12.8493	58.0501	12.1231	58.7546				12.8493	4537.12	12.1231	4513.75
		12.8606	57.8884	12.1334	58.7006				12.8606	4536.7	12.1334	4512.29
		12.8722	58.5745	12.1442	58.9263				12.8722	4533.32	12.1442	4512.73
		12.884	58.3387	12.1546	59.2315				12.884	4537.98	12.1546	4512.18
		12.8956	58.0775	12.1655	59.3203				12.8956	4537.52	12.1655	4511.84
		12.9075	58.0065	12.1763	58.4561				12.9075	4537.13	12.1763	4509.65
		12.9183	58.5477	12.1864	58.8324				12.9183	4538.15	12.1864	4512.12
		12.9293	57.8451	12.198	58.8925				12.9293	4536.23	12.198	4512.08
		12.9403	57.7474	12.208	58.9721				12.9403	4540.56	12.208	4512.81
		12.9516	57.9889	12.2192	59.1791				12.9516	4535.48	12.2192	4513.09
		12.9624	58.2257	12.2304	58.8976				12.9624	4535.46	12.2304	4512.81
		12.9734	58.7961	12.2412	58.9388				12.9734	4532.98	12.2412	4513.6
		12.9868	57.6279	12.2525	59.3232				12.9868	4535.93	12.2525	4509.52
		12.9976	57.7446	12.2628	58.9079				12.9976	4537.24	12.2628	4512.1
		13.0085	57.755	12.2738	58.56				13.0085	4535.36	12.2738	4514.04
		13.0207	58.0786	12.2841	59.3073				13.0207	4532.71	12.2841	4512.38
		13.032	58.1306	12.2954	59.2915				13.032	4536.68	12.2954	4510.05
		13.0437	58.5069	12.3061	59.5296				13.0437	4536.46	12.3061	4511.51
		13.0545	58.1608	12.3169	58.4072				13.0545	4535.2	12.3169	4511.88
		13.0647	58.5711	12.327	59.251				13.0647	4537.28	12.327	4512.82
		13.0751	57.7947	12.3385	58.8361				13.0751	4535.53	12.3385	4512.1
		13.0853	58.4128	12.3507	58.7854				13.0853	4537.29	12.3507	4513.38
		13.0986	58.0973	12.3609	58.9873				13.0986	4536.18	12.3609	4511.81
		13.1102	58.7374	12.3719	59.0961				13.1102	4531.04	12.3719	4512.35
		13.1214	58.3413	12.383	58.3888				13.1214	4536.34	12.383	4511.3
		13.1326	58.3905	12.3943	59.0227				13.1326	4534.98	12.3943	4511.88
		13.1436	58.4257	12.4051	58.6689				13.1436	4533.73	12.4051	4509
		13.1551	58.6043	12.4177	59.0218				13.1551	4534.24	12.4177	4512.09
		13.1664	58.4105	12.4285	59.4344				13.1664	4535.26	12.4285	4512.6
		13.1787	57.8139	12.4395	58.6294				13.1787	4533.54	12.4395	4512.15
		13.1905	57.7818	12.4499	59.009				13.1905	4535.61	12.4499	4513.42
		13.2024	58.3388	12.4616	59.37				13.2024	4535.53	12.4616	4510.28
		13.2137	59.0052	12.4733	59.244				13.2137	4532.26	12.4733	4512.8
		13.2246	58.0291	12.4842	58.8596				13.2246	4536.39	12.4842	4513.22
		13.2365	57.8872	12.4948	59.0207				13.2365	4534.72	12.4948	4513.61
		13.247	58.125	12.5054	58.6562				13.247	4532.99	12.5054	4513.63
		13.258	58.2853	12.5162	59.4277				13.258	4535.6	12.5162	4513.11
		13.269	58.4611	12.5269	59.0938				13.269	4536.2	12.5269	4511.18
		13.2814	58.5246	12.5372	58.464				13.2814	4534.57	12.5372	4513.45
		13.2923	58.2012	12.5483	59.0436				13.2923	4536.54	12.5483	4514.59
		13.304	57.6378	12.5589	59.0855				13.304	4533.82	12.5589	4511.73
		13.3153	58.3321	12.5695	58.9493				13.3153	4534.38	12.5695	4512.31
		13.327	57.6503	12.5802	59.1647				13.327	4532.53	12.5802	4510.01
		13.3382	58.4759	12.5914	58.8452				13.3382	4535.03	12.5914	4510.67
		13.349	58.1959	12.602	59.4347				13.349	4533.99	12.602	4510.77
		13.3606	58.5278	12.6122	59.6597				13.3606	4535.56	12.6122	4511.39
		13.3715	57.9613	12.6232	58.6341				13.3715	4531.04	12.6232	4512.21
		13.3826	57.8992	12.6339	59.0597				13.3826	4534.18	12.6339	4512.77
		13.3941	58.0522	12.6444	59.0939				13.3941	4532.62	12.6444	4511.8
		13.4069	57.7876	12.6559	59.5714				13.4069	4536.15	12.6559	4511.52
		13.4174	58.2706	12.666	59.08				13.4174	4533.14	12.666	4512.04
		13.4282	57.6128	12.6766	59.3717				13.4282	4536.65	12.6766	4512.29
		13.4397	58.7941	12.6874	58.717				13.4397	4533.86	12.6874	4511.1
		13.4523	58.0711	12.6988	58.8814				13.4523	4534.28	12.6988	4511.45
		13.4643	58.7612	12.7101	59.1763				13.4643	4534.07	12.7101	4510.91
		13.4753	58.2885	12.7211	59.1209				13.4753	4535.89	12.7211	4514.43
		13.4859	58.4518	12.7317	58.4856				13.4859	4535.14	12.7317	4512.82
		13.4971	57.9431	12.742	58.9801				13.4971	4534.98	12.742	4513.57
		13.5086	57.7996	12.7531	58.6479				13.5086	4535.6	12.7531	4513.68
		13.5192	58.5339	12.7635	59.003				13.5192	4534.86	12.7635	4514.03
		13.5302	57.8407	12.7742	58.8614				13.5302	4534.8	12.7742	4513.6
		13.5409	58.6432	12.7847	58.7753				13.5409	4535.58	12.7847	4511.89
		13.5512	58.432	12.7955	58.5926				13.5512	4532.25	12.7955	4514.52
		13.5615	58.2165	12.8057	58.5988				13.5615	4536.8	12.8057	4512.63
		13.5718	58.0364	12.8161	58.5466				13.5718	4534.35	12.8161	4515.62
		13.5821	57.9321	12.827	58.6541				13.5821	4531.91	12.827	4513.2
		13.5939	57.8493	12.838	58.8582				13.5939	4536.65	12.838	4513.09
		13.6041	58.3917	12.8483	59.2015				13.6041	4533.61	12.8483	4512.63
		13.6169	57.969	12.8591	58.4751				13.6169	4539.08	12.8591	4513.07
		13.6272	58.6978	12.8704	59.1436				13.6272	4535.84	12.8704	4509.65
		13.6394	58.4508	12.8809	59.1561				13.6394	4535.22	12.8809	4512.99
		13.6502	57.7145	12.8918	58.7447				13.6502	4534.86	12.8918	4511.94
		13.6614	58.0809	12.9028	59.4942				13.6614	4537.4	12.9028	4511.29
		13.6726	58.5417	12.9135	58.6153				13.6726	4533.29	12.9135	4514.63
		13.6832	57.6193	12.9254	59.0397				13.6832	4535.5	12.9254	4510.66
		13.6945	58.4675	12.9361	59.1217				13.6945	4536.15	12.9361	4516.2
		13.7056	58.1301	12.9472	58.4983				13.7056	4534.75	12.9472	4518.86
		13.7172	58.4554	12.958	59.0883				13.7172	4533.37	12.958	4516.89
		13.7277	57.5236	12.9693	59.6431				13.7277	4535.78	12.9693	4516.82
		13.7393	58.3878	12.9803	59.0413				13.7393	4533.12	12.9803	4518
		13.7507	58.3269	12.9911	59.0358				13.7507	4537.37	12.9911	4514.15
		13.7625	58.2189	13.0016	59.0115				13.7625	4535.01	13.0016	4519.65
		13.7733	57.82	13.0128	59.1228				13.7733	4534.31	13.0128	4518.82
		13.7854	58.1434	13.023	59.3387				13.7854	4533.83	13.023	4518.47
		13.7963	58.099	13.0335	59.3512				13.7963	4534.12	13.0335	4518.39
		13.8072	58.0386	13.044	59.1976				13.8072	4536.79	13.044	4519.53
		13.82	58.2986	13.054	59.37				13.82	4533.43	13.054	4520.51
		13.83	58.4262	13.0647	58.8397				13.83	4534.61	13.0647	4517.66
		13.8417	57.7191	13.0757	59.8024				13.8417	4532.67	13.0757	4517.33
		13.8524	58.2258	13.0865	58.9927				13.8524	4533.97	13.0865	4518.29
		13.8639	58.5893	13.0972	58.9979				13.8639	4530.33	13.0972	4519.11
		13.8744	57.9795	13.1078	59.202				13.8744	4535.27	13.1078	4517.49
		13.8856	57.8163	13.1187	58.8472				13.8856	4532.1	13.1187	4520.08
		13.8964	57.5896	13.1287	59.6266				13.8964	4532.75	13.1287	4518.99
		13.9077	58.2493	13.1388	59.2322				13.9077	4533.91	13.1388	4520.51
		13.9194	57.8969	13.1496	58.9475				13.9194	4532.84	13.1496	4520.52
		13.9314	57.964	13.1598	59.1493				13.9314	4533.45	13.1598	4520.9
		13.9426	58.3729	13.1704	58.8137				13.9426	4531.13	13.1704	4522.49
		13.9536	58.6627	13.1811	58.8334				13.9536	4533.57	13.1811	4521.15
		13.9653	58.2677	13.1922	58.779				13.9653	4533.37	13.1922	4520.49
		13.9771	57.9903	13.2026	58.7042				13.9771	4535.99	13.2026	4517.01
		13.9892	58.4416	13.2136	58.8955				13.9892	4533.19	13.2136	4520.29
		14.0004	57.5668	13.2238	59.456				14.0004	4534.84	13.2238	4518.62
		14.0115	58.6191	13.2346	58.8888				14.0115	4534.7	13.2346	4518.89
		14.023	58.2077	13.2452	59.2497				14.023	4534.68	13.2452	4519.18
		14.0354	58.2548	13.2555	58.8033				14.0354	4534.54	13.2555	4520.76
		14.0458	58.7935	13.266	58.5267				14.0458	4532.13	13.266	4520.39
		14.0566	57.2539	13.2762	59.6503				14.0566	4535.48	13.2762	4519.39
		14.0668	58.4776	13.2867	58.507				14.0668	4532.86	13.2867	4521.51
		14.0781	57.9393	13.2972	58.8327				14.0781	4537.48	13.2972	4519.15
		14.0896	58.5574	13.3076	59.268				14.0896	4535.62	13.3076	4520.86
		14.1003	58.4619	13.3191	58.5817				14.1003	4533.26	13.3191	4518.22
		14.111	57.9191	13.3305	59.5759				14.111	4536.36	13.3305	4517.17
		14.1224	58.2805	13.341	59.2358				14.1224	4533.82	13.341	4519.17
		14.1331	57.9304	13.3524	58.638				14.1331	4532.28	13.3524	4519.16
		14.144	58.0461	13.364	58.7796				14.144	4534.75	13.364	4519.08
		14.1559	58.565	13.3744	59.0969				14.1559	4534.13	13.3744	4519.43
		14.1665	58.0631	13.385	58.8497				14.1665	4533.12	13.385	4516.44
		14.1789	58.1942	13.3962	59.0894				14.1789	4534.4	13.3962	4518.88
		14.1905	58.3843	13.4069	58.6045				14.1905	4535.81	13.4069	4519.54
		14.2015	58.3484	13.4179	59.8149				14.2015	4535.88	13.4179	4518.06
		14.2122	57.6335	13.4292	58.8027				14.2122	4534.88	13.4292	4521.85
		14.2244	59.0535	13.4401	59.157				14.2244	4534.69	13.4401	4518.64
		14.2375	58.1888	13.452	59.504				14.2375	4531.66	13.452	4518.69
		14.2483	58.2689	13.4629	58.7119				14.2483	4532.85	13.4629	4519.4
		14.2602	58.127	13.4742	59.2242				14.2602	4533.54	13.4742	4518.35
		14.2709	58.2676	13.4851	59.3419				14.2709	4533.11	13.4851	4518.76
		14.2821	58.5312	13.4955	59.2203				14.2821	4533.42	13.4955	4521.65
		14.2927	58.0343	13.5068	58.7266				14.2927	4535.18	13.5068	4520.86
		14.3041	57.7002	13.5179	58.687				14.3041	4535.55	13.5179	4520.25
		14.3154	57.8043	13.5285	59.1766				14.3154	4535.75	13.5285	4519.71
		14.3262	57.8829	13.5398	58.8181				14.3262	4533.01	13.5398	4521.51
		14.339	57.8143	13.5503	58.9765				14.339	4533.59	13.5503	4520.69
		14.3494	59.0364	13.5608	59.1064				14.3494	4532.44	13.5608	4520.73
		14.3621	58.5008	13.5716	59.1361				14.3621	4533.29	13.5716	4520.46
		14.3728	58.4554	13.5828	59.2794				14.3728	4532.39	13.5828	4520.74
		14.3847	58.1367	13.5934	59.3218				14.3847	4532.97	13.5934	4520.49
		14.3964	58.6933	13.604	59.1365				14.3964	4531.47	13.604	4520.54
		14.4074	58.2673	13.615	58.784				14.4074	4532.9	13.615	4520.76
		14.419	57.9846	13.625	59.6446				14.419	4531.76	13.625	4518.68
		14.4302	58.3626	13.6362	58.902				14.4302	4531.2	13.6362	4521.27
		14.443	58.1855	13.6464	58.1898				14.443	4532.67	13.6464	4522.91
		14.453	58.0557	13.6569	58.9151				14.453	4533.15	13.6569	4520.69
		14.4632	57.9535	13.6669	58.8612				14.4632	4530.94	13.6669	4518.03
		14.4741	58.1635	13.6779	58.649				14.4741	4529.36	13.6779	4524.49
		14.4861	58.0078	13.6882	59.6865				14.4861	4531.6	13.6882	4522.33
		14.4968	58.4647	13.7003	58.805				14.4968	4529.29	13.7003	4520.7
		14.5082	58.3027	13.7112	59.5644				14.5082	4531.3	13.7112	4518.81
		14.5186	58.6594	13.7216	58.7556				14.5186	4527.4	13.7216	4522.23
		14.53	58.4407	13.7321	58.8176				14.53	4532.39	13.7321	4519.84
		14.5414	57.8474	13.7425	58.8525				14.5414	4531.76	13.7425	4522.43
		14.5529	58.848	13.7534	59.3213				14.5529	4530.86	13.7534	4520.17
		14.5646	58.5411	13.7637	58.9156				14.5646	4528.27	13.7637	4524.2
		14.5762	57.8208	13.775	59.4497				14.5762	4530.4	13.775	4521.14
		14.5872	58.0256	13.7852	59.1464				14.5872	4532.45	13.7852	4519.13
		14.5981	58.1214	13.7971	58.7787				14.5981	4533.4	13.7971	4521.69
		14.6092	58.2116	13.8074	58.789				14.6092	4530.75	13.8074	4521.83
		14.6204	58.4744	13.8179	59.1101				14.6204	4529.98	13.8179	4523.07
		14.6316	57.8879	13.8279	59.4406				14.6316	4530.59	13.8279	4520.13
		14.6426	58.6531	13.8392	59.0515				14.6426	4532.86	13.8392	4521.51
		14.6546	59.0058	13.8503	59.1673				14.6546	4528.21	13.8503	4523.67
		14.6648	57.6694	13.8609	58.9145				14.6648	4531.19	13.8609	4521.94
		14.6763	58.4142	13.8712	59.0962				14.6763	4530.05	13.8712	4520.82
		14.6873	57.598	13.8821	58.7102				14.6873	4531.91	13.8821	4521.87
		14.6987	58.4207	13.8933	59.4939				14.6987	4526.24	13.8933	4520.55
		14.7106	58.6115	13.9039	58.6547				14.7106	4529.46	13.9039	4522.69
		14.7235	58.1362	13.9161	59.0033				14.7235	4529.98	13.9161	4521.24
		14.7362	58.5201	13.9269	58.6997				14.7362	4532.26	13.9269	4523.71
		14.7472	58.6729	13.9376	59.0307				14.7472	4532.53	13.9376	4520.26
		14.7583	57.8672	13.9497	59.0541				14.7583	4533.05	13.9497	4523.56
		14.7694	58.1875	13.9607	58.8009				14.7694	4530.75	13.9607	4522.32
		14.7804	57.7859	13.9711	59.5458				14.7804	4533.54	13.9711	4519.34
		14.7915	58.661	13.9813	59.0341				14.7915	4531.56	13.9813	4526.3
		14.8035	58.0249	13.9927	59.2736				14.8035	4532.6	13.9927	4520.46
		14.8144	58.2101	14.0033	59.2463				14.8144	4531.64	14.0033	4523.45
		14.8253	58.4682	14.0139	59.0229				14.8253	4533.31	14.0139	4520.25
		14.8386	58.4407	14.0241	58.9577				14.8386	4533.96	14.0241	4521.87
		14.849	57.6621	14.035	58.6994				14.849	4531.16	14.035	4522.11
		14.8613	58.5479	14.0456	58.6737				14.8613	4532.57	14.0456	4520.61
		14.8716	58.026	14.0561	58.9979				14.8716	4533.16	14.0561	4519.65
		14.8833	58.7731	14.0668	58.8598				14.8833	4532.36	14.0668	4521.03
		14.8946	58.2895	14.0771	59.1492				14.8946	4532.12	14.0771	4522.97
		14.9056	58.3787	14.0883	59.1189				14.9056	4531.38	14.0883	4524.68
		14.9174	57.9204	14.0993	58.5484				14.9174	4535.13	14.0993	4522.96
		14.9278	58.2777	14.1112	59.4595				14.9278	4533.65	14.1112	4520.87
		14.9406	57.9026	14.1218	59.0112				14.9406	4533.55	14.1218	4520.79
		14.9519	57.8488	14.1321	59.4541				14.9519	4533.68	14.1321	4519.02
		14.9636	58.1132	14.1422	59.0218				14.9636	4534.16	14.1422	4523.19
		14.9743	58.2081	14.1528	59.5505				14.9743	4535.15	14.1528	4521.98
		14.9854	58.0678	14.1635	58.8183				14.9854	4532.93	14.1635	4524.01
		14.9965	58.2103	14.1738	59.3943				14.9965	4532.83	14.1738	4520.49
		15.007	58.5704	14.184	59.5145				15.007	4531.64	14.184	4518.76
		15.0182	58.9479	14.1948	58.5873				15.0182	4532.37	14.1948	4522.34
		15.029	57.7298	14.2049	59.0578				15.029	4535.43	14.2049	4520.3
		15.0413	58.6108	14.2163	59.3204				15.0413	4534.99	14.2163	4520.26
		15.0522	57.4667	14.2269	59.0136				15.0522	4534.73	14.2269	4522.65
		15.065	58.342	14.2376	59.3706				15.065	4532.15	14.2376	4518.66
		15.0755	58.2742	14.2481	58.833				15.0755	4534.14	14.2481	4519.79
		15.0868	58.2052	14.259	59.0907				15.0868	4532.74	14.259	4522.22
		15.0992	58.0605	14.2691	59.0552				15.0992	4531.22	14.2691	4520.06
		15.1105	58.0225	14.2797	59.3278				15.1105	4530.34	14.2797	4521.22
		15.1221	58.1594	14.291	59.022				15.1221	4528.76	14.291	4519.71
		15.1334	57.9162	14.3015	58.827				15.1334	4531.22	14.3015	4519.58
		15.1452	57.8023	14.3125	59.4601				15.1452	4529.72	14.3125	4521.54
		15.1562	57.9121	14.3229	59.2775				15.1562	4529.37	14.3229	4522.62
		15.1674	58.0293	14.3346	59.1054				15.1674	4531.95	14.3346	4521.25
		15.1786	58.3826	14.3458	58.8926				15.1786	4532.63	14.3458	4521.4
		15.1909	58.4041	14.3577	59.1805				15.1909	4530.37	14.3577	4518.96
		15.2026	58.2437	14.368	58.8956				15.2026	4530.2	14.368	4521.09
		15.2146	58.0896	14.3788	58.8764				15.2146	4529.9	14.3788	4522.5
		15.2263	58.3878	14.3902	59.1895				15.2263	4529.81	14.3902	4519.34
		15.2371	58.8181	14.4013	59.2334				15.2371	4528.92	14.4013	4520.6
		15.2478	58.4646	14.4139	58.9529				15.2478	4529.04	14.4139	4521.9
		15.2583	59.0381	14.4243	59.0828				15.2583	4529.33	14.4243	4521.82
		15.2723	58.4748	14.4366	58.7156				15.2723	4529.26	14.4366	4523.22
		15.2831	58.0609	14.4472	58.8862				15.2831	4528.79	14.4472	4523.46
		15.2946	58.0642	14.4594	59.2982				15.2946	4529.4	14.4594	4522.06
		15.3061	58.4194	14.4705	59.102				15.3061	4528.88	14.4705	4522.85
		15.3176	57.782	14.4811	59.0605				15.3176	4529.59	14.4811	4522.92
		15.3282	57.6233	14.4923	59.0595				15.3282	4533.56	14.4923	4523.83
		15.3392	58.1182	14.503	59.0077				15.3392	4527.25	14.503	4523.78
		15.3498	58.7224	14.5134	59.4935				15.3498	4530.96	14.5134	4520.97
		15.3615	58.4883	14.5239	58.9525				15.3615	4530.71	14.5239	4521.65
		15.373	58.4253	14.5346	59.2753				15.373	4529.14	14.5346	4522.02
		15.3838	58.0085	14.5451	59.2386				15.3838	4531.1	14.5451	4521.71
		15.3952	57.9413	14.5554	59.378				15.3952	4532.45	14.5554	4521.32
		15.4061	57.7233	14.567	59.4869				15.4061	4530.06	14.567	4521.18
		15.4175	58.6639	14.5779	58.9565				15.4175	4529.31	14.5779	4522.7
		15.4291	58.5898	14.5882	59.1922				15.4291	4531.41	14.5882	4521.99
		15.4404	58.2028	14.5988	58.7224				15.4404	4531.74	14.5988	4518.26
		15.4518	57.6546	14.609	59.0189				15.4518	4529.06	14.609	4522.73
		15.4626	58.4944	14.6198	58.8749				15.4626	4531.42	14.6198	4520.32
		15.4749	58.5919	14.6303	59.5305				15.4749	4530.37	14.6303	4521.85
		15.4849	58.3731	14.6409	58.8276				15.4849	4530.52	14.6409	4522.22
		15.4953	58.3436	14.6517	58.7986				15.4953	4529.63	14.6517	4521.32
		15.5057	58.632	14.6619	59.7506				15.5057	4526.2	14.6619	4520.09
		15.517	58.6674	14.6724	59.2849				15.517	4527.57	14.6724	4517.97
		15.528	58.4707	14.6833	58.7987				15.528	4530.95	14.6833	4521.15
		15.5417	58.1473	14.6944	58.8198				15.5417	4528.51	14.6944	4520.55
		15.5528	58.6744	14.7048	59.1309				15.5528	4528.3	14.7048	4522.42
		15.5646	58.1426	14.7155	58.7273				15.5646	4525.21	14.7155	4524.41
		15.5757	58.5443	14.7259	59.6924				15.5757	4526.05	14.7259	4520.55
		15.588	57.9094	14.7362	59.0181				15.588	4527.62	14.7362	4519.45
		15.5989	58.2932	14.7468	58.9133				15.5989	4530.42	14.7468	4521.17
		15.6102	57.9424	14.7572	58.8836				15.6102	4529.91	14.7572	4520.97
		15.6217	58.0894	14.7672	59.4398				15.6217	4529.06	14.7672	4520.47
		15.6332	58.2296	14.7786	59.543				15.6332	4525.86	14.7786	4522.46
		15.645	58.3089	14.7903	58.529				15.645	4527.94	14.7903	4521
		15.6561	58.5257	14.8007	58.8406				15.6561	4527.5	14.8007	4524.59
		15.6678	57.6061	14.8113	59.7396				15.6678	4527.87	14.8113	4519.28
		15.6818	57.9212	14.8218	59.5073				15.6818	4528.77	14.8218	4520.66
		15.6923	58.1972	14.8328	58.8607				15.6923	4527.86	14.8328	4520.54
		15.7037	57.9479	14.8437	58.7608				15.7037	4528.88	14.8437	4523.19
		15.7149	58.5141	14.8549	59.1881				15.7149	4529.33	14.8549	4519.78
		15.7256	57.9341	14.8659	59.389				15.7256	4530.68	14.8659	4523.33
		15.7373	57.8744	14.876	59.544				15.7373	4530.67	14.876	4520.01
		15.7488	57.4376	14.8865	59.2232				15.7488	4532.16	14.8865	4521.09
		15.7604	58.1932	14.8985	58.7914				15.7604	4528.47	14.8985	4521.43
		15.7719	58.1033	14.9088	58.6764				15.7719	4529.14	14.9088	4523.57
		15.7831	58.5714	14.9207	58.8109				15.7831	4530.14	14.9207	4521.32
		15.794	57.9701	14.9316	59.0069				15.794	4529.78	14.9316	4523.01
		15.8062	58.3009	14.9421	58.9539				15.8062	4529.94	14.9421	4520.97
		15.817	58.4186	14.9537	58.6693				15.817	4532.57	14.9537	4521.92
		15.8283	58.3904	14.9645	58.9351				15.8283	4530.32	14.9645	4522.88
		15.8394	57.6465	14.9762	58.8004				15.8394	4530.54	14.9762	4522.65
		15.8512	59.0786	14.9871	59.5712				15.8512	4526.91	14.9871	4524.61
		15.8624	56.9157	14.9985	58.666				15.8624	4532.59	14.9985	4523.53
		15.8735	57.9246	15.0105	59.3079				15.8735	4533.23	15.0105	4523.48
		15.8857	57.6628	15.0209	58.9782				15.8857	4530.89	15.0209	4520.58
		15.8984	57.8839	15.0314	59.3252				15.8984	4532.47	15.0314	4519.36
		15.9089	57.8558	15.0418	59.5411				15.9089	4534.68	15.0418	4521.61
		15.9198	57.768	15.0527	58.7609				15.9198	4532.87	15.0527	4523.99
		15.931	57.8602	15.0628	59.173				15.931	4534.55	15.0628	4520.94
		15.9423	58.7643	15.0732	58.7476				15.9423	4533.52	15.0732	4525.4
		15.9533	57.7518	15.0839	59.5245				15.9533	4531.48	15.0839	4520.56
		15.9657	57.7641	15.0955	59.3844				15.9657	4532.13	15.0955	4520.82
		15.9781	57.9537	15.1057	58.5888				15.9781	4531.16	15.1057	4522.07
		15.9884	58.0483	15.1174	58.836				15.9884	4532.4	15.1174	4521.13
		16.0003	58.1856	15.1278	58.3578				16.0003	4530.23	15.1278	4522.51
		16.0111	58.0819	15.1392	59.0943				16.0111	4535.07	15.1392	4519.36
		16.022	58.2908	15.1497	59.0275				16.022	4532.16	15.1497	4521.34
		16.0328	57.9347	15.1599	59.2965				16.0328	4533.37	15.1599	4520.82
		16.0448	58.5108	15.1708	59.041				16.0448	4532.07	15.1708	4522.29
		16.0564	58.1652	15.1808	58.8354				16.0564	4532.11	15.1808	4521.69
		16.0682	58.7873	15.1917	58.7667				16.0682	4529.69	15.1917	4520.84
		16.0796	58.5685	15.2025	59.1531				16.0796	4536.11	15.2025	4522.02
		16.092	58.4391	15.2133	59.3756				16.092	4530.56	15.2133	4522.91
		16.1039	57.699	15.2242	59.3917				16.1039	4533.23	15.2242	4520.19
		16.1166	57.8206	15.2351	58.4459				16.1166	4533.44	15.2351	4524.64
		16.1279	58.6283	15.2452	58.8475				16.1279	4532.83	15.2452	4521.43
		16.1397	58.3858	15.2569	58.9133				16.1397	4531.98	15.2569	4521.52
		16.1509	58.494	15.267	58.9806				16.1509	4530.51	15.267	4522.52
		16.1626	58.8902	15.2777	59.1845				16.1626	4532.29	15.2777	4522.25
		16.1734	58.1785	15.2888	58.7165				16.1734	4536.99	15.2888	4521.06
		16.1845	57.9385	15.2997	59.0285				16.1845	4533.86	15.2997	4520.66
		16.1948	58.2474	15.3101	58.9674				16.1948	4535.94	15.3101	4518.98
		16.2063	58.0002	15.3211	59.081				16.2063	4533.34	15.3211	4521.46
		16.2175	58.7869	15.333	59.4925				16.2175	4532.37	15.333	4521.21
		16.2296	58.2996	15.3436	58.5922				16.2296	4534.22	15.3436	4524.9
		16.242	58.2653	15.354	59.048				16.242	4535.89	15.354	4522.32
		16.2532	58.1787	15.3641	59.0381				16.2532	4536.81	15.3641	4521.66
		16.2642	58.6071	15.3747	59.3136				16.2642	4534.06	15.3747	4520.61
		16.2756	57.6709	15.385	58.3407				16.2756	4536.31	15.385	4521.19
		16.2866	58.0538	15.3966	58.6938				16.2866	4534.88	15.3966	4525.49
		16.2974	58.1562	15.4076	58.959				16.2974	4537.16	15.4076	4523.17
		16.3093	59.1976	15.4193	58.7066				16.3093	4532.58	15.4193	4523.1
		16.3202	58.0622	15.4297	59.5717				16.3202	4531.97	15.4297	4522.17
		16.3311	58.2645	15.44	59.0135				16.3311	4531.68	15.44	4523.16
		16.3421	58.0291	15.4519	58.8132				16.3421	4534.38	15.4519	4522.78
		16.3546	58.3055	15.4624	59.4323				16.3546	4533.37	15.4624	4521.54
		16.3664	57.9427	15.4736	59.1454				16.3664	4534.43	15.4736	4522.29
		16.3773	58.3446	15.4843	59.2439				16.3773	4534.97	15.4843	4521.43
		16.3885	58.0515	15.4956	59.2755				16.3885	4534.37	15.4956	4522.99
		16.3994	58.1889	15.5058	59.081				16.3994	4531.51	15.5058	4521.92
		16.412	58.5104	15.5163	59.5661				16.412	4533.32	15.5163	4522.02
		16.4233	58.8666	15.5267	59.4486				16.4233	4529.63	15.5267	4522.66
		16.4344	58.2071	15.5377	58.9917				16.4344	4531.52	15.5377	4520.07
		16.4461	58.2566	15.5482	58.8804				16.4461	4533.7	15.5482	4524.35
		16.4574	58.2676	15.5591	58.6197				16.4574	4533.73	15.5591	4523.96
		16.4691	58.2919	15.5702	59.2706				16.4691	4534.82	15.5702	4522.69
		16.4804	58.5591	15.5806	58.1923				16.4804	4533.49	15.5806	4525.15
		16.492	58.4845	15.5918	58.3785				16.492	4534.72	15.5918	4523.8
		16.5031	58.2884	15.6019	58.7895				16.5031	4532.61	15.6019	4522.61
		16.5162	58.7553	15.6125	58.8058				16.5162	4536.9	15.6125	4524.72
		16.5268	58.4313	15.6232	59.1377				16.5268	4533.87	15.6232	4523.03
		16.538	58.0435	15.6347	58.9103				16.538	4533.53	15.6347	4524.28
		16.5494	57.8268	15.6449	58.4477				16.5494	4532.32	15.6449	4526.6
		16.5613	57.9154	15.6558	58.6011				16.5613	4530.8	15.6558	4524.99
		16.5721	58.5707	15.666	59.5887				16.5721	4531.27	15.666	4522.45
		16.5834	58.1994	15.6767	59.1041				16.5834	4531.23	15.6767	4524.49
		16.5954	58.0489	15.6868	58.9613				16.5954	4532.09	15.6868	4522.13
		16.6062	57.961	15.6979	59.1095				16.6062	4534.18	15.6979	4521.53
		16.6184	58.4968	15.7083	58.6695				16.6184	4531.93	15.7083	4523.22
		16.63	57.9865	15.7187	59.1431				16.63	4532.71	15.7187	4523.79
		16.6413	58.2906	15.7289	58.5696				16.6413	4532.46	15.7289	4524.55
		16.6525	58.3338	15.7398	59.2584				16.6525	4532.89	15.7398	4522.61
		16.665	58.2676	15.7502	59.1681				16.665	4533.95	15.7502	4524.31
		16.6775	59.1104	15.7607	58.9345				16.6775	4531.28	15.7607	4522.78
		16.6887	57.9291	15.7718	59.1665				16.6887	4532.9	15.7718	4521.14
		16.7002	58.4853	15.7825	59.8192				16.7002	4531.68	15.7825	4520.9
		16.7117	58.5062	15.7932	59.113				16.7117	4530.42	15.7932	4522.03
		16.7251	57.3474	15.8039	59.2546				16.7251	4532.97	15.8039	4524.34
		16.7358	58.1245	15.8147	58.2591				16.7358	4532.06	15.8147	4523.97
		16.7472	58.1412	15.8251	59.2482				16.7472	4531.95	15.8251	4524.19
		16.7582	58.3618	15.8364	59.519				16.7582	4532.59	15.8364	4521.77
		16.7703	58.2742	15.8471	58.8908				16.7703	4531.68	15.8471	4523.76
		16.7821	58.6182	15.8578	59.2526				16.7821	4532.31	15.8578	4524.55
		16.7926	58.6042	15.8679	58.9641				16.7926	4531.93	15.8679	4523.4
		16.8043	58.3745	15.8796	58.9869				16.8043	4531.46	15.8796	4524.11
		16.8155	58.5343	15.8901	58.9195				16.8155	4532.44	15.8901	4522.78
		16.8272	58.4803	15.9011	59.4284				16.8272	4529.81	15.9011	4522.6
		16.8381	58.2922	15.9118	59.3167				16.8381	4533.42	15.9118	4525.79
		16.8505	57.9827	15.9234	59.1309				16.8505	4532.63	15.9234	4525.44
		16.8627	58.3683	15.9344	58.8849				16.8627	4531.28	15.9344	4524.48
		16.8736	58.27	15.9458	59.2397				16.8736	4530.32	15.9458	4524.24
		16.8848	58.1719	15.9578	59.2777				16.8848	4531.69	15.9578	4522.51
		16.8963	58.1289	15.9688	58.6618				16.8963	4532.05	15.9688	4524.44
		16.9081	57.9859	15.9803	59.1192				16.9081	4529.33	15.9803	4525.24
		16.9199	57.9824	15.9914	58.7583				16.9199	4532.53	15.9914	4525.58
		16.9321	58.7908	16.0026	58.7288				16.9321	4527.23	16.0026	4524.67
		16.9426	58.1603	16.0139	58.9927				16.9426	4529.15	16.0139	4522.87
		16.9548	58.6807	16.0241	59.3454				16.9548	4531.08	16.0241	4523.13
		16.9666	58.1628	16.0347	58.8255				16.9666	4528.98	16.0347	4525.18
		16.978	58.473	16.0456	58.4896				16.978	4531.04	16.0456	4524.8
		16.9896	58.6994	16.056	58.898				16.9896	4529.51	16.056	4525.59
		17.0016	58.0939	16.0661	58.5861				17.0016	4528.82	16.0661	4525.25
		17.0123	57.3726	16.0767	59.2121				17.0123	4532.31	16.0767	4523.81
		17.024	57.7097	16.0868	59.0033				17.024	4528.61	16.0868	4528.47
		17.0357	58.4098	16.0989	58.9596				17.0357	4529.37	16.0989	4525.18
		17.0472	57.7468	16.1093	58.7735				17.0472	4532.94	16.1093	4525.34
		17.0582	58.3198	16.1196	59.276				17.0582	4532	16.1196	4523.27
		17.0697	58.3696	16.1301	58.8508				17.0697	4528.49	16.1301	4524.86
		17.0808	57.7619	16.1406	58.6146				17.0808	4532.05	16.1406	4523.3
		17.0924	58.4485	16.1511	59.1741				17.0924	4531.53	16.1511	4523.67
		17.1031	58.3771	16.1611	59.0555				17.1031	4531.53	16.1611	4523.87
		17.1145	59.2146	16.1717	59.0017				17.1145	4529.04	16.1717	4522.66
		17.1272	58.4261	16.1824	59.1929				17.1272	4530.49	16.1824	4525.51
		17.1381	57.9459	16.1937	59.0934				17.1381	4534.07	16.1937	4525.83
		17.149	58.2686	16.2047	59.6849				17.149	4532.55	16.2047	4522.61
		17.1612	58.1216	16.2156	58.5181				17.1612	4529.32	16.2156	4525.41
		17.1737	58.4397	16.2257	59.0377				17.1737	4531.56	16.2257	4525.59
		17.185	58.1037	16.2366	59.1762				17.185	4534.95	16.2366	4519.86
		17.1967	57.9286	16.2467	59.2228				17.1967	4532.02	16.2467	4524.03
		17.208	58.1538	16.2571	58.4411				17.208	4529.49	16.2571	4523.94
		17.2185	59.1838	16.2675	58.9028				17.2185	4530.2	16.2675	4524.45
		17.2292	57.7542	16.2783	58.3547				17.2292	4532.97	16.2783	4523.76
		17.241	58.1058	16.289	59.4258				17.241	4528.77	16.289	4525.61
		17.2529	57.7464	16.2998	58.836				17.2529	4531.03	16.2998	4524.01
		17.2647	58.8323	16.3106	59.7572				17.2647	4529.84	16.3106	4524.48
		17.2782	57.6469	16.3214	59.2434				17.2782	4531.63	16.3214	4524.27
		17.2893	58.6097	16.332	59.517				17.2893	4530.41	16.332	4523.02
		17.3009	58.2812	16.3431	59.034				17.3009	4531.34	16.3431	4525.25
		17.3123	58.2074	16.354	59.0749				17.3123	4530.04	16.354	4522.69
		17.3235	58.7094	16.3643	58.7704				17.3235	4530.34	16.3643	4523.18
		17.3343	58.2787	16.3753	58.4611				17.3343	4530.82	16.3753	4525.18
		17.3462	57.9147	16.3857	58.5914				17.3462	4530.03	16.3857	4526.61
		17.3563	58.5818	16.3979	59.1929				17.3563	4530.23	16.3979	4524.51
		17.3672	58.8288	16.4088	58.7584				17.3672	4530.23	16.4088	4525.43
		17.3776	57.9243	16.42	59.46				17.3776	4529.53	16.42	4524.36
		17.3887	58.8891	16.431	58.8715				17.3887	4530.47	16.431	4521.11
		17.4004	58.0741	16.4432	59.0604				17.4004	4530.12	16.4432	4526.31
		17.4124	58.628	16.4548	58.6958				17.4124	4533.89	16.4548	4525.55
		17.4244	58.1387	16.4649	58.6353				17.4244	4531.18	16.4649	4526.1
		17.4355	58.0503	16.476	58.9404				17.4355	4532.74	16.476	4526.11
		17.4472	58.0935	16.4868	58.8822				17.4472	4532.89	16.4868	4525.9
		17.4577	58.3576	16.4979	58.9293				17.4577	4528.97	16.4979	4525.91
		17.469	58.2828	16.5096	59.0819				17.469	4529.36	16.5096	4523.02
		17.4802	58.0231	16.52	58.783				17.4802	4532.03	16.52	4525.73
		17.4918	58.5867	16.5302	59.048				17.4918	4531.03	16.5302	4525.83
		17.5037	58.1702	16.5408	58.9405				17.5037	4529.01	16.5408	4527.22
		17.5157	58.214	16.5518	58.8715				17.5157	4529.46	16.5518	4525.88
		17.5276	58.0543	16.562	59.5715				17.5276	4532.16	16.562	4522.89
		17.54	58.0257	16.5731	59.1655				17.54	4528.52	16.5731	4526.66
		17.5527	58.7858	16.5837	59.1187				17.5527	4528	16.5837	4525.98
		17.5628	58.1449	16.595	58.6649				17.5628	4526.39	16.595	4526.75
		17.5729	58.2844	16.605	59.7529				17.5729	4526.87	16.605	4522.53
		17.5841	58.4505	16.6155	58.9197				17.5841	4527.88	16.6155	4523.99
		17.597	58.3752	16.6258	58.674				17.597	4525.86	16.6258	4523.88
		17.609	57.953	16.6367	59.5913				17.609	4528.04	16.6367	4524.1
		17.6193	58.7034	16.6473	58.864				17.6193	4529.21	16.6473	4523.45
		17.6294	58.2886	16.6577	59.0516				17.6294	4529.08	16.6577	4524.75
		17.64	58.4119	16.668	58.9637				17.64	4525.75	16.668	4526.12
		17.6516	58.6064	16.6785	58.9963				17.6516	4525.6	16.6785	4524.13
		17.6632	58.3748	16.6891	59.7313				17.6632	4527.66	16.6891	4522.56
		17.675	58.1835	16.7008	58.7263				17.675	4525.77	16.7008	4523.52
		17.6861	58.023	16.7115	59.2059				17.6861	4526.91	16.7115	4526.12
		17.6977	58.9742	16.7217	59.2741				17.6977	4523.15	16.7217	4524.38
		17.71	58.1464	16.7324	59.3863				17.71	4524.75	16.7324	4524.42
		17.7217	58.2273	16.743	59.449				17.7217	4527.39	16.743	4524.11
		17.7336	58.2966	16.7537	59.1281				17.7336	4528.9	16.7537	4524.92
		17.7446	58.0977	16.7647	58.501				17.7446	4528.66	16.7647	4525.94
		17.7577	58.1074	16.7757	59.3637				17.7577	4530.93	16.7757	4522.62
		17.7678	57.9375	16.7859	58.9188				17.7678	4527.53	16.7859	4521.55
		17.7786	57.5308	16.7972	59.0959				17.7786	4530.43	16.7972	4522.47
		17.7899	58.0143	16.8076	58.6729				17.7899	4530.51	16.8076	4525.07
		17.8018	57.8313	16.8188	59.0368				17.8018	4530.57	16.8188	4525.88
		17.8125	58.163	16.8297	58.9448				17.8125	4528.54	16.8297	4526.6
		17.8246	58.2926	16.84	58.9509				17.8246	4529.48	16.84	4523.67
		17.8364	57.9316	16.8517	59.4987				17.8364	4529.39	16.8517	4526.15
		17.8474	57.8847	16.8624	58.4654				17.8474	4531.1	16.8624	4525.76
		17.8585	57.991	16.8731	59.248				17.8585	4530.11	16.8731	4523.96
		17.8696	58.2558	16.8838	59.1704				17.8696	4530.38	16.8838	4525.95
		17.8805	58.1582	16.8942	58.8086				17.8805	4529	16.8942	4525.62
		17.8916	58.2006	16.9042	59.1349				17.8916	4529.08	16.9042	4525.21
		17.9035	58.4906	16.9146	59.1419				17.9035	4527.81	16.9146	4526.59
		17.9151	58.0904	16.926	59.0251				17.9151	4528.24	16.926	4524.12
		17.9273	58.8039	16.9366	58.6603				17.9273	4527.81	16.9366	4524.23
		17.9394	58.1536	16.9475	58.5372				17.9394	4528	16.9475	4527.42
		17.9505	58.0698	16.9592	59.0875				17.9505	4532.12	16.9592	4527.81
		17.9639	57.9781	16.9707	59.0223				17.9639	4529.84	16.9707	4523.64
		17.9744	58.2889	16.9815	58.4743				17.9744	4531.16	16.9815	4528.31
		17.9869	58.5501	16.9924	58.9911				17.9869	4527.8	16.9924	4525.51
		17.9981	58.5264	17.0029	58.5417				17.9981	4527.35	17.0029	4525.73
		18.012	58.406	17.0147	59.5659				18.012	4527.07	17.0147	4523.51
		18.0224	58.2351	17.025	58.7666				18.0224	4529.7	17.025	4523.94
		18.0347	58.2499	17.0352	59.6412				18.0347	4530.25	17.0352	4526.84
		18.0457	58.5863	17.0455	59.8018				18.0457	4527.5	17.0455	4525.31
		18.0562	58.1118	17.056	58.5491				18.0562	4530.01	17.056	4527.41
		18.0676	58.5392	17.0663	59.0605				18.0676	4531.02	17.0663	4525.39
		18.0781	57.752	17.0776	59.2144				18.0781	4532.98	17.0776	4524.55
		18.0902	58.6339	17.0886	59.3913				18.0902	4533.49	17.0886	4525.16
		18.1018	58.4689	17.1	58.818				18.1018	4527.5	17.1	4525.41
		18.1128	58.5615	17.1111	59.1186				18.1128	4532.72	17.1111	4525.31
		18.1234	58.4086	17.1213	59.3876				18.1234	4530.41	17.1213	4525.25
		18.1344	58.4062	17.1315	58.9881				18.1344	4529.76	17.1315	4524.22
		18.1456	58.2933	17.1417	58.7879				18.1456	4531.44	17.1417	4526.37
		18.1563	58.5626	17.152	59.0521				18.1563	4531.24	17.152	4525.17
		18.1665	57.9584	17.1628	59.3497				18.1665	4533.8	17.1628	4522.74
		18.1776	58.309	17.1735	59.0661				18.1776	4531.62	17.1735	4523.16
		18.1886	58.2885	17.1839	59.2584				18.1886	4530.51	17.1839	4523.98
		18.1999	58.0372	17.1951	58.7205				18.1999	4531.35	17.1951	4524.96
		18.2118	58.6994	17.2053	58.8793				18.2118	4532.03	17.2053	4523.56
		18.224	57.9175	17.2159	59.082				18.224	4534.74	17.2159	4524
		18.2361	57.859	17.2261	58.4796				18.2361	4533.02	17.2261	4524.81
		18.2476	58.364	17.2372	59.1517				18.2476	4534.11	17.2372	4524.41
		18.259	58.128	17.2473	58.8443				18.259	4530.83	17.2473	4526.82
		18.2708	58.6337	17.2575	59.3545				18.2708	4532.21	17.2575	4522.36
		18.2816	58.8845	17.2675	59.57				18.2816	4529.64	17.2675	4524.89
		18.2931	57.969	17.2788	59.3401				18.2931	4534.06	17.2788	4523.11
		18.3044	58.344	17.2891	58.7287				18.3044	4531.53	17.2891	4523.6
		18.3162	57.9617	17.3001	58.8605				18.3162	4536.19	17.3001	4523.2
		18.3276	58.479	17.3105	59.2185				18.3276	4530.84	17.3105	4523.4
		18.34	58.0449	17.321	59.2143				18.34	4534.42	17.321	4524.73
		18.351	57.3433	17.3327	58.9031				18.351	4533.88	17.3327	4525.06
		18.3618	57.6938	17.3433	58.7375				18.3618	4532.5	17.3433	4524.58
		18.3764	58.1838	17.3547	59.1082				18.3764	4533.64	17.3547	4524.26
		18.3865	57.8776	17.3651	58.7838				18.3865	4530.58	17.3651	4526.76
		18.3965	57.6298	17.3758	58.4436				18.3965	4533.54	17.3758	4525.71
		18.4065	57.4539	17.386	59.2214				18.4065	4531.48	17.386	4524.78
		18.4165	58.1766	17.398	58.9832				18.4165	4534.53	17.398	4523.63
		18.4266	58.0288	17.4088	59.0432				18.4266	4534.56	17.4088	4524.69
		18.4366	58.1274	17.4208	59.3418				18.4366	4533.27	17.4208	4522.16
		18.4468	57.8671	17.4313	58.3514				18.4468	4532.38	17.4313	4526.01
		18.4568	58.6346	17.443	58.8164				18.4568	4534.25	17.443	4525.66
		18.4677	57.9743	17.4544	59.69				18.4677	4532.27	17.4544	4523.56
		18.48	57.981	17.4653	58.847				18.48	4534.97	17.4653	4524.24
		18.4912	57.9989	17.4764	58.9119				18.4912	4535.29	17.4764	4526.5
		18.5026	57.7574	17.4868	59.6664				18.5026	4534.77	17.4868	4524.09
		18.5145	58.4676	17.4979	58.7099				18.5145	4535.81	17.4979	4524.74
		18.5263	58.3343	17.509	58.8083				18.5263	4531.3	17.509	4524.61
		18.5385	57.7985	17.52	59.2351				18.5385	4534.14	17.52	4524.37
		18.5489	58.6587	17.53	58.6472				18.5489	4534.43	17.53	4526.71
		18.5602	58.0632	17.5402	59.087				18.5602	4535.01	17.5402	4527.13
		18.5721	58.4987	17.5507	59.2811				18.5721	4533.93	17.5507	4525.55
		18.5823	58.2646	17.5612	59.131				18.5823	4533.35	17.5612	4526.13
		18.5935	57.9731	17.5728	59.195				18.5935	4534.42	17.5728	4523.06
		18.606	58.1417	17.583	59.0217				18.606	4534.24	17.583	4524.74
		18.6179	58.4541	17.5933	59.1005				18.6179	4533.9	17.5933	4525.23
		18.6298	57.8377	17.6036	58.6639				18.6298	4535.36	17.6036	4524.04
		18.64	58.6502	17.6138	58.5196				18.64	4532.3	17.6138	4525.26
		18.6523	58.5258	17.6246	59.5094				18.6523	4530.73	17.6246	4524.99
		18.6636	58.3952	17.6356	59.0792				18.6636	4535.81	17.6356	4525.63
		18.6751	58.1526	17.646	59.1348				18.6751	4532.82	17.646	4524.45
		18.6858	58.6631	17.6566	59.0955				18.6858	4532.81	17.6566	4526.45
		18.697	58.2131	17.667	58.8379				18.697	4532.45	17.667	4526.62
		18.7088	58.5918	17.6773	58.9945				18.7088	4532.48	17.6773	4528.36
		18.7201	58.0662	17.6877	58.9587				18.7201	4532.57	17.6877	4524.86
		18.7325	57.5286	17.699	58.6838				18.7325	4533.7	17.699	4526.43
		18.7433	58.2559	17.709	59.7287				18.7433	4531.13	17.709	4525.28
		18.7566	58.9557	17.7197	59.2903				18.7566	4531.06	17.7197	4527.79
		18.7676	58.233	17.7305	58.9577				18.7676	4530.57	17.7305	4524.28
		18.78	57.9202	17.7417	58.7648				18.78	4532.03	17.7417	4526.26
		18.7929	58.6468	17.7523	59.0313				18.7929	4531.5	17.7523	4528.16
		18.8031	58.4054	17.7629	58.61				18.8031	4532.57	17.7629	4526.43
		18.8147	57.9803	17.7731	59.2739				18.8147	4528.5	17.7731	4524.99
		18.8262	57.6732	17.7833	59.3857				18.8262	4532.07	17.7833	4526.57
		18.8379	57.9098	17.7942	58.5841				18.8379	4533.94	17.7942	4526.24
		18.8499	57.6733	17.8044	58.8994				18.8499	4530.73	17.8044	4526.34
		18.8614	58.0191	17.8159	59.4139				18.8614	4530.3	17.8159	4527.8
		18.8727	58.1903	17.8261	58.7883				18.8727	4531.75	17.8261	4529.06
		18.8836	58.5638	17.8377	58.6607				18.8836	4531.28	17.8377	4526.65
		18.8959	58.3366	17.8492	59.3712				18.8959	4532.83	17.8492	4526.93
		18.9077	58.4149	17.86	59.9449				18.9077	4531.83	17.86	4524.13
		18.9209	58.0396	17.8709	58.9993				18.9209	4529.91	17.8709	4527.46
		18.932	57.4712	17.881	59.0162				18.932	4530.34	17.881	4526.54
		18.943	57.8237	17.8921	59.202				18.943	4533.48	17.8921	4524.99
		18.9546	57.9469	17.9031	59.2814				18.9546	4530.44	17.9031	4526.06
		18.9665	58.5039	17.9147	58.5189				18.9665	4531.03	17.9147	4529
		18.978	59.0529	17.9252	59.2659				18.978	4526.37	17.9252	4527.16
		18.9892	58.2437	17.9358	59.0308				18.9892	4531.53	17.9358	4527.02
		19.0017	58.1535	17.9471	59.2247				19.0017	4530.43	17.9471	4527.26
		19.0119	57.471	17.9599	58.7997				19.0119	4533.65	17.9599	4529.29
		19.0226	58.3531	17.971	58.3451				19.0226	4525.84	17.971	4525.99
		19.0335	58.4215	17.9815	58.95				19.0335	4529.94	17.9815	4526.81
		19.0451	58.5698	17.9927	58.7509				19.0451	4529.25	17.9927	4529.46
		19.0565	58.2413	18.0034	59.049				19.0565	4528.33	18.0034	4528.64
		19.0685	58.1884	18.0144	58.9052				19.0685	4530.97	18.0144	4527.2
		19.0795	57.8864	18.0247	58.8305				19.0795	4530.45	18.0247	4526.19
		19.0904	58.1556	18.0354	58.6562				19.0904	4530.05	18.0354	4526.74
		19.1022	58.4355	18.0459	59.0907				19.1022	4528.52	18.0459	4525.47
		19.1137	57.9372	18.0564	59.49				19.1137	4528.33	18.0564	4525.84
		19.1254	57.894	18.067	58.9241				19.1254	4528.61	18.067	4525.96
		19.1364	58.0257	18.0775	59.1174				19.1364	4527.64	18.0775	4525.91
		19.1476	58.4216	18.0879	58.8282				19.1476	4530.48	18.0879	4527.01
		19.159	58.8228	18.0992	59.0729				19.159	4527.16	18.0992	4525.65
		19.1704	57.9036	18.1115	59.3816				19.1704	4528.57	18.1115	4527.42
		19.1831	58.3213	18.122	59.2565				19.1831	4526.59	18.122	4525.1
		19.1934	58.2949	18.133	59.3438				19.1934	4528.2	18.133	4528.36
		19.205	57.8769	18.1435	59.0522				19.205	4527.04	18.1435	4525.32
		19.2151	58.6791	18.1545	59.6485				19.2151	4528.95	18.1545	4523.73
		19.2264	58.3572	18.1654	59.1342				19.2264	4527.13	18.1654	4526.76
		19.238	58.2689	18.1768	59.1257				19.238	4527.39	18.1768	4528.27
		19.2507	57.6451	18.1869	59.6774				19.2507	4529.79	18.1869	4524.9
		19.2617	58.6354	18.198	58.715				19.2617	4525.78	18.198	4527
		19.2733	58.5643	18.2087	58.8218				19.2733	4526.22	18.2087	4523.69
		19.2852	57.833	18.2196	59.5048				19.2852	4529.82	18.2196	4526.04
		19.2957	57.6857	18.2307	58.5482				19.2957	4530.34	18.2307	4527.2
		19.3068	57.7493	18.2413	59.4947				19.3068	4526.18	18.2413	4524.07
		19.318	57.9562	18.2531	58.9829				19.318	4526.9	18.2531	4526.91
		19.3291	58.6298	18.2632	58.9823				19.3291	4526.58	18.2632	4526.44
		19.3403	57.4489	18.2741	59.5172				19.3403	4528.6	18.2741	4524.71
		19.3512	58.6167	18.2848	58.923				19.3512	4526	18.2848	4527.86
		19.3618	57.7203	18.2955	59.3505				19.3618	4528.03	18.2955	4526.28
		19.3735	58.3879	18.3059	59.1124				19.3735	4528.98	18.3059	4526.01
		19.3852	57.7563	18.3166	58.7163				19.3852	4526.39	18.3166	4526.56
		19.3965	58.3935	18.3273	58.8671				19.3965	4524.42	18.3273	4525.8
		19.4096	57.8168	18.3385	58.622				19.4096	4528.24	18.3385	4526.27
		19.4196	57.8702	18.3499	58.5334				19.4196	4528.08	18.3499	4531.6
		19.4312	58.126	18.36	59.5216				19.4312	4525.08	18.36	4525.89
		19.4434	58.5338	18.3715	58.3156				19.4434	4525.06	18.3715	4528.91
		19.4567	57.602	18.3823	58.7987				19.4567	4530.61	18.3823	4525.93
		19.4676	58.3497	18.3938	58.3483				19.4676	4526.5	18.3938	4529.26
		19.4797	58.5142	18.4046	58.5861				19.4797	4526.85	18.4046	4529.99
		19.4919	58.3398	18.4171	58.8243				19.4919	4526.46	18.4171	4525.54
		19.5032	58.0153	18.4276	59.3366				19.5032	4527.07	18.4276	4526.54
		19.515	57.889	18.4388	59.2438				19.515	4526.36	18.4388	4524.95
		19.5255	58.7523	18.449	59.2461				19.5255	4523.92	18.449	4523.6
		19.5377	58.3231	18.4605	58.5331				19.5377	4524.44	18.4605	4529.51
		19.5484	58.3277	18.4712	58.7797				19.5484	4525.97	18.4712	4524.95
		19.5619	58.264	18.4818	58.7705				19.5619	4525.13	18.4818	4527.72
		19.5735	58.7767	18.4924	59.0782				19.5735	4522.86	18.4924	4529.16
		19.5849	58.351	18.5039	59.1036				19.5849	4526.22	18.5039	4526.49
		19.5965	57.824	18.5158	58.8918				19.5965	4524.51	18.5158	4526
		19.6073	58.0929	18.5258	59.0925				19.6073	4524.72	18.5258	4528.58
		19.6216	57.8572	18.5363	59.0913				19.6216	4525.68	18.5363	4526.92
		19.6322	58.0481	18.5467	59.1635				19.6322	4525.12	18.5467	4526.86
		19.6437	57.9448	18.557	58.9733				19.6437	4525.06	18.557	4526.33
		19.6547	58.1424	18.5674	58.9627				19.6547	4524.76	18.5674	4527.95
		19.6664	58.367	18.5784	58.5005				19.6664	4523.69	18.5784	4527.1
		19.678	58.976	18.5889	58.5094				19.678	4522.95	18.5889	4526.36
		19.6889	58.6528	18.6	58.8404				19.6889	4522.99	18.6	4526.59
		19.7002	58.8028	18.6107	59.4406				19.7002	4522.37	18.6107	4528.35
		19.7132	57.7932	18.6219	58.771				19.7132	4525.01	18.6219	4528.26
		19.725	57.8592	18.6323	59.0278				19.725	4522.76	18.6323	4525.73
		19.7378	59.1912	18.6427	58.9965				19.7378	4523.99	18.6427	4526.54
		19.7487	57.8017	18.6537	58.7815				19.7487	4524.2	18.6537	4527.44
		19.7606	58.423	18.6638	58.852				19.7606	4524.24	18.6638	4528.8
		19.7715	58.298	18.674	59.6037				19.7715	4520.75	18.674	4526.55
		19.7827	58.1058	18.6847	58.6462				19.7827	4523.15	18.6847	4526.82
		19.794	58.3777	18.6952	58.7858				19.794	4524.03	18.6952	4527.61
		19.8077	58.1632	18.7059	59.2948				19.8077	4524.14	18.7059	4526.05
		19.8195	58.1828	18.7163	59.0479				19.8195	4525.31	18.7163	4526.42
		19.8311	58.1788	18.7268	58.7934				19.8311	4525.98	18.7268	4528.01
		19.8418	58.1842	18.737	59.1702				19.8418	4525.68	18.737	4527.22
		19.8535	57.3542	18.7475	59.1659				19.8535	4525.08	18.7475	4526.79
		19.8649	58.4212	18.7579	58.7086				19.8649	4524.53	18.7579	4526.86
		19.877	58.6754	18.7682	59.0358				19.877	4524.37	18.7682	4526.53
		19.8889	57.9102	18.7786	59.3775				19.8889	4523.05	18.7786	4528.25
		19.9008	57.854	18.789	59.428				19.9008	4522.23	18.789	4525.99
		19.9136	58.0628	18.8005	58.3233				19.9136	4524.86	18.8005	4526.38
		19.925	58.6947	18.8111	59.2767				19.925	4522.42	18.8111	4526.95
		19.9364	58.2077	18.8212	58.2628				19.9364	4525.06	18.8212	4526.35
		19.9474	58.0574	18.8321	59.1443				19.9474	4523.33	18.8321	4526.21
		19.9583	57.9479	18.8431	58.7264				19.9583	4523.15	18.8431	4528.72
		19.9699	58.2415	18.8537	58.9122				19.9699	4525.81	18.8537	4525.04
		19.9825	58.0076	18.8638	59.4362				19.9825	4524.88	18.8638	4527.01
		19.9953	58.0377	18.874	58.719				19.9953	4524.9	18.874	4530.64
		20.0069	58.0318	18.8845	59.086				20.0069	4526.86	18.8845	4529.36
		20.0192	58.2408	18.8964	59.0001				20.0192	4526.04	18.8964	4527.73
		20.0303	58.1881	18.908	58.6748				20.0303	4526.17	18.908	4528.16
		20.0405	58.1936	18.9195	59.4307				20.0405	4523.8	18.9195	4526.29
		20.0508	58.048	18.9318	59.0262				20.0508	4524.78	18.9318	4526.83
		20.0632	57.6353	18.944	58.8568				20.0632	4525.99	18.944	4526.43
		20.0748	57.882	18.9552	58.6068				20.0748	4525.33	18.9552	4529.79
		20.0852	58.5548	18.9661	59.3627				20.0852	4525.63	18.9661	4526.63
		20.0966	57.8698	18.9783	58.8564				20.0966	4524.14	18.9783	4526.89
		20.1074	58.0071	18.9894	59.4948				20.1074	4526.8	18.9894	4528.69
		20.1178	57.8044	19.0007	58.6858				20.1178	4524.61	19.0007	4528.14
		20.1307	57.8343	19.0127	58.8632				20.1307	4522.98	19.0127	4525.53
		20.1417	58.2506	19.0229	58.5832				20.1417	4524.49	19.0229	4526.4
		20.1534	57.862	19.0336	59.0376				20.1534	4526.09	19.0336	4527.87
		20.1646	58.3662	19.044	58.702				20.1646	4524.5	19.044	4527.21
		20.1769	57.912	19.0546	59.6046				20.1769	4526.19	19.0546	4525.73
		20.188	57.7369	19.0648	58.7133				20.188	4526.24	19.0648	4528.74
		20.1999	57.4335	19.0757	58.5322				20.1999	4526	19.0757	4527.89
		20.212	58.4319	19.086	58.7784				20.212	4523.71	19.086	4529.54
		20.2238	58.0039	19.0968	59.2896				20.2238	4525.76	19.0968	4528.08
		20.2372	57.5339	19.1072	59.5675				20.2372	4525.26	19.1072	4529.37
		20.2476	57.6844	19.1175	59.0503				20.2476	4526.7	19.1175	4526.7
		20.2591	58.3661	19.1279	59.0135				20.2591	4524.54	19.1279	4527.57
		20.2703	57.8207	19.1391	59.0228				20.2703	4523.42	19.1391	4529.88
		20.2823	58.3192	19.1493	58.1282				20.2823	4526.17	19.1493	4529.01
		20.2938	58.0484	19.1607	59.7889				20.2938	4524.83	19.1607	4527.65
		20.3052	57.4718	19.1715	58.9433				20.3052	4524.4	19.1715	4527.72
		20.3172	58.5292	19.1822	58.8965				20.3172	4524.74	19.1822	4527.89
		20.3275	58.1828	19.193	58.9928				20.3275	4522.88	19.193	4528.07
		20.3389	57.9607	19.2039	59.0675				20.3389	4523.34	19.2039	4527.94
		20.3507	58.2417	19.2141	59.0988				20.3507	4526.52	19.2141	4526.9
		20.3625	58.578	19.2246	59.1859				20.3625	4526.92	19.2246	4530.14
		20.3737	58.3684	19.2357	58.4088				20.3737	4525.51	19.2357	4527.42
		20.3858	57.9084	19.2459	59.1441				20.3858	4525.25	19.2459	4526.99
		20.3986	58.5166	19.2564	59.2815				20.3986	4524.6	19.2564	4527.08
		20.4098	57.7088	19.2669	59.2994				20.4098	4525.28	19.2669	4529.29
		20.4209	58.2164	19.2781	59.1168				20.4209	4526.61	19.2781	4527.23
		20.4319	57.8027	19.2888	58.7022				20.4319	4526.71	19.2888	4528.92
		20.4444	58.0275	19.2991	59.1779				20.4444	4525.08	19.2991	4528.73
		20.4549	58.6369	19.3097	58.8803				20.4549	4525.57	19.3097	4526.87
		20.4662	57.6698	19.3206	59.2317				20.4662	4527.75	19.3206	4529.92
		20.4774	58.323	19.331	59.2089				20.4774	4528.07	19.331	4530.06
		20.4893	58.4386	19.3411	59.1857				20.4893	4526.56	19.3411	4528.95
		20.5	57.9699	19.352	58.644				20.5	4527.29	19.352	4529.48
		20.5112	58.6228	19.3621	59.4234				20.5112	4528.71	19.3621	4527.03
		20.5232	58.0745	19.3731	59.1534				20.5232	4528.15	19.3731	4530.56
		20.5341	57.5393	19.3839	59.5562				20.5341	4527.41	19.3839	4527.46
		20.5454	58.0998	19.3957	58.704				20.5454	4530.12	19.3957	4527.68
		20.5563	58.8385	19.4067	59.4937				20.5563	4526.76	19.4067	4528.89
		20.5676	58.194	19.4172	59.39				20.5676	4527.84	19.4172	4527.57
		20.5785	58.3751	19.4282	59.9961				20.5785	4527.65	19.4282	4527.38
		20.5894	57.9294	19.4392	58.6379				20.5894	4527.4	19.4392	4529.86
		20.5996	58.245	19.4506	59.0801				20.5996	4527.92	19.4506	4530.08
		20.6096	58.2111	19.4622	58.647				20.6096	4530.41	19.4622	4529.31
		20.6197	57.4405	19.4734	59.0352				20.6197	4529.4	19.4734	4528.87
		20.6297	58.0507	19.4842	58.6769				20.6297	4533.51	19.4842	4530.18
		20.6397	58.6943	19.4951	58.7201				20.6397	4527.8	19.4951	4531.07
		20.6504	58.6779	19.5059	58.9897				20.6504	4531.7	19.5059	4529.51
		20.6604	58.76	19.5165	59.0866				20.6604	4530.15	19.5165	4528.53
		20.6707	57.6471	19.527	59.1267				20.6707	4531.38	19.527	4530.05
		20.6821	58.7338	19.5379	58.1478				20.6821	4529.4	19.5379	4531.65
		20.6936	58.1406	19.5479	59.1438				20.6936	4529.25	19.5479	4530.58
		20.7052	58.5427	19.5589	58.7302				20.7052	4530.15	19.5589	4531.35
		20.7165	58.2474	19.5694	59.1562				20.7165	4530.68	19.5694	4529.04
		20.7278	58.4604	19.5799	59.3412				20.7278	4530.35	19.5799	4531.1
		20.7393	58.2257	19.5905	58.6738				20.7393	4530.25	19.5905	4530.23
		20.7504	58.3162	19.6009	58.7876				20.7504	4532.13	19.6009	4532.09
		20.7616	57.8667	19.6111	58.9171				20.7616	4531.8	19.6111	4530.18
		20.7725	57.6107	19.6213	59.2095				20.7725	4529.81	19.6213	4531.29
		20.7843	58.625	19.6322	58.9918				20.7843	4530.72	19.6322	4530.36
		20.7953	58.0676	19.6426	59.4622				20.7953	4532.63	19.6426	4529.63
		20.8064	58.5365	19.6536	59.0433				20.8064	4530.55	19.6536	4528.59
		20.8185	57.9587	19.6638	59.0098				20.8185	4530	19.6638	4532.07
		20.8295	57.9635	19.6749	59.0087				20.8295	4530.86	19.6749	4531.84
		20.8406	57.9579	19.685	58.5114				20.8406	4531.9	19.685	4530.26
		20.8551	57.7661	19.6956	59.0665				20.8551	4531.67	19.6956	4531.29
		20.866	58.2067	19.7063	59.4156				20.866	4530.71	19.7063	4528.61
		20.8772	58.1871	19.7168	59.5116				20.8772	4531.43	19.7168	4528.7
		20.888	58.2042	19.7276	59.0275				20.888	4532.18	19.7276	4529.02
		20.9011	57.3814	19.738	58.6703				20.9011	4531.26	19.738	4529.52
		20.9119	58.496	19.7483	59.1784				20.9119	4531.73	19.7483	4528.48
		20.9239	58.1236	19.7591	59.0225				20.9239	4533	19.7591	4531.68
		20.9345	57.949	19.7695	59.1416				20.9345	4530.94	19.7695	4527.81
		20.9467	58.0884	19.78	59.0409				20.9467	4534.26	19.78	4528.87
		20.9571	58.7365	19.7911	59.4048				20.9571	4530.64	19.7911	4528.96
		20.968	58.6555	19.8011	59.0248				20.968	4529.74	19.8011	4527.67
		20.9797	58.0766	19.8113	59.5054				20.9797	4529.55	19.8113	4526.54
		20.9916	58.1128	19.8224	59.4529				20.9916	4530.4	19.8224	4529.24
		21.0033	58.5883	19.833	59.5678				21.0033	4527.94	19.833	4526.88
		21.0135	58.0062	19.8432	58.8859				21.0135	4530.65	19.8432	4528.82
		21.0242	57.8109	19.8544	57.9259				21.0242	4532.21	19.8544	4530.57
		21.0345	58.59	19.8655	59.4865				21.0345	4532.74	19.8655	4528.31
		21.0446	58.3855	19.8764	59.1337				21.0446	4529.14	19.8764	4528.02
		21.0557	57.949	19.8869	58.9546				21.0557	4529	19.8869	4528.46
		21.0672	58.3854	19.8981	58.8141				21.0672	4530.02	19.8981	4531.15
		21.0779	58.45	19.9095	58.6496				21.0779	4531.24	19.9095	4530.86
		21.0902	57.8937	19.9209	58.0583				21.0902	4531.79	19.9209	4528.36
		21.1028	58.3146	19.9323	59.1574				21.1028	4531.22	19.9323	4527.73
		21.1134	58.9485	19.9435	58.7253				21.1134	4530.4	19.9435	4528.18
		21.1255	57.6431	19.9539	59.2821				21.1255	4533.31	19.9539	4529.54
		21.1363	58.5985	19.9648	59.3749				21.1363	4531	19.9648	4525.29
		21.1475	57.8171	19.9758	58.7397				21.1475	4534.26	19.9758	4528.37
		21.158	58.8349	19.9872	58.3797				21.158	4528.41	19.9872	4528.83
		21.1704	57.7392	19.9981	58.5521				21.1704	4532.57	19.9981	4527.31
		21.1817	57.9937	20.0088	59.2791				21.1817	4530.34	20.0088	4528.72
		21.1927	58.4707	20.0191	59.0448				21.1927	4529.12	20.0191	4526.2
		21.205	58.3146	20.0301	58.9822				21.205	4530.93	20.0301	4529.24
		21.2164	57.9924	20.0409	58.8058				21.2164	4530.49	20.0409	4529.67
		21.2287	58.8216	20.0515	58.8078				21.2287	4532.08	20.0515	4528.42
		21.241	58.2667	20.0618	58.4436				21.241	4532.61	20.0618	4531.89
		21.2523	58.2187	20.0722	58.7628				21.2523	4532.22	20.0722	4530.63
		21.2644	58.044	20.0823	58.2848				21.2644	4530.79	20.0823	4531.73
		21.2757	57.9768	20.0926	59.3093				21.2757	4530.11	20.0926	4533.34
		21.2861	58.0133	20.1032	58.9388				21.2861	4531.47	20.1032	4535.32
		21.2963	57.6042	20.1156	59.0966				21.2963	4529.02	20.1156	4535.65
		21.3076	57.7704	20.1262	58.5028				21.3076	4531.1	20.1262	4534.31
		21.3176	58.5898	20.1372	58.8287				21.3176	4532.61	20.1372	4535.84
		21.3278	58.0485	20.1473	58.4905				21.3278	4532.12	20.1473	4535.38
		21.3382	58.4655	20.1573	58.9912				21.3382	4528.04	20.1573	4537.15
		21.3483	57.8464	20.1675	59.2928				21.3483	4533.76	20.1675	4535.17
		21.3584	58.1158	20.1796	58.6713				21.3584	4532.18	20.1796	4536.22
		21.369	58.6055	20.1906	58.8912				21.369	4530.7	20.1906	4533.72
		21.3793	58.1863	20.201	58.3138				21.3793	4532.31	20.201	4535.74
		21.39	57.9888	20.2124	59.261				21.39	4527.52	20.2124	4537.82
		21.4002	58.5835	20.2225	59.057				21.4002	4529.52	20.2225	4537.82
		21.4103	58.3906	20.2332	58.5181				21.4103	4529.72	20.2332	4535.64
		21.4204	58.3221	20.2442	58.8238				21.4204	4529.17	20.2442	4539.11
		21.4305	57.7866	20.2553	58.2639				21.4305	4531.97	20.2553	4540.04
		21.4408	57.7504	20.2658	59.2613				21.4408	4531.39	20.2658	4535.58
		21.4514	58.3298	20.2769	58.9145				21.4514	4531.12	20.2769	4536.42
		21.4615	57.9934	20.2872	59.4977				21.4615	4528	20.2872	4533.49
		21.4725	57.9428	20.2981	59.1893				21.4725	4530.05	20.2981	4532.41
		21.4825	58.3147	20.3083	58.8096				21.4825	4529.6	20.3083	4533.93
		21.4926	58.3396	20.3188	59.3826				21.4926	4530.2	20.3188	4534.41
		21.5029	58.6605	20.3291	59.4277				21.5029	4527.48	20.3291	4535.1
		21.5135	57.765	20.3405	59.0945				21.5135	4530.29	20.3405	4534.41
		21.524	57.9677	20.3528	59.1027				21.524	4528.71	20.3528	4534.87
		21.5361	58.588	20.3629	59.2012				21.5361	4528.86	20.3629	4533.67
		21.5471	57.7605	20.3744	58.9915				21.5471	4530.97	20.3744	4533.05
		21.5573	58.0159	20.3848	58.8442				21.5573	4529.11	20.3848	4533.91
		21.5675	57.7519	20.396	58.9647				21.5675	4528.3	20.396	4535.51
		21.5779	58.7678	20.4066	58.5217				21.5779	4529.16	20.4066	4535.99
		21.589	58.2753	20.4179	58.8821				21.589	4530.03	20.4179	4533.15
		21.6019	58.5026	20.4302	58.6745				21.6019	4526.98	20.4302	4533.66
		21.6135	58.3013	20.4409	59.2933				21.6135	4528.02	20.4409	4534
		21.6254	58.5476	20.4528	59.0332				21.6254	4524.57	20.4528	4535.27
		21.6364	58.2122	20.4634	59.1536				21.6364	4527.44	20.4634	4534
		21.6478	57.8167	20.4764	58.0638				21.6478	4527.57	20.4764	4536.42
		21.6595	58.3219	20.4874	58.6463				21.6595	4528.71	20.4874	4534.67
		21.6708	57.9101	20.4981	59.2649				21.6708	4526.26	20.4981	4534.82
		21.687	58.0966	20.5091	59.5483				21.687	4531.06	20.5091	4534.93
		21.6983	57.775	20.5196	59.642				21.6983	4530.3	20.5196	4532.76
		21.7096	58.2561	20.5306	59.1491				21.7096	4527.05	20.5306	4537.16
		21.7196	58.2351	20.5408	59.6351				21.7196	4529.53	20.5408	4533.81
		21.7296	58.1729	20.5513	58.9561				21.7296	4527.94	20.5513	4536.56
		21.7399	57.8748	20.5622	58.6556				21.7399	4527.19	20.5622	4537.6
		21.75	58.5052	20.5735	58.8372				21.75	4527.7	20.5735	4536.76
		21.7612	58.1305	20.5839	58.8362				21.7612	4528.47	20.5839	4533.71
		21.7725	57.8802	20.5947	59.4247				21.7725	4528.16	20.5947	4534.72
		21.7835	58.473	20.6049	59.3401				21.7835	4525.43	20.6049	4537.12
		21.7955	57.5954	20.6153	58.9805				21.7955	4525.51	20.6153	4534.88
		21.8064	58.5226	20.6256	58.7107				21.8064	4525.79	20.6256	4537.44
		21.8164	58.388	20.6364	59.0042				21.8164	4528.76	20.6364	4534.81
		21.829	57.7176	20.6476	59.123				21.829	4525.66	20.6476	4534.15
		21.8409	58.2376	20.6578	59.4087				21.8409	4526.35	20.6578	4533.55
		21.8516	58.1411	20.668	59.6026				21.8516	4524.41	20.668	4530.92
		21.8678	58.0534	20.6792	58.6701				21.8678	4526.39	20.6792	4536.02
		21.8832	57.8211	20.6906	58.539				21.8832	4524.8	20.6906	4535.94
		21.8943	58.3227	20.7012	58.7521				21.8943	4526.53	20.7012	4534.42
		21.9053	58.0474	20.7124	59.3894				21.9053	4528.24	20.7124	4533.66
		21.9158	57.8012	20.7226	59.2184				21.9158	4524.51	20.7226	4533.91
		21.9278	58.2545	20.7334	58.6685				21.9278	4526.45	20.7334	4532.82
		21.9387	57.8192	20.7436	58.8441				21.9387	4526.46	20.7436	4533.14
		21.9522	58.3643	20.7544	59.0747				21.9522	4526.08	20.7544	4534.55
		21.9622	58.5027	20.7647	58.7581				21.9622	4525.15	20.7647	4535.71
		21.9722	57.718	20.7765	58.865				21.9722	4525.87	20.7765	4531.37
		21.9827	58.2884	20.7868	59.1311				21.9827	4525.62	20.7868	4535.48
		21.9936	58.4752	20.7978	58.9315				21.9936	4526.36	20.7978	4533.63
		22.0036	58.2707	20.8092	58.8806				22.0036	4522.7	20.8092	4535.25
		22.014	58.2645	20.8199	58.6695				22.014	4527.29	20.8199	4538.55
		22.0247	58.2627	20.8305	58.4277				22.0247	4526.28	20.8305	4536.32
		22.0357	57.9223	20.841	58.7706				22.0357	4525.38	20.841	4536.15
		22.0485	57.6919	20.8523	59.4911				22.0485	4524.37	20.8523	4532.05
		22.0599	58.0517	20.863	58.655				22.0599	4524.67	20.863	4536.87
		22.072	57.8361	20.8738	58.8844				22.072	4523.86	20.8738	4533.55
		22.0829	58.0547	20.8843	58.7698				22.0829	4526.76	20.8843	4535.02
		22.0973	58.6522	20.8958	57.9236				22.0973	4526.37	20.8958	4538.02
		22.1089	58.6148	20.9072	59.4695				22.1089	4521.92	20.9072	4535.88
		22.1237	58.0026	20.9179	59.6298				22.1237	4522.8	20.9179	4535.73
		22.1338	58.3713	20.9289	59.1773				22.1338	4522.77	20.9289	4534.66
		22.1442	57.9915	20.9396	59.3557				22.1442	4523.41	20.9396	4534
		22.1555	58.6204	20.9516	58.799				22.1555	4521.98	20.9516	4535.71
		22.1667	58.2349	20.9618	58.9123				22.1667	4523.88	20.9618	4533.89
		22.1775	58.352	20.9732	59.3737				22.1775	4523.85	20.9732	4534.02
		22.1881	58.1026	20.9837	58.9004				22.1881	4527.18	20.9837	4536.07
		22.1994	57.9156	20.9948	59.0732				22.1994	4526.48	20.9948	4534.44
		22.2112	58.478	21.0051	59.3461				22.2112	4523.54	21.0051	4533.26
		22.2226	58.8099	21.0162	58.6347				22.2226	4525.73	21.0162	4532.44
		22.2342	58.046	21.0267	59.8969				22.2342	4526.07	21.0267	4533.6
		22.2461	58.1742	21.0378	58.9962				22.2461	4526.35	21.0378	4535.53
		22.2563	57.9808	21.0484	58.6066				22.2563	4524.74	21.0484	4533.34
		22.2666	58.1301	21.0601	58.8345				22.2666	4525.98	21.0601	4533.88
		22.2781	57.9698	21.0703	58.5965				22.2781	4523.93	21.0703	4535.25
		22.2897	57.7946	21.0807	58.9184				22.2897	4524.87	21.0807	4535.18
		22.3033	58.4732	21.0915	59.0138				22.3033	4522.73	21.0915	4534.29
		22.3141	58.0392	21.1018	58.6115				22.3141	4525.47	21.1018	4535.11
		22.3254	58.3424	21.113	58.7345				22.3254	4526.38	21.113	4532.27
		22.3372	58.0747	21.123	59.2486				22.3372	4524.79	21.123	4534.91
		22.3494	58.0787	21.1338	58.513				22.3494	4524.71	21.1338	4534.06
		22.3607	58.3584	21.144	59.0463				22.3607	4526.32	21.144	4531.76
		22.3723	57.8227	21.1545	58.8213				22.3723	4526.55	21.1545	4533.58
		22.3841	58.4048	21.1646	59.7906				22.3841	4525.75	21.1646	4533.43
		22.3953	58.647	21.1751	58.3041				22.3953	4523.76	21.1751	4537.17
		22.4063	57.9545	21.1852	58.8527				22.4063	4519.6	21.1852	4534.93
		22.4175	58.1299	21.1959	58.2817				22.4175	4526.23	21.1959	4536.23
		22.4298	58.0118	21.2068	59.0002				22.4298	4526.63	21.2068	4533.2
		22.4401	57.7536	21.2171	59.5908				22.4401	4529.46	21.2171	4533.82
		22.4516	58.5887	21.2272	58.7867				22.4516	4524.39	21.2272	4536.42
		22.4634	57.787	21.2379	58.6004				22.4634	4526.04	21.2379	4535.39
		22.4743	58.5931	21.2486	58.7814				22.4743	4524.47	21.2486	4532.93
		22.4856	58.4215	21.2601	58.6709				22.4856	4522.63	21.2601	4533.75
		22.4972	57.8454	21.2702	58.5632				22.4972	4525.29	21.2702	4537.19
		22.51	57.913	21.2805	58.3307				22.51	4524.04	21.2805	4534.68
		22.52	57.8362	21.2912	58.9887				22.52	4527.65	21.2912	4531.16
		22.5325	57.7494	21.3023	58.9867				22.5325	4527.76	21.3023	4535.17
		22.5442	57.9567	21.3132	58.6326				22.5442	4526.25	21.3132	4536.42
		22.5552	57.7844	21.3235	59.2961				22.5552	4523.66	21.3235	4534.67
		22.5666	58.3819	21.3345	58.5691				22.5666	4524.97	21.3345	4534.56
		22.5767	58.172	21.3462	58.5662				22.5767	4525.48	21.3462	4535.11
		22.5869	58.2139	21.3578	59.2213				22.5869	4528.04	21.3578	4532.31
		22.5975	58.4466	21.3688	59.0954				22.5975	4525.19	21.3688	4532.68
		22.609	58.1467	21.3793	58.9694				22.609	4524.11	21.3793	4534.5
		22.6196	58.5716	21.3913	59.4219				22.6196	4525.41	21.3913	4533.82
		22.6324	58.4994	21.4028	59.1473				22.6324	4525.7	21.4028	4533.84
		22.6436	58.3595	21.4136	58.8386				22.6436	4526.63	21.4136	4532.61
		22.6547	58.9662	21.4249	59.2675				22.6547	4523	21.4249	4530.59
		22.6654	58.2262	21.4352	58.7669				22.6654	4526.81	21.4352	4534.65
		22.6771	58.6425	21.4461	57.913				22.6771	4524.79	21.4461	4534.61
		22.6879	57.9883	21.4571	58.5969				22.6879	4526.6	21.4571	4534.61
		22.6991	58.1728	21.468	59.6128				22.6991	4528.09	21.468	4533.79
		22.7118	58.3885	21.4786	58.7141				22.7118	4529.75	21.4786	4534.55
		22.7233	58.5073	21.4897	59.1263				22.7233	4526.29	21.4897	4533.9
		22.7344	58.6488	21.5005	58.8124				22.7344	4531.05	21.5005	4533.86
		22.7463	57.831	21.5114	59.0151				22.7463	4526.86	21.5114	4533.98
		22.7574	58.7627	21.5222	59.2618				22.7574	4527.02	21.5222	4531.78
		22.7686	58.0596	21.5328	58.9917				22.7686	4528.85	21.5328	4533.18
		22.781	58.5826	21.5433	59.4442				22.781	4526.74	21.5433	4533.53
[truncated: 9,128 more rows]
