# Supplementary material for: Etoposide promotes DNA loop trapping and barrier formation by topoisomerase II
Source: Nat Chem Biol. 2023 Jan 30;19(5):641–50. doi: 10.1038/s41589-022-01235-9 (PMC10154222; doi:10.1038/s41589-022-01235-9)
Supplement: Source Data Fig. 4 — Statistical source data [file 41589_2022_1235_MOESM5_ESM.xlsx]

## Sheet: Fig4
a, top																						a, middle																									a, bottom
DNA+5pM yII +noATP			DNA+5pM y II+ATP			DNA+5pM y II+ETO+noATP			DNA + 5 pM y II +100 uMETO +ATP			DNA + 5 pM y II +100 uMETO + AMPPNP			DNA + 5 pM y II +ATP + 100uM ICRF187			dna+5 pM ytopoII + 100 uM eto + 100 uM icrf187				DNA			DNA+5pM yII +noATP			DNA+5pM y II+ATP			DNA+5pM y II+ETO			DNA + 5 pM y II +100 uMETO +ATP			DNA + 5 pM y II +100 uMETO + AMPPNP			DNA + 5 pM y II +ATP + 100uM ICRF187			dna + 5 pM y II + 100 uM ICR187 + 100uM eto
x	DNA loop-rupture force (pN)	mean (pN)	x	DNA loop-rupture force (pN)	mean (pN)	x	DNA loop-rupture force (pN)	mean (pN)	x	DNA loop-rupture force (pN)	mean (pN)	x	DNA loop-rupture force (pN)	mean (pN)	x	DNA loop-rupture force (pN)	mean (pN)	x	DNA loop-rupture force (pN)	mean (pN)		x	Tether breakage force (pN)	mean (pN)	x	Tether breakage force (pN)	mean (pN)	x	Tether breakage force (pN)	mean (pN)	x	Tether breakage force (pN)	mean (pN)	x	Tether breakage force (pN)	mean (pN)	x	Tether breakage force (pN)	mean (pN)	x	Tether breakage force (pN)	mean (pN)	x	Tether breakage force (pN)	mean (pN)			Replicate	# of traces
0.98181	2.60715	14.4763	2.01972	6.77811	14.7495	2.99393	2.7905	15.0234	4.02637	2.59203	27.0858	4.98167	4.77875	17.5376	6.02638	8.61861	19.91	6.97322	24.0358	26.8441		-0.03513	114.138	92.3859	1.00727	109.804	93.8591	1.98532	72.4626	90.3461	3.01564	48.932	84.0692	3.92294	55.2679	56.8146	5.0287	103.895	84.4786	6.00225	52.2438	90.1052	7.08537	62.7982	62.59		DNA	1	29
1.03609	12.5496		1.97742	9.54511		3.01185	10.6643		3.99001	15.6504		5.02166	5.74668		5.97897	11.8001		7.01872	33.6311			-0.06502	109.29		0.96494	105.185		2.03436	106.763		3.04791	110.873		3.93255	56.2362		4.94138	110.319		5.98382	112.526		6.99872	36.802				2	28
0.95127	18.0232		2.05762	3.54371		3.05283	15.5089		3.96211	32.1801		5.09034	6.18029		6.0274	12.6292		6.97017	32.5442			-0.01868	61.6799		1.07092	112.601		2.02284	111.036		2.99791	103.063		3.9779	48.5737		5.01426	108.66		6.01401	90.3986		7.00568	48.9614				3	24
1.0472	19.2897		2.00421	4.04961		2.99094	21.5334		3.99573	38.0002		5.02483	7.48696		5.98521	9.78169		7.0283	32.832			-0.00201	100.201		1.0323	71.2334		2.12986	109.512		2.96358	71.7274		3.99523	46.2216		5.0069	112.439		6.00956	60.5654		6.90077	52.9765				4	27
1.03819	1.73184		1.93717	2.30259		2.99473	47.37		3.95832	36.2608		4.9686	13.4952		6.01718	21.8582		7.00119	34.0179			-0.00277	106.706		0.98721	74.9421		2.06172	75.9921		2.99402	106.678		3.99243	40.2473		5.0416	109.026		6.00684	50.0481		6.97768	56.229				5	26
1.00852	12.4901		1.99818	3.64658		2.99794	53.2168		4.01463	42.9985		4.94317	10.7532		6.01911	21.0825		7.00335	24.4293			0.04833	107.409		0.92448	105.108		1.99584	61.5501		3.00339	98.4512		4.04301	56.3668		5.01398	112.07		6.0032	114.656		6.93718	69.4996
0.96003	10.2229		2.01208	29.7004		2.95469	3.63591		3.97422	45.6415		4.98827	11.2746		5.9946	21.4004		6.98288	14.6724			-0.01723	102.668		1.00454	66.9315		1.95736	111.689		3.0291	106.335		4.15028	57.6301		5.06256	107.942		5.99745	82.9114		6.9757	71.5987			DNA+yeast topoII +noATP	1	38
0.9997	12.5476		2.00401	49.2035		2.98824	6.3606		3.97188	2.37843		4.93165	12.5488		5.98929	52.8728		7.01895	28.8481			0.01147	39.4442		1.09378	107.932		2.11072	108.44		3.06277	102.664		3.92702	56.6894		5.06656	107.822		5.97697	55.0058		6.97036	53.1536				2	35
1.00217	15.7993		1.93547	7.39023		3.02552	3.89574		4.00267	7.14939		5.02014	27.2212		5.98605	27.1747		7.00176	36.6973			-0.03613	75.3186		1.10617	109.984		1.96772	105.464		3.01445	49.6741		3.91253	57.2483		4.94247	107.533		6.00162	81.5675		6.99688	100.447				3	29
1.05226	18.0642		1.99387	52.6942		3.00693	3.64195		4.01192	3.81394		5.0084	18.6832		5.99291	29.2414		7.00473	37.7516			0.0255	60.9506		0.92958	110.76		2.01342	107.575		3.02622	109.687		4.02306	40.5587		4.95839	109.114		6.00814	98.6883		6.96131	56.6961				4	26
1.02366	22.3163		1.99792	47.8039		2.98084	5.26832		3.99268	14.0794		4.97738	18.563		5.96773	9.50025		6.99107	5.24828			0.06375	75.946		0.99934	78.1759		2.03494	64.0759		2.99055	58.956		4.10509	55.9011		5.035	102.324		5.99441	58.5331		7.01819	60.2518				5	30
1.01488	51.2969		2.05827	9.57365		3.07921	7.73493		4.00942	37.8922		5.00107	26.9936		5.97501	27.7694		7.01649	11.7871			0.00659	56.6313		1.01311	105.457		1.93737	104.059		2.99085	49.9667		3.96355	50.6843		4.96036	113.177		5.99403	22.3632		7.04078	57.289				6	34
1.00206	39.0579		2.0142	18.3566		2.95765	7.17537		4.02535	38.8021		4.94505	2.885		6.01937	36.5473		6.97158	29.7776			0.09503	107.452		1.01978	103.099		1.96635	75.5659		3.02348	101.625		3.98259	66.4496		4.97846	66.4029		5.94886	107.314		6.93655	62.2883				7	32
0.98425	4.0273		2.01775	1.00455		2.99268	21.291		4.01341	45.6334		5.04461	3.79066		5.99672	42.9742		7.00808	35.9954			-0.01151	66.0183		1.01744	72.4127		1.98885	104.375		2.98883	65.636		4.03463	62.9464		4.97894	71.5995		5.97472	59.1274		7.08626	62.5324				8	33
1.075	9.20925		1.90576	3.97371		3.00161	16.9402		3.99362	51.4342		4.99297	2.02534		6.04582	3.82361		7.02892	31.374			0.01326	107.857		1.03378	108.541		2.01187	104.568		2.97652	60.9392		3.96965	46.4615		5.01056	62.8952		5.98721	54.0055		7.0234	65.5602
0.99958	53.2397		1.94135	12.4161		2.98887	44.2076		4.00587	9.44032		5.0099	6.53108		5.9835	7.37163		6.99741	22.6252			-0.01291	96.629		1.05109	109.264		2.06104	104.106		3.04602	57.7593		3.9942	58.0063		4.94643	108.532		5.99388	74.4847		7.0005	93.8931			DNA+yeast topoII+ATP	1	30
0.92786	3.85169		2.08067	6.95739		2.95747	1.83203		3.98169	23.9696		5.01226	9.61427		6.0318	3.48041		7.01585	8.3351			-0.01802	49.8337		0.98496	74.7259		1.92564	107.678		2.9991	86.356		3.98607	53.3607		5.0484	107.955		6.00475	113.051		7.08312	68.5231				2	37
0.98498	13.9535		1.99929	45.4615		2.93675	8.22508		4.02128	32.7462		5.00724	28.9241		5.9954	41.4723		6.98535	11.3413			-0.01922	110.217		1.01297	112.229		2.12324	106.838		2.92662	108.979		4.02445	52.1499		5.01701	49.3618		5.99689	117.565		7.01412	59.5835				3	37
1.02499	15.8681		1.9998	47.1552		2.93648	1.77796		3.98827	40.6689		4.97348	6.28917		6.03646	2.78194		7.00858	50.9847			-0.09001	108.683		0.93899	105.018		1.99908	43.1211		2.97227	55.4589		3.97956	40.7665		5.00438	109.517		6.01096	96.302		6.93854	63.5479
1.0031	25.2592		1.98958	3.7846		3.06471	9.62134		3.96916	46.7066		4.92265	8.18038		6.01422	1.74381		6.98234	51.5943			0.00459	102.724		0.92969	112.056		2.02374	114.658		3.01493	110.171		4.00543	64.884		4.98887	62.6836		6.00079	91.1514		7.08762	52.4634			DNA+yeast topoII+ETO	1	26
1.02714	19.1806		2.0028	4.60759		2.92612	1.45413		3.98552	47.2375		4.99159	10.3804		5.99453	40.6914		7.0343	4.39577			-0.01468	56.011		1.03813	73.6869		2.00035	53.4169		2.97813	107.375		3.87402	57.9936		4.95484	70.0161		6.01943	57.8498		7.03448	64.0519				2	40
1.0524	19.8668		1.9511	7.80203		3.05368	1.59182		3.98811	51.9209		4.97579	26.1889		5.9867	42.3387		7.03234	6.17876			0.01084	72.9341		0.9943	57.6329		1.95548	107.332		2.98787	65.2562		3.90515	54.3979		5.00757	53.7135		6.02412	108.708		6.99746	77.6823				3	31
1.12438	2.74067		1.96306	10.8152		3.00053	20.6739		3.9716	51.4311		5.02934	2.55022		6.04403	6.56284		7.02298	23.1169			0.0294	109.031		1.00881	100.664		1.99715	76.0322		2.99426	110.481		3.99839	36.9589		4.90708	67.9222		6.08018	113.293		6.96234	59.8691
1.00572	5.67922		2.06427	9.67163		2.97057	23.0934		3.9785	45.3826		4.9431	3.79291		6.05209	13.8347		6.99555	50.36			-0.06097	106.996		1.05509	74.3303		2.01211	79.1308		3.00023	115.556		3.92161	56.5275		4.9539	71.2948		5.95458	112.688		7.03238	70.8876			DNA + yeast topoII +100 uMETO +ATP	1	57
1.07998	8.87125		2.06574	9.28425		2.99949	26.4948		4.03625	4.07623		5.09365	7.55978		5.98385	20.357		6.99506	5.53719			-0.1472	109.052		0.99168	58.9729		2.10983	108.398		2.95527	109.429		4.0365	46.2455		4.99443	65.2469		6.018	114.404		6.99868	69.6967				2	50
0.93373	8.99605		2.00352	28.4634		3.01574	1.95745		4.0138	6.81537		5.04672	11.0679		6.01604	28.8849		7.01037	8.22026			-0.0387	71.4844		0.99187	117.628		2.05417	111.168		2.99848	100.669		4.0041	54.7727		4.99629	56.1133		5.98768	102.346		6.98781	75.3901				3	57
0.93504	13.9765		1.99783	47.0539		2.93512	1.94851		4.03338	2.8254		5.05505	14.5056		5.99425	29.2446		7.0219	12.6539			-0.06461	110.814		0.98322	103.922		1.98478	103.526		2.97238	53.9933		3.98651	54.7563		5.02073	102.934		6.0301	108.15		7.06052	59.0614
0.97616	15.2314		2.0259	3.71483		3.09572	2.78134		3.98051	35.1182		5.00165	3.44538		6.01562	35.5421		6.97004	12.8058			-0.00206	106.272		1.00573	125.383		1.8997	109.918		2.94486	102.114		3.98951	64.9236		5.04284	110.503		6.02849	73.6876		6.98404	58.3602			DNA + yeast topoII +100 uMETO + AMPPNP	1	32
1.00977	14.2048		2.04427	3.59487		3.01166	22.3011		4.0337	35.4367		4.96393	5.28028		6.01619	37.2518		6.97585	17.1202			0.03933	108.033		0.98842	102.486		2.06011	104.842		2.98077	65.3603		3.99625	49.9105		4.99993	62.5241		5.92432	112.395		6.99701	88.6598				2	36
1.00206	23.2316		2.07052	4.02469		2.99843	24.3283		3.97869	46.7091		4.95051	6.09369		5.97403	30.6628		7.02717	20.2945			-0.04899	102.594		0.96395	112.793		2.00638	66.4625		3.02393	75.0871		4.06508	53.4561		4.97964	68.8031		5.99284	84.1167		6.96376	63.8927
1.02121	25.4256		1.92624	5.1742		3.01467	24.1737		4.03397	47.875		5.05339	6.64314		6.02179	36.3147		7.02744	21.7453			-0.00953	52.7759		0.99539	88.2603		1.93615	110.01		3.0181	108.506		3.91834	55.8336		4.9804	70.6313		5.98791	70.404		6.97103	62.5553			DNA + yeast topoII +ATP + 100uM ICRF187	1	43
1.00662	4.61478		2.00167	24.0605		2.99539	46.5493		3.9914	5.27414		5.09048	9.58849		6.02184	40.2882		6.99637	16.7195			-0.01931	105.694		0.97683	108.158		2.00124	107.85		3.04503	109.651		3.90842	50.9868		5.00426	81.9363		6.0245	72.4664		7.05214	68.8426				2	26
0.9889	4.54911		1.99757	29.8424		3.06484	2.34759		3.9779	8.61893		4.97372	9.87648		6.00032	44.5569		7.02401	16.5185			-0.01071	45.196		0.99004	76.5395		2.04931	70.667		3.02557	105.483		4.04861	52.5407		5.02153	57.0954		6.07541	106.798		6.95607	67.9754				3	30
1.00696	5.12762		2.00251	54.4979		2.97803	14.3734		4.02384	11.8698		5.01049	32.6052		6.01971	24.2177		7.02855	28.7165			-0.0308	108.905		0.94137	110.094		1.96985	108.487		3.01477	58.8143		4.01296	49.4944		4.99366	94.9254		5.99546	42.2754		7.00308	106.222				4	30
1.03467	5.666		2.01052	4.04128		3.04087	18.1474		3.99192	18.505		4.96085	16.4447		6.00491	1.58204		7.01104	18.5607			-0.01131	101.005		0.99828	115.256		1.94512	106.478		2.96257	71.2019		3.98936	48.2351		4.99997	55.9378		6.02048	58.1958		7.09127	52.4775
0.92445	7.17923		1.9412	6.22187		2.99541	43.6438		4.00009	19.4944		5.01195	3.59328		5.96536	5.40932		6.99014	16.1992			0.01018	71.7885		0.96754	77.7692		1.92982	107.394		3.0198	56.8495		4.07954	50.8763		5.03352	70.6443		6.00512	99.4755		6.98834	46.2054			DNA + yeast topoII + 100 uM ICR187 + 100uM eto	1	72
1.08094	2.33591		1.93638	8.40286		3.00888	47.6888		4.0156	12.0807		4.99145	3.85274		5.96989	5.79717		6.99523	22.6021			-0.02184	57.3924		1.00152	82.4258		1.99169	49.826		3.04245	106.91		3.99469	52.119		5.0186	67.4986		5.91359	109.788		7.01921	55.4795				2	71
0.98932	45.8909		1.8949	7.06514		3.00023	51.7422		4.0209	12.2413		5.02903	14.3149		5.98589	6.9064		6.99625	21.9244			0.01603	61.3633		0.86398	106.884		1.98836	72.2063		3.03392	107.991		4.02851	68.6925		5.00493	108.037		6.02237	107.226		6.94164	62.2642				3	73
0.99421	2.85672		1.93854	12.5236		3.0137	6.42893		3.99228	23.1722		4.97602	17.7897		6.02052	26.9817		7.01094	20.828			-0.1035	108.669		1.00873	75.5326		2.00922	72.2549		3.00441	62.0499		3.99894	57.7442		4.98474	101.402		5.98347	73.8477		7.02157	69.5104
0.96031	5.22115		1.97528	13.066		3.06342	15.8376		3.95949	4.21389		4.92189	10.4724		6.04864	10.7927		6.99777	18.0413			-0.02106	49.6955		1.02302	70.7798		1.96461	105.064		2.98708	51.3148		4.082	50.7633		4.99602	76.874		6.06073	73.4566		6.97688	49.7582
0.97863	5.18673		2.02398	17.3441		3.03481	14.731		3.97644	4.28408		4.99875	38.4		6.03427	2.36789		7.02897	18.6779			0.05433	103.96		0.95794	105.7		2.03231	109.583		2.94884	107.57		4.00558	37.957		5.03095	72.3712		5.92718	72.5027		7.00635	84.2892
1.02343	1.02439		1.98589	17.4148		2.99666	43.8446		4.02385	8.55877		5.00525	35.1628		5.97855	2.7455		6.99303	39.4564			0.00151	85.7141		0.9938	74.4472		2.0423	75.0246		2.97158	106.931		4.016	46.0913		4.99057	59.2234		5.99342	113.264		7.01047	71.0288
0.91114	2.58372		2.00919	19.8838		2.99538	54.5241		4.03197	22.7224		4.9936	46.927		6.00403	2.39969		6.99314	42.4774			-0.00856	104.071		1.00184	68.7789		1.9835	103.992		3.02397	103.363		3.96607	68.0787		4.99944	118.993		5.99448	69.6938		6.99842	50.8816
0.96542	7.71148		2.10571	7.71046		2.90875	2.31563		4.005	22.1643		4.99918	46.8409		5.95154	2.76618		7.01898	40.2278			-0.04047	105.032		0.98257	53.4906		2.00637	116.368		2.98024	69.4613		4.00496	62.1523		4.98609	73.7656		5.99544	111.595		6.88504	53.1637
0.91883	2.79007		2.00503	28.3109		3.06264	3.39503		4.03728	28.8388		5.00795	1.64298		5.95411	2.82178		7.00278	20.4416			0.00411	70.178		0.9999	116.121		2.00413	56.4131		2.92899	102.661		3.99523	64.1443		5.0189	73.2541		6.01972	68.4886		7.07784	59.4729
0.95023	5.92222		2.00526	1.97732		2.9824	2.25987		4.00828	34.6464		5.04728	13.1771		5.95702	2.832		7.02722	7.55275			-0.13126	109.381		1.01508	103.961		1.99859	112.906		3.02689	60.1181		4.0158	62.2298		5.00713	70.0719		5.98186	75.4528		7.01268	55.3733
0.97014	8.2626		1.96842	15.2712		2.97682	2.91364		4.04319	37.5618		4.9851	22.3386		6.01792	5.61336		6.96603	53.9107			-0.05485	110.875		0.97785	77.0788		2.05411	71.5676		2.97949	69.4677		4.01491	57.402		5.02511	106.641		6.04988	112.1		7.03313	67.6713
1.02011	24.387		2.03301	10.1593		3.00387	5.50532		4.02233	28.6047		4.99412	24.4248		5.99952	5.05175		6.99639	17.2198			-0.12201	109.953		1.00893	66.7932		1.93835	104.586		3.02704	55.1101		3.99611	19.9624		4.99947	59.6728		5.99665	110.54		7.00063	60.6014
0.99761	21.4446		2.01043	34.2111		3.08317	7.58346		3.97538	31.6567		5.05349	4.77281		5.96887	5.04953		6.97848	23.4144			-0.03569	110.088		1.03744	77.3		2.01376	110.493		3.00617	66.825		4.00642	49.8365		4.99542	87.82		5.94578	110.923		6.93305	57.9762
0.99713	45.9834		2.05788	9.01494		2.9851	1.80408		4.00143	27.49		5.02793	4.68977		5.9995	5.32815		7.01392	35.5216			-0.01994	102.428		1.05505	104.127		1.9926	49.3168		2.97533	74.0642		4.05466	59.059		4.99966	74.9638		5.96688	114.052		7.03991	67.4716
0.96608	19.1038		2.01336	11.8242		3.02214	7.8527		4.0124	36.4991		4.94678	6.60903		5.96464	5.75786		7.01302	26.0165			0.08909	111.356		1.00024	62.2782		1.98701	57.7292		3.00301	102.453		3.90506	51.869		4.91527	67.3316		6.03885	112.547		6.98785	56.6196
1.04959	19.6938		2.00913	23.9318		2.9189	3.93699		4.03077	42.1035		5.03617	5.85808		5.93352	10.0455		7.02789	37.4626			0.08069	110.714		0.96485	113.873		2.02107	109.691		3.04763	108.984		3.8716	57.9603		4.9893	102.742		5.99419	106.901		7.02213	70.7933
0.99021	19.8089		2.06676	9.38758		2.97256	4.6253		4.00545	24.995		4.9597	10.3087		6.03675	14.9854		7.01279	48.0339			0.09794	109.074		1.0686	106.308		2.02376	68.0648		2.98992	62.398		4.01507	65.9601		5.04232	112.245		5.96451	115.333		6.99051	109.54
1.02851	20.3064		1.99427	16.0847		2.92467	7.14137		4.03912	30.9971		4.97259	2.26458		6.00851	8.70342		7.00405	1.91111			-0.03316	114.294		0.94077	109.903		2.00158	98.8484		2.93533	106.149		3.98029	67.504		5.03799	108.877		5.98145	111.242		7.03002	70.9579
1.0122	19.7621		1.99136	26.9261		2.94589	7.38489		3.96528	2.02896		4.93917	3.28572		6.06035	8.05664		7.04051	4.08051			-0.00833	105.234		1.03635	72.7476		2.08969	106.903		3.00139	94.905		3.94615	59.9463		5.01722	57.492		6.01568	73.6761		7.08917	63.2151
0.98412	17.2363		2.00259	42.9251		2.97993	8.04951		3.98241	27.0686		4.99094	21.4245		6.02982	7.90009		6.99761	44.9031			-0.00268	86.0583		1.01911	112.801		1.95902	75.8381		2.96462	57.0812		3.95572	55.4434		5.01598	49.5584		5.9955	93.3055		7.0605	62.1597
1.00954	37.3438		1.97294	1.92863		2.96501	11.2549		3.99827	10.0864		4.99206	15.7621		6.01255	7.9543		6.99624	52.0675			-0.00452	72.876		1.00797	71.0647		2.032	109.289		2.98161	75.6555		4.13861	56.3788		5.04244	107.064		6.02785	111.832		7.007	109.881
1.04125	1.90439		2.03206	2.3031		2.97366	18.7747		3.97856	18.2193		4.98821	24.257		6.04782	7.42518		7.01956	26.2904			0.03693	112.816		0.97398	76.5621		1.99547	82.7085		3.05956	57.9286		4.0172	58.7175		5.03613	71.6069		5.98123	76.4626		6.9871	56.963
0.99057	2.86646		1.88112	2.01759		3.01598	13.5749		3.97732	43.8352		4.979	17.6558		6.05662	10.0102		7.01903	14.2409			-0.05446	110.931		0.98915	61.3192		1.94446	109.25		2.99466	112.437		3.88063	55.3363		5.02438	112.319		6.02438	54.0347		7.00275	41.8568
1.05413	8.69124		2.0884	4.04022		3.03581	13.5212		3.97883	44.7495		4.9676	15.749		6.05669	12.2208		6.97527	31.4782			-0.13217	109.039		0.9611	111.076		1.92644	104.025		3.04369	70.0369		3.93541	57.2368		5.05758	110.923		5.94943	107.273		7.01425	58.735
1.05129	16.2425		1.93711	6.6072		2.9778	22.4805		4.00995	19.858		5.08418	11.1052		5.92538	10.1911		6.97726	41.0366			0.03117	61.1834		1.00475	48.5589		2.02799	110.276		2.99375	69.9628		3.92845	52.8873		4.95909	73.0706		6.05814	107.162		7.00807	66.9075
0.98097	2.28517		2.02303	7.71927		3.01065	52.1768		3.98517	29.4534		5.02748	18.2214		6.05459	11.4114		6.95869	33.0828			-0.01182	63.7179		1.06534	104.309		2.0314	68.3888		2.95891	104.561		3.98462	68.3261		4.99687	37.8814		5.97273	105.254		6.9789	57.5821
0.95544	2.81158		1.99346	24.7292		3.00587	49.7175		4.02572	36.7625		4.98707	14.4443		6.0118	15.5805		6.97242	16.7132			0.03584	115.268		1.01586	70.2927		2.06571	109.896		2.98406	105.403		3.90923	51.7715		4.99928	101.087		5.95347	106.657		7.05002	52.8371
1.01666	8.65041		2.03502	9.8074		3.00065	43.0052		4.00329	48.7668		4.99576	7.92777		6.05134	14.0813		6.97462	16.7686			0.04701	74.5914		1.0179	70.5434		2.03566	110.66		2.98071	61.1795		4.08153	54.8854		4.98545	58.551		5.98806	42.9702		6.9677	66.2546
1.06931	9.43872		1.98735	31.276		3.01264	52.3392		3.98532	52.6684		5.01192	8.9799		6.00272	16.0597		7.00637	54.7507			0.07178	74.9706		0.93918	109.373		2.00585	74.7471		3.11056	108.875		4.00362	27.3049		4.9443	111.507		6.00779	115.657		6.98644	43.7755
1.03484	9.88959		1.99303	36.1009		3.00155	49.8284		4.01399	20.1704		4.99919	23.3895		5.99694	11.816		6.96993	27.1676			0.06212	106.604		1.02115	107.828		1.97881	72.8858		2.99722	66.1031		4.02727	48.3304		5.01427	79.3843		6.01071	102.035		7.00422	73.4278
0.98451	10.1627		2.05877	11.9313		2.99747	40.15		3.9739	18.8613		4.99137	31.8281		6.03494	12.4918		6.99867	41.9385			0.01687	74.754		1.0864	106.298		1.93268	107.733		3.00443	73.7639		4.11052	57.9449		5.04426	66.9418		6.00816	109.135		7.00253	47.0191
1.04051	8.65516		1.96463	17.5776		3.00748	51.7052		4.00568	31.1076		5.00983	51.5926		5.96845	13.3361		7.01426	49.3835			0.07621	75.882		0.97325	106.575		1.98813	78.5091		2.97673	65.1819		4.02174	60.4353		4.97882	52.6739		5.99349	104.802		7.00277	49.3116
1.07829	9.23396		1.97663	13.7428		3.00973	52.4097		4.04622	32.685		4.96019	15.8629		5.99978	12.169		6.98051	54.4171			0.02112	109.586		1.13586	106.659		2.00643	92.9692		3.0107	82.9231		3.87006	56.7396		4.99471	84.8901		6.0253	113.913		7.04235	58.8642
1.0062	13.6018		2.00201	18.5476		2.96263	2.21467		3.98834	35.7602		5.01888	1.7782		6.04201	15.5998		6.97188	2.37323			-0.000320411	112.913		0.98914	51.9247		1.97382	73.7756		2.96114	73.7176		3.99842	43.1024		5.03388	106.136		6.00431	96.1113		7.05816	57.7408
1.00691	8.37054		1.99185	51.0666		2.97261	1.67039		4.0042	49.405		4.94244	3.12819		6.00666	19.3082		6.98933	54.8559			-0.05773	107.494		0.98577	73.7303		2.00259	69.2495		3.0543	102.044		3.89006	53.2547		4.99821	43.6076		6.02613	73.2009		7.0967	58.4097
0.9492	3.21985		2.00069	47.966		3.03149	18.2403		4.04	2.05917		4.9793	2.59351		6.02694	30.729		6.97386	31.1851			-0.0079	76.0824		1.00106	101.308		1.92215	107.885		2.99593	61.4363		3.88387	52.9414		4.98726	95.2279		6.00991	69.0775		7.05487	56.635
0.9379	13.2747		2.00904	50.1307		2.99945	20.3528		3.97589	4.08371		5.03064	2.73448		6.01117	43.3618		6.99155	40.7376			-0.000188714	92.6558		0.90106	108.421		1.9945	114.42		3.02939	69.2804		3.93922	49.6082		4.99732	60.1407		6.04549	114.63		7.01275	55.4834
0.95394	13.4987		2.00352	9.29592		2.9672	20.3279		4.02433	22.354		5.00445	45.8984		6.00096	49.4788		7.02406	48.63			0.0493	106.23		1.03587	113.592		1.95031	110.918		3.00235	105.59		3.95904	63.8399		4.93021	67.5101		5.94901	108.857		7.09278	62.3898
0.89053	2.51192		2.09264	6.73647		3.04402	1.8787		3.97235	35.6185		4.95926	2.60151		5.97459	4.37744		6.98986	54.2067			0.038	112.196		1.01573	106.985		1.98272	111		3.01037	83.8504		3.94733	59.2207		5.03596	110.942		6.01528	116.241		6.97915	47.5627
0.99018	3.67977		1.92431	7.67659		2.98532	2.22489		4.03362	37.0136		5.09323	6.81586		6.01558	20.2036		7.03009	7.27696			-0.05584	109.563		1.00467	111.172		2.07747	108.152		2.96706	109.809		4.00127	60.3813		5.03235	57.7262		5.94224	106.07		6.97834	56.4061
0.86803	3.9019		1.98215	6.39495		2.97174	15.935		3.97937	33.0515		5.00794	8.97217		5.961	28.7142		7.00576	7.32086			-0.05815	110.451		1.05245	111.569		2.0391	70.0973		2.97766	108.562		3.99333	61.48		4.97766	76.9878		5.96111	74.4734		6.9937	79.3095
1.06774	4.66504		1.94228	3.2275		2.99876	36.0088		4.03272	33.6153		4.95441	9.08493		6.0059	35.524		7.00597	7.80564						1.09979	107.564		2.10656	109.003		3.00548	53.5147		4.02313	55.0951		5.02482	106.851		6.01097	74.5499		7.00209	47.867
1.02461	9.59233		2.01157	14.9658		2.99463	24.9043		4.0261	34.3518		5.01136	13.765		6.01615	5.06406		7.02396	8.57752						1.04594	104.587		2.00336	114.091		3.04029	111.48		3.9725	62.2175		5.00805	86.2794		5.99636	116.944		7.00646	74.0449
0.92779	1.96854		1.90058	7.35102		3.0273	19.3565		3.97778	48.5881		5.06007	13.2268		6.02408	15.5975		7.02842	9.0892						0.99517	64.1283		2.00441	51.5688		2.98973	94.7261		4.02162	53.7457		4.97036	103.861		5.99819	71.2136		6.94362	69.9843
0.93199	1.78833		1.92982	8.13502		2.98691	30.9969		4.03991	42.16		5.02065	1.50405		6.04095	15.5584		7.03203	49.9104						0.99557	100.737		2.02026	73.821		2.95518	110.289		4.00117	105.293		5.02064	104.921		6.02837	108.242		6.98394	59.4648
0.98459	25.5594		1.96834	4.13306		3.00643	30.1504		3.97527	4.55681		4.99756	4.75645		6.04732	17.7764		6.97495	25.4698						1.02339	100.709		1.98731	91.9283		2.98339	107.348		3.91188	52.1215		4.95972	66.4472		6.01184	70.6299		6.99453	16.3955
0.99907	53.9773		1.96913	18.6904		3.01002	28.9714		4.02039	22.6214		4.99203	5.18112		6.02639	17.5621		7.0141	38.9779						0.9845	53.3132		1.9705	64.5644		3.02142	109.451		3.91918	51.9838		4.97154	53.7892		5.98688	104.898		6.95716	63.1308
0.89975	2.222		1.98054	23.4308		2.98848	27.4077		4.02275	46.452		4.97278	13.1061		6.00799	17.0031		6.97684	44.9897						0.96899	72.397		1.98889	66.6132		3.07044	103.133		3.83975	57.7979		4.98165	69.31		6.01183	58.5107		7.0686	53.4398
0.86784	2.32592		1.99793	46.508		3.00445	31.9721		3.99985	48.259		4.93571	13.2099		6.04202	16.7666		6.96237	51.6373						0.96343	105.727		1.96482	74.3607		2.97981	72.9419		3.88636	57.3453		5.01344	97.9168		5.99633	65.7614		7.00805	63.3415
1.03915	9.5663		1.90129	7.93758		2.97958	22.3591		4.03114	21.1505		5.03194	14.6131		6.00357	40.7691		6.96031	3.96187						1.00033	96.446		1.98168	79.7643		3.00126	51.2183		4.00298	49.941		5.01907	112.092		6.07487	106.981		7.0659	53.6033
0.97887	1.98432		2.04488	7.79172		3.00237	46.18		3.96468	37.2556		4.97339	20.4712		5.98923	44.2795		6.98147	23.3511						1.01252	56.9052		1.93008	106.136		3.02364	104.703		4.08417	54.3706		5.03409	102.725		6.0243	76.0596		7.0189	61.9704
1.01483	25.9977		2.03031	6.68775		2.93273	1.78347		3.9876	1.55714		4.99248	1.66538		5.99155	44.0149		6.96536	33.3374						1.05852	106.891		1.97193	71.2318		2.97103	102.522		3.99735	76.0855		5.01491	110.291		5.98578	102.28		7.03744	64.5781
0.9984	36.5104		1.93009	7.31257		3.05996	15.2221		4.0305	29.6872		4.9809	9.53743		6.04286	2.21679		7.04057	33.369						0.94767	107.521		2.11917	109.599		2.94905	56.0509		3.92385	55.0672		5.02936	101.558		6.01159	74.5991		6.89241	53.529
0.99956	48.135		1.92957	8.04245		3.00214	35.6747		3.96231	30.9875		5.02322	24.8035		5.99762	6.53053		6.97886	33.7385						0.96685	111.261		1.98083	71.3247		2.99755	76.7699		3.96426	47.4732		4.97902	97.6487		6.0072	105.245		6.92942	63.5359
0.87875	2.02432		1.98499	9.20667		2.98055	4.18333		4.01943	27.9493		4.98846	42.3149		6.00769	52.7132		7.04126	33.7739						1.01392	63.1702		1.96904	104.321		2.97365	53.0565		4.06721	58.7159		4.99147	101.417		6.00357	104.967		6.98179	59.8128
0.87887	2.58242		1.99485	12.0043		2.90043	6.78872		4.02803	37.7758		5.0479	4.2654		5.96566	3.61627		7.01177	34.5959						1.0109	51.1175		1.99071	72.2869		3.01472	105.939		3.97902	60.5158		4.95106	67.8658		6.0324	105.726		7.0522	59.0494
0.93608	7.25534		1.95855	12.4146		3.05982	5.2116		3.96146	4.95973		4.9739	3.44302		6.0049	20.4323		7.03175	34.7608						1.00553	93.4515		1.94781	109.805		2.91308	108.669		4.00344	74.6179		4.99828	101.647		5.9897	67.1868		7.09623	53.9186
1.00303	26.3171		2.05152	13.8823		3.01732	5.55739		3.99885	5.95226		4.94853	6.95226		6.00724	1.91775		6.99363	39.9876						0.93196	106.905		2.0679	108.986		2.9874	77.3224		3.96384	49.034		5.04009	73.0301		5.98672	76.777		6.95484	65.3103
0.95774	5.05396		2.01365	12.9427		3.05299	11.6964		3.98987	44.0237		4.9976	7.37514		5.92904	7.3416		6.98525	47.6699						0.90738	108.008		1.99805	39.4016		3.0038	57.1192		3.99646	83.575		4.9934	117.04		5.97221	77.4451		6.99014	43.3478
1.05572	5.18605		1.9335	12.4695		3.0007	11.9217		4.01818	44.4315		5.02882	15.5642		6.00691	37.3983		6.97502	48.2578						1.04032	74.9416		1.95311	71.6758		3.01247	110.118		4.01667	68.0749		5.00149	98.6293		6.02568	102.924		6.98141	52.8458
1.0583	5.16443		2.01356	29.1412		2.91768	4.73609		3.98246	8.12037		4.94267	11.8485		5.98712	20.7599		7.00365	49.5261						1.01347	105.816		2.00651	112.784		2.98762	73.9574		3.99529	85.975		4.92163	107.108		6.01487	115.943		7.0036	44.1903
1.05649	15.5766		1.9984	28.6496		3.07011	5.46408		4.02871	37.2612		4.9605	4.24612		5.95782	20.7401		6.98761	23.6051						1.01781	52.5989		1.96187	107.718		3.00596	55.2146		4.06198	50.5387		4.98963	117.238		5.9985	58.1858		7.00233	66.6955
0.99987	38.3963		1.98578	50.5377		2.9864	11.2766		3.97218	26.1253		5.0982	7.39523		5.99842	6.0639		6.9819	32.8806						0.93023	112.475		1.9981	23.6055		3.02422	100.937		3.86095	56.902		5.04519	108.987		6.02441	109.101		7.01731	73.3569
0.95628	7.27018		1.92963	4.95312		3.04928	6.02267		4.03219	6.23138		5.01922	6.88274		5.95407	11.3926		6.9613	30.241						1.00224	115.873		1.94007	75.1778		3.00847	76.8902		4.11173	52.653		4.98165	105.413		6.00783	109.881		6.96855	70.0607
0.99811	47.2881		2.08018	9.01963		2.9901	30.7402		4.02321	25.1519		4.97591	2.10195		5.94369	11.4553		7.00699	31.9283						0.96584	112.413		2.0153	76.8227		2.9985	81.3838		4.05247	56.7906		5.03967	111.845		6.00645	60.6291		7.0235	60.7273
1.00448	15.5008		2.05107	13.617		3.00565	42.9405		3.97581	31.6856		5.0576	3.08999		5.95535	7.14278		7.04804	8.10885						1.09116	107.369		1.98889	107.159		3.00201	112.312		3.94677	54.2122		4.99513	60.9966		6.00513	110.514		7.00807	72.9189
1.03314	11.2642		2.01606	13.142		3.06852	5.09284		3.96632	40.9517		5.08163	7.78359		5.96453	5.77417		7.02422	24.6558						0.91405	107.801		1.98827	90.9102		2.986	66.1667		4.03018	61.0762		5.00515	78.8366		6.03872	113.509		6.97316	49.9517
0.97792	12.8634		1.96364	18.2828		3.05895	6.9102		4.00454	33.5019		4.97593	23.1193		5.96395	12.0846		6.96593	24.585						0.98706	108.701		2.01125	99.8464		3.02226	65.4311		3.99356	86.8017		4.99327	120.079		6.00394	108.249		7.05883	53.1314
0.9959	18.6602		1.98953	22.4269		3.04301	4.22625		3.95909	42.4417		4.93731	14.4193		5.93576	8.09836		7.00892	29.9736						0.99012	101.96		1.99394	101.982		2.99343	59.7959		4.06434	54.5589		5.0458	66.3939		6.02162	90.4583		7.10704	59.337
1.01153	21.6329		1.99935	48.5743		2.98414	4.13013		4.02906	7.22077		5.02665	14.7765		6.01568	13.6627		6.99288	54.4202						1.02595	77.9846		2.03005	109.827		2.95875	75.9046		4.09226	53.4744		4.9999	67.1016		5.9384	107.917		6.93424	68.6113
1.00863	53.7527		1.94482	11.6695		3.04282	6.59961		4.03407	42.576		5.0064	46.6786		5.97471	12.6512		6.98047	54.248						1.03983	109.46		2.02473	104.087		2.98064	73.7193		4.00163	94.3259		5.08666	67.3961		5.94245	72.1281		6.96586	53.2294
0.95099	1.89063		2.00977	10.1051		3.01085	9.80361		4.01712	42.6954		4.98007	1.13569		6.00361	21.4778		7.00446	7.3764						0.91867	107.567		1.92084	108.689		2.95533	109.394		4.00907	67.4066		4.9589	66.9008		5.91453	107.421		6.94536	69.0161
1.058	2.10909		1.97604	11.0709		3.01013	13.1361		3.97816	29.3615		4.94323	3.69017		6.01828	21.6767		6.99221	33.2285						0.99277	93.757		2.02555	113.995		2.89331	109.941		3.99703	47.099		4.97958	107.037		5.98089	57.9529		7.05251	53.3613
1.0134	8.12501		1.99204	9.68003		2.98008	15.0422		4.00668	11.9523		5.01367	5.02857		5.99992	21.8542		7.00109	12.3549						0.9612	103.329		2.04357	109.042		2.92752	109.453		4.03192	63.7388		4.97677	105.403		5.98328	108.466		6.92988	63.9358
0.99034	12.7246		2.00209	30.3328		3.01495	20.7161		4.03735	29.6034		5.00545	1.964		6.00319	19.0821		7.02468	27.5705						1.02725	110.072		2.00344	64.7078		3.02524	101.691		3.90548	50.1026		5.05592	102.837		5.99774	65.7534		7.10598	63.1765
1.05565	13.0809		1.92401	5.05675		2.96859	19.3105		4.02962	41.2368		5.00301	9.2458		5.99426	14.5851		6.97012	35.9904						1.00282	62.8393		2.03075	114.853		3.01527	70.7422		3.92442	55.6389		4.9929	73.8606		5.97062	107.865		6.93429	61.6691
0.98697	14.7501		1.93829	13.2973		2.96203	23.6961		4.00579	52.9564		4.98813	43.272		5.96059	14.5431		6.99443	35.9406						0.92564	108.147		2.00475	115.576		3.01995	55.0025		3.97761	40.858		4.98751	37.7845		6.01923	116.822		6.8873	53.3356
0.97343	20.029		1.97367	1.59227		3.00982	1.48152		4.02488	34.1182		5.03895	6.70421		5.99888	13.1395		6.9495	5.073						0.944	110.104		1.96676	69.3358		2.96156	107.318		3.91812	55.1371		5.00326	20.3348		6.01494	111.648		7.05383	69.7401
1.03586	2.72358		2.00571	2.039		3.0093	2.0639		4.03147	33.8776		5.0818	8.59806		6.05273	11.5042		6.99398	22.1073						0.99335	106.123		1.99784	71.6219		3.03876	65.718		4.08481	51.1659		5.0001	45.3041		6.01985	69.782		7.08811	52.3025
1.03335	2.17329		2.00818	1.93568		3.01017	2.69292		4.00604	5.87889		5.05201	5.82992		6.01918	24.2503		7.01303	14.3805						1.11351	106.883		2.04278	74.2421		2.95113	106.075		4.08137	53.4403		4.99224	97.5501		6.07583	112.246		7.0009	91.3418
0.95372	2.45395		1.96443	11.3308		3.04126	6.45385		3.94986	5.3462		4.95134	15.7706		5.96773	9.78916		6.96873	16.079						1.00829	111.267		2.06228	107.522		3.04544	70.434		3.87578	56.9319		5.04956	67.1466		6.0138	85.3568		7.03457	61.4941
1.04388	1.67865		2.00664	47.4242		3.07088	8.15312		3.9818	23.702		4.9817	15.5919		5.95905	9.61296		7.00801	38.5124						0.92577	104.351		2.01908	106.594		2.99162	75.8001		4.02422	59.0019		5.04547	109.328		5.96853	75.3078		7.00027	81.9347
1.13434	2.17894		2.08558	3.03674		3.07365	8.28282		3.99629	52.404		4.99378	43.1409		6.00971	10.3926		6.98861	47.742						0.98818	68.3456		1.9318	110.72		2.97352	72.0773		3.8862	55.7701		4.97037	110.88		5.93674	109.661		7.01519	68.6183
1.07519	7.53899		1.99881	54.8061		3.04819	13.5197		3.99351	33.0742		5.00121	50.3192		6.01095	30.169		7.0084	34.2826						1.06869	109.537		2.01819	64.7711		3.02226	69.3805		3.91807	53.1197		5.00104	80.6571		6.0086	67.7473		6.97055	65.2473
0.95284	11.3024		2.00862	52.4129		3.02208	6.77931		4.02363	13.8194		5.02324	7.4035		5.99223	23.7421		6.97682	36.1809						0.99549	101.402		1.99368	71.3661		2.97658	103.28		3.99568	44.5445		4.9961	59.3329		5.9407	72.9233		7.00033	64.4412
0.992	44.262		2.00112	40.5915		3.0904	6.72784		3.97645	25.8429		4.9616	10.2247		5.97247	22.9549		6.99695	41.2253						0.98135	111.695		2.00443	100.749		3.00009	66.0915		4.00996	69.7261		4.94338	106.361		6.00445	112.636		6.95723	64.3553
0.87187	3.03126		1.93022	2.64757		2.94164	10.1712		3.98501	33.7448		5.05747	10.4649		6.02297	24.8696		6.96366	11.582						1.00767	65.2674		2.06682	106.533		3.05542	109.478		4.06838	50.777		5.01209	102.946		6.00664	106.81		6.99396	94.4494
1.0289	2.44775		2.05551	5.35577		2.97361	9.19347		3.96977	3.9516		5.05699	10.4447		5.9767	1.59753		6.98629	23.7394						0.97843	104.364		2.00846	116.607		3.01392	62.8369		4.04357	62.0641		5.04605	73.6923		6.02636	76.508		6.96412	58.1429
0.95079	10.4947		1.98955	7.82695		2.94464	12.5775		3.97622	3.88866		5.03462	2.77374		5.96132	16.2134		6.9849	27.7018						1.00514	113.226		1.98692	58.0431		2.97639	108.131		3.99861	53.0341		4.97641	104.803		5.99934	61.2969		7.01781	60.9673
0.9866	1.88503		1.94637	7.46346		3.00493	15.494		4.01706	10.2853		4.98126	14.2872		5.98005	1.63249		7.00073	19.6076						1.04766	109.107		2.00389	54.2684		2.96051	65.9196		4.0077	74.9671		5.01804	76.4087		5.98445	73.8943		7.048	54.5446
1.05562	1.8684		2.11966	3.63634		3.00957	25.9197		3.9845	39.3897		4.97613	26.5157		5.96059	2.02113		6.98255	20.6002						1.08364	108.931		2.01777	107.915		2.96063	107.305		3.97222	62.7943		5.00304	48.2987		6.01251	69.0689		7.02123	55.5585
1.01295	3.31612		1.94252	9.34021		2.99095	31.0745		3.98033	41.6246		5.00782	35.6435		6.01429	2.97779		6.99344	43.7692						0.97277	112.936		1.88814	109.889		3.02858	71.9609		4.07043	59.1559		4.99672	68.958		6.02818	110.134		7.01764	67.4975
0.98103	12.6463		2.00083	21.8899		2.99857	35.7049		3.96995	43.1371		5.09502	10.605		6.0074	4.19698		7.01848	44.7704						1.0338	109.419		1.9655	74.5581		3.07332	102.226		4.16799	57.8486		4.97909	48.4382		6.00088	66.7282		7.02397	55.9259
0.95776	12.5849		2.02783	22.0269		2.96939	22.0059		3.97813	31.6457		4.96611	17.4972		5.93209	6.22739		6.99356	44.5236						1.13207	106.705		1.90327	107.401		3.00382	48.9109		3.92031	51.1428		4.98102	56.3724		5.96665	106.386		7.02856	71.0154
0.9928	15.6447		2.01272	17.3104		2.98178	18.9063		4.02703	27.3164		4.92551	10.9982		6.06538	6.22485		6.97042	37.0529						0.94945	75.178		2.00895	75.8723		3.00613	96.781		3.94171	57.1588		4.99525	101.656		5.98467	56.591		7.01967	55.1835
1.05873	16.8234		2.01353	14.6975		3.02552	17.7392		3.98964	27.9772		5.05969	12.393		6.03212	9.55745		6.99531	42.4491						1.00346	92.2421		2.00228	78.8021		3.00952	74.1373		3.94604	53.1278		5.00197	52.286		6.01508	108.946		7.00434	62.8181
0.94555	1.3437		1.99767	19.0833		3.00337	17.7684		4.00958	18.8419		4.99867	21.9322		6.03341	8.0472		6.99769	53.7326						0.97605	107.619		1.94612	71.0272		3.04777	74.1845		3.95719	58.2449		4.99344	87.8439		5.94792	106.189		6.97711	60.0325
0.99496	8.3632		2.00167	54.9682		3.02492	18.2621		4.04377	4.91145		5.02732	22.0847		5.93867	8.58907		7.02946	53.6926						0.99494	59.4505		2.01357	59.1672		3.03302	57.3181		4.09145	57.6802					5.96675	116.625		7.09451	59.7393
1.01067	29.2284		2.0272	20.7851		3.01287	18.3136		3.99537	12.6639		5.03112	16.9545		6.02974	27.9752		6.97751	5.53131						0.96246	110.486		1.98963	76.7602		2.96043	57.891		3.95379	57.7554					6.01489	55.1514		6.98275	72.8204
0.9937	33.1207		1.99181	21.8802		3.03582	17.5532		4.00358	1.33591		4.99748	54.0903		6.03874	19.8534		7.01628	23.2719						1.00685	60.4937		1.98975	113.992		3.00211	56.7378		3.94787	59.4545					5.97372	74.2197		7.00152	60.5552
1.02026	19.9611		1.98206	21.9928		2.96785	20.8466		4.03437	38.9457		4.99222	45.0196		6.04536	23.7853		7.00455	24.7389						1.05903	75.1586		1.99169	103.443		3.00196	91.0786		3.94952	58.1007					5.99748	65.2725		7.02943	54.492
1.00551	38.9202		1.99863	52.9952		2.97627	21.7092		3.98848	26.5816		4.93793	5.20342		6.03361	28.2035		6.97152	27.5793						0.96679	102.991		1.99364	95.8731		3.03612	110.954		4.0485	63.3713								6.95652	68.4613
0.96861	1.8673		1.97006	1.72845		2.99813	33.8144		4.014	28.4023		5.02246	6.10354		6.02547	19.659		6.97444	3.24502						1.04469	111.691		2.00233	64.869		3.0098	70.2143		4.00611	100.551								7.06112	69.9872
0.9015	3.6047		1.98544	2.26022		3.00251	38.6077		3.98896	51.43		5.05715	7.83843		6.00125	23.3331		7.00451	22.2584						0.99597	87.6682		1.99322	60.5424		3.02795	53.3192		4.00431	55.2421								7.00831	59.7737
1.02896	6.86067		2.01687	1.9573		3.06222	1.99781		4.02101	53.0528		5.0016	13.8178		5.98994	38.8414		6.99897	22.9272						1.03913	73.0487		1.9962	66.4823		2.9637	73.9353		3.90763	50.5071								7.08928	59.4775
1.06401	7.12915		2.00743	6.6661		2.92493	1.53963		3.98782	51.7972		4.94057	14.3162		5.98576	8.16956		6.9687	9.24262						1.06806	108.85		2.03729	114.117		2.98555	100.543		3.98452	51.1334								6.96344	52.2236
1.01606	13.7766		1.97952	5.45221		2.92746	2.34415		3.98467	20.4231		5.08994	8.5927		5.94858	8.85456		6.97567	32.5458						0.99197	103.31		2.03494	65.5895		2.99612	103.682		3.87058	57.7453								7.10661	52.8594
1.01287	50.0284		2.06675	5.69195		2.9839	7.81873		4.03603	6.80878		5.00017	9.3566		5.92992	11.9009		7.02089	45.5682						1.02122	101.493		1.9737	69.7519					4.03714	60.3067								7.05819	60.0906
0.9556	1.95146		1.96432	5.71796		3.02411	17.8754		3.99947	41.7822		4.96919	9.94448		6.03623	27.3868		7.00937	51.4124						0.99998	35.2273								3.92129	56.3138								7.01074	54.9504
1.06843	2.30438		1.99232	19.1524		3.00186	22.7995		3.97607	9.51272		4.94019	8.49		5.98139	29.2434		6.96209	2.04898						1.08594	106.131								4.09167	52.7896								6.97291	72.7815
0.95865	3.19619		2.00244	10.1348		3.05093	2.42552		3.96126	9.14578		5.02304	9.44528		5.98404	30.6227		7.0046	1.91885						0.9848	102.948																	6.97645	68.5226
0.97811	3.39731		1.9397	10.2298		2.93391	3.16035		3.98091	18.2539		5.01378	9.57504		5.99143	25.795		6.99213	50.1521						0.96609	70.5413
0.9074	2.3065		1.96303	10.207		3.00361	50.3887		3.9815	2.969		5.04603	9.82226		5.99831	32.5839		6.99609	8.55374						1.01085	75.0255
1.0858	2.6063		1.89976	2.90168		3.01985	4.29463		4.03377	38.0557		4.95176	4.51058		6.00892	37.9447		7.01435	24.2328						1.11409	106.78
1.0336	3.53626		1.93546	9.27925		2.95507	16.3569		4.02028	49.5583		4.97929	12.5991		5.99153	46.8686		6.99158	34.9058						0.95133	113.251
1.03894	4.29961		2.01256	51.7123		3.0183	23.6303		4.00295	54.5144		4.9347	8.39668		6.00763	45.0634		6.97155	15.7588
1.0477	7.24186		1.89992	6.77775		3.08226	4.77183		4.02552	10.4734		5.02675	18.7737		6.00184	38.9713		6.97281	19.0691
0.94429	17.6086		2.0606	5.65207		2.9378	4.23341		3.99326	28.7525		4.99132	27.1431		6.02132	37.5637		7.00582	12.6208
1.06529	12.884		2.0013	5.57247		2.97043	6.8672		4.0111	24.246		4.95666	11.4867		5.9922	33.9562		6.99655	19.7598
0.99995	53.6596		1.91715	6.5062		2.95293	11.5004		3.99853	30.8029		4.93784	14.7179		5.99495	29.3584		7.02727	12.8709
1.03226	10.5561		1.99927	18.2901		3.01985	18.7649		4.03001	33.2793		5.04365	13.0368		5.97913	35.4708		6.97627	15.4762
1.03065	10.5567		2.00409	26.0876		2.97017	18.7643		3.99638	19.2389		4.99967	15.439		5.98344	33.8887		6.9927	14.5286
1.0274	21.0716		1.99194	42.7181		3.03563	20.3579		4.02696	11.7422		5.00106	52.5645		6.01271	31.7377		7.00429	32.5602
0.94393	5.77644		2.06325	1.82526		2.96321	23.3199		3.96322	21.1757		5.02681	20.3657		5.98982	37.1101		6.9638	32.9598
0.99303	5.50716		2.03282	6.55161		2.92714	1.02602		4.03631	39.5193		5.02237	17.867		6.01777	40.6853		7.01723	42.1904
1.0152	16.5681		1.99166	6.42671		3.04818	1.72154		3.98355	38.9225		5.01688	17.7567		5.98808	39.3965		7.00994	44.3792
1.05266	15.5165		2.04291	14.4906		3.05696	1.80421		3.96586	38.5128		4.97549	18.779		6.02178	40.0242		7.03023	10.378
1.03543	18.8807		1.96694	12.8374		3.01326	2.50283		3.97454	47.2989		5.00392	22.8697		6.00071	47.0576		7.01043	49.7556
1.03272	20.0971		2.02779	17.7047		3.02353	18.5527		3.99826	29.8699		5.01908	33.7272		6.00369	46.6006		6.94955	8.00834
1.0055	23.589		1.98533	17.2387		3.00035	43.2995		4.0364	3.21764		5.00244	38.351		6.02227	41.971		6.98534	50.033
1.00152	43.1456		2.03392	18.1615		3.01103	14.8291		3.98083	36.4689		5.04296	5.20309		5.99007	42.3764		6.96899	49.9301
1.02937	21.6537		1.99314	31.7301		2.97737	20.195		4.02225	31.4156		5.06746	5.83403		5.996	42.6969		7.00965	10.6795
0.99679	48.0322		2.00817	49.5291		3.00069	2.22082		3.97195	34.5269		5.07956	7.08891		5.99835	43.7991		6.97894	38.0174
1.00797	53.4853		2.00015	38.1446		2.91012	3.83381		4.01968	35.2287		4.94101	7.98863		6.01236	43.3058		7.01112	18.8262
0.97518	2.0909		2.00208	50.4314		2.92574	5.7974		3.97844	34.856		4.91465	8.41436		6.0149	43.1706		6.9985	37.2839
0.8753	3.94563		2.00882	48.8264		2.97489	10.0436		3.96085	33.209		4.99745	1.72659		5.9688	30.7297		6.9855	11.324
1.03112	10.7684		2.04359	9.38649		3.01994	10.5872		4.02223	13.3881		4.9629	18.9222		5.97488	30.7333		7.00104	12.4008
0.95636	11.1082		1.97404	13.4685		3.04684	12.0858		4.01016	53.4422		4.99796	22.7271		5.98686	23.4438		7.01213	15.1099
0.94188	4.51365		1.94152	1.97117		3.02227	14.1138		4.02495	53.122		5.02416	27.8824		5.95849	23.7892		7.02004	27.0669
1.01535	1.8654		1.88021	2.36062		3.02214	13.2106		4.04871	4.30566		4.98958	33.6051		6.00181	27.7193		6.98872	21.6809
0.93396	3.86757		2.06712	6.97538		3.02339	12.982		4.00118	1.81627		4.99589	40.5738		5.99854	54.0102		6.98744	37.5982
0.97777	10.4601		1.98428	5.85241		3.03851	15.7952		4.03801	32.4654		4.99156	2.86723		5.96746	5.84664		6.99257	39.0254
0.98961	18.606		1.98634	14.8265		3.00864	26.3453		3.99805	42.8158		5.04607	4.92644		5.96561	2.14099		7.01329	51.6715
0.98472	5.3081		2.00198	16.9971		3.00036	42.6647		4.03316	35.787		5.0452	4.85182		6.02258	1.37164		7.02885	51.4326
0.98142	5.29796		2.02313	22.5392		2.97185	4.64467		3.97244	14.0111		4.99912	49.8559		6.0176	5.14442		7.02091	51.1566
1.00732	23.7406		1.97982	7.38934		3.09209	6.21214		3.97978	24.5097		4.98337	4.30626		5.99522	6.6149		7.03003	50.8426
0.98928	50.9529		2.02239	6.27296		2.94623	7.57861		4.01434	51.6234		5.05929	5.70355		6.06249	6.32568		7.0178	39.7198
0.95483	1.94932		1.89354	3.45733		3.00238	7.98513		3.98906	5.66504		5.00677	52.3268		5.93996	6.71349		6.98083	15.2744
0.89097	2.49413		1.97068	4.51593		3.03661	10.3409		3.9933	13.4129		5.02927	2.80622		6.02464	5.94041		7.01679	39.4946
0.97114	4.96495		1.92383	7.14534		2.96255	10.7442		4.00901	7.13385		5.05504	3.14877		6.0353	10.0017		7.04896	2.14235
1.04214	6.99551		1.98039	18.1674		3.04129	12.8722		3.97245	18.4542		5.0002	51.973		6.00621	5.43286		7.02878	3.0757
0.95844	7.89825		1.9907	18.8702		3.00456	13.1091		3.99159	40.6724		5.0422	12.9841		5.96691	14.4284		7.04095	7.01492
1.03039	11.3635		1.98645	23.6538		3.04901	13.8606		3.96077	36.8831		4.99309	12.7594		6.01366	8.94867		6.95507	8.54908
1.02349	14.9959		1.99593	41.6544		2.98082	15.5411		4.01484	31.0547		5.05049	12.5816		5.97011	10.0964		7.01603	6.99344
1.02682	21.8909		2.00287	54.1881		3.03966	17.353		4.00149	47.6846		4.98416	12.4312		5.94534	10.8452		6.99016	47.6119
1.02187	23.454		2.00964	51.9594		3.00447	38.5914		3.97691	53.161		5.04595	10.5015		5.97437	19.6011		7.01458	9.65253
0.98907	24.4469		1.92342	3.26422		3.00472	27.5888		3.99314	23.3362		5.06888	12.0944		6.03522	19.8221		7.02933	17.8061
0.98729	22.2653		2.07082	4.64791		2.99108	33.4693		3.99406	29.3282		5.00293	15.1948		5.95987	21.5766		6.99192	26.1468
1.00334	1.33596		2.01888	18.3855		2.99742	35.1189		4.01247	30.2188		4.99118	15.8552		5.97589	23.4623		7.01705	27.4297
0.97269	6.31247		2.00481	1.33089		2.95514	2.14404		3.97507	37.8666		4.96315	14.4958		5.95821	28.768		6.97525	11.5557
1.05416	5.53114		2.12348	2.67931		2.95318	2.18616		3.97005	48.5806		4.99054	27.0621		5.99116	6.03316		7.00126	12.6741
1.05065	4.40785		2.00557	16.6423		2.9567	1.81936		3.99697	3.3765		4.91978	6.1089		5.95442	29.9827		7.00984	17.6565
1.01533	3.62086		1.99596	38.5654		2.95456	17.4393		4.02141	3.69924		4.98263	4.65014		6.05579	8.07162		7.01481	25.8411
0.96567	12.5759		2.01151	50.6183		3.06222	1.61828		4.01009	7.47189		4.97632	5.76228		5.95401	6.8448		6.9902	22.4568
1.022	15.87		2.01165	51.2709		2.99222	4.54363		4.03409	35.3307		4.97104	9.91071		5.9592	5.81262		6.98112	31.53
0.96143	1.49194		1.97798	14.8044		3.01312	5.55564		3.98233	49.1182		5.05816	9.39246		5.97294	9.18224		7.0277	36.6792
0.98828	3.1983		1.99691	32.3434		2.96943	8.06079		3.9738	2.8272		5.00318	16.6709		5.99569	17.5218		7.00766	36.9609
0.96895	3.14152		2.00608	32.6694		3.08191	9.34456		3.97931	30.2725		5.00212	17.4761		5.96092	16.0252		6.96208	33.0546
1.00666	8.73585		1.99912	14.5466		3.03686	23.7805		4.01848	50.3254		5.02754	17.2584		6.0486	17.0729		7.0102	49.5574
1.08478	8.77792		1.94714	14.7554		3.07078	11.5496		4.01137	17.4563		4.98577	35.787		5.98503	19.5203		6.9754	30.8078
1.03286	16.4242		2.00547	42.6481		3.01515	16.5351		4.03221	34.672		5.0047	34.0568		5.97967	4.49851		7.01918	25.2518
1.01546	26.4234		1.99869	53.7403		3.02905	15.2494		4.0176	43.7201		4.99589	36.2311		5.95606	4.76058		7.0398	7.1998
0.95671	5.93625		1.9709	1.89161		2.98488	17.1783		4.01508	33.0245		4.99114	26.0336		5.96986	11.1252		6.98759	11.7568
1.00466	5.76451		1.99643	54.4474		3.00272	13.6147		3.99506	8.77593		5.01368	9.30485		5.9474	13.2713		6.97476	24.5631
0.92679	5.24965		1.9981	38.9763		2.97292	12.4696		4.00524	42.1333		5.04482	3.40062		6.00063	12.7302		7.01273	39.7515
1.04429	9.25781		2.05269	5.74877		3.02805	14.6476		4.03255	45.2863		4.95803	4.24068		6.01224	43.1786		6.98358	53.9202
1.01289	11.1846		1.99258	36.0043		3.03571	14.9111		4.03036	45.9356		5.02401	4.21027		6.01227	20.3372		6.98483	20.8591
1.05173	13.114		2.0316	12.0514		2.9612	18.8419		3.98472	3.73855		5.0737	8.71414		5.97897	33.4894		6.96805	2.38748
1.06286	17.956		2.05995	9.15203		2.97422	18.9883		3.97185	9.5314		4.93798	6.24517		5.98131	41.2031		6.97819	23.8336
1.0622	1.79767		1.98737	23.3148		2.9549	11.3255		3.99393	39.8619		4.97192	5.26784		6.02596	22.2444		7.00359	24.26
0.98523	5.32524		2.02075	1.94913		3.01965	1.05003		4.00362	45.9689		4.99952	5.56532		6.01265	39.5972		6.99283	11.5289
0.91845	5.29251		1.92956	3.00496		3.03566	1.64153		3.96478	20.0184		5.08038	7.01087		6.00075	45.008		7.01732	24.5342
1.00517	10.7373		2.0218	5.20003		3.05294	1.9167		4.02684	22.433		5.00029	7.62593		5.99216	50.1521		6.99945	42.8381
0.95767	13.6105		1.99241	33.1646		2.92383	1.94948		4.02887	39.8698		4.9591	8.16903		6.00291	54.1663		6.9908	51.2992
0.9658	14.0448		2.01919	26.7833		2.94038	2.16367		3.99995	54.4594		5.00623	8.51808		5.99675	51.829		6.96029	53.1167
0.98158	18.33		2.02359	6.46625		2.99529	10.0661		3.98417	52.6252		5.00577	23.7411		5.983	27.336		6.98399	47.4012
0.94798	17.3178		1.96945	2.77196		2.98075	1.83853		4.02225	5.30477		4.9965	28.6037		6.01153	35.8056		7.00269	20.7039
1.02049	21.9292		1.89932	6.96136		2.96805	3.88223		4.01768	7.23507		4.98181	35.4303		5.99127	46.203		6.99548	54.7958
1.04056	4.69332		2.05752	8.41213		2.92704	4.34636		3.99606	5.87562		5.00841	32.1507		5.98993	44.2959		7.03417	34.624
1.00677	6.55024		2.02221	6.72707		3.04138	1.82014		3.98206	53.2331		5.00014	50.8066		6.01984	3.38065		6.97046	37.0127
0.97209	8.13189		2.02052	23.2021		2.98837	12.6706		4.02956	4.09009		4.99762	51.6321		6.01569	7.80949		6.99413	8.22907
1.08939	2.45828		2.00016	29.9727		3.02759	1.64986		4.03637	3.73237		4.92021	8.32172		6.00274	15.7929		7.00242	18.5905
1.01414	2.70044		1.95778	16.544		3.00809	1.49816		3.9641	5.18477		4.97274	10.0031		6.02049	18.9954		6.97564	28.7996
1.01473	50.5981		2.03221	18.1865		2.92898	1.90793		4.02769	12.3464		4.96158	12.9632		6.02033	17.6949		7.00327	31.7653
1.10566	3.80105		1.99409	21.6061		2.9678	4.31956		3.96342	22.2372		4.95872	4.12319		6.01255	41.2001		7.03236	52.8519
0.97526	9.1581		2.00623	34.2079		3.09872	6.51128		3.99385	5.174		5.03864	3.22394		5.98724	36.4679		6.97587	50.2579
1.00587	10.1119		1.97693	21.9697		3.03931	17.885		3.95091	5.59911		4.98516	4.06745		6.02919	6.12226		6.97982	14.9417
0.98061	10.2547		2.03719	15.2872		2.99654	31.8443		3.97921	31.3897		4.91813	8.96745		6.00847	11.0807		6.97313	20.0479
1.02117	8.45195		2.04832	14.7054		3.02496	7.24226		4.01762	29.881		4.97591	10.9097		5.98916	14.2859		7.00944	14.36
1.03819	16.5537		2.03279	15.9652		3.01037	8.53699		4.01652	28.5849		5.02761	17.594		5.95406	14.831		6.9641	11.5867
1.02996	15.2705		2.01976	18.5423		3.05481	9.82801		3.98161	31.2745		4.97984	24.6587		6.02936	15.4556		6.97719	7.89635
0.99656	41.1698		1.99678	29.6814		3.07588	8.66389		3.99055	24.1269		5.01655	28.717		5.98479	21.5862		7.02271	41.3523
1.01038	50.4501		2.00289	41.5375		2.90997	7.27044		3.97577	50.4102		4.96684	9.60977		6.0101	22.4929		7.01762	37.035
0.87228	3.07778		2.0172	2.71537		3.06433	8.51517		3.97269	51.607		4.97858	15.5739		6.02152	18.0032		6.98294	28.922
0.9943	23.3426		2.02226	3.35596		3.00578	18.5536		4.02295	36.7751		4.99762	54.5315		5.95859	14.3778		7.01455	48.3039
1.03617	6.6775		1.97228	4.30296		2.98357	27.835		3.9851	28.7917		5.03291	3.41156		5.96349	16.3407		6.96721	53.7963
1.00906	50.2629		2.00365	32.7808		2.98502	27.683		4.0016	39.58		4.99655	54.1627		6.00442	19.16		7.01383	3.98932
0.98078	1.49449		1.94545	9.80104		3.00553	28.4169		4.03846	28.6659		5.01265	52.9823		5.99868	18.6529		7.02282	19.4366
1.06586	2.69303		1.91981	9.3415		3.0039	25.6861		4.01237	47.0899		4.99176	43.3385		6.04092	15.1987		7.02555	19.7868
1.06132	7.59726		2.00853	10.3361		3.0009	54.8883		3.99808	48.7963		4.95597	6.96871		6.028	22.8825		6.98789	30.2743
0.95562	8.44851		2.00548	15.8862		3.09377	3.71723		4.01271	35.3875		5.00701	31.6784		6.02194	23.3335		6.99891	30.1286
0.95317	10.7577		2.00136	34.8125		3.01245	11.7475		4.01551	33.5286		4.98703	41.6928		5.992	47.9461		7.01864	8.43579
0.98546	24.4668		2.00661	28.121		2.97848	26.4976		3.9729	5.28712		5.00168	5.47156		5.94953	3.27832		7.01305	19.6711
0.99	23.8651		2.11232	2.17883		2.93327	2.98029		4.02699	7.03269		5.04059	8.04979		5.98073	34.1113		6.9974	28.3471
0.96672	7.61659		2.11671	2.55589		2.9156	7.30636		4.00018	13.6245		5.05971	5.01016		6.01796	36.916		6.98988	45.613
1.06683	7.83386		2.08649	7.9576		2.92497	6.07136		3.99506	10.8638		5.04785	7.41923		6.06618	11.1055		6.9801	52.193
0.87932	3.92789		2.00093	45.3349		3.02844	9.48065		4.01566	11.1818		5.04582	9.78719		6.00369	51.0101		6.97291	18.4796
1.01512	4.99373		2.07618	5.54255		3.02131	10.296		4.00489	7.3072		4.98213	10.6412		5.97949	1.77439		6.9941	3.9831
0.94498	5.00905		1.96714	17.5656		2.98057	10.8456		3.98082	30.0946		4.95222	8.14491		6.02185	16.197		6.97507	44.2552
1.0529	6.24108		1.97894	1.71902		2.96878	18.3673		3.98554	1.50381		5.0043	7.70453		5.96351	23.8922		6.99515	41.7686
0.97249	21.9075		1.87828	2.65462		2.99191	21.2065		4.00758	27.8085		4.94209	7.37404		5.9548	2.32155		7.03248	16.528
1.00018	21.8507		2.01008	2.6986		3.00762	44.5851		4.01631	2.88694		5.07059	7.77048		6.01663	3.4955		7.00097	35.7047
1.03329	22.5739		2.06233	3.77857		2.99805	47.1362		4.00719	8.39857		5.0205	15.37		5.97595	8.32355		7.0375	52.9214
0.99568	45.2123		1.94302	5.19236		3.0061	49.1144		4.00189	17.0148		5.06096	10.6996		6.02298	10.3789		6.96305	53.887
0.99688	48.0585		1.98418	6.43873		2.99572	50.8419		3.99818	44.4815		5.0539	9.84549		6.035	9.85773		7.05252	2.05287
0.95853	1.82726		1.91382	6.09501		3.02802	3.38864		3.98231	4.60712		4.99404	10.5196		6.01243	10.7687		6.95594	6.03809
0.98333	4.81313		1.96483	5.63109		3.07708	2.08535		3.99565	13.6603		4.96328	10.3985		6.03586	10.2685		6.9796	7.63676
0.97285	5.23244		2.04506	8.09396		2.97875	20.0564		4.01939	22.0474		5.03616	11.3841		5.9598	6.78035		7.02128	11.6023
0.95338	8.83528		2.00793	6.4495		2.99956	33.8355		4.02873	19.2393		5.07039	13.088		6.03562	6.18258		7.00654	13.7112
1.07519	9.15664		2.03703	10.7554		2.92254	2.68761		3.978	32.1715		5.03397	14.1112		6.0661	8.89483		6.998	15.6035
1.03158	9.56839		2.01639	14.5415		2.9385	4.33114		4.02933	5.48898		5.04765	13.8823		6.05563	7.23108		6.98387	30.6137
1.06693	12.6412		2.00773	43.6577		2.92706	4.97654		3.97263	41.0056		5.0298	13.6019		5.93727	7.36947		6.97265	45.7622
0.99216	11.4434		1.9419	1.93923		2.91077	6.89549		3.96601	38.0311		5.01378	12.9055		5.97975	7.83588		6.98144	53.776
1.05669	17.0312		1.99305	54.3438		3.02693	6.4763		3.99592	36.1816		5.04875	11.5093		5.98629	15.4537		6.96449	2.1336
0.86709	2.84406		1.97802	2.04459		2.98119	6.25286		4.00461	23.8557		4.99937	10.321		6.01733	21.3563		6.98003	6.31939
1.02967	3.68471		2.063	2.57829		3.02939	6.12764		3.9803	46.6646		5.07039	11.1334		6.00808	27.5409		6.96675	34.6056
1.01592	24.5308		2.10324	3.61513		3.05965	5.7898		3.974	47.8771		4.91673	11.6756		6.01355	34.3948		7.01415	42.5492
0.96747	15.865		1.91526	4.11935		3.04409	5.77596		4.01296	46.7962		5.06774	12.8385		5.98908	27.7255		7.054	4.24884
1.0676	7.08696		1.92227	6.61398		3.07895	8.56815		3.98783	42.3664		4.94199	12.1296		5.97247	28.3352		6.97749	30.3138
1.04115	6.00304		1.98006	3.17607		3.04668	8.44806		4.00062	50.8774		5.00679	13.2374		5.96129	28.8174		7.01921	32.5952
1.03977	14.94		2.00709	30.0025		3.07222	8.64312		4.01392	49.9738		4.9822	8.71826		6.01637	36.982		6.96317	49.4296
1.00236	27.8489		2.00642	2.74167		3.03965	8.70215		4.00681	49.6772		4.94319	12.1347		5.98491	32.8944		7.01239	2.89327
1.00336	31.3183		2.06686	2.79491		2.95915	8.89333		4.00057	3.7227		5.04621	7.47328		5.99327	36.6576		7.01128	29.2289
0.95402	3.26967		1.92918	7.76835		3.0334	10.5969		4.02588	2.31948		5.02191	10.7412		6.00242	35.6132		6.96303	31.3253
0.92562	3.77989		2.02778	9.93926		3.02948	11.192		4.01576	34.2859		5.0519	9.4611		5.9861	32.2133		6.96032	50.7081
0.97283	13.8022		2.02545	6.43209		3.04164	11.7261		3.98495	42.5233		5.01284	10.1055		6.00728	33.8854		6.97715	27.0833
1.00272	26.2437		1.89423	7.36069		3.03176	14.1492		4.03336	5.94336		5.0571	9.38424		5.99855	29.1272		7.03088	34.634
1.00986	28.2612		2.05152	7.59957		2.98345	16.4339		4.01615	5.07405		5.01408	9.45425		5.97283	31.8366		6.98211	49.0392
0.98266	21.4288		2.05801	14.6223		3.00095	16.0262		4.00771	37.2452		5.08144	8.98526		6.00629	45.9969		7.00253	49.1446
0.99888	31.8577		1.9681	17.6702		3.01999	21.9648		3.95989	43.5951		5.07161	10.432		5.9813	35.9304		7.00178	51.1121
1.01082	45.2832		1.98929	19.0918		3.00392	26.1307		4.02982	37.6008		5.00147	11.5806		5.99587	50.7696		7.00576	35.4797
1.00369	51.788		1.95914	1.78954		3.0244	26.5746		3.97766	15.0682		5.04176	13.1135		5.99766	54.9715		6.98933	27.3297
1.07114	1.6348		2.03832	5.43755		2.94555	9.23054		4.03419	4.80076		4.9948	10.7546		6.00255	26.9094		6.99262	35.9741
0.9639	14.663		1.94242	4.65472		3.0219	27.1699		3.98479	32.0587		5.06338	10.518		5.96812	30.1088		6.99521	46.2927
1.08801	2.84823		2.05743	14.4588		3.01921	23.5434		3.99339	33.4225		4.96578	11.3552		5.99789	53.6955		7.05542	4.35127
1.0473	3.24572		1.93266	12.3338		2.99553	50.0764		4.022	40.1573		5.09179	11.2017		5.9533	2.70075		6.96467	48.2171
0.95902	5.27834		1.99013	54.5221		3.02017	1.78268		3.96644	3.46974		4.95725	10.4581		5.97839	1.11371		6.99173	50.2055
0.99694	10.7587		2.07996	2.26942		2.99212	6.56234		4.01012	2.14944		4.93824	12.0983		6.03995	8.63667		7.02638	52.8033
0.98724	11.4256		2.09453	3.38399		2.93856	8.96364		4.04031	2.80758		5.04843	11.7699		5.97537	3.56201		7.00702	45.6804
1.0144	12.9745		2.01741	3.86219		3.00988	2.16115		4.01208	6.86699		5.04788	13.6551		6.00808	31.2029		6.97819	4.40578
1.00276	35.9437		2.06676	2.87066		3.09397	2.76642		3.96305	8.00978		5.0424	16.3873		6.07041	7.87459		7.0321	30.5631
0.9428	1.87126		2.0023	14.0378		2.98842	3.88065		4.01992	5.37198		4.98263	16.8117		5.99217	12.6264		6.96749	30.1953
1.05247	4.64827		2.01198	13.0985		3.01929	6.95893		3.97561	5.14397		5.03826	15.4907		6.02953	7.86282		6.98602	17.0273
1.02823	21.2012		1.98176	22.6436		2.91749	6.34308		4.01917	4.75121		5.00737	10.6075		6.02992	12.8479		7.01855	39.7758
0.97491	8.33917		2.00055	9.01562		2.93634	7.45692		3.98789	7.60571		4.99469	13.728		5.99219	12.333		7.00755	38.7186
0.991	16.0334		1.9406	1.95626		2.94865	10.0649		4.00235	17.7549		5.04036	15.5031		6.02323	11.6158		7.01179	26.893
1.00482	22.6203		1.94764	14.0595		2.92322	8.61515		3.97541	36.4266		5.06534	13.4837		5.96172	17.0451		6.99702	4.00907
1.02908	1.3797		1.98056	14.9167		2.96537	11.9481		4.02209	52.9713		4.91832	11.3078		6.04546	15.2513		6.97707	13.9206
1.00725	28.4516		2.01731	1.85334		2.95889	10.7121		3.99096	48.59		5.03827	9.05065		5.96725	15.3468		7.03002	29.2264
1.03735	13.4573		2.07006	4.1596		2.9831	12.0306		3.96272	6.64452		4.9489	10.1922		5.98801	24.5414		7.03057	30.4225
0.98394	1.88948		2.02789	9.33525		2.95631	12.9732		3.95289	4.29635		4.98538	13.3205		6.02789	21.1976		6.995	50.3451
0.98895	7.98932		2.03974	7.13878		3.07596	10.8343		4.01274	4.90388		4.97672	16.4571		5.99878	17.9201		7.02498	44.3915
1.12274	2.10541		2.01679	16.651		3.00174	15.4015		4.04389	4.54441		5.04184	14.9652		6.03778	8.88493		6.98417	52.6048
1.01191	5.96236		2.06431	6.40835		2.99179	20.361		3.98866	12.4014		5.06234	14.6824		5.99536	40.9384		6.99718	1.78655
1.01045	28.0517		2.03445	7.52769		2.98169	21.1396		4.01836	20.2404		5.01504	17.2341		5.97317	2.59165		7.02199	11.5662
0.96761	1.74598		2.00235	14.5041		2.97859	1.59484		3.98419	20.2676		5.01556	18.5272		5.935	9.1443		6.96905	16.5257
1.01997	5.01022		1.98556	17.1729		2.98794	13.6469		3.96483	2.57478		5.03125	20.7568		6.02589	11.8866		7.03609	48.2072
1.00589	23.1717		2.05122	15.0045		3.0312	21.0147		4.00125	6.50023		5.01357	20.2191		5.99874	46.0381		6.94291	4.0017
1.04901	19.7875		1.98052	19.222		2.99959	16.297		3.99043	27.9012		5.00412	24.561		5.99494	14.4041		6.98747	21.9515
0.99619	40.7125		2.0003	34.2225		3.00799	20.7803		4.0277	15.6297		4.99139	21.6329		6.01029	23.364		6.96392	30.2068
1.00002	51.9045		2.00344	40.9627		2.96228	22.0031		3.98299	8.05678		5.01045	23.4459		5.95874	22.6394		6.99634	26.4346
1.00372	8.57748		1.99209	50.7385		3.01756	2.31539		4.00786	26.8719		4.99011	20.2536		5.97248	10.7698		7.0193	29.1973
0.94818	10.964		2.04571	1.73621		3.05553	3.32036		4.00401	16.872		4.99283	22.8464		6.03162	12.3527		7.03194	17.8911
1.0493	15.9665		2.01002	3.51494		3.03146	3.60189		4.00868	11.8897		4.98981	22.2502		6.02759	9.96445		7.00221	28.5198
1.04065	19.9194		2.05424	1.88032		3.00567	3.60552		4.00342	16.6887		4.99755	23.8007		5.96324	16.6248		7.03158	9.58303
0.99116	1.92955		1.97332	4.72484		3.0691	6.16051		3.98763	17.8228		5.00021	24.3625		5.96701	19.7424		7.00584	33.2174
1.0408	1.94184		2.05135	15.2797		3.09808	6.04488		3.97985	18.5725		5.05166	14.3942		5.96364	18.537		7.01603	26.8656
0.94505	6.63465		2.03669	16.8401		2.96884	5.77506		4.0234	4.04687		4.989	34.5347		5.95171	16.9506		6.96733	28.0551
1.00799	22.1592		2.01035	14.5573		3.06301	6.96948		3.96553	11.2043		4.98833	20.0976		5.99246	17.0352		6.99747	7.52751
0.99835	54.159		1.94448	13.897		2.95444	7.62265		4.01746	19.4225		5.00189	38.4187		6.01283	27.4477		6.97141	5.79528
0.99213	1.47755		1.9843	14.8009		2.9645	21.4887		3.99315	47.0262		4.99969	42.6074		6.01839	26.9071		6.98568	44.183
1.00633	42.7829		1.98077	17.1917		2.9703	21.4827		4.02359	48.1681		4.95639	8.78379		6.00257	27.588		7.04228	53.2619
0.91829	2.42075		1.96739	13.9879		2.96572	2.0907		4.02967	13.071		5.01534	10.8258		5.96773	27.6893		6.96821	7.13116
0.94724	3.02901		1.97654	16.0523		2.96776	9.04769		3.99578	25.0831		5.0547	13.4023		6.01234	23.5811		7.00125	20.2112
0.99712	8.14863		1.95722	17.7658		2.98056	25.224		3.98481	1.67231		4.95592	17.845		5.96669	19.5106		6.97149	9.53248
0.97912	17.445		2.03372	16.9106		2.99092	29.0781		4.01563	24.0549		4.99573	20.4168		5.96575	22.1739		7.00465	24.1673
1.0247	21.9473		1.99875	35.39		2.99891	35.5065		4.01151	6.37126		4.91429	7.40915		5.97942	25.4353		7.03317	29.476
1.01569	26.8101		2.0206	2.87553		3.00199	37.9751		4.00072	9.25282		5.0116	9.07145		5.96648	20.1311		6.96078	2.5959
0.98197	25.0684		1.98781	20.7799		3.00379	51.5088		4.00495	38.1003		5.00721	9.27815		5.96893	20.8903		7.05207	4.21568
0.99637	33.1464		2.01324	35.6517		3.03589	4.09815		3.98603	46.3704		5.05167	10.6153		5.98578	35.4295		6.95893	7.42081
1.00372	42.5984		2.01297	35.7966		2.99327	5.17372		4.02103	28.7055		4.96141	12.4404		5.98901	37.3373		6.96741	9.35902
0.99914	46.5104		2.0083	48.4732		3.07014	5.33851		3.9861	35.5741		5.00877	17.2479		5.99427	38.7651		7.00741	54.4199
1.00436	40.6027		2.02199	1.1771		3.01168	48.074		4.02871	40.1763		4.99209	10.2661		5.97481	18.3924		6.99208	1.4919
1.0152	50.9304		2.04851	6.27548		3.08658	2.28003		3.98754	41.7617		5.05219	12.2799		5.98723	32.9693		6.99108	1.89856
1.00958	22.6694		1.97686	12.7167		2.9923	3.44273		4.02771	3.28722		5.00667	32.1187		6.02365	37.1118		7.00975	20.5072
1.01904	25.3564		2.00195	16.4139		3.08104	3.73099		4.02594	28.6442		4.99707	51.8609		6.00952	35.8027		6.95973	35.1848
0.97361	3.62327		1.98258	18.6239		2.97592	7.99864		3.96172	27.8771		4.98077	15.1242		6.00336	36.6616		7.0323	36.0508
1.02062	7.31953		2.03044	13.9187		3.02185	7.97346		3.9917	29.9804		4.95252	10.2661		5.99015	38.5209		7.00293	45.7879
1.08366	9.04162		2.02385	17.7558		3.01	8.0308		4.03088	44.3547		5.08723	10.112		5.98523	32.6694		6.98656	3.18196
1.00752	10.0033		1.98278	27.5959		3.03203	18.6959		3.99432	45.2857		4.96299	9.05682		5.96042	21.5536		7.02257	6.78862
1.05482	11.5191		1.99602	39.8036		2.98007	19.374		3.98586	43.7158		4.98171	27.0699		6.03875	23.7364		7.04885	6.00781
1.02786	11.77		1.99577	39.5312		3.01195	20.662		4.01277	2.05707		4.98942	19.4735		6.01936	23.6403		6.98777	8.02192
0.99952	28.0502		2.00177	39.7198		3.00947	19.8813		4.03352	2.20598		5.02426	16.7325		6.00258	41.9316		7.0113	14.2921
1.00415	29.1394		2.00604	34.436		3.00351	33.084		4.02552	7.20017		5.00634	44.7511		5.99667	46.3604		7.00788	17.8156
1.05614	1.97984		2.02869	17.2184		2.99574	32.1619		4.00327	27.2306		5.02797	4.05049		5.96651	4.11621		7.02126	16.1006
0.95637	1.64856		1.96818	21.7125		2.97334	1.46678		4.01769	22.3496		4.93125	5.37765		6.01229	4.26896		7.00856	32.8031
0.98485	1.60237		1.96486	14.5897		2.95063	1.72538		4.0204	27.0651		4.99041	18.3328		6.07289	10.3528		6.99242	21.9398
1.07128	1.8414		1.99569	12.0356		2.92008	3.18374		3.99587	20.5716		5.0215	26.2892		5.96546	15.7022		7.02615	10.0954
0.97374	2.295		1.98044	9.59808		2.95728	3.75994		4.02624	40.7387		4.99514	37.7252		5.9811	31.9163		6.97882	16.51
1.04273	2.84729		1.97803	10.6204		2.96921	7.13328		3.9996	46.2613		5.00169	47.9961		5.99517	42.4992		7.01898	19.221
1.06551	5.36427		1.93998	10.72		3.00545	11.6557		4.03814	29.0778		4.95831	7.01054		5.96486	26.4926		7.03176	19.2335
1.07174	13.3338		2.06866	2.55473		3.06305	15.1959		4.02332	31.7478		4.92269	7.3514		6.01847	4.21692		6.9866	21.8799
1.02641	8.6471		1.97443	3.58171		2.95631	19.0982		3.97127	31.5707		4.97848	10.1686		5.98847	2.0041		7.01905	52.9753
0.95049	10.6475		2.03115	5.37592		3.04194	3.73366		3.98036	11.2721		5.05826	9.91289		6.07321	7.45698		7.01315	31.47
0.94135	11.3717		2.01342	2.76652		3.06173	11.656		3.97972	24.5546		5.04831	17.7764		5.9904	16.0358		6.99456	19.2087
1.01249	18.2739		1.88215	3.92342		3.06065	9.78154		4.00302	37.6434		5.04555	15.2135		6.01184	16.1756		6.99988	25.6045
1.00448	23.4254		1.96559	4.42785		2.99317	43.0057		3.99245	54.1337		4.94763	14.824		5.96609	17.4588		7.02153	41.6622
1.01487	26.253		2.12229	2.32643		3.09112	2.1434		3.99802	12.7237		4.97958	15.5869		5.98942	19.1366		7.02293	54.7231
1.06619	2.07269		2.11336	3.11673		2.99841	52.5898		4.00822	54.5603		4.98093	20.0144		5.96827	21.258		7.02171	32.7331
1.02092	16.4122		1.96795	2.31901		3.05949	1.68488		4.01365	41.1823		4.99024	27.5898		6.02129	27.8784		6.9914	44.5718
1.00402	8.91452		2.02103	5.78574		3.06105	4.2838		4.02715	46.0815		5.02594	27.0805		6.01738	35.9476		6.96326	49.084
0.93542	3.42515		2.00738	15.6816		2.96928	7.56313		3.99972	21.1222		5.00258	27.1662		5.98503	4.08381		7.00751	53.1254
1.12426	3.56316		2.00709	54.8402		3.02174	9.15862		3.98446	39.439		5.01802	21.9221		6.02606	9.94817		7.00517	48.9181
1.01081	3.65614		2.12025	2.45053		3.05554	10.7993		3.97356	43.5728		5.02471	21.6672		5.97108	8.62661		6.98882	17.4528
0.92333	5.16014		1.94386	1.82559		2.92416	1.94146		4.00785	54.7068		4.99732	54.7854		6.0043	8.82715		7.04151	7.07103
1.01309	23.5801		2.10195	2.15632		2.92984	8.69117		4.02268	7.89357		5.01133	53.3214		6.03854	12.8947		7.01293	9.0638
1.00163	20.1824		2.01116	5.19469		2.97956	8.21946		4.02836	12.2968		4.9889	52.5761		6.00913	20.3065		7.00628	23.9052
0.93614	1.7868		1.96395	14.8242		2.94184	8.32127		4.01603	32.41		5.04495	8.48973		5.98458	23.0409		6.98694	26.1206
1.10491	2.26032		1.95021	5.70228		2.94433	12.0996		3.97221	37.6176		5.03193	5.96684		5.9812	29.5089		6.97168	28.8114
0.97541	1.64283		2.00846	26.1505		3.02066	21.7083		3.98855	52.6555		5.03988	9.20299		5.99778	35.0947		6.98077	33.3039
0.9273	2.08995		2.01332	10.8918		2.98684	22.2156		3.9609	6.16995		4.93277	8.98884		5.99759	39.3889		6.97951	16.1418
0.89617	2.48477		2.00509	23.0491		3.00616	35.4379		3.9643	31.2131		4.99216	12.9417		5.9928	33.4868		6.98933	25.2985
0.94914	3.88471		2.01256	35.2013		2.99659	54.6698		3.98799	25.9914		5.00088	17.9975		6.00689	2.02577		7.01763	22.8193
0.96691	14.4708		2.00482	23.4808		3.00421	49.6312		3.97532	40.1955		5.0022	20.5021		6.02271	28.8919		6.97739	37.2343
1.01957	17.9564		1.98355	26.5761		3.0101	52.5515		4.01326	40.1599		5.02793	23.3118		5.99578	1.97793		6.97084	35.351
0.94415	16.8535		1.91241	2.03271		3.0023	41.0271		4.03356	43.0125		5.00952	27.5546		5.98945	10.0103		7.00095	7.46324
0.97109	16.3228		1.89546	3.93336		2.99717	38.4587		3.99068	13.1262		5.06305	6.06002		5.95567	3.48596		7.00688	36.5769
0.97191	16.521		1.96965	16.6633		2.99242	27.042		3.96733	8.12749		5.00644	6.23688		5.9438	3.24213		6.98287	54.5102
1.03145	21.5637		2.01012	23.9484		2.97834	1.71136		4.02593	6.20559		5.09399	6.25125		5.97895	4.44079		7.0101	45.9614
0.99194	1.69903		2.025	4.92296		2.95345	3.32936		3.99721	6.21933		4.91067	6.1724		5.97437	9.70627		7.03206	32.3342
1.03706	1.89203		1.98244	10.1819		2.96744	3.95517		4.01371	22.6284		5.00578	5.93453		6.02159	8.72912		7.02405	35.3215
1.01496	13.514		1.91143	3.99369		2.93707	10.8937		4.0162	6.81429		4.96843	12.5535		6.06826	10.122		6.98558	20.6467
1.04102	1.61801		1.99645	50.0781		2.9903	2.411		3.99505	13.6572		4.99808	17.7491		6.02429	1.12026		6.97878	4.26749
0.89616	3.43866		2.07881	2.45634		2.99038	7.78391		4.016	5.34387		5.02326	14.8844		5.99559	15.6319		6.96625	2.7341
1.07811	5.92914		1.99337	20.2894		2.92121	5.33273		4.01136	27.6879		4.97071	16.2302		5.97454	16.5039		6.9944	2.18971
1.0569	5.36215		2.06703	2.23134		3.02294	4.83118		4.00235	2.45119		5.00304	52.1381		6.02765	15.0551		6.98523	34.3424
0.92666	5.86052		1.98243	17.583		2.9263	4.62471		3.97268	36.0431		4.97859	3.1632		6.03007	12.7059		6.97479	5.42312
0.99448	5.95932		2.01076	18.095		2.99407	42.6427		4.00085	49.6101		5.00969	38.1409		6.01878	30.3172		7.0184	42.0099
0.97154	5.56426		2.01308	28.9223		3.02924	1.63686		4.01479	51.7074		4.95387	14.0162		6.02173	19.9068		6.99359	27.6083
1.02125	5.45249		1.99585	38.8107		3.01092	2.41114		3.99372	30.6202		4.96008	16.1786		5.9631	20.8773		6.98972	34.6272
0.95784	7.65843		1.99961	42.875		2.89523	7.62951		4.01334	16.7743		5.09465	6.23847		6.00931	32.9731		7.00742	31.59
1.01304	5.58343		1.89832	2.12941		2.97468	12.8613		4.0146	31.9622		4.92844	6.34881		5.99656	28.9407		6.97932	40.1012
1.01684	5.6852		1.95138	1.87568		2.99337	26.472		4.03879	28.0287		4.93302	11.5566		5.97305	20.4965		6.96782	6.24483
1.0163	5.77319		1.94	10.0908		2.97413	21.6014		3.98594	47.3813		4.9336	11.0648		5.9624	22.1353		7.02561	5.04324
0.99158	5.9538		1.94436	1.93201		2.98856	28.9261		3.98685	43.2395		4.99286	47.2733		6.03824	3.96783		7.00861	5.85656
0.94126	11.0606		2.01679	1.84534		2.99789	26.577		3.99154	41.4767		4.99835	41.4038		5.95073	6.35357		6.97206	33.7958
1.00225	5.09156		1.9767	2.5723		2.99671	44.9001		3.96451	40.8934		5.02442	12.2137		5.94899	7.06808		7.02561	44.2692
0.98558	6.7941		2.01907	10.6933		3.05139	1.72987		4.00977	46.1367		5.0683	7.09193		6.02332	8.14354		6.99431	44.8818
0.93873	7.42454		2.04971	13.8164		3.00751	2.27265		4.00478	46.7012		5.03652	14.7629		6.04573	13.6648		7.00477	3.13935
0.99493	11.0616		2.00848	51.2668		3.05027	1.95182		3.99267	53.1713		5.01281	24.986		6.00247	11.4292		7.00209	11.2892
0.99379	10.8429		2.01532	51.6501		2.99207	3.51403		3.99305	37.7662		4.99952	46.3819		6.03028	11.3272		6.97316	35.2619
1.00623	15.7171		2.07397	2.6907		2.97387	26.8992		3.99794	52.668		5.00586	52.6195		5.96524	4.27845		6.96435	34.3676
1.02527	20.2169		2.05761	1.29448		2.92163	1.95012		3.98831	13.9224		5.03495	19.2078		6.03741	27.4403		6.99713	49.3041
1.01662	20.7345		2.05129	6.22031		2.94416	5.36637		3.98459	16.5909		5.00018	45.2244		6.00182	41.4147		6.96374	17.6895
1.03081	21.3413		1.96565	13.6326		2.98759	18.8839		3.97777	18.458		4.97286	4.88922		6.01803	5.08578		6.99498	17.5907
0.96294	21.5203		2.02586	14.9633		3.03324	11.0017		3.97882	19.509		5.04035	5.65939		5.93077	11.0429		7.00524	53.1826
0.9768	20.1704		2.02283	15.1528		2.98169	26.3683		4.038	27.1298		4.96189	12.9384		6.04619	11.7234		7.01257	52.539
0.99731	23.386		2.0381	13.5952		2.97356	12.3794		3.99955	51.1195		4.96159	12.5727		6.02605	14.0668		6.96899	29.8004
1.02424	24.1433		2.01458	22.005		3.01732	12.1347		4.01943	30.2806		4.99646	17.1405		5.96274	16.8847		7.01397	36.124
1.01934	23.6954		1.98929	22.5581		2.96758	11.9756		3.98327	6.51148		5.00639	26.3176		6.00223	18.0135		6.97358	48.1349
0.99956	34.3625		2.00019	49.216		2.97713	14.708		3.95978	9.2229		5.00232	51.7578		5.98291	16.3261		7.00522	46.6462
0.99885	46.0295		2.04881	5.07583		2.96809	19.8693		4.00984	26.7779		4.9803	1.77875		6.00435	20.045		7.0023	1.47219
0.99189	42.0181		2.00482	21.4433		2.99178	20.3517		3.98788	34.2332		4.92244	7.98787		5.99053	20.4034		7.01596	14.8588
1.02935	15.8722		2.09734	7.41149		3.06266	1.84148		4.01267	35.304		4.96999	5.27275		5.98732	10.014		6.974	14.2605
1.00087	16.9208		1.9548	10.0389		3.06139	1.93137		4.02532	39.3952		5.0486	7.85473		5.95515	8.99859		7.02078	14.0754
0.97517	20.7523		2.06551	8.13918		2.98236	9.36164		3.96879	30.0703		4.9829	11.4159		5.976	16.8074		6.98798	8.1403
0.99397	21.9475		2.04057	9.7496		3.02935	4.84222		4.00586	44.4088		5.0458	5.83091		5.95296	17.9688		6.99198	31.8743
0.98934	26.9414		1.97019	13.9919		2.95041	3.1887		4.00729	36.8357		5.01573	40.427		6.04912	13.7026		6.99117	54.8462
1.0434	8.37573		2.01503	15.6798		3.00874	46.7826		4.00163	40.0797		4.98595	4.10574		6.02159	9.20286		7.00634	5.8725
0.9773	8.42966		1.99562	14.2727		3.00261	50.4055		3.99675	48.8321		4.91788	9.74881		6.06463	10.0479		6.97766	6.20369
1.07618	8.49441		1.94834	13.2867		2.99212	52.2295		4.0278	50.7646		5.01372	10.7995		5.96099	13.1236		6.99358	40.8078
0.93007	13.5134		2.0038	18.1795		2.92187	2.41636		3.98918	1.91909		5.00464	49.1038		6.04882	12.36		6.98794	50.4785
1.04236	16.2448		2.03608	18.2408		3.01318	3.79563		4.00505	29.395		4.96703	8.7791		6.03482	2.3484		7.0104	48.6306
1.0163	16.1082		1.99659	23.149		2.96259	9.95538		4.0127	4.75117		4.99864	11.0171		6.0069	19.2794		7.01314	48.6338
1.00499	16.0819		2.00537	23.3015		2.9321	1.81304		3.96001	29.4556		4.94634	11.1329		5.9988	51.182		7.05242	3.13592
1.01834	15.0131		1.98957	30.4764		2.95919	13.1459		4.01211	34.4937		5.09056	7.74925		5.96595	9.92284		7.03077	25.5928
1.02918	16.0211		1.9603	1.67621		2.94213	14.3162		4.02417	49.5678		4.99635	7.32903		6.02921	12.1675		6.99004	37.7617
0.98975	37.3962		1.95542	1.91442		3.02324	15.4714		3.99429	52.1563		5.00771	10.0495		5.97459	29.6289		6.97874	24.8669
1.05468	1.92067		1.93875	1.6592		3.02146	23.544		3.99787	1.92734		4.95967	12.281		5.97571	1.04095		7.02793	28.0556
0.86938	2.2384		1.98497	20.3022		3.00826	29.8052		3.96467	29.3316		4.9167	6.99438		6.03159	2.41018		6.98312	48.0813
0.94467	2.87596		1.9291	2.58591		2.99509	50.7476		4.00637	30.6916		4.93641	12.6999		6.02023	3.86773		7.00461	53.9846
0.95364	1.76279		1.96283	2.20595		3.00828	50.7581		4.0348	32.2891		5.01925	24.1834		6.02015	28.7333		7.02903	25.5222
1.11466	2.1986		1.90393	2.15113		3.0029	53.6195		3.98054	44.8645		5.03344	3.09109		6.01109	31.772		6.9738	12.7978
0.88386	2.98222		2.0802	9.39094		2.92312	1.68605		3.97723	16.0196		4.93727	6.23893		5.99152	15.0986		6.97742	32.8449
1.01025	10.1843		2.00217	8.68605		2.96878	2.44679		3.98247	17.0406		5.05501	4.85347		5.98977	29.0083		6.99689	42.7677
1.01135	20.9711		1.98436	12.1968		3.00674	2.24663		4.01428	28.9012		5.02566	5.13987		6.03172	5.78999		7.00621	51.5863
1.01008	23.1127		1.95529	4.98208		3.02137	5.86076		4.01741	21.3914		5.01974	14.0007		5.97232	6.05194		7.04256	3.2601
1.09807	2.11084		1.99541	29.9681		2.99109	4.67991		4.01026	31.8258		5.06171	14.2166		6.03717	2.4548		6.96773	4.30152
0.88057	3.77829		1.99405	22.9395		3.05204	4.721		3.99751	30.4362		4.90387	6.40343		6.04318	10.8679		7.02363	22.4967
1.05463	9.03686		2.05638	1.77478		2.92467	6.88861		3.98262	2.44749		4.99807	38.7077		6.01964	1.06058		6.99314	8.38652
1.00499	9.1666		1.99903	6.32959		3.07943	4.97457		4.01156	8.55323		4.99922	23.169		6.00057	4.01488		7.01745	20.841
1.02368	15.2622		2.02869	3.4269		3.07079	6.47647		4.00507	9.09349		5.01163	4.78967		6.02057	7.52583		7.00155	21.5421
0.95835	1.73417		1.8699	3.59528		2.96609	6.17018		4.00948	14.2052		4.98326	29.9357		6.06334	9.04288		6.98877	36.2936
1.00627	1.36345		2.02305	2.68117		3.02465	6.54222		3.97191	20.0299		5.00579	40.4539		5.9915	6.82204		6.99617	47.2772
1.05447	2.85762		2.0729	3.45726		2.96717	5.88018		4.01481	29.2126		4.93767	5.30708		5.9382	8.57558		7.02321	2.52638
1.0787	8.0262		2.03371	7.26799		2.93128	5.69589		4.01535	35.1773		5.01172	7.85394		6.05152	8.24165		7.02771	28.0227
0.99044	9.78814		2.00607	6.38211		3.00357	8.77788		4.0432	5.86794		5.04087	10.1593		6.0196	10.5986		7.03532	52.3087
0.92852	9.54467		2.02154	21.3964		3.05393	9.72394		4.02798	28.8714		4.99767	10.1412		5.98804	26.3012		6.96692	52.1688
0.92368	8.60719		2.03058	20.9039		3.05598	6.78013		3.98137	14.8108		5.02267	10.5407		6.04654	28.6456		6.97368	24.7301
1.02113	5.4759		1.99201	25.7818		3.09494	6.98195		4.026	14.2631		4.97816	19.9629		5.99692	48.8582		7.04086	9.7272
1.07966	2.08728		2.01274	24.1025		2.9724	8.00761		3.97495	43.1985		5.01462	16.1473		6.00782	25.6164		7.01223	49.7411
1.05142	2.81415		1.98349	19.8907		2.98172	9.19227		3.98318	50.0651		4.99089	19.1876		6.01475	9.8872		6.97307	14.5704
0.97582	6.19372		1.96792	21.3824		2.94674	10.2048		3.95064	4.29723		4.9183	6.55753		5.98316	11.795		7.00051	7.44084
1.05649	11.1466		1.98912	35.3799		2.97466	10.1182		3.98235	6.46745		4.9877	17.4102		5.9625	14.8853		7.03572	52.8342
1.00246	14.8062		1.99694	49.7883		3.00818	10.6595		3.98349	23.8709		4.98571	24.5056		5.928	7.27167		6.98783	3.48828
1.01148	36.741		1.99652	48.4932		3.00766	10.3928		4.00736	28.0586		4.99065	41.6214		5.99173	14.2476		6.98394	16.8867
0.92648	9.23505		1.99225	46.5965		2.9437	9.26447		3.99313	44.8683		5.00346	52.8457		5.9521	7.07521		6.97238	8.50629
0.94949	9.62226		1.95351	11.5573		2.93652	8.95947		3.97918	44.5873		5.00095	32.7052		6.03423	7.50554		6.97213	33.0313
1.04742	8.66588		1.99229	11.2184		2.98788	12.5011		3.99216	46.8706		4.99756	52.6703		5.98034	7.77067		6.9898	35.1846
1.05999	12.2055		2.03147	14.9807		3.03019	17.3574		3.97825	12.8398		4.98527	1.60707		6.03351	17.3528		7.00808	34.4483
1.01884	23.7136		2.02138	15.0572		2.976	22.9308		4.02432	47.8864		5.04416	3.62742		6.02298	17.9103		6.97841	33.9974
0.98919	24.1138		2.00575	30.8962		3.00006	23.4871		3.97973	14.6335		5.07442	7.14928		6.00697	17.5152		7.00783	18.8401
0.9896	44.4493		1.99763	22.5131		2.94307	11.0807		4.01284	49.2768		4.95546	7.71306		5.96614	14.7699		7.02433	31.9937
1.0088	36.8994		2.06744	9.23497		3.05555	10.4404		4.00851	1.19658		5.02116	8.07702		6.04487	16.3756		6.98313	43.4718
1.00393	33.6912		2.05768	14.7886		3.05337	3.10087		3.98349	1.80347		5.05762	6.99194		5.97541	14.965		7.0177	16.4712
0.96681	1.55103		2.06959	9.30823		3.01288	3.8016		3.96651	3.37785		5.05724	14.1757		6.04449	14.4128		7.01187	30.9364
0.92679	2.95098		1.98989	3.03484		2.98153	4.44172		3.97284	18.3972		5.02191	1.27563		5.9612	9.73204		6.99811	44.3575
0.97696	17.3518		2.02678	20.7748		2.99835	4.95422		4.031	4.96058		4.98396	4.44588		5.98224	8.0467		7.02421	47.6832
1.04243	17.2452		1.97565	6.96002		3.08206	7.75961		3.96608	10.5319		4.93045	6.56713		5.94206	9.24044		6.97743	47.9071
1.05555	9.10516		2.02209	7.16077		3.06716	8.38311		4.01301	31.9932		5.06118	6.9874		6.01625	12.1509		7.00897	52.3782
1.00894	11.8295		2.00464	18.3178		2.99966	6.53916		3.99678	39.5955		4.92039	7.92445		5.96297	12.535		6.97942	16.5464
1.00875	14.5675		2.02967	17.1622		3.00485	8.00819		4.02372	31.7435		4.95707	15.6041		5.9574	28.6581		6.94894	7.61638
0.97245	17.6806		1.97	13.2491		3.06793	9.24264		3.98964	38.0607		4.99421	28.0746		6.02189	17.3557		7.00468	15.0726
1.02426	14.9623		2.02627	8.21013		3.01197	10.0257		3.96526	38.004		5.027	22.3012		5.98503	16.959		7.02278	36.4188
1.01975	23.2828		2.01426	12.6703		3.03295	12.8521		3.98467	25.8634		5.01042	15.5181		6.01432	19.2659		7.00318	46.0378
0.99812	26.6346		2.01202	19.8273		3.02073	14.4316		4.01544	22.4462		5.00865	17.5932		5.99094	30.4979		7.02625	17.1723
0.98553	2.36404		1.97384	11.3495		2.99878	24.4836		4.00458	2.6993		5.03249	18.149		6.0071	1.74826		6.97957	25.9872
0.99076	3.50202		1.97653	12.816		2.95563	1.98184		4.03461	3.42178		5.00181	42.1958		5.94454	13.0563		7.00614	54.4926
0.96394	5.95595		1.95653	13.2918		3.02053	3.34186		4.02114	36.9926		4.97442	1.89275		6.06225	6.33363		6.97396	31.9761
1.02862	5.68135		1.96574	17.5009		2.9368	2.50163		3.97839	24.179		5.0381	3.74226		6.04222	9.21435		6.97814	8.16752
1.0631	6.82169		1.98741	22.3901		2.95211	1.96591		4.04012	35.2691		5.01573	12.4712		6.03453	9.43569		6.97692	40.3355
1.06386	7.40687		1.98002	11.7541		3.07245	2.48483		4.02032	35.1195		4.99952	42.0095		6.00698	52.1268		7.00859	42.4954
1.04262	8.39095		2.0094	3.09875		2.92507	2.98567		3.95945	43.8335		4.99535	51.5195		5.98257	10.7271		7.03371	44.1386
0.96256	7.14346		2.03246	20.0977		3.02218	10.2773		4.01189	44.0988		4.98737	1.49665		6.01098	21.0024		7.01525	20.544
1.02964	7.59374		1.99072	42.6273		2.99045	11.0135		3.99879	43.7856		4.99736	5.3367		6.00387	24.0903		7.02666	9.06543
0.94245	6.98977		2.05505	2.13961		3.01026	16.1677		3.95882	7.04844		4.94379	6.02945		6.00355	2.33616		7.00269	12.6227
0.94114	7.31935		2.03476	17.0367		3.02838	12.5093		3.97769	19.6547		4.90694	6.05219		5.9659	6.55878		6.97969	32.2742
0.95168	7.10511		2.09612	2.88116		2.95828	7.15483		3.96829	21.2636		4.93934	8.31112		5.97366	15.5949		6.98505	15.4927
0.94462	7.59381		1.99251	43.1706		2.92354	5.53312		4.00808	21.5872		4.95344	10.3716		5.99547	28.0211		6.97667	6.54203
1.01329	6.75318		2.11962	3.65348		3.05613	5.52971		3.97732	26.5261		4.95794	4.39456		5.98482	1.92562		7.03453	45.5795
0.93331	6.33572		1.99176	13.2762		2.97228	6.24913		3.97624	45.3929		5.02037	10.8656		6.01697	1.94193		6.97992	45.5836
1.05039	6.1769		2.06044	9.53148		3.03422	6.50629		4.00267	7.69805		5.0078	42.1102		6.05744	2.28066		7.00278	45.6303
1.03638	4.94031		2.04305	15.3949		3.06029	10.8466		4.04028	3.2114		5.06404	6.84936		5.94446	2.6841		6.96936	9.27851
1.05384	11.016		1.9767	9.55958		2.96558	11.5704		4.00876	40.872		5.06231	6.77206		6.00413	12.026		6.99578	13.6854
0.99907	11.3725		2.01547	15.6731		3.05949	12.6142		4.01422	20.3728		5.02897	5.82553		5.93831	11.687		6.97618	37.0986
1.02243	12.0913		2.07819	7.60975		3.04295	14.8816		3.99096	1.95288		5.07409	7.73554		6.02694	19.8254		6.98675	2.58905
1.04933	11.8092		1.89726	6.95419		3.0483	8.16575		3.97256	33.0962		5.05795	6.33794		6.04581	22.24		7.03127	2.05697
1.00558	12.2912		1.95008	14.587		3.03322	7.91705		3.96929	44.8533		4.94568	8.55584		5.94979	13.6844		7.03582	4.1363
0.97346	14.097		1.99493	27.4597		3.00522	13.2975		4.01196	46.1826		5.0951	11.2814		6.02253	24.7341		7.01936	41.8002
1.05799	14.019		1.99498	41.1519		2.98544	15.7312		4.0004	52.6632		4.92166	11.6151		5.97529	25.1599		7.00462	4.4786
0.95098	18.5111		1.93505	13.4407		3.00818	44.99		3.9992	16.7684		5.01512	16.6643		6.01517	27.7342		7.03386	2.64029
0.97763	16.1548		2.03935	13.7316		3.01509	1.75842		4.03078	35.3043		4.9714	16.2858		6.02657	28.5505		7.02276	6.33554
1.06089	17.1196		1.99259	25.0398		3.04459	1.56801		4.0309	44.4431		4.98046	18.8862		6.0032	29.8273		6.96351	51.1734
0.98573	19.6139		2.00567	49.9282		3.08158	5.86861		4.01414	52.0327		4.98841	21.1037		6.03609	29.9007		6.96794	52.0832
0.97675	15.9081		1.95683	1.78646		3.04779	9.85244		3.99138	1.64052		4.97816	20.7886		6.03737	29.5255		6.97159	3.03892
0.9451	12.0424		2.03777	6.05703		3.05377	11.1695		4.0165	3.6405		5.00053	22.9538		6.00983	31.4718		6.98381	12.4551
1.05257	11.6958		2.06713	4.78754		2.99695	7.29428		4.01457	17.364		5.06517	13.0244		5.96609	22.0117		6.97717	25.1956
0.94721	13.7523		2.05515	6.18493		3.04466	13.7773		4.00763	36.4482		4.99704	53.1738		5.97357	22.4702		6.97742	34.3408
0.97877	11.2773		1.95651	8.11766		2.97866	14.6261		4.0236	38.8365		5.0104	2.41992		5.97519	31.2527		6.98326	45.4565
1.05026	11.2487		1.99067	20.0917		2.95334	1.11215		4.03778	36.817		5.0107	17.6161		5.95709	29.9982		7.02526	47.1517
0.99995	13.0379		1.9978	36.7584		2.99887	2.00717		4.01171	29.3493		5.02155	17.6985		5.96757	27.1298		6.98244	4.27307
1.01405	15.2549		1.95843	5.96724		2.92158	5.22229		3.95496	32.293		4.99605	28.5435		6.01039	19.6387		6.97787	6.24951
1.01204	13.9807		1.97092	4.1717		3.05431	9.50784		3.9683	4.63456		5.0096	36.1949		6.03431	30.8223		6.99389	26.0614
1.02552	17.5444		1.92618	4.17035		2.96091	9.33437		3.95569	33.8672		5.03265	22.4724		5.98637	23.055		6.98209	53.837
0.96862	22.9698		1.99221	8.27198		3.01617	16.2915		4.04072	32.4767		5.01914	18.8652		5.99263	27.6275		7.02056	49.3691
1.00083	29.5701		1.99368	12.6098		3.02677	16.1496		3.99889	49.0846		4.9845	20.4313		6.04536	28.9391		6.98879	51.462
0.99355	33.5057		1.93518	11.278		3.00326	43.0336		4.02107	49.1504		5.05722	11.0394		6.00497	48.9193		6.98102	54.4789
1.00602	42.6581		2.01887	10.9207		3.00405	29.9287		3.99677	21.5764		4.94835	13.4095		6.00985	1.01129		7.00593	54.8602
0.99522	44.0205		1.94803	15.4838		2.99294	28.6507		3.99966	19.726		5.00018	29.2513		6.05117	15.919		6.99077	13.1885
1.00717	52.583		1.98877	29.1793		2.99956	34.17		3.99368	26.3616		5.004	41.8537		6.02499	28.1911		6.99087	37.9081
0.95855	5.61657		2.02443	1.82662		3.01108	45.4777		4.03334	29.1656		5.00355	46.8427		5.99017	36.2473		6.97242	26.6242
1.01405	9.04737		2.00722	1.98071		2.97602	19.3486		4.02931	31.1231		4.99781	48.99		6.00362	53.164		7.02347	13.2309
1.06842	7.33885		1.89406	7.10147		2.9383	6.74455		4.00975	46.9369		5.02816	2.11615		5.97433	4.14898		6.99787	23.6412
0.92203	9.01738		1.95455	7.71197		2.96228	8.9017		3.98515	48.4252		5.05392	4.25929		5.96945	10.77		6.96625	31.8172
0.9272	5.53782		1.98015	8.82463		3.0585	7.72468		3.98759	50.4858		4.91854	9.51342		6.00924	25.6206		7.04206	8.49444
0.93057	1.75148		1.94314	8.03231		2.97205	8.96693		3.98137	46.4881		4.94769	12.4248		6.00155	1.96		6.98605	18.4856
1.02336	16.3474		1.90875	6.45407		3.01324	15.32		4.01217	50.2948		5.03645	17.0181		5.99271	27.9988		7.0091	30.1852
1.01043	19.0668		1.99453	13.7346		2.94761	8.3838		4.01729	13.2265		4.99675	32.2569		6.00458	41.758		7.01767	6.33089
0.97427	23.6479		1.99004	19.7275		2.93468	1.78317		4.02856	6.61808		4.99668	31.3368		6.0296	3.6886		6.96725	6.35335
1.01566	24.3413		2.02146	21.6709		2.96803	4.27711		4.01772	19.234		5.00922	51.697		6.01248	10.4515		7.05022	6.62611
1.0149	10.5205		2.00127	28.0439		2.95498	4.29946		3.97821	36.6632		5.01307	1.2625		6.00728	8.09341		7.01803	7.53618
0.94566	10.791		2.04199	1.79133		3.0819	3.41278		4.02557	27.7284		5.02511	1.50346		6.01248	10.0882		7.00429	8.7697
0.93762	13.3868		1.98959	3.43817		3.00326	37.2043		4.01104	27.5292		4.98609	1.56327		6.00105	19.2218		7.02751	10.858
0.96151	18.1664		1.93573	1.90236		2.90071	7.18871		3.97806	9.93277		4.92595	8.84235		5.96091	29.2703		7.00365	12.2638
1.02391	21.814		1.91153	4.80914		3.01567	5.01985		3.98988	34.7509		4.98548	15.0874		6.01713	31.0175		6.95029	9.12884
0.97283	22.4801		1.94631	8.29234		2.90324	6.29566		3.99562	32.6964		5.00004	13.4439		6.04425	19.5762		6.9982	9.25868
0.99337	37.1813		1.98419	15.5759		2.98407	6.84386		4.00003	14.8968		5.01016	12.3471		5.97795	7.81682		7.03199	9.93615
0.99646	32.0401		2.01872	16.0547		3.00116	26.2588		4.00331	9.14564		5.02871	25.6176		6.07145	7.38597		7.0176	10.2859
0.99546	38.2136		1.97078	16.4241		3.00661	34.4883		3.9884	10.7342		4.99862	11.6095		5.97843	9.47464		7.00539	10.83
1.01071	45.6421		1.98537	21.9038		3.00131	38.0088		3.98047	33.3328		4.98753	14.81		6.05774	10.9964		6.949	8.46833
1.0287	1.85053		2.00622	24.1877		2.99305	31.9108		4.01801	36.9918		5.03578	20.1039		5.99545	4.67591		7.01337	20.132
1.03654	6.92806		1.96197	4.12031		3.081	3.70785		4.03251	41.9854		4.9856	25.8747		5.98687	6.53338		6.99744	23.7226
1.02353	7.92583		1.96817	4.26095		3.0535	3.63487		4.00801	27.8842		5.00443	37.8585		5.97357	23.7852		7.01063	36.007
1.00206	10.2462		1.93841	5.22724		3.01048	5.74339		4.00523	16.1108		5.00932	50.9338		5.96912	26.6194		7.01079	42.0046
0.97805	11.3712		1.98514	1.29389		3.01602	25.4005		4.01788	20.8188		5.02108	2.21228		5.99617	50.5464		7.03246	2.3494
1.01971	15.8443		2.05234	1.65553		2.9799	10.0798		3.99155	44.6245		4.9586	7.67195		6.00504	52.8489		6.94608	4.45955
0.9534	14.6185		2.10188	2.2498		2.97528	10.4138		3.9965	40.545		5.00392	14.8364		6.00883	39.0451		7.02087	10.5343
0.95466	16.5113		1.97205	3.51267		3.01811	10.9218		4.0007	41.4308		4.92792	12.7899		6.01815	22.9191		7.00502	11.2822
0.93818	16.6584		2.02822	8.28731		2.96853	23.8496		4.03649	26.9002		5.03853	17.9244		5.97486	25.6584		6.97517	15.3738
1.0491	19.1928		1.96723	1.86355		2.99702	49.7883		3.99581	26.6802		4.9927	19.7693		6.01607	43.5944		6.97354	2.62279
1.00865	42.9361		2.11823	2.40341		2.99346	51.6784		4.00912	44.8536		4.98483	19.7857		6.00942	53.1348		6.96193	9.63129
0.89883	2.00167		2.01649	1.86734		3.00603	35.766		3.99703	46.6554		5.03438	18.8329		6.01269	42.5517		7.00446	24.0843
0.99603	15.622		1.92301	2.04028		3.02067	18.8014		4.00394	46.2717		4.99431	12.8255		5.95411	4.40475		7.00327	50.7647
1.01909	15.1642		1.89744	2.26301		3.00339	35.4318		3.9672	49.7437		4.96105	9.15856		5.98588	13.2271		6.96326	34.6785
0.98264	20.2634		2.00918	12.1386		3.01051	44.7077		4.02263	21.6752		4.92382	9.33236		6.01139	1.60631		7.03642	45.9893
1.00293	30.5782		1.98064	17.5473		3.06424	2.02595		4.01518	37.6297		5.01507	8.89017		6.0348	7.30528		6.98011	48.964
1.00107	42.9563		1.94328	1.91913		3.01033	6.89102		3.98368	25.9347		4.93637	9.44216		5.97541	18.9051		6.97887	5.58837
0.99851	52.8042		1.95483	1.85578		2.89725	6.57958		3.96447	23.631		4.92171	9.99525		5.98713	1.83403		6.9793	8.45105
0.96628	1.83729		1.94042	1.48152		2.9328	9.53106		4.02061	30.2032		5.00324	28.0232		6.00964	1.43619		6.96341	51.6646
1.06825	2.19493		2.04752	2.12343		3.00313	7.88704		4.00575	35.2225		4.99202	34.9553		5.99875	1.36698		7.00186	29.8493
1.10715	3.11598		2.07403	2.98105		3.07502	8.47788		4.0126	9.15406		4.99612	53.6482		6.01462	3.87365		6.98636	46.9226
1.03939	9.72023		2.08076	3.82577		3.05227	11.1282		4.00986	46.4161		5.00391	46.0979		5.96004	6.50678		6.99028	3.71127
0.98479	4.45478		1.93827	3.88492		3.05198	13.0156		4.02074	36.9182		5.01871	1.35376		5.95465	9.25221		7.05125	4.07582
1.05643	17.5217		2.08491	7.05376		3.06081	15.6891		4.0323	42.3863		4.98127	2.64317		6.04998	6.73317		7.03908	32.3151
0.96458	1.82507		2.00193	32.2789		2.98839	17.2613		4.01553	33.1666		5.09519	6.492		6.02797	15.2373		6.95965	3.33782
1.0048	1.63811		1.98698	35.4745		2.98341	18.0839		3.97224	46.8918		5.09351	6.75675		6.04553	15.9231		7.01053	4.98794
1.07109	6.34312		1.97853	11.2653		3.02073	20.3834		4.01564	47.385		4.94609	8.32837		5.95891	15.466		6.98692	32.8409
0.97063	10.9855		2.00463	10.4535		2.97335	19.0291		3.99605	11.2393		5.02083	23.1853		5.95182	7.6203		7.01752	50.3422
0.9684	11.4805		2.01758	10.2104		3.04183	16.7701		4.01152	9.20017		5.00696	25.139		5.94369	9.09103		7.00182	16.8172
1.06194	13.1421		1.99905	32.4622		3.01221	31.3552		4.01318	36.6848		5.0157	35.9513		5.99847	10.819		6.97389	6.74427
0.94446	17.1703		2.00834	30.0203		2.99699	32.3372		4.01306	47.5258		5.00247	43.917		5.96991	16.2593		6.99941	34.5751
0.97418	16.1768		1.99048	34.3813		2.98008	15.7507		3.97597	53.4035		5.00406	51.7606		6.03884	16.7536		7.03032	34.0695
1.00968	19.6694		2.02801	23.3464		3.02475	15.3366		3.97557	36.7536		5.00489	51.8505		5.95799	15.512		7.0239	2.06079
0.97545	20.1677		2.01969	22.6464		3.02006	18.7904		3.96892	33.8687		4.99677	53.1381		5.95731	21.4102		6.96795	3.43183
1.01437	19.3156		1.99771	40.2051		3.00583	47.7249		4.03209	21.9152		4.96407	12.3825		6.00294	33.7911		6.96075	5.60327
1.01989	23.9929		2.02078	4.71762		3.00224	49.0301		4.00127	42.5021		4.96403	22.2256		6.00547	51.5407		6.98586	7.2432
1.00022	17.2127		1.98316	16.6219		2.98917	52.1834		4.01298	40.7024		4.99787	19.8411		5.98239	29.538		7.02894	49.9563
1.01248	21.8498		1.89207	2.16593		3.00942	1.95075		4.00914	53.8474		5.00777	26.0222		5.98568	41.6391		7.01476	50.4811
1.01973	23.354		2.00185	16.0073		2.92766	1.8382		3.96937	46.4442		4.99083	33.4939		5.98492	21.2723		7.00858	12.7375
0.96139	1.35266		2.04477	11.0773		3.03925	11.0105		3.97988	22.0485		5.00065	40.1529		5.97286	22.4063		6.97708	12.1114
1.0146	1.42598		2.05661	7.17878		3.01478	18.6914		3.98751	14.6371		4.99353	39.2898		6.0012	3.89528		6.95406	6.92945
0.95011	17.3362		2.09601	7.46739		3.00921	19.1249		4.03028	39.9344		4.98943	1.30815		6.04077	4.13014		7.04107	7.29057
1.00424	3.61022		1.9643	7.31444		2.96493	14.6274		3.98202	44.6359		5.00786	1.37437		6.00776	37.2727		6.99407	11.5855
1.09087	2.00567		1.98226	8.75316		3.01628	22.8604		3.98203	48.0798		5.02043	1.66486		5.96091	16.2397		6.99865	7.73306
1.11318	2.21161		1.92502	7.0628		3.00905	24.6502		4.003	54.9893		5.01885	1.83373		5.98735	13.5793		6.99704	11.5282
0.99995	45.6028		1.97325	8.02971		2.99837	39.3753		4.00859	19.5193		4.95961	5.93125		5.94836	12.8466		7.001	12.6736
0.97648	19.8088		2.01151	7.38528		2.98814	45.1133		4.01179	14.0586		4.98149	8.28725		6.00007	25.494		6.98543	12.407
1.00806	24.7025		2.01079	7.70494		3.00873	45.5427		4.02869	34.2729		5.07997	7.58895		5.9898	11.6805		6.98642	23.2199
1.02206	24.0565		1.94538	8.1679		3.00686	45.8273		4.02128	32.144		4.97001	3.72559		6.07544	7.92706		7.04362	7.93571
1.00014	32.424		1.93841	9.85478		3.00153	1.95198		3.96483	39.5262		5.01875	28.1291		6.02779	18.5572		7.02721	28.2108
1.12754	3.30431		1.98368	9.80946		3.03431	8.74163		4.00599	49.8907		5.00207	47.8593		5.99888	30.5225		7.0069	28.6773
0.96799	18.2807		2.04561	10.4274		3.0461	1.69681		4.0394	3.72851		4.95878	2.57752		6.03694	22.703		6.99426	43.8772
0.94995	16.3669		1.95665	11.3203		2.97319	1.74148		3.95899	4.95272		5.04541	4.65084		5.96606	21.947		7.0105	2.31179
0.97065	13.0507		2.00013	8.74418		3.08774	7.34155		4.00511	3.74731		5.02168	4.24521		5.9897	21.3813		7.01929	5.30548
0.97214	2.5942		1.93989	8.93966		3.00561	20.9754		4.03666	27.1238		5.00672	13.3969		6.04002	23.3063		7.03152	50.8416
0.9898	17.3209		2.0782	7.8628		2.98448	20.5993		3.97442	29.2911		4.97503	17.9741		6.0391	21.8527		6.97912	54.7584
0.97573	16.7218		2.05719	7.96039		2.99373	29.6632		4.00215	26.5681		4.9723	24.1418		6.01905	19.6128		7.00353	53.6636
1.0205	18.9312		2.00886	11.221		3.08276	7.14755		3.97522	44.4744		4.9793	22.6275		6.01055	18.2216		6.99543	13.2612
0.94746	17.7189		1.9848	10.004		2.9776	5.65535		4.01651	45.6895		4.99665	43.2341		5.98463	16.85		7.01092	32.5141
0.98807	15.5824		1.99863	12.1923		2.94145	5.68211		3.98265	33.5904		5.00411	45.2058		6.03889	19.6275		7.00376	18.0885
0.99388	28.6317		2.05325	11.5118		3.07467	5.56292		3.97071	3.35445		5.01171	43.2851		5.98076	32.2091		6.98175	28.3493
0.99377	51.9008		2.05647	13.3158		3.01149	23.7947		4.03925	9.15517		4.93963	7.59449		6.01182	32.3721		6.97367	37.8573
0.89391	2.36674		1.99981	14.2512		3.01296	28.5373		4.01775	43.2402		5.04956	11.6355		6.00751	33.7816		6.97521	54.8767
1.01618	8.89272		2.00407	13.6635		2.99406	46.5214		4.02716	42.9922		5.00724	49.354		6.02748	27.827		6.96243	34.1604
0.96853	12.0271		2.05712	13.944		3.0658	3.19236		4.0131	48.9494		4.99599	13.0772		5.99206	31.2166		6.99622	1.81319
0.95007	13.0449		2.0014	32.3358		2.99876	2.23416		4.01386	22.9464		4.97397	19.2645		6.0117	34.5394		7.032	5.55499
0.93916	15.3274		2.03648	1.9151		3.01519	4.84354		4.00273	6.38192		5.05702	9.70946		6.01046	39.8809		6.98861	25.1618
0.97214	17.8381		2.0424	3.04483		2.90347	7.96233		3.9767	20.1095		4.99764	17.6236		5.97348	11.6155		7.00796	36.7822
1.00876	9.63627		1.99458	4.1295		3.00982	11.7091		3.9993	4.12076		4.97072	18.7226		6.00792	6.48097		7.042	35.2439
1.06395	9.41222		1.94991	4.5043		3.02832	6.68		4.00598	5.82226		5.02867	18.3364		6.07264	7.08125		7.00946	26.0232
0.92108	9.50343		2.01834	5.59356		2.9996	6.83055		4.019	15.0839		5.0105	23.5028		6.00693	8.6006		7.00191	38.619
1.05861	13.1925		1.95655	11.8695		2.9066	6.85934		3.9828	15.6313		4.96873	23.5228		5.97618	8.84299		6.9836	21.8165
0.94231	6.31877		1.93512	7.63592		3.00322	6.78561		4.00151	24.2614		5.0246	24.3395		6.01678	9.20824		7.01341	46.3918
1.05217	6.51547		2.07764	7.38311		2.90523	6.63927		4.02201	48.2576		4.97199	24.8403		5.98695	22.1844		7.03108	50.3486
1.01589	25.5787		1.93309	5.66597		3.07288	7.93468		3.98767	28.6396		4.96426	23.7957		6.02116	26.1285		7.02875	49.0994
1.00384	40.4362		2.02602	5.62111		3.01584	5.25124		4.00358	21.8123		5.01831	31.1426		5.99597	42.9872		7.00414	43.8661
0.90245	3.57783		1.9888	5.60587		3.04051	7.28418		4.01554	48.7462		5.00773	33.2422		5.99964	42.4542		7.01236	51.4678
1.00074	6.64556		2.01811	9.49883		3.02243	10.3937		3.97468	34.4872		4.9962	44.4506		6.01607	26.5064		7.04752	4.83303
0.98449	4.32705		2.02801	15.2037		3.02065	5.10356		4.01052	38.2015		5.00008	46.788		6.04216	18.5685		6.99235	5.41882
0.94897	7.47535		1.97258	12.3556		3.07593	5.60872		3.95916	9.51733		5.00952	41.312		5.9904	1.64076		6.97704	7.67195
1.00916	15.8306		1.9371	11.811		2.95078	10.6837		4.00132	5.35392		4.98853	38.8282		6.03163	21.3165		7.0144	6.45369
1.00317	28.1501		2.04677	13.4178		2.997	13.5595		4.00392	17.0256		5.04355	10.5178		6.02772	12.4608		6.98801	14.9055
0.99147	28.5392		1.97197	6.44677		3.04398	15.7726		3.97147	18.1326		5.01455	20.4284		6.06785	10.5115		7.0078	19.4401
1.00325	5.61222		2.0346	7.60917		2.99961	15.1555		4.03941	4.89577		4.99208	11.9115		5.93425	9.56787		6.96144	35.155
1.07085	12.0002		2.06365	8.09337		3.03371	15.0345		4.02836	35.9339		5.00628	19.6709		5.97989	9.70194		7.02371	38.3449
0.99877	14.1577		1.96366	9.78505		2.96175	12.2049		4.02576	32.1125		4.97975	15.2578		6.0243	11.0494		6.98751	43.9639
1.02374	15.8438		2.06585	1.79608		3.00487	45.5859		4.01569	53.2997		4.9321	7.66054		5.97467	12.3554		7.01229	5.33266
0.99063	19.2341		2.07171	6.79002		3.00805	47.7645		3.98946	42.2042		4.98151	8.44202		5.96874	13.4544		6.99148	47.6051
0.9615	20.8693		2.0125	25.1786		2.99143	45.1443		3.96508	5.84046		5.08654	7.80512		6.03154	11.5645		7.02377	7.49488
0.99381	28.1778		2.00672	24.2402		2.98862	1.99739		3.99145	15.0572		4.94976	9.33884		6.01222	17.0838		6.94595	4.82039
1.00346	30.3928		2.00148	28.7841		2.92404	8.26533		4.01062	39.0173		4.97451	9.63297		6.0095	14.2281		6.9504	4.36652
0.99541	29.3156		1.99332	22.2842		2.96723	12.0693		4.03235	41.9394		4.96618	11.4644		6.00358	52.4478		7.0273	13.7376
0.98946	37.2586		2.01382	25.2208		3.02134	14.868		3.96193	3.65411		4.9398	12.137		5.95763	20.2549		6.97585	15.0108
1.00033	45.282		2.00392	26.2901		3.0477	14.9655		4.01951	8.40796		5.00183	12.6811		5.99225	25.2478		6.99018	15.96
0.98071	1.77291		2.074	2.44411		2.96707	7.5651		3.96064	6.57048		5.03342	17.4375		5.99544	29.6552		7.00244	32.2835
1.06441	3.49534		2.0645	1.45361		2.89973	7.11476		4.02276	36.6817		5.05092	15.3524		5.97978	31.0653		6.98111	44.4499
1.00404	5.65474		2.07573	2.15989		3.0678	5.27431		3.99801	24.336		5.02245	16.8244		6.01103	32.5118		7.00457	2.31879
1.0392	17.359		2.09272	2.73218		2.99628	14.4143		3.97134	12.7635		4.98825	17.8876		6.01668	42.5674		7.02992	2.4335
1.05464	9.14684		1.99769	8.38258		3.0092	32.119		4.03027	6.87459		4.98459	19.6858		5.96931	8.50778		7.00251	4.48502
0.98358	25.0017		2.06012	9.85392		2.99666	35.9042		3.97261	9.25236		5.01463	18.5301		6.02318	5.77437		7.04486	9.39282
0.96021	19.0114		1.99555	35.7969		3.00485	44.5369		3.96855	9.33731		5.02903	19.3097		5.94912	8.62538		6.97745	19.0951
1.03394	18.7583		1.99052	51.6732		2.98703	53.1399		3.97861	32.0692		5.0324	18.7157		6.05105	6.37365		6.99601	40.9812
1.00729	25.5505		1.9999	52.6906		3.00247	2.42128		3.98357	36.2865		4.95796	17.9121		5.94521	6.39267		6.97952	33.4898
0.98554	44.0555		1.938	1.53654		2.96634	2.34447		4.00885	42.8724		4.99865	23.0614		6.01337	6.65847		7.00732	45.7182
1.1065	2.12504		2.08607	3.00314		2.96524	6.41203		4.00967	25.4363		4.98009	27.5687		5.98001	10.3868		6.97037	18.1803
1.00223	13.5356		1.93806	3.30547		3.07516	8.09715		4.03569	23.9786		4.98677	26.024		6.04583	10.4057		6.97095	28.1033
1.00645	13.2331		2.04664	3.57051		3.05313	6.79362		4.03106	13.6771		5.02056	27.978		6.00056	10.5618		6.98774	25.7249
1.01542	12.3576		2.06303	6.7936		2.96676	2.16129		4.01929	10.5204		4.99065	44.9074		5.99845	10.7391		6.96791	48.4429
1.03772	12.5526		2.039	7.68005		3.02659	3.03735		3.98698	15.062		4.98429	33.3447		6.04372	12.8965		6.96485	3.17964
1.05146	12.1478		2.00997	20.5622		2.98587	4.19016		4.03864	27.8505		5.00175	29.7712		5.98297	12.2974		6.98662	8.04401
0.98304	12.761		1.95775	8.11671		3.00983	14.673		3.99349	39.1966		4.99007	27.8427		5.9947	14.6718		6.9571	32.1308
0.98663	27.9456		1.99689	11.1065		3.04187	17.305		3.97637	42.1237		4.99368	26.3336		6.05374	13.6984		7.01672	30.0817
1.03656	6.98686		2.0702	9.42991		3.01056	16.3129		4.01209	2.81271		5.02264	22.2983		5.95204	14.1935		7.01129	48.3259
0.99846	35.6184		1.95835	9.51663		2.96764	19.6096		3.95871	26.3901		5.01271	30.418		6.06644	8.2683		6.96268	5.8491
1.04921	1.06609		1.95321	9.36336		3.01364	25.0569		3.96113	34.9027		5.00676	30.3779		5.95634	9.73761		6.95452	9.83314
0.97906	4.25155		1.9634	8.66845		3.00608	52.7619		3.97497	31.341		4.99689	30.5484		6.02497	10.2973		6.99304	10.4009
1.05357	5.93616		2.01627	23.65		2.92171	2.47583		3.97451	28.2377		5.00536	31.2655		6.01002	13.8575		6.99715	17.8487
0.94423	8.30821		1.99006	23.9679		2.94638	1.9532		4.01269	15.2046		4.99273	39.0111		6.01757	5.91247		6.98575	40.3702
0.94634	13.903		2.00884	16.0675		2.96635	8.55324		3.99514	28.2349		5.00235	50.1783		5.98761	19.1271		7.03346	53.4778
1.0489	16.7826		1.98701	27.0026		2.98733	9.8538		4.02058	50.0213		5.03213	9.18182		6.00992	26.6974		7.00913	33.5177
0.98533	26.8168		1.9941	40.4904		3.00603	6.72754		3.99268	44.8106		5.01271	14.0455		6.02567	26.5598		6.95681	53.8487
1.00172	35.6514		1.99693	46.9773		2.97111	14.1655		4.0316	2.60291		4.97037	11.53		5.96248	30.1946		7.04574	5.56158
1.00161	54.7515		1.99567	47.9997		3.04996	11.4339		4.02199	6.70556		4.97513	9.78455		5.95083	3.81143		6.99687	36.6489
0.9831	2.07206		2.01316	51.075		3.0621	6.99689		4.00742	6.56681		4.95426	5.31477		6.06669	9.86846		6.97528	47.2755
0.96768	2.35203		2.00937	54.5057		2.99392	28.966		3.97111	26.1551		5.05417	9.85999		6.02295	7.65162		6.97483	27.3892
1.07829	4.56901		1.87701	2.56417		3.00086	36.9246		4.00216	21.9662		4.99908	14.2404		5.97303	5.76267		7.03186	18.8403
0.98723	10.4198		2.01239	1.00398		2.93691	1.40355		3.9972	40.3006		4.98891	18.9198		5.98881	12.4392		7.03805	8.3696
0.99876	53.4293		1.88015	3.89924		3.00457	28.3145		3.98995	42.5715		5.02136	22.2005		5.96208	5.79443		7.01319	4.47344
0.90769	2.31534		1.98027	3.64557		2.97584	1.7754		3.95915	4.95801		4.99507	49.6445		5.96489	6.43453		6.97732	39.2768
0.95321	3.25231		2.00166	18.6036		3.02684	1.81389		3.9795	34.0808		5.01846	26.398		5.96329	6.19573		6.98866	27.6927
0.94999	3.41242		2.073	7.1064		2.95903	2.10307		3.9905	18.4307		5.01907	24.4881		5.98311	5.23224		6.99624	9.90698
1.10611	2.353		2.02235	4.78442		3.02156	12.4153		3.99065	40.7687		5.02688	22.2851		5.94727	6.17471		6.9733	36.7112
0.95871	5.50191		1.95625	5.05923		2.99032	16.9211		3.97411	23.6381		4.98366	15.6906		5.97696	6.22663		7.00567	30.2099
0.96736	8.14934		2.07233	5.48249		2.99709	53.9601		3.9816	5.59641		4.99297	25.3048		5.94686	8.89173		6.98145	2.99223
0.98429	8.46643		2.03153	15.2929		2.95098	5.82346		3.98362	11.3451		5.02177	25.7317		6.05739	10.0178		6.99473	3.91583
1.03586	9.08772		2.00874	12.0053		3.03421	10.7167		4.01798	16.8858		4.9987	41.6537		5.94301	8.87976		7.00498	19.0278
0.93856	8.12579		2.05537	12.174		3.00286	41.5859		3.98764	30.8386		5.0017	42.0179		6.06424	10.7669		6.97283	27.5494
1.06402	8.19603		1.98184	10.7264		3.00446	54.7959		4.03039	9.52446		5.02405	2.3769		5.98491	10.5844		6.98114	43.9145
0.9473	10.7203		1.9739	8.89855		3.00038	53.0245		3.98697	17.3013		5.05677	2.84422		5.95257	15.8886		6.9788	3.51838
0.99516	10.4385		2.01912	9.1373		2.99404	35.1476		4.02063	20.6881		5.00645	4.17891		5.98348	15.1501		7.00249	4.64551
0.94278	14.6678		1.9114	7.15315		3.00261	44.144		4.00799	23.6455		5.02505	8.62987		6.0121	25.63		7.00297	40.0787
1.0326	17.2243		1.97997	9.29499		2.99279	48.2144		3.95487	32.9325		5.01367	10.9127		6.0138	43.2481		6.97935	50.7966
1.02575	17.2064		1.91786	3.7631		2.98581	1.5088		4.01715	34.8437		5.08233	10.6042		6.0021	43.1642		7.01978	38.6165
0.96981	18.4081		2.03663	14.4042		3.05379	11.6923		3.95714	36.242		5.07012	10.8605		6.0083	40.9263		7.01561	41.8101
1.01902	19.6412		2.01716	19.3245		2.9892	10.7192		4.01002	25.59		4.95934	2.51222		6.05968	6.82547		6.99557	30.1147
1.0083	1.84847		2.0231	1.02176		3.09028	7.30873		4.03152	43.7992		4.93806	11.8047		5.95334	14.3		7.02311	38.0683
1.05079	1.67002		2.07399	5.13239		2.97896	9.51624		3.99501	46.3623		4.96841	3.33945		5.97023	6.86563		7.00625	31.251
1.00848	1.56082		2.05737	5.58093		3.0302	10.6989		4.00872	45.8703		5.03101	2.83494		5.95953	19.7985		6.97878	48.1538
1.05819	1.70377		2.00871	5.18138		3.01469	9.83317		4.00805	3.09751		4.93797	6.18635		5.97148	22.6488		7.01737	46.3707
0.97835	3.31478		1.89609	7.18871		2.95231	12.8724		3.97866	31.2897		5.06724	4.39168		6.02553	12.841		6.99689	12.7453
0.96184	3.79285		1.91307	7.79868		2.98953	12.9175		4.02519	7.33009		5.03845	9.79619		6.0262	3.03082		6.98136	10.4448
0.9982	5.87065		2.00203	11.2953		3.05075	13.2869		3.98193	29.0699		4.9748	22.0275		6.04465	3.95385		7.04852	2.28994
0.95792	8.8682		2.11888	2.96449		2.94689	12.7494		4.03106	38.1925		5.0518	13.6968		6.00827	4.43569		6.99239	1.9978
1.07399	8.88253		2.04047	14.832		2.98233	11.9197		3.98319	42.6781		5.0296	20.8027		5.93491	7.77072		7.00097	16.1523
0.9958	11.7572		2.05132	15.9418		2.96901	13.4957		4.00303	43.8521		5.04635	16.4208		6.04996	3.53524		7.02262	38.9603
0.97003	14.591		2.08461	5.8097		2.96504	14.0782		3.99009	51.3213		5.00425	24.5807		6.04554	6.70507		7.0154	9.34417
0.99115	17.0169		1.97722	5.78586		2.97823	11.6369		3.97541	3.50846		5.00168	36.6112		5.96755	7.20811		7.00641	47.0496
1.01676	20.8834		1.97503	13.7365		3.06461	10.7197		4.004	6.81132		4.98831	41.22		6.00652	10.5932		6.99725	53.812
0.99192	21.4126		2.03949	13.7506		3.00038	10.453		3.97529	13.1346		5.00049	41.8261		6.0508	14.3962		7.00891	5.1072
0.99195	36.9652		1.98097	20.7077		3.0462	10.0222		3.96912	26.9144		5.00292	24.2937		6.02501	12.2141		7.02738	29.2869
1.05159	1.50288		2.02708	23.844		2.97719	10.8593		3.97308	45.9214		4.97984	25.7099		6.03174	21.8859		6.98681	3.76124
1.01374	4.62111		2.01846	24.3018		2.99469	14.093		3.98873	51.129		4.99975	28.5167		5.99226	13.3865		6.98266	27.4518
0.98169	12.5684		1.99448	26.9955		3.05795	15.1713		4.02235	49.5651		5.00183	1.93927		5.99712	16.2068		6.99511	27.6913
0.95969	13.3675		1.95925	2.03891		2.96601	18.286		4.00099	47.8657		4.96291	2.19358		6.00311	25.8366		6.9789	33.9675
0.9593	13.1572		2.02548	1.95848		2.96085	17.396		4.02121	18.4416		5.01517	2.72297		5.97838	28.8264		6.99587	11.7492
1.00271	14.7564		2.05691	2.84498		3.00462	32.5382		4.04007	43.0296		4.94166	2.96387		6.00777	39.2228		7.00985	17.6933
0.99036	13.0259		2.07891	2.13039		3.01032	49.7854		3.98731	23.1201		4.97477	4.9878		6.00018	42.581		7.00323	32.5466
1.03495	12.1414		2.02461	3.89886		2.93516	9.60093		3.97614	35.459		5.0068	6.84551		6.00818	1.90949		6.99359	47.2314
0.9447	16.2312		1.928	5.12031		3.02311	11.4845		4.00136	41.6837		4.98748	21.6966		5.97728	3.57826		7.02785	45.2978
1.04471	16.1649		2.0083	12.0303		2.92493	6.55329		3.98699	37.1191		5.02107	6.39639		5.95731	3.56871		6.98511	11.4044
1.02605	13.3173		1.87995	2.22627		3.04114	7.43883		4.03182	36.7454		4.97154	7.98578		5.99657	9.48933		6.99308	24.5995
0.94738	13.1382		2.05526	6.61504		3.02083	8.29829		3.98244	47.058		4.92474	7.95018		5.99172	36.7519		7.00203	5.68379
1.0379	19.4456		2.02568	9.42051		2.9816	24.8537		4.02516	23.4752		5.07589	8.10325		6.0257	18.5393		6.95449	9.06715
0.96826	19.9314		2.02613	3.64191		3.01602	27.2408		4.00479	19.2607		5.02578	9.70498		6.02625	20.2144		6.97997	11.9106
1.01135	19.5937		1.95121	5.66208		3.00363	36.1261		4.01643	41.1136		5.03061	10.2026		6.01578	20.4567		6.97663	21.5812
1.00455	19.2829		2.04584	7.67485		2.99424	16.5721		3.98775	30.4298		5.0338	10.4275		5.96568	20.0724		6.97222	24.3132
0.96429	19.372		2.03611	8.89573		2.99699	34.562		3.95657	7.04666		5.04714	10.6624		5.9552	23.2057		7.01871	41.6234
0.94772	18.4714		1.96659	7.28286		2.92856	1.93603		3.9822	19.6526		5.04306	14.4374		6.00307	24.0493		6.96272	31.85
1.0181	23.4096		1.89979	7.22426		2.945	2.34502		4.00047	12.1298		5.00062	31.2413		5.98135	20.6123		7.01896	47.6949
1.00852	27.7791		2.05527	8.72394		3.01621	3.22281		3.95951	29.9007		4.98695	31.3379		6.02057	35.7994		7.00054	45.6786
0.99746	27.923		2.05797	7.1769		3.01544	10.1201		4.00468	32.2075		4.99696	39.9145		6.04503	21.7875		6.97428	29.9369
0.98879	36.5198		2.00172	4.87944		2.98115	22.4331		3.98248	31.9817		5.03223	16.8685		5.98097	18.1606		6.99919	35.5391
1.00276	50.9665		2.02848	11.1794		3.01176	23.1576		4.0147	41.3167		4.967	16.363		6.01409	43.8353		7.00477	40.9903
0.94682	4.55015		2.02238	18.8799		2.96649	22.1946		4.02402	13.8844		4.98703	18.8527		6.02385	37.8663		6.97381	13.7179
1.03731	5.3912		1.98699	18.4521		3.01184	29.0813		3.9555	3.83571		5.03372	20.0543		6.00587	37.6133		7.02292	38.2884
1.00284	20.3037		2.05471	1.7855		2.98357	24.3217		3.98595	6.10303		5.02214	20.129		6.02997	30.0599		7.01386	53.7963
0.99262	28.4354		2.01015	1.86007		2.98016	12.759		3.99304	6.01866		4.98847	33.8746		6.03463	31.615		6.99803	54.5763
1.0652	7.85633		1.95451	7.31806		3.0194	15.8601		3.96569	8.04895		5.02074	33.7509		6.00252	32.6374		7.04166	5.03522
1.04036	7.93617		1.96792	10.4321		3.00016	25.7535		3.96277	7.93383		4.97722	1.79974		6.01782	31.2277		6.98231	11.2704
1.06673	8.35583		2.03347	16.7283		3.0049	1.52672		3.96506	8.67427		4.99082	2.52802		6.00719	29.9213		7.02071	18.118
0.92565	8.29633		1.97846	9.26532		2.97581	2.1979		4.03271	9.86024		4.98617	12.083		5.9556	28.7421		6.98952	21.9785
0.96144	14.5762		1.95871	15.2921		3.05382	2.4129		4.04154	6.79998		4.99626	34.1764		5.99559	27.2789		7.03996	53.9793
1.02888	15.5002		2.05265	15.6443		2.95647	2.49538		3.99112	8.93768		4.98441	29.206		6.0137	28.2249		6.9891	43.6956
1.0208	18.2793		2.01294	17.6003		3.02497	5.13763		3.98477	8.71743		4.99787	53.4699		6.00165	31.9598		7.05235	5.71521
1.02929	18.8616		2.04137	16.4364		3.08954	7.55122		4.00399	11.6744		5.01398	2.05863		5.99231	36.2994		7.00118	6.1789
1.00013	23.6471		1.97647	19.2961		2.96409	7.24248		4.02933	5.93137		5.06011	2.19129		6.02632	37.5036		7.00482	10.5237
0.98921	1.76226		2.02527	19.9838		3.06648	7.66445		4.02437	9.80505		4.9655	2.38856		6.03086	23.4971		7.03287	28.4234
1.02992	3.45039		1.99975	27.7084		3.06101	7.45971		4.02721	10.3103		4.97324	8.93153		6.01635	42.8611		7.02526	33.2365
1.05807	5.41893		2.01947	7.47955		2.95511	13.4267		4.02434	9.35567		4.97058	14.8284		5.98806	22.289		6.99058	54.8051
1.0267	7.47895		1.9878	31.9758		2.96827	19.1826		3.96891	13.2572		4.97376	15.9979		6.00873	21.8377		6.96468	50.3557
1.00369	6.39891		2.00219	29.0133		2.99226	17.4538		4.02644	12.8392		4.98874	41.3118		6.03738	4.16135		6.9745	46.2501
0.96716	5.42339		2.00573	24.9149		3.01707	17.8023		3.96964	13.1042		4.90163	6.36526		6.01353	38.7321		7.02834	52.2021
1.01688	20.8678		1.99959	7.44901		3.01437	17.2488		3.96155	8.52374		4.99296	5.40567		6.01578	23.7294		6.99555	54.3019
0.9902	20.3405		1.90555	7.7832		3.0164	16.8415		4.01584	10.8006		4.94715	7.66277		5.98496	32.8934		6.98951	53.5134
1.0098	13.6451		2.00271	5.72512		2.95457	19.9851		4.00222	15.3799		5.06762	8.65676		6.01269	26.3404		7.00129	46.5848
1.04904	10.3976		1.90417	6.5167		2.97282	20.1355		4.00138	16.7965		5.00525	8.83668		5.9647	26.9433
1.05913	8.80772		2.02948	17.4415		3.01419	27.7389		4.00013	17.4775		5.05766	4.19544		5.99085	16.5806
1.06509	4.96688		2.00321	28.0794		3.05413	1.87851		3.97486	19.2504		5.08692	8.98656		6.01638	17.6045
1.07569	9.71005		2.00512	30.6109		3.04943	3.26752		3.97611	7.44323		5.01235	12.9673		6.03578	27.7274
1.04061	16.9874		2.01737	15.2894		3.08897	3.47304		3.96871	8.69997		4.94491	12.2625		6.03051	17.9907
0.93581	17.0977		2.00221	33.5514		3.08401	3.22256		4.04002	9.73312		5.06167	13.7954		5.99783	8.69407
0.97373	25.7752		2.0146	50.5836		2.94126	6.97346		3.96199	7.90172		5.01353	12.9459		6.03893	6.02278
0.98957	37.631		1.99711	45.6211		3.00207	7.40063		3.96705	10.4501		5.07395	11.5432		5.98761	10.3353
0.93564	2.10747		1.99668	1.42157		3.00688	49.7345		4.01018	12.3266		4.99242	16.163		6.02104	41.2307
0.9254	6.7523		2.04529	1.7367		3.00054	49.715		3.98832	11.4126		5.00775	21.0909		6.05766	3.68225
0.99599	25.4949		1.9992	3.74852		3.0235	2.65714		3.97218	10.6165		4.94024	4.59953		6.03654	4.46789
0.99488	51.3056		2.03658	12.5089		3.01166	2.06786		4.00794	15.5914		5.0779	9.42235		5.98315	7.379
1.00086	53.5734		1.94851	9.23802		3.03657	1.95588		4.01385	17.1584		5.02606	9.13294		5.99314	7.61581
1.11462	2.27306		2.00822	25.1623		2.93087	1.8747		4.01715	17.9548		4.92376	10.9332		5.96159	7.95608
0.97082	1.9068		2.06666	9.62757		2.99856	3.44597		3.98663	15.1486		5.0386	10.289		6.04312	6.93445
0.97208	8.52177		1.94574	9.23179		2.94594	2.74582		3.99517	22.1203		4.98494	12.4289		6.03414	19.6567
1.06198	8.83716		1.98715	4.24599		2.97425	1.8861		3.99465	24.9713		4.93999	13.0655		6.02122	24.2335
0.98056	14.736		1.91811	4.98192		3.01034	2.2905		4.00589	24.9443		4.95872	13.7061		6.00299	32.5133
0.94759	13.9648		1.95098	5.91885		3.04877	2.57041		4.02299	29.2523		4.98083	18.678		6.00926	28.8576
1.00095	15.232		2.02287	11.415		2.98612	1.72303		4.03754	28.5388		4.98902	29.0411		5.96712	29.1155
1.00656	43.6118		2.05177	13.624		3.00127	5.86425		3.97114	31.041		5.00761	30.2899		6.0205	32.8074
0.99628	50.5175		1.97835	12.7373		2.93793	5.7745		3.97921	26.5348		5.00953	30.2315		5.99701	36.8669
1.00135	54.4732		1.93494	10.919		2.95655	10.2268		3.98778	5.82504		5.00367	22.8531		5.98228	37.4145
1.01852	1.85055		2.05578	11.6305		2.96565	9.9595		4.0437	6.36769		5.002	30.0001		6.03119	31.6427
0.99373	10.8307		1.99948	52.3669		2.99402	13.9015		3.9908	14.0192		5.00105	54.2275		6.02049	30.835
0.99618	13.9088		2.05429	1.57773		2.96664	14.9457		4.034	27.4851		5.05979	2.82767		6.03582	22.4873
1.05479	15.0697		1.97725	1.83393		2.99045	25.7518		3.97766	34.7888		5.01869	4.94858		5.97986	22.5622
0.97798	25.0718		2.02528	1.78589		3.02983	23.9824		3.97379	33.7663		5.01399	5.08449		6.01622	22.5557
0.94078	2.04322		1.87322	3.80903		3.00463	27.7387		4.03594	39.1983		5.0504	3.65594		6.01538	21.9711
0.99233	1.6778		2.00221	4.01752		3.00393	41.7985		4.03378	10.149		5.00872	3.6977		5.96636	19.9009
1.02355	2.66912		1.96994	4.22985		3.02363	3.00805		4.01035	11.1097		4.96607	7.44891		5.99173	18.4826
1.10157	2.41842		1.99297	24.3442		2.95011	2.0072		4.00032	31.3704		5.08384	8.19621		5.98146	26.7668
0.99467	8.71563		2.05996	1.74292		2.95251	12.1374		3.98937	40.8391		4.98898	9.36652		6.01691	30.7872
0.98921	8.60505		2.03313	1.2092		3.00983	7.65004		4.02376	37.3685		5.01862	9.03334		5.9831	31.4196
1.00792	27.7209		1.95637	2.66861		2.99126	11.3392		4.0213	41.9057		5.03067	5.48133		6.0371	28.9572
0.99919	37.8432		2.0349	3.83423		3.04062	7.63324		3.9583	7.44768		5.03686	6.60039		6.02549	30.5491
1.04396	14.5403		1.98491	4.39792		3.02364	17.034		3.97029	44.0185		4.97808	19.2078		5.99142	30.0017
0.99099	2.71514		2.01012	1.84618		2.99084	17.9151		3.98948	51.4683		4.96752	23.0377		5.99991	41.3805
0.99973	12.8214		2.12073	2.25814		3.00151	33.8977		4.02806	33.3227		4.98249	22.0864		6.01173	36.0688
0.99841	10.8612		2.03044	3.30953		2.99208	28.9124		4.01108	28.4631		5.02854	22.4371		6.01491	41.5522
0.96082	1.01821		1.90819	2.85084		3.00795	42.1261		4.0452	32.2789		5.00461	23.3774		6.00244	45.0134
0.88853	2.95665		2.07255	7.08887		3.00031	49.5696		3.96801	33.3907		4.99787	24.5324		6.00167	44.832
0.88364	2.78931		2.03113	11.6132		2.96457	1.45225		4.00636	52.1805		4.9958	24.8312		5.99185	43.2263
1.06696	9.80378		1.94547	12.4958		2.95712	1.9615		3.98926	17.4616		5.0055	51.5508		5.99738	37.9843
0.97178	18.9801		1.95339	10.7515		3.07171	1.52414		3.96893	10.8581		5.01896	3.03467		6.01096	33.6183
1.02993	20.3375		1.97206	11.9303		3.02999	1.41943		4.03207	29.0173		5.03252	6.40185		6.018	34.3286
1.0331	6.49438		1.99495	21.53		3.03477	4.21042		4.00679	20.991		4.93012	7.74352		6.00443	51.2557
1.05828	6.98833		2.00376	1.89645		3.02391	10.6421		3.98928	24.4564		4.99511	21.5133		5.94311	3.181
1.06847	7.02731		1.94091	2.01525		3.04625	9.03509		3.96893	32.4483		5.00019	35.2558		6.02065	2.74022
0.94368	6.87041		2.08617	2.01487		3.01226	10.1197		3.98992	12.2546		4.97714	8.32199		5.99273	2.58968
0.98171	8.01195		2.03872	1.80876		3.00041	14.0494		3.9676	21.0387		4.99595	7.9787		5.99376	5.95273
1.07512	7.90564		1.94056	2.85306		3.04526	13.8367		4.00914	50.7874		4.96962	10.0434		5.94279	10.0222
1.02263	7.65975		2.02068	5.53724		2.98625	14.9289		3.98477	51.1973		5.03859	5.22383		6.02596	27.3618
1.06197	6.51901		1.97365	21.6034		2.96079	11.9671		4.01405	52.3131		4.98384	5.1952		5.9754	9.03893
0.99722	6.84504		2.01002	22.0626		2.96673	11.4459		3.97982	5.31425		5.04361	7.26825		5.96435	9.34887
0.92404	6.64523		1.99345	24.8606		3.04837	12.0841		3.99323	42.5248		4.99607	6.02846		5.97791	9.97336
1.01921	6.79423		2.00242	39.698		3.02422	13.2151		3.98488	1.56081		5.03191	5.04178		5.98115	7.05775
0.96724	14.009		1.94622	2.07248		3.04219	13.4028		3.96566	46.42		5.06092	5.25945		6.00239	25.0793
1.00397	13.4324		2.0474	3.51154		2.98442	14.756		3.97439	8.70621		5.00356	6.91341		6.00373	37.797
1.03672	5.90037		1.97209	2.16852		3.01709	15.0257		3.98284	40.4726		5.05828	12.8596		5.99768	52.9681
1.01852	8.3626		1.97158	3.17831		2.96572	21.3704		3.96825	22.3767		4.99132	44.3229		5.99773	44.2149
1.00589	22.1093		1.94763	4.35154		3.00816	46.8284		3.98753	10.6714		5.01349	41.9331		6.00182	3.90635
0.99786	27.8053		2.05899	3.35054		2.99919	53.4742		3.96169	26.4037		4.98492	40.99		6.01826	13.7211
0.99235	44.1657		2.04394	11.6589		3.00315	1.07515		3.96471	36.7637		4.99917	43.427		6.0372	26.375
0.98089	3.90706		2.05945	13.3172		3.04216	1.75491		3.97668	52.5629		4.952	16.9327		6.00694	38.7698
0.92343	6.17042		2.00194	10.5093		2.96722	2.44574		4.03443	34.6145		5.03095	16.6512		5.98842	13.1962
1.01701	7.18376		1.95777	11.1032		3.01618	14.4606		3.9843	42.4876		4.97552	19.9412		6.0259	31.246
1.07159	7.12128		2.01655	9.474		2.9713	9.9597		4.00765	43.1207		4.98253	1.77029		5.96413	17.7931
0.93676	7.76718		1.95145	9.82644		2.97574	14.6085		3.99271	51.141		4.98338	1.826		5.93434	10.8426
0.9274	7.28774		1.99407	20.8927		3.01876	14.697		4.04227	3.01367		5.03511	8.49962		5.96107	21.2892
1.05594	12.9213		2.00757	54.0046		2.99495	22.4625		4.02434	4.45353		4.94099	7.9184		5.96853	23.085
0.96335	13.5488		1.98732	4.17618		2.97094	21.8879		4.03294	35.9455		4.97081	12.4397		5.98158	15.5912
0.94807	19.0435		2.05934	12.54		2.94719	3.74141		4.00724	38.7491		5.04921	8.11316		5.97701	13.1857
1.01665	25.2251		1.98321	1.5965		3.0747	1.93119		4.0113	51.183		5.00021	9.29051		5.95209	16.3018
0.90331	3.16374		2.02622	1.86207		3.03981	2.18289		3.98981	2.35322		5.05043	3.89562		6.00205	24.6093
1.05938	7.59085		2.01236	12.7562		3.02525	1.71103		3.97409	2.42791		4.91477	10.6389		5.96211	23.0515
0.94791	16.7508		1.92866	4.59369		2.96519	2.24284		3.97238	10.8207		4.98781	11.9556		5.9669	23.2636
0.9878	20.3529		1.98434	4.86449		2.90389	3.00858		3.98105	19.47		5.0149	7.15616		6.01023	31.3492
1.01353	1.90233		2.06832	8.69342		3.01411	2.75566		4.03733	34.235		5.01341	7.78042		6.04166	12.7064
1.01332	7.45348		1.93804	12.0452		2.9072	2.89826		3.96593	38.7043		5.04508	5.47221		6.05498	12.5533
1.02891	9.0266		1.99503	24.1421		2.961	8.58302		4.02843	41.0698		4.92292	6.82136		6.01058	11.2952
1.02552	9.95655		1.98934	27.4495		2.93439	7.89996		4.00167	41.0324		4.95879	6.57841		6.04431	18.0227
0.99158	11.1212		1.98395	22.7567		2.99159	8.1771		4.02571	42.4426		4.90869	8.46669		6.00525	17.4971
0.99586	39.115		1.99515	28.1692		3.04454	9.29482		3.99474	4.02235		5.06522	12.6473		6.00138	18.0558
1.00811	50.5133		2.01743	26.7679		3.01166	17.472		3.99478	1.5743		5.02068	22.0481		5.98226	15.1379
0.93055	2.00507		2.00007	30.9689		2.98284	19.774		4.00875	1.99871		5.01951	22.5495		5.99266	14.866
1.04047	2.51719		2.00434	40.9699		2.95589	6.07401		3.9912	12.1107		4.97389	21.7401		5.99905	13.3036
1.09612	3.38291		1.99117	22.0385		2.92944	5.62296		4.00328	14.0601		4.9883	22.6048		5.95027	12.3214
0.88821	3.75782		1.99756	22.4023		2.94512	5.94926		4.02911	40.3419		4.986	28.5873		6.03804	16.751
1.12698	3.75755		2.01935	25.3482		3.03371	11.1198		4.01969	18.2886		4.99986	33.8758		5.95438	15.0212
0.986	45.4023		1.9344	5.63013		2.94726	15.4754		3.97822	26.4038		5.0095	44.0371		5.99715	41.0025
1.04858	1.22756		1.9232	5.42957		3.03807	17.1676		3.99518	20.0289		5.01672	14.7797		6.03277	5.38882
1.05788	9.9568		2.03683	5.67879		2.99359	17.1105		4.02461	21.7726		5.02724	13.231		5.98754	3.60372
0.94516	14.0775		2.06018	12.7497		2.93346	1.54488		3.98049	16.8785		5.02018	13.1131		6.00127	49.2908
1.00665	13.2464		1.91612	7.30702		3.01099	11.1869		4.01844	48.8771		5.0086	35.5907		6.0071	53.3538
1.05705	17.3184		2.01166	18.1036		3.05055	11.1367		4.02243	51.8703		5.04528	14.146		6.04564	2.35368
0.99056	24.838		1.96964	17.6003		2.98176	12.4027		4.00012	52.0819		5.01598	15.0583		6.00865	51.7502
1.08243	2.36417		2.01491	18.913		3.03595	15.7705		4.00383	52.5406		4.94142	8.24806		5.96346	2.22977
1.02727	2.51839		2.01482	15.6358		3.02676	15.8448		4.02932	43.0805		5.00294	29.5064		5.97147	2.93872
1.03662	10.3256		1.96493	18.0751		3.00829	16.1805		4.0396	8.46962		4.97568	21.7491		6.06032	6.09943
1.03783	11.8958		2.0197	20.0511		2.98861	18.1818		4.02569	7.52341		5.02935	21.6881		6.00937	5.49602
0.94305	10.0858		2.05735	15.6741		2.99033	17.9022		3.98882	11.8913		4.96718	23.3308		6.00039	5.36194
0.97359	15.1579		1.99118	13.3257		2.99143	12.8041		4.00011	15.2662		4.98768	18.422		6.00126	49.5705
1.02222	12.9005		1.97863	11.0685		2.9908	12.4186		3.98625	16.2784		5.00324	28.0465		6.00285	54.9267
0.9985	13.5866		1.96129	16.2224		2.96641	12.9082		4.00055	16.6836		4.99871	1.49236		6.00057	47.2559
1.05979	11.7729		1.97888	18.67		2.99951	11.2513		3.97561	15.5672		5.01594	1.91822		5.98472	24.5002
1.03028	15.8905		2.01071	1.84955		2.94089	14.784		3.9743	18.4142		5.00635	7.98202		5.99856	38.3638
1.00873	16.747		2.02663	2.69947		3.006	19.1357		4.00781	15.4033		4.94743	11.4623		5.98923	11.1166
0.97412	16.474		1.96594	10.0662		2.95825	18.5696		4.00657	17.7376		5.03842	9.13838		6.06547	9.37402
0.97028	15.0146		2.01821	14.3593		3.02725	21.7477		3.97364	13.7725		4.93227	10.1404		6.00616	25.197
1.04976	16.0232		1.92138	5.07055		3.00914	44.8708		4.00634	14.8864		5.03048	10.4304		6.0183	22.4842
0.99352	15.0827		2.06062	11.5615		2.97439	1.18131		4.00335	20.1839		5.02583	11.6973		6.02062	28.1751
1.03341	18.2432		1.91261	6.74792		3.07505	1.88449		4.02605	22.2766		4.98043	21.3132		5.98737	26.3885
0.95753	18.8647		1.97033	5.2512		3.09102	2.55885		4.01069	20.0052		4.97575	18.879		6.00076	41.2355
1.03803	18.6022		2.03969	3.35951		3.0978	3.08248		3.9829	21.7171		4.9665	17.1654		6.0067	2.24809
0.96851	22.3878		2.0007	4.16821		2.94785	10.5144		3.97724	19.38		4.98687	34.2983		5.96553	4.72718
1.04221	19.9411		2.00553	5.11501		2.95471	16.1472		3.96783	23.3761		4.98926	40.1251		6.0065	14.664
1.05149	17.8985		1.99071	19.7046		2.99323	29.9534		4.00913	21.9068		5.01218	37.4879		6.0291	11.8864
1.00028	30.7605		2.01153	24.7591		2.99564	30.015		4.01491	21.0766		4.98185	34.3095		5.99147	12.2639
			1.99067	25.499		2.99243	31.4446		3.98314	21.1178		5.05757	14.3108		6.05023	11.8106
			2.02668	5.01333		3.00726	31.8647		3.99336	27.703		4.96317	23.8746		6.02683	13.003
			2.07546	5.15534		2.99713	54.8009		3.99269	25.0342		5.02838	24.0849		5.98689	29.2234
			1.96368	6.69968		2.99892	51.2494		3.97582	19.7167		4.98428	23.8909		5.99571	28.7751
			2.05602	4.90988		2.96191	1.65089		3.96851	23.0179		5.00195	23.3774		5.99113	31.8121
			2.05141	4.98764		2.9742	5.82602		3.97225	23.836		5.0194	26.2061		6.01536	1.81974
			1.93285	5.16951		3.08065	3.46891		4.00999	17.9417		5.02123	26.738		6.01306	1.93453
			1.92652	7.28636		2.91848	5.60593		3.98469	24.3864		4.98834	31.8562		5.993	4.31167
			1.98177	6.94535		2.92199	6.60387		3.97764	26.9224		5.00409	38.327		6.02246	12.2379
			2.04018	7.24732		2.98662	12.1848		3.95818	26.2118		5.01654	30.5865		6.0139	38.7667
			2.03382	7.33857		3.05189	11.8525		4.01662	23.1333		5.02484	1.71686		6.03359	2.25947
			2.0386	7.11638		2.95632	10.7136		4.00519	29.5854		4.95171	2.87348		6.01833	19.025
			1.93248	10.216		3.07216	9.54799		4.00442	29.6339		4.96045	3.36801		5.94164	11.2657
			1.94822	13.3595		3.06035	15.0459		4.02268	33.5679		5.03037	3.21553		5.98356	10.096
			2.03679	13.2437		2.98845	19.7275		4.01934	51.2304		4.90712	6.01394		6.01358	10.5969
			2.02261	20.4945		3.0449	19.8227		3.99365	50.5368		4.91162	7.21997		5.99792	25.031
			2.01633	21.4846		2.97121	22.3396		3.97335	23.4174		4.99776	7.39048		5.9629	26.5345
			2.03416	19.759		3.01988	23.6817		3.98343	24.8558		5.06417	9.14665		5.98609	32.364
			2.01125	30.6911		3.00605	23.587		4.01725	30.8703		5.09116	8.31473		6.01565	35.4088
			1.99258	30.6668		3.00923	23.2575		4.01588	33.1951		4.90446	10.4333		5.97732	34.8113
			2.00257	2.35352		2.99971	31.016		3.95879	33.2094		5.00257	25.2747		6.01703	35.8948
			2.0756	2.30154		2.95574	1.71673		3.99015	34.5818		5.02177	25.1914		5.98024	35.758
			2.00482	7.33444		2.94366	1.90929		3.99922	37.0666		5.02465	25.5642		6.00792	34.1418
			2.01637	13.497		3.02241	8.11254		4.02427	36.7464		5.00832	42.1018		6.00001	36.4772
			2.00687	15.2046		3.05014	8.73987		3.96883	37.9826		5.0071	48.8101		5.97359	29.7217
			2.02725	14.9821		3.02813	9.13221		3.99904	45.4067		5.00758	45.0481		6.00367	32.9331
			1.96254	16.3291		2.99661	12.4508		3.957	4.82592		4.98413	33.1371		5.98231	34.714
			1.99871	5.12085		3.01793	25.7658		4.02544	37.2528		5.00024	36.7395
			1.95173	5.37453		3.00492	27.7314		3.99204	20.7339		4.99158	38.2453
			1.96512	6.99883		2.99388	32.0022		3.98024	21.9344		5.01197	40.9985
			2.00831	8.8505		3.00467	45.6489		3.9643	28.4072		5.01203	52.2069
			2.03354	11.7971		2.99518	52.711		3.97707	25.8799		4.99381	49.5722
			1.99248	17.0159		3.03941	1.73152		4.03201	11.6038		5.07911	7.91985
			2.0002	31.6658		3.07887	1.63225		3.97789	10.6324		4.97943	8.89091
			1.99005	35.92		2.96354	1.83232		4.04041	7.65968		4.98522	14.0267
			1.92508	2.0615		3.0916	7.37201		3.988	10.2901		4.97124	15.2118
			1.94557	2.63735		3.04165	7.10536		4.04071	6.56683		5.07584	6.22866
			1.99794	27.4574		2.9329	9.67739		3.98425	5.55958		5.04429	8.41385
			1.99768	45.8647		2.96128	11.9549		3.96359	43.3821		4.99044	9.58708
			1.96869	1.54249		3.07271	5.70884		4.00823	46.1498		5.03845	8.67698
			2.06999	5.12477		2.99692	11.805		4.00417	10.473		5.08149	8.43534
			2.0154	5.60384		3.00343	40.2554		4.03044	20.1618		4.94023	9.02431
			2.07056	9.03473		3.04672	4.71118		3.98373	24.3516		4.95316	9.16692
			2.02533	6.83526		2.91941	4.43528		4.02399	43.036		5.02717	10.262
			1.9599	9.66461		3.0453	5.03985		3.98574	33.8595		5.05949	11.2945
			1.9453	10.7136		3.02831	11.309		4.03456	39.2943		5.02554	20.075
			2.00638	10.6826		3.04393	12.5448		4.0246	39.9725		4.98582	5.76067
			1.99621	20.8593		3.00962	13.3909		4.00361	54.7205		4.94647	4.97636
			2.00821	25.9348		3.01507	13.6723		3.99515	54.4387		4.94157	5.34941
			2.03431	1.39158		2.96457	17.6153		3.96371	11.8386		4.97123	7.04114
			1.97357	2.22789		2.96322	15.6598		3.98322	15.5737		5.06781	7.1957
			2.00795	15.5101		2.95706	19.9098		4.00242	45.8627		4.94116	7.16352
			1.98053	20.4467		2.99594	20.4571		3.96534	7.6237		5.03662	14.4284
			2.02933	20.1529		2.98731	20.8752		4.03553	5.31158		5.02982	11.9796
			2.00151	14.9023		2.98443	21.7864		4.03357	8.69122		4.93149	12.5624
			1.96401	8.2343		2.99973	23.9248		3.99066	17.6018		5.02181	18.2357
			1.96272	10.7203		2.97575	23.7837		3.99832	24.0531		5.02263	26.105
			2.02995	20.0252		3.03304	23.4368		3.96277	10.1818		4.99923	17.9133
			2.00813	24.6906		3.01775	24.2942		3.98326	6.91454		5.02593	23.3552
			2.02861	11.0631		3.00697	23.691		3.99874	26.4337		4.98075	1.59343
			2.00421	34.9598		2.97987	24.936		3.98259	23.6928		5.03199	2.99762
			2.00449	36.1522		3.01625	25.9595		4.01714	2.90524		5.05243	2.78589
			2.00475	22.866		3.00492	28.3505		4.04129	5.94965		5.06102	9.01582
			2.00014	24.4942		2.99173	47.0455		4.00516	23.7416		4.9665	5.78641
			2.01557	26.4813		3.09935	3.36572		3.98242	40.0891		4.96005	5.34111
			1.98508	12.402		2.96924	9.97291		4.03209	41.5947		5.00311	5.4231
			1.96964	14.2901		3.02817	17.4048		3.95921	3.27799		4.98708	15.8188
			1.96956	13.7656		2.99413	11.6907		4.01182	2.92561		4.99737	14.5657
			2.00723	53.539		3.01848	6.33021		4.04197	3.52724		5.03769	19.13
			2.05325	2.29369		2.99732	12.6321		4.00103	13.8736		5.00545	1.98714
			2.0467	1.92892		3.00799	11.5023		4.04042	36.0776		5.05479	3.85958
			1.96813	2.1673		2.95829	14.0004		3.98681	14.2613		4.99949	26.0541
			2.03495	3.1552		3.01043	13.4194		4.00253	33.9017		4.99626	25.3509
			1.93804	1.3413		2.95566	15.0544		4.035	26.6088		5.02117	23.2683
			2.09009	6.3876		2.99299	14.3093		3.98106	44.1148		5.01862	18.9846
			1.99578	12.7496		3.00624	8.9781		4.02447	21.0143		4.99587	20.6043
			2.00523	2.25028		2.99192	7.37096		3.97045	8.12236		4.98384	41.7327
			2.05712	6.7357		3.05539	9.08618		3.9947	28.8243		4.98455	34.0107
			1.96487	7.49139		3.10524	7.16291		4.03194	27.3384		5.0367	2.84507
			2.02027	8.97036		3.06066	15.153		4.016	30.9031		5.00812	1.91453
			1.96287	7.32629		3.01873	22.9653		3.99975	34.8361		4.90359	6.63383
			1.96962	8.2818		2.9525	1.88068		4.0097	37.6628		5.01047	8.03328
			2.0201	11.3096		2.92659	1.96487		3.96982	49.6055		5.04237	10.4369
			1.9949	19.7767		2.94791	4.31478		3.98152	49.6853		4.94367	13.5742
			1.96948	18.852		3.01645	7.27375		3.96126	9.23924		4.95903	13.9767
			1.98255	20.0441		3.02127	8.09794		4.02536	39.9036		5.05996	11.5085
			2.06577	12.4279		2.97758	8.83503		3.96367	41.1799		4.93034	11.3915
			2.01529	19.9491		3.02264	9.53353		4.0036	48.3822		5.04806	14.7592
			2.01054	20.8329		3.05961	11.4712		3.97281	49.6524		5.02268	26.2934
			1.99285	27.3195		2.96834	14.2725		4.00479	52.2569		4.97065	25.6779
			1.99228	37.1926		2.97256	15.6431		4.0104	27.2641		4.9926	24.7899
			2.00113	37.9969		2.96531	19.8783		4.02313	32.8833		4.98666	29.0709
			1.99254	37.7898		3.00209	20.7567		3.989	14.0416		5.00102	39.0012
			1.9958	32.4002		3.02348	21.103		4.0234	17.9352		4.98934	36.7126
			1.99171	30.509		2.98475	22.6168		4.02402	26.2395		4.98581	44.1703
			1.99909	32.5737		3.01547	26.3954		3.96673	43.7716		5.01334	45.8882
			2.00864	51.4901		2.99661	26.3147		3.98137	35.5941		5.01452	45.9758
			2.01692	1.76134		3.00143	30.2529		4.02428	51.2569		4.98604	16.8687
			1.96688	4.153		3.07697	1.74963		3.97153	38.4964		5.011	18.9948
			1.96655	9.53242		3.04025	6.06022		4.02121	39.3192		4.9919	49.5207
			1.92462	5.32579		3.09972	6.02949		3.97089	47.0313		4.99765	54.2316
			1.94723	9.97118		2.9143	6.29001		4.01596	50.2057		4.9433	3.90594
			2.03045	11.3215		3.0666	5.91984		4.01159	48.6436		4.99623	3.9047
			1.9435	10.8114		2.90635	6.46976		4.01627	51.0683		4.98173	1.82288
			2.04929	14.8874		2.93699	5.81292		4.04044	32.3199		5.0684	4.64489
			1.9902	13.2535		3.02187	5.71437		3.97965	12.1397		4.98496	6.04338
			1.96394	16.1601		2.97827	5.30818		3.9649	22.5415		5.0634	5.92185
			2.00619	16.3445		2.97009	9.6357		4.02839	29.9373		5.00841	30.2322
			2.01957	22.3696		3.04902	9.59926		3.99763	37.4218		5.00303	34.6653
			1.99345	24.9087		2.96712	8.77041		3.97402	44.0018		5.00162	28.0797
			2.03302	14.3605		3.01782	9.81255		3.96922	10.0927		5.02585	14.0571
			2.00894	25.8856		2.99421	10.7153		3.96593	6.65232		4.93771	15.024
			2.00163	53.8734		2.98885	26.755		3.97513	10.7207		5.02156	18.0655
			1.96768	2.38329		3.01341	25.9157		4.03539	40.1915		5.02229	1.42433
			1.9721	2.15377		3.00379	27.381		3.98834	53.2116		4.89863	7.67669
			1.98116	3.67209		2.97691	27.3588		4.0059	50.3118		5.06692	7.04486
			1.98349	7.24697		2.99546	46.3668		4.02878	8.11761		5.04903	8.08892
			1.98342	23.5132		2.94543	9.66903		3.97828	35.726		5.09583	11.6281
			1.99986	24.4183		3.00459	23.2288		4.01663	22.8629		4.96062	13.5185
			1.93668	11.7214		2.99333	32.3015		3.99156	35.2116		5.03201	19.226
			2.00556	17.6739		2.99929	18.8586		3.98968	25.8894		5.0076	27.6166
			1.96535	18.4748		3.01747	22.2669		4.01309	26.6681		4.98521	34.2738
			2.0153	27.068		3.07544	9.25849		3.98987	32.2113		4.99131	31.9465
			2.0148	27.1402		3.0435	9.3506		3.97149	40.9491		5.00494	49.8725
			1.99335	26.9865		2.93038	8.95097		4.03502	47.0322		5.01145	34.9337
			2.01271	30.7005		3.07266	8.99079		4.00099	53.9495		4.98358	32.4839
			2.00894	42.7225		3.07229	10.8993		4.00026	1.0566		4.99875	33.8938
			2.00961	42.6593		3.01632	11.539		3.98451	7.31252		4.98947	34.1808
			1.91007	2.3157		3.07585	8.37927		3.97733	20.0372		5.01132	37.9671
			1.89339	7.60908		2.97192	9.42882		4.02718	21.909		4.99519	37.5743
			1.99775	44.5464		3.06652	9.40757		3.98182	30.6323		5.00909	39.1487
			1.97253	5.556		2.91716	9.24795		4.00257	44.2685		4.991	35.8914
			1.92994	2.80322		2.998	13.5982		4.00429	43.5069		5.02024	27.6619
			2.03567	13.4188		2.95472	15.8623		4.04337	3.43257		4.98832	31.9017
			1.95101	5.60445		2.97789	12.4762		3.98039	28.3842		5.04754	9.9495
			1.98894	7.65846		2.96073	13.1861		3.98086	9.36576		4.93229	12.5708
			1.99011	26.1633		3.0111	12.546		3.98577	10.004		5.01429	17.1946
			1.99476	28.3658		3.02025	14.8543		4.00449	30.404		5.00179	37.3098
			2.0072	53.8738		2.98895	20.4261		3.98963	28.3232		4.99686	39.9845
			1.99129	53.9969		2.96734	20.9374		3.97836	26.2771		4.98923	35.4772
			1.94084	8.04415		2.97565	26.9615		4.0105	51.1482		5.06023	6.59183
			1.97599	7.6433		2.99204	42.4686		3.97968	34.9963		4.98529	32.5008
			2.0067	43.3943		2.98848	52.0051		4.0432	3.84472		4.99955	33.9268
			1.96208	1.61295		2.98698	52.2312		3.9998	9.54596		4.98174	34.2298
			2.11435	3.99957		3.075	1.74689		3.99434	30.6684		4.99413	48.0575
			2.12343	3.87022		3.0498	7.28793		4.00496	38.4448		4.99972	48.4589
			1.96723	3.83495		3.05353	6.50095		4.00808	48.114		5.00589	47.527
			2.08666	5.47867		2.92263	9.42569		4.01724	16.5491		4.98703	41.5521
			1.91895	6.14908		2.91889	7.01625		4.02852	10.1842		5.01399	25.2818
			2.05597	7.85624		2.94937	7.83558		3.98148	25.2428		5.00793	33.6834
			2.01277	8.7638		3.08343	6.82818		3.97273	44.1311		4.98878	42.2911
			2.01949	9.48251		3.07897	5.74243		3.98346	7.76552		4.99845	4.89013
			1.99866	1.89135		3.10479	7.94134		4.00786	22.0433		5.08645	8.59398
			1.92655	3.82211		2.99634	48.6779		3.99112	39.9459		4.94604	4.88728
			1.95802	14.3547		2.96712	1.15292		4.03622	28.063		5.02442	16.5432
			2.00435	51.7481		2.9374	2.14844		3.96682	20.615		5.02541	8.76621
			2.04	1.79481		3.04867	3.15365		4.04373	36.9919		5.01942	6.81891
			2.00364	54.1793		3.04364	3.05456		4.01478	37.889		4.99975	9.05648
			1.99254	2.3681		2.94796	4.02833		4.00857	46.2682		5.01308	10.3143
			2.05879	1.86643		2.98895	4.07151		3.98082	53.9999		4.98652	8.66235
			2.00785	16.8301		2.90905	3.97844		3.97274	18.7565		4.96766	18.5352
			1.96191	12.4082		3.03112	3.59427		4.00543	20.4057		4.98486	21.1059
			2.02563	13.2129		3.04702	5.41479		3.9736	16.6823		5.00468	18.2048
			1.97532	11.8331		3.06071	4.9624		4.01764	42.4843		5.01017	18.0735
			2.0347	12.6776		3.04774	4.56971		3.97566	34.6562		5.03345	22.0584
			2.03828	18.3152		2.98887	4.8959		3.97958	42.2808		5.04797	16.8642
			1.97284	15.8922		2.97477	8.93692		4.04293	2.74823		4.92166	10.5236
			2.01775	27.618		2.92629	8.87093		3.98159	14.344		5.03118	10.4754
			2.01299	21.4851		3.05296	8.12894		4.0188	13.168		5.00743	20.7688
			1.98626	28.0066		2.96352	18.2915		3.97103	13.263		4.99797	22.6791
			1.98047	18.4412		2.94098	13.4602		3.98798	12.0422		4.98884	23.2596
			2.09322	7.60107		2.97312	12.4662		4.03419	47.3121		4.9981	23.0171
			1.99675	9.77467		3.03241	20.4451		3.98731	24.9123		5.0103	24.7489
			2.06153	8.64078		3.00495	30.4035		3.9646	33.2405		5.02769	25.9675
			2.03844	11.1719		2.99727	48.9935		4.00896	42.193		4.978	27.2394
			1.9337	10.1806		3.05651	1.62671		4.01361	33.5915		5.01594	26.6252
			2.03775	13.926		3.03499	2.0244		4.0274	39.9076		5.00158	46.0997
			2.02192	14.3926		3.02164	2.01899		4.02908	47.0524		5.02152	1.72725
			2.07886	7.53158		2.98715	7.97863		3.9673	39.7953		4.95088	3.49099
			2.01122	12.2541		3.09233	3.47998		4.02209	26.7807		4.97454	2.17524
			2.00518	26.6436		3.05112	1.10763		4.03055	34.3394		4.91776	8.07306
			1.9166	6.50307		2.9225	1.0478		3.99879	45.5713		5.00076	9.56132
			1.93859	7.80082		2.94326	1.89742		3.97686	53.4576		5.02695	16.8318
			1.92542	9.2262		2.99728	1.94291		3.97074	49.1185		4.98315	22.5562
			1.99237	11.5222		3.01614	3.78171		3.97806	38.6267		4.98897	29.1253
			1.98853	20.2179		2.96568	8.65331		4.00947	1.65825		4.9869	22.4357
			1.98745	23.085		2.99215	15.3939		3.99684	1.77045		4.99825	30.521
			1.99953	1.74759		2.97964	2.32021		4.02783	34.4604		5.00858	40.8857
			1.9579	1.55766		2.92307	7.16412		3.97364	10.4279		5.0003	44.4522
			2.0597	10.8627		3.09603	7.06281		4.01348	14.3244		4.99387	1.98628
			2.06137	13.8447		2.97868	10.2553		3.97259	31.0555		5.02117	1.92782
			2.01275	13.1578		3.04027	13.4919		4.03168	32.3667		5.08969	11.5072
			1.94111	15.7697		2.94108	14.5688		4.00332	38.7206		5.02473	11.0886
			2.04754	15.7435		2.9909	13.878		4.03454	40.9133		4.98867	45.1131
			2.02157	15.1192		2.94549	14.4006		3.95737	5.99674		5.0217	8.25409
			1.93145	9.27508		2.97608	14.6494		4.03249	20.8045		4.97745	10.1191
			2.06831	10.5743		3.04063	17.521		3.98684	32.1169		5.09469	11.1753
			1.97447	11.3443		3.0323	16.3772		3.95651	5.74064		4.98716	25.1871
			2.00497	37.9896		2.97025	17.7263		4.03807	9.70648		5.01104	26.8525
			1.99924	43.9156		3.00273	23.7948		4.01119	10.5806		5.00212	24.9586
			2.01199	11.3536		2.98897	26.1319		3.99541	15.821		4.98768	29.5393
			1.9996	48.9483		3.01625	24.5563		4.00821	29.935		5.0071	30.0236
			2.01125	6.30303		2.96186	16.2216		3.98803	30.8638		4.98375	41.7936
			1.93036	7.44415		3.02104	20.9096		3.97789	30.9989		4.93494	6.44944
			2.01201	10.5987		2.9752	23.0145		3.95673	33.6883		4.90633	7.5702
			1.97717	20.5405		3.00624	30.4535		3.9705	35.5372		5.07062	8.5375
			1.99532	17.9772		2.99279	29.5174		3.99095	48.4091		5.06232	9.88132
			2.00121	50.3192		2.99213	28.6671		4.02117	16.1393		4.92997	9.0964
			1.98999	2.83732		2.99194	30.0323		3.99659	18.7733		4.98873	15.8583
			2.08778	2.91778		3.1011	7.55295		4.01173	27.5722		4.97966	26.1404
			2.13036	3.28943		2.982	11.7643		3.99045	26.6943		5.00521	21.8367
			2.12407	3.28792		3.02061	11.7166		4.03157	32.3952		5.01865	33.4792
			2.05275	6.88873		2.95869	17.7771		4.01904	48.2552		4.99315	52.2857
			1.93565	7.80794		2.97519	18.8623		3.96877	42.8599		5.02558	1.55232
			1.91713	5.33553		3.02016	26.4746		3.96533	28.2921		4.96904	6.74439
			1.97607	18.4888		2.99202	2.07045		4.01364	34.1331		4.94381	10.3889
			2.00915	15.0158		2.8946	6.91557		3.99001	8.44611		5.01199	20.5558
			2.02063	8.7869		2.99256	6.89258		3.97063	11.0532		5.08681	8.88207
			1.97825	8.26699		3.05421	5.96742		4.00885	48.4259		5.0225	9.37582
			2.00903	20.0029		3.06221	5.54709		4.00724	50.5014		4.91586	10.7349
			2.05385	11.7204		2.95781	7.60041		4.02452	50.2566		4.98171	12.0406
			1.96564	12.6916		2.95623	8.22389		4.00632	51.2836		4.9312	7.4481
			1.9748	14.5325		3.05497	9.12358		3.99878	43.819		4.95072	8.08554
			1.90158	2.54928		2.99052	10.7617		4.00653	27.7012		4.93766	5.92282
			2.00337	14.3179		3.00108	10.2063		4.02626	25.3625		5.07745	10.482
			2.04472	12.0646		2.93329	7.95926		4.00145	30.9232		5.05654	10.5749
			1.96779	8.49426		2.94222	9.75392		3.98584	32.3194		4.9932	27.878
			2.03959	11.2243		3.08628	6.52393		4.03452	49.6342		5.01378	32.2666
			1.99133	10.2483		3.10451	6.51605		4.03852	30.2368		5.00782	45.4473
			2.00696	10.219		2.99688	31.0605		4.03372	29.7087		5.02349	10.2403
			2.0782	9.67692		3.0083	44.5357		4.01357	16.8057		4.97817	6.42984
			2.0407	6.41818		3.05426	13.3832		4.01206	23.415		4.97965	12.9047
			2.08403	5.01924		3.02118	26.4674		4.01708	22.5984		4.94826	14.2578
			1.92779	5.11632		3.06825	2.36962		3.99651	25.0102		4.98855	21.4812
			2.03415	17.5355		3.02792	10.4622		3.99419	14.4273		5.00137	52.8651
			1.96212	17.9455		2.94804	1.74293		3.97935	22.6606		4.99514	2.55923
			1.98452	26.2353		2.98589	27.9203		4.03378	37.9926		5.00759	1.9759
			2.0021	37.8233		2.9896	1.26839		4.03687	43.1238		5.00279	6.5585
			1.96587	3.51993		2.9248	1.52997		4.04203	2.29838		5.06482	6.0795
			1.9526	3.20355		2.9613	4.7454		3.97053	11.1056		4.94931	14.2341
			2.07769	3.66737		3.08033	4.45227		3.9669	11.9301		4.99636	16.4957
			1.9479	2.71973		2.96027	7.87097		3.97482	20.5936		5.00649	21.0236
			2.02823	2.10581		3.0119	8.44517		4.00243	6.11153		4.98115	24.0449
			1.99001	2.57637		3.01434	14.9401		3.96485	9.79384		5.00283	39.0446
			1.94551	3.262		3.08517	7.81962		3.97165	19.1135		4.9862	45.6145
			2.05941	5.03327		2.98276	8.80197		3.97011	38.4615		5.00933	2.43595
			2.01513	6.52122		3.03196	9.08631		4.00768	49.2016		5.04766	4.99387
			1.94012	13.127		2.96204	14.7271		3.95844	33.8436		4.99994	7.78242
			1.99499	54.5815		2.94385	15.5381		4.01184	21.7832		4.99118	13.8705
						3.01133	19.2653		4.00671	37.6167		4.97322	19.3732
						3.01741	18.885		3.99275	54.3392		4.97158	24.0094
						2.96783	1.91958		3.97801	29.3868		5.02577	17.1274
						3.01197	4.65336		3.98911	23.5203		5.02259	19.8122
						2.96926	5.73996		3.97268	39.5303		4.99171	29.4937
						3.05178	5.65448		4.01304	52.5648		4.95261	3.03545
						2.9775	5.63613		3.99815	1.89085		4.98462	2.66715
						3.04216	7.70959		3.97208	15.2366		5.04579	4.61112
						3.02212	8.24583		4.01144	12.3174		5.04209	3.60454
						3.07078	10.5658		4.03825	5.14436		5.02035	3.47147
						2.95442	10.8712		3.96996	43.6618		5.06406	4.88598
						3.01496	10.081		4.02275	38.6008		5.09135	6.96685
						2.95026	12.3089		3.98359	45.0499		4.92897	8.80556
						3.00411	19.276		3.96843	44.4816		5.0272	9.03224
						3.06928	2.05039		4.0023	40.3971		4.99648	8.38928
						2.90807	2.48238		4.04367	5.52375		4.91644	10.8626
						2.97298	1.82027		4.01971	46.8139		5.07668	11.3603
						3.02502	13.0528		3.99303	46.0964		4.9996	12.717
						3.03337	19.4525		4.02039	2.94395		5.03414	14.922
						3.00007	21.7412		3.99835	7.21549		4.91525	11.621
						3.06355	15.3843		3.99559	20.5072		4.95421	11.2078
						2.98806	5.69694		4.03915	37.5206		5.02912	11.4631
						2.97011	14.4222		4.00442	17.6142		4.92937	10.7606
						2.99653	15.195		4.02317	8.50428		5.02671	11.3142
						2.94833	10.9755		4.01243	19.3293		4.9789	8.88572
						2.96892	17.0924		3.97442	48.4811		5.04873	8.72323
						2.99516	51.614		4.01445	40.5756		5.01187	22.738
						3.00614	48.8179		3.99095	35.0228		4.99365	26.6165
						3.01729	1.62271		3.96515	33.5386		4.9925	30.7169
						3.09346	2.38968		4.01055	40.643		4.99572	37.8191
						3.0547	2.68533		3.99979	34.7014		5.08076	10.0162
						3.01458	2.20517		3.96809	23.8734		4.99368	12.855
						2.98944	7.33169		4.00184	30.717		4.98892	10.6453
						2.96438	5.24783		3.9899	53.6618		4.99338	13.2455
						3.04222	5.03501		4.03322	3.23063		5.05603	14.253
						2.91396	7.90539		3.9649	48.3143		4.96465	15.661
						2.97122	20.4603		3.97368	37.7501		5.02764	20.9107
						3.04701	2.87655		4.02073	52.2683		4.98008	32.8496
						2.9709	2.87735		3.97936	39.9142		4.98411	16.3113
						3.01349	5.6692		3.98697	48.2755		5.01104	32.319
						2.97596	13.6631		3.98964	45.664		4.98022	15.4583
						3.03255	11.3509		4.01022	1.99249		5.00907	19.813
						2.97874	10.35		4.00665	2.00574		4.99887	43.4879
						3.03328	10.3902		4.02666	27.4858		4.98689	36.1472
						3.07546	11.6699		3.97394	13.4106		5.01379	4.21121
						2.98321	25.2703		3.97275	36.7637		5.02094	6.63846
						2.99915	29.0945		4.00705	25.1396		5.0308	6.83359
						2.98847	30.7272		3.96288	27.8431		4.98863	20.7219
						3.00504	33.4297		4.01778	47.8339		4.99952	20.399
						3.00923	33.3623		4.00352	1.91723		5.0416	7.2914
						2.98332	24.1823		4.0254	27.5952		5.02959	19.9496
						3.00152	23.0642		3.97111	34.4108		4.94401	14.3155
						3.00401	22.6691		4.01782	10.5459		4.98548	41.0305
						3.02378	15.4762		4.00438	54.3274		5.01885	14.9886
						2.98175	16.8016		4.02856	40.1567		5.05444	6.55689
						3.00928	16.2		3.99482	23.5243		5.1006	7.06367
						2.97703	22.2636					4.92777	10.5256
						3.02482	1.60633					4.97388	11.0627
						3.0397	2.86743					5.02548	13.1789
						2.99325	4.78614					4.97605	11.633
						2.94273	4.90578					5.01508	32.9821
						2.99428	21.3643					4.99137	33.0105
						3.00387	24.3209					4.94701	12.5304
						2.98647	22.8715					5.01341	22.9503
						3.02421	20.2885					4.96257	15.0382
						2.95491	13.1687					5.05328	12.063
						2.97696	18.6378					5.01816	21.2734
						3.03987	16.6989					4.99698	31.8496
						3.00835	27.0143					4.93042	5.05125
						3.02342	18.3639					4.93571	9.17053
						3.01254	24.2744					4.98365	21.8713
						2.98179	25.8699					5.04587	3.46307
						2.99809	32.3982					5.01857	8.24226
						3.00539	49.6778					4.96721	9.05428
						2.99623	54.2994					4.95553	7.46729
						3.00119	40.2403					4.98814	8.48138
						2.99546	42.05					5.07405	9.52973
						3.00355	39.1826					5.08195	11.216
						3.00855	44.5148					5.00097	9.91394
						2.99397	14.3782					5.02459	10.9388
						2.98742	12.87					5.04227	11.5224
						3.01034	33.974					4.90822	10.914
						2.90156	2.63593					5.01444	11.3724
						2.98301	5.3863					4.93444	12.5461
						2.99755	3.71245					4.99025	14.0265
						3.01976	4.12932					4.99534	12.6466
						2.92807	5.72026					4.95207	17.0433
						2.92421	7.68179					4.98894	39.3596
						3.01843	12.0817					5.01532	40.3115
						2.97434	16.1957					5.00105	44.2582
						2.96473	18.283					4.99643	36.2709
						2.95837	16.9709					4.98944	22.934
						2.95704	15.2482					4.95613	14.944
						3.00101	17.6278					4.95685	3.73151
						3.01975	26.786					4.98162	3.93822
						3.00557	51.2536					4.97716	4.33962
						2.99618	54.4401					5.03498	3.43229
						2.91292	2.07756					4.99808	12.2375
						3.0273	1.59563					4.99321	11.8512
						2.99702	4.86071					4.98618	35.0373
						2.99908	2.31469					5.07449	10.5557
						2.96908	8.11211					5.0243	5.14148
						2.97074	9.09672					5.04846	13.6841
						3.04888	12.1031					5.00628	28.0674
						2.9954	18.8117					5.03693	19.3991
						3.03194	14.5524					5.03468	21.9458
						2.95957	15.2951					4.98194	21.4369
						2.96218	17.0777					5.02568	7.46048
						2.97287	18.2554					5.04186	9.91082
						3.00537	17.5283					4.99986	19.5226
						3.01497	18.6274					5.02716	22.2602
						3.04002	17.5158					4.93628	6.83325
						2.96498	23.1937					4.92251	7.63788
						2.97438	22.9171					4.95008	16.6264
						2.99427	19.1003					4.96516	16.4222
						2.98672	23.2069					5.00183	26.2896
						2.97795	27.2094					5.00043	28.0521
						3.02827	17.1573					4.9957	31.0848
						2.99085	16.653					4.99518	38.8832
						3.01137	20.84					4.98671	37.3901
						3.01058	1.41985					5.03165	17.4745
						2.92133	1.29705					5.01742	14.7334
						3.03029	2.20854					4.99689	25.2469
						2.96121	6.34894					4.99041	35.4881
						2.95035	6.68605					5.00731	42.5365
						2.99161	6.40656					5.0399	2.7703
						3.0206	4.56352					5.07261	7.07891
						3.03607	12.3517					4.99325	6.51067
						3.00932	11.1623					5.06553	5.60645
						2.9276	11.9017					5.07035	6.8709
						3.03508	13.876					4.91311	7.77317
						2.97289	13.2609					4.9459	7.77357
						3.03859	13.2346					5.06122	10.8223
						3.02422	14.1104					4.98185	10.6046
						3.01335	14.5905					4.99513	12.2322
						2.98953	18.7167					5.00786	47.098
						2.9682	20.0307					5.01307	52.5785
						3.04617	18.3246					5.03267	2.63934
						3.01491	18.3497					5.00918	3.29668
						2.97937	23.9065					5.08018	11.7731
						2.96285	17.9997					4.99936	4.84865
						2.98104	20.3426					4.9535	5.24813
						3.00421	38.0529					4.97577	5.75896
						2.96623	13.4981					4.97166	4.87691
						2.9981	19.5059					5.00812	4.60024
						3.0379	19.1811					4.91083	6.50952
						2.97164	18.997					4.94692	2.35344
						2.99518	19.1886					4.95361	4.22046
						3.01513	15.4171					5.04492	16.0256
						3.01562	8.1478					5.02415	23.7107
						3.01982	13.0757					5.02648	14.8829
						2.97016	14.509					5.04721	17.9046
						2.99306	16.4351					5.01802	41.5886
						3.03845	15.5292					5.07048	12.2265
						3.05553	15.2779					4.93255	11.6545
						2.99611	15.4357					5.05769	14.0497
						2.98582	20.6275					5.00375	3.43434
						2.99674	26.5041					4.94754	3.78806
						2.95904	6.35705					4.97682	3.11277
						2.95228	7.78998					5.05502	5.05187
						2.92338	7.64165					5.06453	10.1106
						2.92928	6.29764					4.92805	13.4826
						2.999	8.77091					5.01764	14.4381
						2.93146	8.60789					5.02192	20.0033
						3.03889	17.2858					4.97441	17.2616
						2.98582	24.3982					4.93698	13.3297
						2.9432	5.80893					4.96576	13.8419
						3.03642	5.54463					4.96969	18.2515
						3.01594	17.2733					4.99913	27.5548
						2.98922	23.5384					4.99511	25.2483
						2.98348	24.0111					4.99555	35.6296
						2.99045	46.8089					5.04763	2.08864
						2.97986	1.67637					4.99585	1.98209
						3.04565	1.92105					4.95544	6.69983
						2.99126	9.27987					4.90685	6.48212
						2.91508	6.20283					4.94849	9.19587
						3.05071	8.47641					4.96229	12.8376
						3.03382	7.12658					4.93194	13.0731
						2.99047	3.10594					5.0371	9.08519
						3.00508	10.3503					4.98484	45.8277
						3.00195	21.5841					5.00297	36.0965
						3.00271	50.5496					4.99286	23.4872
						3.02321	1.82808					4.98084	18.7135
						2.93832	2.64064					5.00612	28.7284
						3.06039	2.43352					4.97738	15.2773
						2.93927	2.05975					4.95013	14.3277
						2.98225	2.21956					5.00067	49.0097
						2.94394	6.63681					4.96635	17.1751
						2.95169	7.68693					5.02772	20.3788
						2.91854	8.37184					5.01203	20.0175
						3.09084	7.60587					5.02514	20.1453
						3.00335	8.62896					5.01899	21.5402
						2.99405	8.69541					5.02384	22.1012
						3.00046	34.4039					5.00552	32.0886
						2.96734	3.51853					5.00873	32.1787
						2.97196	5.60678					5.00455	43.1016
						3.10357	6.36085					4.97795	2.03535
						2.99443	6.05667					5.00441	5.5447
						3.05236	6.04986					5.02248	24.0143
						3.02843	5.52227					4.9356	12.7224
						3.06269	6.73271					5.00002	32.9099
						2.96195	5.96774					4.99154	14.2478
						2.96417	9.63609					5.01624	28.8085
						3.03634	5.3191					5.00349	37.1559
						2.94724	5.03521					5.01811	34.4227
						3.05582	5.80986					5.00319	34.696
						2.94474	5.69345					5.01049	44.9757
						3.05416	13.966					4.99912	53.2302
						3.01197	26.1123					5.0063	5.14345
						2.97214	22.5527					4.96048	2.80415
						3.0269	22.2295					5.01944	13.016
						3.03288	23.0476					5.06693	12.5407
						3.00182	31.6805					5.00419	3.58513
						2.99456	26.3682					4.99716	4.06438
						2.99573	20.3467					5.03617	3.04472
						3.01536	22.4878					4.94984	2.84839
						2.97814	17.897					5.05302	5.86165
						2.90564	2.69973					4.90901	9.29445
						3.04148	19.6083					5.00035	45.4895
						3.01334	53.6682					5.00932	1.93982
												5.00502	19.3078
												4.99689	12.9318
												4.963	7.85126
												5.02094	7.60021
												5.05973	12.324
												5.01833	16.6859
												5.05622	14.773
												4.97102	21.2833
												5.00066	25.0801
												4.94572	5.66403
												5.0083	8.74516
												5.03892	7.74932
												4.92731	6.53191
												5.05722	6.77281
												4.97919	7.12188
												5.07305	8.374
												4.97572	14.3807
												4.97356	25.7959
												4.95944	13.2873
												4.95812	17.153
												5.06512	12.6287
												4.93914	14.5318
												4.95151	14.4335
												4.99086	48.7866
												4.99468	49.4962
												4.96207	22.8836
												5.01087	19.5904
												5.00091	26.4638
												4.98024	22.5045
												4.98729	32.2461
												4.98302	33.7258
												4.99665	38.0534
												4.98682	36.2472
												5.00385	35.6622
												4.99912	33.6793
												4.99306	41.9187
												5.00491	50.1823
												5.06224	9.22346
												4.97074	2.74918
												5.00261	8.08155
												4.99024	8.04896
												4.99575	36.2707
												5.0622	9.0782
												5.06717	4.17742
												5.02607	7.24277
												4.95392	13.4092
												4.95256	14.0805
												5.01156	12.607
												4.96695	10.5586
												4.98324	20.1376
												5.00726	13.8567
												4.93841	11.9058
												5.0368	7.77146
												4.91435	11.6799
												4.96632	21.2346
												4.992	30.1163
												4.94795	2.1599
												5.08258	6.6838
												5.07146	7.31078
												4.98953	16.2781
												4.97476	19.5117
												4.99469	19.7075
												4.99159	17.6728
												5.00919	29.2064
												4.98823	15.3679
												5.05685	15.0237
												5.05184	14.1592
												5.06526	13.8564
												4.98454	16.4537
												4.99214	34.8563
												5.01087	52.9793
												4.99185	52.8195
												4.98666	41.5938
												5.00286	5.92511
												5.05102	15.9742
												4.98643	5.61535
												4.9414	6.39654
												4.91315	6.9921
												5.08348	10.6097
												5.02121	6.5411
												4.97474	7.88096
												5.03179	11.9667
												5.05633	11.9613
												4.97949	2.69498
												5.02373	3.17131
												4.93894	7.68441
												5.06632	13.5955
												5.01276	24.585
												4.93579	10.8222
												4.99173	12.1262
												5.01335	16.5157
												5.08289	11.7267
												5.00565	10.2799
												5.01592	14.1327
												5.0138	18.0045
												5.04249	17.1168
												4.93633	8.71575
												4.98183	11.838
												4.99247	28.0568
												5.00727	31.884
												5.01046	37.3894
												4.99966	41.439
												5.0086	52.0821
												4.99466	44.2611
												5.00614	2.93775
												4.9863	3.73572
												5.08181	7.01133
												5.03631	7.41388
												5.06331	11.0288
												4.95093	14.1354
												4.97222	15.1268
												5.02687	17.8805
												4.94146	6.46766
												4.90394	6.80432
												4.98692	7.85264
												5.08421	10.3583
												4.95637	9.68247
												5.007	17.7364
												4.97293	10.9803
												4.981	29.9644
												5.00006	12.8017
												5.06304	11.0684
												4.98548	24.4072
												4.98602	45.1348
												4.98032	22.9396
												5.00602	31.7707
												4.99566	38.0077
												5.00854	27.3629
												4.97066	25.746
												5.01664	18.8565
												4.97901	11.7173
												4.90383	6.26166
												4.99648	30.0431
												5.01564	20.8319
												5.03046	21.4126
												5.03758	23.9927
												5.09319	10.0818
												5.0573	12.4846
												5.05091	5.41383
												5.0419	5.42378
												5.01008	8.60029
												4.98436	10.3969
												4.94809	4.9764
												5.01552	17.2613
												5.03654	17.0212
												4.95353	7.70521
												5.07013	7.10635
												4.91151	7.08461
												4.99546	30.9704
												4.98759	27.5446
												4.96515	17.8702
												5.00526	28.1136
												4.99263	29.3591
												5.06392	5.81062
												4.99983	15.8161
[truncated: 3 more columns]
