# Supplementary material for: Etoposide promotes DNA loop trapping and barrier formation by topoisomerase II
Source: Nat Chem Biol. 2023 Jan 30;19(5):641–50. doi: 10.1038/s41589-022-01235-9 (PMC10154222; doi:10.1038/s41589-022-01235-9)
Supplement: Source Data Fig. 5 — Statistical source data [file 41589_2022_1235_MOESM6_ESM.xlsx]

## Sheet: Fig5
b1					b2					b3					b4					c, top							c, middle							c, bottom							d, top							d, middle
naked DNA		scII, no ETO			naked DNA		scII, no ETO			naked DNA		scII, ETO			naked DNA		scII, ETO			no ETO			100 uM ETO				no ETO, hIIA			100 uM ETO, hIIA				no ETO, hIIB			100 uM ETO, hIIB				no ETO			100 uM ETO				no ETO, hIIA
Number of base-pairs unzipped	Force (pN)	Number of base-pairs unzipped	Force (pN)		Number of base-pairs unzipped	Force (pN)	Number of base-pairs unzipped	Force (pN)		Number of base-pairs unzipped	Force (pN)	Number of base-pairs unzipped	Force (pN)		Number of base-pairs unzipped	Force (pN)	Number of base-pairs unzipped	Force (pN)		x	Interaction range (bp)	mean (pN)	x	Interaction range (bp)	mean (pN)		x	Interaction range (bp)	mean (pN)	x	Interaction range (bp)	mean (pN)		x	Interaction range (bp)	mean (pN)	x	Interaction range (bp)	mean (pN)		x	Maximum force (pN)	mean (pN)	x	Maximum force (pN)	mean (pN)		x	Maximum force (pN)
-13.3817	9.33594	-14.1729	9.23548		-13.3817	9.33594	-10.6751	9.37928		-13.3817	9.33594	-21.962	9.72424		-13.3817	9.33594	2.95898	9.22183		1.07328	126	491.116	2.26032	67	142.534		1.0492	61	378.462	1.99232	164	120.634		1.05673	182	378.656	1.76104	21	141.175		1.0171	33.2396	36.3074	2.11492	53.6369	53.9605		0.79224	18.8252
-13.9375	9.36444	-13.9972	9.25653		-13.9375	9.36444	-9.27737	9.33968		-13.9375	9.36444	-19.9781	9.77764		-13.9375	9.36444	0.72366	9.30267		0.99736	61		2.15847	43			0.96292	683		1.87829	1			0.89539	41		1.97989	161			1.0096	66.28		2.0175	19.097			1.03326	41.8843
-14.2078	9.37414	-14.8475	9.29195		-14.2078	9.37414	-8.08636	9.30825		-14.2078	9.37414	-19.0121	9.81117		-14.2078	9.37414	-0.16822	9.34698		0.98147	43		2.1965	43			0.88785	47		1.76192	61			0.95204	143		2.22726	61			1	113.714		1.99584	93.0972			1.02776	32.6702
-13.1041	9.34105	-13.8435	9.29778		-13.1041	9.34105	-7.28567	9.33824		-13.1041	9.34105	-16.8385	9.98292		-13.1041	9.34105	-0.47693	9.39827		1.00497	1152		2.0107	142			1.13332	43		2.0471	61			1.01828	183		2.01499	301			1.04394	43.8087		2	108.562			1.01898	45.933
-12.7248	9.35594	-14.4533	9.33221		-12.7248	9.35594	-5.05236	9.27967		-12.7248	9.35594	-16.3523	10.0294		-12.7248	9.35594	-1.08649	9.42464		1.0035	1750		2.17612	62			1.0366	653		1.80115	21			0.85927	23		2.01172	402			1.05669	54.768		2.11296	59.3361			1.14685	29.5184
-12.2853	9.36138	-13.744	9.34792		-12.2853	9.36138	-4.81298	9.29394		-12.2853	9.36138	-14.112	9.94597		-12.2853	9.36138	-4.18417	9.58605		1.00175	346		1.89709	82			0.86168	22		1.75531	61			1.06799	244		1.9847	62			0.75388	21.5085		2.05863	51.0603			0.96726	23.7118
-12.3941	9.39612	-12.228	9.31284		-12.3941	9.39612	-2.79072	9.4076		-12.3941	9.39612	-13.9847	9.95769		-12.3941	9.39612	-1.50003	9.52451		0.97352	64		1.83354	2			0.9982	42		2.04618	22			0.97248	343		1.7893	41			1.09533	18.4591		2.05924	34.6154			0.92622	27.4955
-11.9386	9.40386	-12.4549	9.36852		-11.9386	9.40386	-1.93531	9.56396		-11.9386	9.40386	-14.4556	10.0134		-11.9386	9.40386	-1.10425	9.55146		0.93913	21		1.99089	386			1.0465	282		1.87792	61			1.03822	22		2.26483	3			1.01305	50.3234		1.98186	50.3093			1.10647	20.7219
-12.0075	9.62118	-12.7794	9.59461		-12.0075	9.62118	-1.95905	9.75756		-12.0075	9.62118	-14.0352	10.0261		-12.0075	9.62118	-0.62662	9.76051		1.00249	1233		2.05088	3			0.92418	44		1.92086	21			1.03959	162		2.22472	82			1.24142	21.2168		1.99487	32.9205			1.14128	18.1662
-11.142	9.80803	-13.8837	9.8762		-11.142	9.80803	0.11425	9.84963		-11.142	9.80803	-13.9291	10.2334		-11.142	9.80803	0.67753	9.94265		0.97932	344		2.19859	23			1.05571	102		2.04387	163			1.11861	1		1.96326	41			1.00562	39.9374		2.0165	52.8233			0.98804	27.2019
-11.4023	10.0391	-14.5526	10.1318		-11.4023	10.0391	1.98562	9.9734		-11.4023	10.0391	-15.2598	10.5808		-11.4023	10.0391	3.44254	10.0454		0.9802	934		1.87387	63			1.09247	63		2.06991	144			0.99606	21		2.19672	3			0.99466	19.7111		1.96413	43.2378			0.81121	17.7805
-10.3866	10.2149	-16.1462	10.427		-10.3866	10.2149	0.92101	10.0494		-10.3866	10.2149	-15.4784	10.853		-10.3866	10.2149	1.73557	10.3394		1.05173	183		1.94134	22			1.01654	270		1.98145	282			1.0937	42		1.89731	61			1.0262	61.8201		2.01451	85.2632			1.02966	19.4135
-8.87246	10.3828	-13.7375	10.5577		-8.87246	10.3828	0.91209	10.0908		-8.87246	10.3828	-13.4995	11.0291		-8.87246	10.3828	1.5287	10.5823		0.98882	910		2.02461	484			0.91704	121		2.26466	42			1.14918	21		1.98529	183			0.94478	39.4249		2.0006	62.822			0.94389	41.9209
-8.07781	10.3995	-11.87	10.5114		-8.07781	10.3995	2.92179	10.0219		-8.07781	10.3995	-15.1586	11.3944		-8.07781	10.3995	-1.44124	10.724		0.99833	1017		2.06907	23			0.99075	671		2.25997	21			1.01253	705		2.17316	23			0.99983	30.524		2.03421	57.9107			1.00731	39.4749
-7.73091	10.4195	-11.24	10.5047		-7.73091	10.4195	0.2511	10.1881		-7.73091	10.4195	-15.4189	11.487		-7.73091	10.4195	-2.13127	10.8		1.02178	245		2.29567	62			1.00518	1375		1.96415	283			0.8973	61		1.76467	41			1.08133	39.8006		1.9664	70.7585			0.96655	34.7169
-6.89191	10.4066	-10.5079	10.4948		-6.89191	10.4066	-1.75734	10.2949		-6.89191	10.4066	-15.1268	11.5085		-6.89191	10.4066	-3.38389	10.8978		0.97144	145		1.82164	84			1.03006	103		2.05234	148			1.01691	21		2.26533	22			1.02381	29.5576		1.92985	68.2134			0.91452	18.7024
-7.79991	10.4923	-8.49739	10.4371		-7.79991	10.4923	-1.70243	10.4837		-7.79991	10.4923	-15.9481	11.5826		-7.79991	10.4923	-3.91769	10.9642		1.01028	925		2.19696	62			0.99845	1568		2.06622	63			1.01335	483		1.70721	21			1	103.346		1.99858	18.741			1.05232	38.4456
-9.61978	10.6223	-9.25514	10.4767		-9.61978	10.6223	-1.61632	10.6897		-9.61978	10.6223	-16.5751	11.6472		-9.61978	10.6223	-3.97034	10.9788		0.99084	370		2.10586	22			1.02199	128		2.24011	22			0.99045	1995		1.87984	22			1.07609	26.7984		1.97596	34.8413			1.00445	23.4138
-11.7493	10.9766	-8.46895	10.6683		-11.7493	10.9766	-3.14826	10.9839		-11.7493	10.9766	-16.382	11.6618		-11.7493	10.9766	-2.11439	11.1568		1.00798	423		1.84888	21			0.9243	42		2.05877	62			1.027	313		1.73481	65			1.00249	57.9472		2.04476	46.2331			1.05217	41.3981
-11.5154	11.1836	-8.03082	10.917		-11.5154	11.1836	-2.29819	11.1433		-11.5154	11.1836	-15.9549	11.8991		-11.5154	11.1836	-1.90778	11.3868		1.00887	771		1.98542	43			1.00916	289		2.03944	121			0.99122	24		1.96637	41			0.8752	21.2988		2.04354	49.993			0.86361	18.7786
-11.468	11.4185	-7.10355	11.1466		-11.468	11.4185	-1.58518	11.3306		-11.468	11.4185	-12.8836	12.0197		-11.468	11.4185	-3.07078	11.6858		0.99582	547		1.93925	21			1.14205	61		2.13967	42			1.02992	42		2.17023	21			1.01447	61.9563		2.00654	75.1286			1.05024	20.7569
-10.0066	11.6005	-8.0364	11.464		-10.0066	11.6005	-0.16591	11.3233		-10.0066	11.6005	-10.396	12.1708		-10.0066	11.6005	-3.5866	11.9524		0.9443	264		2.05986	82			1.00448	791		1.93414	64			0.97007	126		2.24286	62			0.79476	22.2274		1.93595	71.2234			0.8623	25.1755
-8.9734	11.7893	-6.29875	11.6559		-8.9734	11.7893	-0.23971	11.3581		-8.9734	11.7893	-8.0003	12.3334		-8.9734	11.7893	-5.08013	12.2885		0.96568	145		2.02626	243			0.98334	636		1.85757	41			0.8508	65		2.01953	42			1.06207	20.9814		1.93497	28.9209			1.08495	20.565
-9.63784	11.8855	-7.28006	11.7853		-9.63784	11.8855	-0.37004	11.3803		-9.63784	11.8855	-5.85522	12.4915		-9.63784	11.8855	-5.89276	12.3574		0.99671	786		1.76227	2			1.02339	368		1.73448	41			0.97161	265		2.17858	21			1.05132	29.8778		2.00813	29.7534			1.08242	19.6549
-9.47556	11.9493	-5.12021	11.6935		-9.47556	11.9493	-0.01227	11.4122		-9.47556	11.9493	-2.7912	12.3799		-9.47556	11.9493	-5.88082	12.4215		0.97337	248		2.02809	205			0.98909	633		1.9966	245			1.05866	201		2.0368	41			1.11321	22.5251		1.97679	38.4605			1.1258	20.0614
-8.39118	11.979	-5.50349	11.7157		-8.39118	11.979	0.81266	11.405		-8.39118	11.979	-1.98048	12.3599		-8.39118	11.979	-4.60334	12.3866		0.94732	64		2.20531	62			1.14358	21		2.08315	64			0.99862	403		2.14734	21			1.10194	19.5818		2.06826	48.7851			0.81149	19.3346
-7.63797	12.0035	-5.07156	11.6992		-7.63797	12.0035	-1.16929	11.7361		-7.63797	12.0035	-2.19227	12.4235		-7.63797	12.0035	-5.07229	12.4602		1.01865	609		1.97881	121			0.94666	308		1.87331	65			0.91715	21		1.71177	41			1.05592	45.7199		2.11206	57.1412			1.18851	19.1831
-5.34644	11.9599	-5.99295	11.756		-5.34644	11.9599	-0.25365	11.9288		-5.34644	11.9599	-2.43112	12.4548		-5.34644	11.9599	-4.45166	12.4807		0.99492	590		1.95791	81			0.9968	1173		2.01024	21			1.09451	1		1.99779	302			1.05459	35.5375		1.97514	36.2401			1.0023	32.1038
1.90108	11.8241	-5.94327	11.9518		1.90108	11.8241	0.09615	12.1625		1.90108	11.8241	-2.15994	12.4851		1.90108	11.8241	-5.22546	12.8204		1.06744	42		2.00491	451			1.01197	881		1.85422	21			1.03402	185		1.97226	142			1.02125	17.9483		2.04089	25.1943			1	109.998
6.11211	11.852	-7.91662	12.2948		6.11211	11.852	0.32229	12.4178		6.11211	11.852	-1.50779	12.6621		6.11211	11.852	-4.498	13.029		0.99054	346		2.12088	22			0.97869	567		1.88394	21			0.82797	43		1.99695	628			1.13656	29.1082		2.10768	53.0279			0.95755	30.453
9.44819	11.9407	-8.7597	12.5966		9.44819	11.9407	-0.31512	12.6869		9.44819	11.9407	-0.87603	12.8685		9.44819	11.9407	-5.91745	13.4256		1.0078	1033		2.14595	62			1.00922	22		2.01835	268			1.00594	1250		2.27424	21			1.01625	38.4683		2.01515	42.0235			0.9025	38.6492
13.4665	12.0022	-10.1351	12.9001		13.4665	12.0022	0.9832	12.6564		13.4665	12.0022	3.34245	12.8465		13.4665	12.0022	-5.01586	13.6532		0.99552	432		2.01001	567			1.08865	61		2.04773	268			1.03727	128		1.82898	42			0.944	68.1783		2.08948	58.2845			1.02697	47.6374
15.7826	12.1167	-10.1248	13.1697		15.7826	12.1167	-0.95678	12.8023		15.7826	12.1167	3.89934	13.043		15.7826	12.1167	-4.62012	13.9049		1.01788	671		1.93326	2			1.0398	147		2.03083	306			0.99451	629		2.01203	41			0.81318	23.4477		2.0517	38.8762			0.89974	20.5557
13.8592	12.2665	-10.4791	13.2358		13.8592	12.2665	-0.49226	12.7953		13.8592	12.2665	6.18578	13.1407		13.8592	12.2665	-1.93168	13.7622		1.04436	83		1.95744	83			0.95406	229		1.83373	23			1.01849	324		1.83881	41			1.04205	50.0404		2.00764	61.6425			0.94022	19.4956
13.3325	12.3371	-9.86656	13.2219		13.3325	12.3371	1.64402	12.6779		13.3325	12.3371	4.90251	13.2764		13.3325	12.3371	0.0941	13.6925		0.98579	249		2.01772	522			0.98169	42		1.94216	23			0.92679	22		2.03947	21			0.99818	41.1497		2.03991	71.8452			1.02824	35.6957
13.7313	12.3405	-9.48167	13.2275		13.7313	12.3405	4.06138	12.575		13.7313	12.3405	3.99707	13.3603		13.7313	12.3405	4.1925	13.4563		0.94238	106		2.01063	185			0.97506	163		2.22232	23			1.00672	993		2.29257	22			1.16993	22.4519		2.0149	69.5083			1	109.667
13.0553	12.3913	-8.4805	13.2011		13.0553	12.3913	6.92605	12.6057		13.0553	12.3913	1.12494	13.5719		13.0553	12.3913	6.61234	13.3486		1.03367	247		2.21051	42			0.99366	64		1.86045	61			0.99319	686		1.9591	241			0.85681	20.628		1.93555	28.7757			1.00133	49.23
13.9612	12.3891	-8.47535	13.2289		13.9612	12.3891	11.5262	12.5765		13.9612	12.3891	2.47838	13.5001		13.9612	12.3891	10.9221	13.1418		1.01303	1264		1.86537	41			1.01121	321		2.26756	61			0.95344	275		2.00722	501			1.00606	40.7215		1.99169	42.1187			1.11319	39.6298
15.8429	12.4589	-8.12877	13.4759		15.8429	12.4589	16.9674	12.498		15.8429	12.4589	1.98667	13.551		15.8429	12.4589	14.6659	13.1993		0.98501	327		2.00119	622			0.95459	365		2.0683	22			1.00766	712		1.95821	241			1.03388	19.2403		2.02557	32.5105			0.91586	28.8861
16.5241	12.6153	-6.06074	13.6302		16.5241	12.6153	19.329	12.5956		16.5241	12.6153	4.0505	13.5888		16.5241	12.6153	17.3589	13.282		1.02979	82		2.05319	24			1.0052	1973		1.9347	102			0.99964	829		1.96514	102			0.87791	19.7034		2.00494	59.422			0.98169	43.6696
17.6779	12.7006	-1.45659	13.6134		17.6779	12.7006	21.7904	12.7019		17.6779	12.7006	5.36292	13.7069		17.6779	12.7006	18.6064	13.4744		0.98755	124		2.27898	85			1.01797	308		2.18697	42			1.05514	44		2.0093	442			1.05653	20.6543		1.97521	69.2492			1.09072	18.6773
19.5721	12.7753	4.75721	13.5145		19.5721	12.7753	22.7404	12.6849		19.5721	12.7753	7.32918	13.7897		19.5721	12.7753	20.3028	13.6299		1.02417	547		1.75074	63			0.94382	147		2.03038	102			1.16768	63		1.78162	61			0.97208	36.2883		2.10186	55.582			0.86604	26.3304
19.0179	12.9921	9.59326	13.4512		19.0179	12.9921	23.7355	12.6378		19.0179	12.9921	7.60893	14.0142		19.0179	12.9921	21.7639	13.8271		1.05455	167		2.0003	21			1.00338	593		2.02663	43			0.93281	43		1.75411	62			0.85637	28.7467		2.05119	42.6475			1.0762	25.1523
18.3552	13.0795	14.1624	13.2011		18.3552	13.0795	21.1341	12.8455		18.3552	13.0795	8.80868	14.1633		18.3552	13.0795	19.5996	14.0019		0.94213	62		2.00147	423			1.02213	501		1.85747	81			0.98676	566		2.01769	244			0.99667	26.5484		2.04745	29.2361			0.99796	53.015
18.2771	13.0924	15.8006	13.1504		18.2771	13.0924	21.21	12.8872		18.2771	13.0924	8.80594	14.2121		18.2771	13.0924	18.3321	14.1107		1.03147	342		1.7533	61			1.0363	202		1.73643	43			1.04098	234		1.94749	161			0.96435	46.4868		1.96535	52.3571			1.07184	30.4268
16.9232	13.2334	17.2184	13.0946		16.9232	13.2334	20.7201	12.9441		16.9232	13.2334	8.59316	14.2782		16.9232	13.2334	18.421	14.1318		1.09939	191		2.24359	42			1.00952	530		1.84718	42			0.98528	327		2.28495	43			0.81427	21.7663		2.01086	35.0001			0.96604	20.6348
16.3718	13.2887	16.2754	13.1905		16.3718	13.2887	21.7685	13.0554		16.3718	13.2887	8.42529	14.3165		16.3718	13.2887	19.8655	14.0835		1.00251	23		2.23138	21			0.9974	665		1.92039	1			1.00266	530		2.0231	41			0.85488	23.4271		2.07234	65.5919			0.94433	27.1922
17.2951	13.2563	17.925	13.1318		17.2951	13.2563	21.2233	13.249		17.2951	13.2563	7.62834	14.3939		17.2951	13.2563	20.22	14.0816		1.04455	221		1.99112	143			0.96005	184		2.07649	62			0.99505	1115		1.98598	201			0.95902	66.0037		2.01684	76.024			1.11217	34.9837
20.9867	13.1716	18.3062	13.2688		20.9867	13.1716	22.61	13.3419		20.9867	13.1716	8.92171	14.3351		20.9867	13.1716	26.8497	13.814		1.00255	1175		2.16958	61			1.00089	429		2.27862	81			0.95373	356		2.02297	142			0.90086	26.1253		2.03925	56.2252			1.05035	33.9035
25.5129	13.0635	19.2523	13.3559		25.5129	13.0635	23.1622	13.4588		25.5129	13.0635	10.4524	14.4384		25.5129	13.0635	33.5226	13.5556		0.92995	164		1.7884	21			0.96779	249		1.975	303			0.87554	65		2.04971	281			0.9072	38.8427		1.94306	66.5719			0.95993	18.8449
30.5801	12.8926	19.4788	13.4922		30.5801	12.8926	23.6154	13.6048		30.5801	12.8926	15.0138	14.2895		30.5801	12.8926	39.6887	13.3313		0.9391	165		2.01745	142			0.99305	872		2.05016	161			1.04597	213		1.99253	421			1.06662	22.0841		2.03585	56.0587			0.90738	35.3271
33.7915	12.8353	20.392	13.5806		33.7915	12.8353	23.0141	13.7167		33.7915	12.8353	20.1067	14.1248		33.7915	12.8353	44.9455	13.1572		0.98382	89		1.85591	64			1.00527	1049		2.04711	262			0.97201	231		2.01837	301			0.89251	20.8793		1.93352	49.486			1.00601	63.7825
36.9464	12.783	18.2704	13.8859		36.9464	12.783	24.2481	13.6987		36.9464	12.783	24.8307	13.9981		36.9464	12.783	49.5254	13.0008		1.01802	505		1.99209	163			1.0642	187		1.99661	201			0.9873	351		2.01134	202			1.00447	48.6052		1.97464	54.2292			1.04225	26.1439
37.4664	12.7958	18.0416	13.9318		37.4664	12.7958	25.4518	13.6449		37.4664	12.7958	28.2129	13.9371		37.4664	12.7958	49.2219	13.0552		1.01415	434		2.20707	3			1.03777	284		1.97088	321			1.01649	302		2.16166	81			1.05091	19.5755		2.04538	51.4253			0.97815	99.2588
36.7628	12.8694	18.0515	13.9628		36.7628	12.8694	24.8002	13.6954		36.7628	12.8694	30.9308	13.7876		36.7628	12.8694	48.2528	13.1518		1.05884	106		1.97345	201			1.12556	1		2.17821	21			1.04463	205		2.05393	21			0.99977	19.0326		2.08422	67.105			0.88323	27.8321
35.9596	12.9517	18.2535	14.0138		35.9596	12.9517	23.7017	13.7754		35.9596	12.9517	32.9434	13.7049		35.9596	12.9517	47.2058	13.2655		0.99211	751		1.97143	182			0.95883	350		1.99542	101			1.01248	411		1.98624	121			1.01764	24.7737		2.05434	30.7175			1.13583	20.3964
37.4	12.898	17.0164	14.1476		37.4	12.898	23.8452	13.8913		37.4	12.898	32.6122	13.7695		37.4	12.898	47.5189	13.2642		1.00691	102		1.98994	42			1.00292	104		1.78007	61			0.98427	126		2.0334	383			0.9857	19.4488		1.9973	71.2519			0.99902	25.7294
39.3299	12.8322	16.9995	14.1871		39.3299	12.8322	23.6089	14.0661		39.3299	12.8322	32.1222	13.8363		39.3299	12.8322	47.3175	13.3077		0.95246	209		1.90237	41			1.03745	84		2.21535	22			0.88854	41		1.83892	23			0.81469	21.6871		2.04487	70.9802			0.88979	38.7835
40.4119	12.8533	21.1885	14.0422		40.4119	12.8533	22.2629	14.2956		40.4119	12.8533	30.5327	14.0054		40.4119	12.8533	48.4594	13.2894		0.92122	127		2.17967	43			1.05297	228		2.00165	501			1.05265	41		2.02828	325			0.99693	28.1825		1.9855	73.5429			0.79408	18.9028
40.7636	12.9329	20.6135	14.2397		40.7636	12.9329	24.1939	14.3776		40.7636	12.9329	30.4368	14.0954		40.7636	12.9329	48.3879	13.3839		0.99473	847		2.29344	61			1.04835	63		1.96562	361			0.82161	61		2.29182	63			1.11255	28.32		2	101.803			0.83425	19.115
42.2326	12.9392	20.6442	14.4073		42.2326	12.9392	28.1412	14.3048		42.2326	12.9392	28.7897	14.285		42.2326	12.9392	49.1046	13.3868		1.01035	621		1.79477	21			0.99574	864		2.23411	42			0.99322	1949		1.97917	381			1.04335	42.4629		2.09475	68.2413			1.07062	40.3692
41.4351	13.1014	21.5616	14.4821		41.4351	13.1014	32.2506	14.0697		41.4351	13.1014	29.2609	14.36		41.4351	13.1014	48.8525	13.5026		0.99944	223		1.84162	41			1.07077	41		1.90927	121			1.00217	1083		2.02338	202			0.92676	28.799		2.09899	50.1205			0.99825	67.4044
41.8368	13.1837	23.7843	14.494		41.8368	13.1837	36.5304	13.8079		41.8368	13.1837	29.7383	14.4269		41.8368	13.1837	50.4481	13.4865		0.9955	1365		2.12173	62			1.04072	204		1.96071	362			1	3425		2.01045	441			0.90705	25.2837		1.98058	73.0455			1.00312	65.0403
42.8793	13.162	19.279	14.8557		42.8793	13.162	42.2065	13.4697		42.8793	13.162	31.9211	14.3924		42.8793	13.162	50.1542	13.5466		0.99964	547		1.99395	390			1.02959	87		2.04171	302			0.97543	222						1.00565	30.1992		1.99736	19.8531			0.99744	18.6053
44.8777	13.076	19.472	14.8922		44.8777	13.076	44.1428	13.3656		44.8777	13.076	32.8577	14.3839		44.8777	13.076	51.6311	13.4791		0.98979	2337		2.06899	122			0.93083	183		2.01589	321										1.01627	45.9608		1.95573	71.941			0.98892	56.9671
43.2361	13.2241	19.2875	14.9357		43.2361	13.2241	45.6076	13.2925		43.2361	13.2241	33.56	14.4015		43.2361	13.2241	53.9731	13.3859		0.9097	144		2.06878	124			1.12454	86		1.92932	61										0.95912	22.0075		2.04418	46.9283			1.18353	19.7496
44.0069	13.2086	18.6768	15.0429		44.0069	13.2086	45.6119	13.3601		44.0069	13.2086	32.67	14.5146		44.0069	13.2086	56.0196	13.2745		1.01017	2394		2.02093	184			0.9256	104		2.00053	201										0.97443	60.9417		2.05947	47.4204			0.90241	18.7476
44.3354	13.2121	16.3964	15.2565		44.3354	13.2121	46.015	13.4536		44.3354	13.2121	33.2872	14.5525		44.3354	13.2121	55.6904	13.3171		1.00351	645		2.21676	41			1.00797	21		2.05141	103										1.05193	68.0842		2.0964	59.4712			0.92894	25.7453
44.4951	13.2771	16.6875	15.4301		44.4951	13.2771	46.3763	13.5276		44.4951	13.2771	32.4163	14.6237		44.4951	13.2771	56.6519	13.3101		1.07472	62		1.94094	42			0.88761	41		1.91198	182										0.95154	51.0163		2.01019	71.869			1.02657	20.9576
46.9775	13.197	17.6828	15.5224		46.9775	13.197	48.4576	13.4973		46.9775	13.197	31.606	14.8236		46.9775	13.197	58.4004	13.242					2.07941	61			0.98463	283		2.02755	222													2.0192	68.9606			0.99876	99.5258
47.1623	13.2861	21.476	15.4032		47.1623	13.2861	48.6083	13.6192		47.1623	13.2861	31.8274	14.9699		47.1623	13.2861	54.85	13.5117					2.29208	62			1.05214	184		2.03928	142													1.90455	50.2149			0.93922	19.5858
49.2689	13.2432	26.3799	15.2161		49.2689	13.2432	48.537	13.7155		49.2689	13.2432	33.7716	14.9385		49.2689	13.2432	54.5978	13.594					2.0358	41			0.96719	301		1.97644	41													2	107.697			1.03591	33.145
49.5505	13.3394	31.178	15.0103		49.5505	13.3394	47.4695	13.8243		49.5505	13.3394	34.5748	14.9517		49.5505	13.3394	55.0181	13.6354					2.261	42			1.04928	303		2.01606	162													1.99133	30.8229			1.10112	39.1776
53.1277	13.1298	36.4582	14.6397		53.1277	13.1298	46.5518	13.947		53.1277	13.1298	36.2288	14.9626		53.1277	13.1298	55.1699	13.7078					2.03209	163			1.02726	343		1.98038	262													1.95428	60.1612			1.02779	38.2835
55.0033	13.0383	44.4685	14.1015		55.0033	13.0383	46.2367	13.9989		55.0033	13.0383	39.1174	14.7743		55.0033	13.0383	52.4174	13.9467					1.99768	123			0.98438	342		1.99598	421													2.0776	69.315			0.96102	42.117
61.5619	12.639	46.5417	13.9999		61.5619	12.639	48.7206	13.8465		61.5619	12.639	40.2182	14.6906		61.5619	12.639	53.5102	13.947					2.02025	141			0.92596	61		1.98033	141													2.0153	88.6742			0.94708	40.6278
64.2113	12.5163	49.1565	13.8243		64.2113	12.5163	49.3946	13.8767		64.2113	12.5163	41.6697	14.6216		64.2113	12.5163	51.7729	14.1158					2.23333	4			0.99683	1816		2.08191	162													2.08912	57.8926			0.98595	34.561
68.2753	12.2487	52.165	13.6512		68.2753	12.2487	50.2904	13.8736		68.2753	12.2487	42.086	14.6331		68.2753	12.2487	50.969	14.2216					1.81866	41			1.00343	1791		1.84298	21													1.97077	26.112			0.86666	23.8401
65.3284	12.5144	53.1249	13.6787		65.3284	12.5144	51.8143	13.857		65.3284	12.5144	41.2092	14.7549		65.3284	12.5144	48.3383	14.4531					1.99289	443						1.92033	62													2.02018	36.8162
60.746	12.871	50.776	13.9448		60.746	12.871	52.7836	13.8707		60.746	12.871	41.7568	14.8005		60.746	12.871	48.4519	14.5219					2.29626	67						1.89944	61													2.03828	57.1203
58.9497	13.0303	50.3892	14.0533		58.9497	13.0303	52.5866	13.9666		58.9497	13.0303	42.6632	14.8371		58.9497	13.0303	48.7985	14.5727					1.99621	541						1.76132	41													1.94141	60.0434
59.9675	13.0109	50.2383	14.1856		59.9675	13.0109	53.3076	13.957		59.9675	13.0109	41.5586	15.0333		59.9675	13.0109	48.0217	14.7104					2.00771	381						2.00726	41													1.97481	52.5321
57.3205	13.217	50.5643	14.2557		57.3205	13.217	55.2927	13.8634		57.3205	13.217	43.1705	14.9965		57.3205	13.217	47.8197	14.8133					2.03507	284																				1.96509	64.0436
59.1784	13.1277	52.1078	14.1759		59.1784	13.1277	55.9714	13.8465		59.1784	13.1277	47.4672	14.7666		59.1784	13.1277	50.4177	14.6609					2.03367	401																				2.03366	60.2345
63.5461	12.8887	52.5807	14.1974		63.5461	12.8887	59.9231	13.6101		63.5461	12.8887	48.6812	14.7151		63.5461	12.8887	52.423	14.5817					2.01338	261																				1.97056	29.9754
65.8013	12.77	55.1589	14.0645		65.8013	12.77	64.9095	13.2924		65.8013	12.77	50.3522	14.6184		65.8013	12.77	53.3855	14.5414					1.94298	121																				2.04616	39.1021
65.555	12.8131	56.0558	14.0174		65.555	12.8131	69.071	13.0572		65.555	12.8131	53.8511	14.3761		65.555	12.8131	55.3327	14.4226					1.72077	62																				2.05073	61.7618
69.2847	12.6131	57.3114	13.9578		69.2847	12.6131	72.1768	12.8976		69.2847	12.6131	56.2386	14.2628		69.2847	12.6131	56.7697	14.3283					2.01032	242																				1.9701	52.9301
71.9814	12.4711	57.0709	14.0316		71.9814	12.4711	76.1051	12.6821		71.9814	12.4711	54.781	14.4077		71.9814	12.4711	59.5328	14.2585					2.00978	106																				1.99967	43.2776
73.2641	12.4166	60.0047	13.8557		73.2641	12.4166	78.3883	12.61		73.2641	12.4166	54.1058	14.5578		73.2641	12.4166	59.2705	14.3447					2.27808	61																				2.04539	56.693
72.6892	12.5284	62.1654	13.7463		72.6892	12.5284	77.5563	12.7355		72.6892	12.5284	55.8121	14.5014		72.6892	12.5284	59.3247	14.4806					2.01673	402																				2.05194	40.9565
72.5222	12.571	67.4658	13.4391		72.5222	12.571	77.7338	12.7371		72.5222	12.571	53.4527	14.7633		72.5222	12.571	57.4754	14.7497					2.09783	62																				2.01703	45.8526
71.0298	12.7198	71.4136	13.2519		71.0298	12.7198	78.8616	12.7248		71.0298	12.7198	53.9548	14.7665		71.0298	12.7198	57.7729	14.8494					2.01403	41																				2.01161	42.0456
70.8583	12.7748	77.1269	12.9084		70.8583	12.7748	79.2284	12.7355		70.8583	12.7748	56.0743	14.6599		70.8583	12.7748	55.9692	14.9838					1.85547	43																				1.95271	53.1305
70.3087	12.8584	78.9646	12.8028		70.3087	12.8584	78.6809	12.7734		70.3087	12.8584	58.072	14.5444		70.3087	12.8584	56.5547	15.0196					2.02243	321																				1.99238	32.7524
70.9554	12.837	79.426	12.7842		70.9554	12.837	79.1997	12.7636		70.9554	12.837	58.1295	14.574		70.9554	12.837	57.9505	14.9404					2.00195	341																				2.03321	60.4781
71.862	12.8081	77.4431	12.9586		71.862	12.8081	80.3715	12.6922		71.862	12.8081	60.8189	14.4262		71.862	12.8081	64.0383	14.5424					1.98176	502																				2.1045	54.0804
73.5762	12.7545	77.7935	12.9519		73.5762	12.7545	81.3636	12.5975		73.5762	12.7545	61.9555	14.403		73.5762	12.7545	68.5404	14.2777					2.11817	81																				2.04288	65.4101
74.6818	12.71	77.4206	12.9847		74.6818	12.71	80.7954	12.6152		74.6818	12.71	63.7918	14.3265		74.6818	12.71	72.5956	14.1133					2.00172	261																				1.97196	88.3932
74.9872	12.705	78.082	12.9431		74.9872	12.705	79.9438	12.6598		74.9872	12.705	64.0398	14.3305		74.9872	12.705	77.2109	13.8538					1.73456	42																				2.03054	30.2291
75.0617	12.7146	78.9887	12.9185		75.0617	12.7146	79.6499	12.6851		75.0617	12.7146	65.174	14.3175		75.0617	12.7146	80.3672	13.7007					2.03408	242																				1.99045	49.3873
74.961	12.7591	78.747	12.9415		74.961	12.7591	79.8733	12.7101		74.961	12.7591	66.0172	14.2775		74.961	12.7591	80.4008	13.7636					1.98516	202																				1.99034	40.7657
75.2553	12.7551	76.9343	13.0427		75.2553	12.7551	79.6834	12.7465		75.2553	12.7551	65.1967	14.3838		75.2553	12.7551	80.5348	13.8596					1.98163	404																				1.93307	33.7361
74.8839	12.811	73.9514	13.2897		74.8839	12.811	80.5104	12.7264		74.8839	12.811	64.7079	14.4667		74.8839	12.811	80.8417	13.8554
74.8292	12.8463	72.609	13.4234		74.8292	12.8463	80.923	12.7576		74.8292	12.8463	64.4855	14.5347		74.8292	12.8463	80.0868	13.9371
75.6365	12.8062	72.4365	13.4744		75.6365	12.8062	80.5874	12.7852		75.6365	12.8062	64.1002	14.5975		75.6365	12.8062	81.1562	13.9269
76.6815	12.7625	72.746	13.4991		76.6815	12.7625	81.6109	12.7193		76.6815	12.7625	65.2518	14.5598		76.6815	12.7625	82.4071	13.9077
75.394	12.8832	74.4882	13.4469		75.394	12.8832	81.0015	12.779		75.394	12.8832	65.7906	14.5879		75.394	12.8832	82.1535	13.9289
76.0826	12.8811	76.2108	13.3292		76.0826	12.8811	80.3738	12.8333		76.0826	12.8811	66.044	14.6135		76.0826	12.8811	81.9339	13.9798
76.5849	12.8951	78.1261	13.2407		76.5849	12.8951	82.242	12.7136		76.5849	12.8951	67.4483	14.5585		76.5849	12.8951	81.832	14.0379
76.1077	13.0088	78.5257	13.2077		76.1077	13.0088	85.1402	12.5596		76.1077	13.0088	67.7772	14.5867		76.1077	13.0088	80.5919	14.1368
74.6598	13.1624	78.0439	13.2456		74.6598	13.1624	84.848	12.624		74.6598	13.1624	67.5067	14.6475		74.6598	13.1624	80.9143	14.1297
75.5137	13.1475	76.8212	13.3455		75.5137	13.1475	85.7661	12.5843		75.5137	13.1475	67.8894	14.6433		75.5137	13.1475	81.6552	14.1062
75.5935	13.1684	76.1705	13.4222		75.5935	13.1684	88.2501	12.4624		75.5935	13.1684	67.6261	14.6987		75.5935	13.1684	81.465	14.1576
75.4713	13.2101	75.4353	13.5171		75.4713	13.2101	89.2369	12.4429		75.4713	13.2101	67.186	14.7939		75.4713	13.2101	81.2224	14.2124
75.1415	13.2526	75.1366	13.5994		75.1415	13.2526	90.5376	12.3629		75.1415	13.2526	66.9805	14.8521		75.1415	13.2526	81.2676	14.2318
76.1414	13.2154	77.5526	13.483		76.1414	13.2154	93.432	12.2079		76.1414	13.2154	66.7033	14.934		76.1414	13.2154	82.3725	14.181
78.0174	13.1335	78.1103	13.4957		78.0174	13.1335	93.822	12.1972		78.0174	13.1335	66.1746	15.0441		78.0174	13.1335	82.7062	14.2029
79.0054	13.1051	80.7684	13.3523		79.0054	13.1051	92.1984	12.2921		79.0054	13.1051	66.1926	15.1107		79.0054	13.1051	84.6589	14.1353
79.7983	13.0982	82.3551	13.2645		79.7983	13.0982	90.6815	12.3861		79.7983	13.0982	66.0609	15.1918		79.7983	13.0982	90.478	13.8126
79.5696	13.1714	81.7955	13.3183		79.5696	13.1714	88.5268	12.5478		79.5696	13.1714	66.0279	15.245		79.5696	13.1714	94.4854	13.6169
80.3083	13.1743	80.3309	13.4329		80.3083	13.1743	84.7581	12.7748		80.3083	13.1743	66.4074	15.2599		80.3083	13.1743	94.9477	13.616
78.4071	13.3477	80.1696	13.4419		78.4071	13.3477	83.9239	12.8432		78.4071	13.3477	67.5067	15.2155		78.4071	13.3477	98.2316	13.4293
75.6552	13.6072	78.2904	13.603		75.6552	13.6072	83.8345	12.9013		75.6552	13.6072	67.3786	15.2919		75.6552	13.6072	100.813	13.2776
74.1349	13.7337	77.6593	13.6531		74.1349	13.7337	82.3397	13.0266		74.1349	13.7337	68.4953	15.2472		74.1349	13.7337	99.7143	13.352
76.5244	13.5963	78.1648	13.6473		76.5244	13.5963	81.9146	13.0815		76.5244	13.5963	69.6564	15.2003		76.5244	13.5963	99.4846	13.3755
78.5965	13.5108	76.6529	13.7652		78.5965	13.5108	82.5815	13.0896		78.5965	13.5108	69.1822	15.2904		78.5965	13.5108	102.046	13.2505
81.3338	13.3497	75.5432	13.8877		81.3338	13.3497	81.2948	13.2098		81.3338	13.3497	67.8555	15.4446		81.3338	13.3497	101.829	13.3147
85.9378	13.1075	74.7314	13.9916		85.9378	13.1075	82.1435	13.1712		85.9378	13.1075	67.6697	15.4876		85.9378	13.1075	101.313	13.367
91.2024	12.8464	74.0215	14.1199		91.2024	12.8464	82.318	13.1815		91.2024	12.8464	68.3075	15.5019		91.2024	12.8464	97.832	13.615
92.7628	12.8116	73.541	14.2016		92.7628	12.8116	79.8906	13.3646		92.7628	12.8116	68.5929	15.5534		92.7628	12.8116	95.7398	13.7812
92.6439	12.8847	74.1876	14.2278		92.6439	12.8847	80.3223	13.3515		92.6439	12.8847	68.9943	15.5882		92.6439	12.8847	90.6926	14.1758
92.0017	12.9994	75.018	14.2192		92.0017	12.9994	80.1061	13.4393		92.0017	12.9994	69.7974	15.5834		92.0017	12.9994	88.068	14.402
91.272	13.0668	77.2686	14.1035		91.272	13.0668	79.219	13.5486		91.272	13.0668	71.0819	15.5779		91.272	13.0668	85.0718	14.6418
90.7965	13.152	78.0605	14.073		90.7965	13.152	78.9246	13.621		90.7965	13.152	70.1319	15.7012		90.7965	13.152	85.4518	14.6609
91.6621	13.1454	78.9265	14.0515		91.6621	13.1454	80.934	13.5265		91.6621	13.1454	69.2856	15.7983		91.6621	13.1454	85.7489	14.6927
93.8313	13.0274	79.6836	14.0175		93.8313	13.0274	80.8508	13.6062		93.8313	13.0274	68.7957	15.8703		93.8313	13.0274	88.9756	14.4932
95.231	12.9823	80.5917	13.9787		95.231	12.9823	81.9112	13.5856		95.231	12.9823	69.0203	15.8918		95.231	12.9823	90.4192	14.4052
95.5353	12.9805	80.1684	14.0808		95.5353	12.9805	81.1005	13.7003		95.5353	12.9805	68.8995	15.9244		95.5353	12.9805	95.0951	14.1512
96.1617	12.9417	83.2029	13.9284		96.1617	12.9417	83.5809	13.6209		96.1617	12.9417	69.5179	15.9528		96.1617	12.9417	99.1994	13.941
95.7822	12.9708	83.7796	13.9854		95.7822	12.9708	84.0509	13.6871		95.7822	12.9708	70.1676	16.0103		95.7822	12.9708	103.745	13.7197
95.4151	13.0368	83.2749	14.1251		95.4151	13.0368	83.965	13.732		95.4151	13.0368	70.6028	16.1375		95.4151	13.0368	106.419	13.5931
95.7606	13.0307	84.099	14.1955		95.7606	13.0307	85.4608	13.6617		95.7606	13.0307	70.8302	16.2346		95.7606	13.0307	109.367	13.4504
97.8633	12.9562	83.9788	14.2666		97.8633	12.9562	88.2532	13.5202		97.8633	12.9562	70.7554	16.3347		97.8633	12.9562	109.975	13.4684
97.6896	12.9998	82.1357	14.4741		97.6896	12.9998	91.2019	13.3464		97.6896	12.9998	70.5828	16.4163		97.6896	12.9998	110.315	13.4734
98.5604	12.9822	81.1164	14.5776		98.5604	12.9822	95.5572	13.0684		98.5604	12.9822	70.2267	16.5206		98.5604	12.9822	109.467	13.5391
98.4895	12.9938	82.2753	14.5376		98.4895	12.9938	95.6211	13.135		98.4895	12.9938	70.2414	16.5373		98.4895	12.9938	108.898	13.6149
98.7644	12.9958	82.3449	14.5183		98.7644	12.9958	96.5491	13.1628		98.7644	12.9958	69.7365	16.6647		98.7644	12.9958	108.576	13.7146
98.9485	13.0214	82.6155	14.5525		98.9485	13.0214	98.4983	13.0969		98.9485	13.0214	73.7689	16.3714		98.9485	13.0214	108.146	13.7557
98.6018	13.0844	80.703	14.7537		98.6018	13.0844	97.0596	13.2568		98.6018	13.0844	76.7921	16.1921		98.6018	13.0844	108.451	13.7787
98.2779	13.167	81.2336	14.8154		98.2779	13.167	95.0184	13.4616		98.2779	13.167	80.6999	15.9461		98.2779	13.167	108.955	13.7752
98.0531	13.23	81.5836	14.8521		98.0531	13.23	98.3308	13.2998		98.0531	13.23	84.2733	15.7189		98.0531	13.23	108.495	13.807
97.851	13.2636	79.555	15.1039		97.851	13.2636	99.0062	13.2781		97.851	13.2636	88.7298	15.4185		97.851	13.2636	108.195	13.7969
96.4397	13.3581	79.751	15.136		96.4397	13.3581	97.9771	13.3678		96.4397	13.3581	88.424	15.5642		96.4397	13.3581	107.49	13.8843
98.0368	13.2887	79.7016	15.1658		98.0368	13.2887	98.2063	13.3796		98.0368	13.2887	88.8864	15.5721		98.0368	13.2887	107.399	13.9276
98.6326	13.2662	82.8069	14.9428		98.6326	13.2662	99.6714	13.3301		98.6326	13.2662	88.7044	15.6177		98.6326	13.2662	107.602	13.9648
99.3046	13.2795	85.458	14.7681		99.3046	13.2795	98.5419	13.4265		99.3046	13.2795	88.9907	15.6511		99.3046	13.2795	108.395	13.9737
100.183	13.2864	86.407	14.7172		100.183	13.2864	98.6779	13.4695		100.183	13.2864	88.1543	15.7569		100.183	13.2864	107.708	14.0664
99.6542	13.3919	86.8995	14.7891		99.6542	13.3919	100.172	13.4289		99.6542	13.3919	88.8144	15.7329		99.6542	13.3919	108.188	14.0466
98.1909	13.5289	87.9133	14.8013		98.1909	13.5289	101.153	13.423		98.1909	13.5289	88.9649	15.7777		98.1909	13.5289	107.915	14.0853
97.203	13.6296	85.6602	15.0965		97.203	13.6296	101.648	13.4332		97.203	13.6296	89.1906	15.8304		97.203	13.6296	108.141	14.0765
97.5881	13.6379	81.7616	15.5132		97.5881	13.6379	101.994	13.4748		97.5881	13.6379	89.5197	15.8807		97.5881	13.6379	108.746	14.0709
97.2796	13.7098	83.8945	15.4862		97.2796	13.7098	100.885	13.5766		97.2796	13.7098	90.5041	15.8399		97.2796	13.7098	110.86	13.99
97.5336	13.7421	87.1248	15.2618		97.5336	13.7421	100.843	13.6133		97.5336	13.7421	89.4084	16.0071		97.5336	13.7421	110.841	14.0453
97.6271	13.7741	90.4511	15.0734		97.6271	13.7741	101.145	13.6224		97.6271	13.7741	90.2628	15.9899		97.6271	13.7741	110.256	14.1326
97.912	13.8037	93.4541	14.8796		97.912	13.8037	100.838	13.6924		97.912	13.8037	90.1361	16.0523		97.912	13.8037	108.48	14.3218
95.5329	13.99	98.2474	14.5588		95.5329	13.99	100.93	13.7199		95.5329	13.99	89.7017	16.1289		95.5329	13.99	107.362	14.4298
94.6067	14.057	99.5577	14.4937		94.6067	14.057	104.719	13.5204		94.6067	14.057	89.5759	16.1684		94.6067	14.057	104.633	14.6241
94.0796	14.1533	99.2767	14.612		94.0796	14.1533	104.653	13.5658		94.0796	14.1533	90.361	16.1469		94.0796	14.1533	105.649	14.6234
93.8838	14.252	100.398	14.6059		93.8838	14.252	103.516	13.6568		93.8838	14.252	89.3353	16.2864		93.8838	14.252	107.317	14.5688
94.3652	14.3014	99.8588	14.7215		94.3652	14.3014	104.006	13.6601		94.3652	14.3014	89.156	16.3284		94.3652	14.3014	107.657	14.5721
95.9479	14.2971	99.6301	14.8252		95.9479	14.2971	105.165	13.598		95.9479	14.2971	90.5818	16.267		95.9479	14.2971	107.244	14.6825
97.7118	14.2833	99.6414	14.9105		97.7118	14.2833	104.486	13.6851		97.7118	14.2833	90.4043	16.3732		97.7118	14.2833	107.794	14.7249
98.4482	14.2708	99.5569	14.9412		98.4482	14.2708	106.137	13.6201		98.4482	14.2708	90.2545	16.4391		98.4482	14.2708	105.962	14.8784
98.8576	14.2807	98.9852	15.029		98.8576	14.2807	106.105	13.6934		98.8576	14.2807	92.1216	16.3683		98.8576	14.2807	105.149	15.002
99.3025	14.2904	99.9012	15.0079		99.3025	14.2904	106.636	13.7101		99.3025	14.2904	94.1015	16.2436		99.3025	14.2904	106.505	14.9846
97.8808	14.4083	100.318	15.0194		97.8808	14.4083	108.678	13.6637		97.8808	14.4083	93.9684	16.282		97.8808	14.4083	108.917	14.8639
97.4862	14.4701	100.881	15.0084		97.4862	14.4701	108.097	13.7672		97.4862	14.4701	94.825	16.2547		97.4862	14.4701	109.696	14.854
98.7653	14.4621	102.986	14.9458		98.7653	14.4621	106.502	13.9435		98.7653	14.4621	94.6625	16.3157		98.7653	14.4621	111.113	14.8491
100.457	14.4177	103.649	14.9318		100.457	14.4177	108.941	13.8293		100.457	14.4177	94.9524	16.3451		100.457	14.4177	110.646	14.9169
100.328	14.5235	104.983	14.8856		100.328	14.5235	108.41	13.9196		100.328	14.5235	95.6004	16.3806		100.328	14.5235	110.842	14.952
104.607	14.3273	105.5	14.9032		104.607	14.3273	106.118	14.1038		104.607	14.3273	95.4287	16.4634		104.607	14.3273	109.658	15.1155
107.659	14.2001	106.468	14.8818		107.659	14.2001	106.47	14.1066		107.659	14.2001	95.8768	16.5517		107.659	14.2001	109.109	15.2338
109.798	14.1141	105.34	14.9933		109.798	14.1141	108.165	14.0119		109.798	14.1141	97.5746	16.4678		109.798	14.1141	109.154	15.2475
111.46	14.0208	105.016	15.0868		111.46	14.0208	106.144	14.182		111.46	14.0208	97.2547	16.5611		111.46	14.0208	108.749	15.3347
114.719	13.8366	104.997	15.1132		114.719	13.8366	105.985	14.2276		114.719	13.8366	96.1153	16.7033		114.719	13.8366	108.084	15.4214
116.418	13.7436	106.563	15.0391		116.418	13.7436	107.59	14.1704		116.418	13.7436	97.2016	16.6804		116.418	13.7436	108.415	15.4067
119.695	13.5596	107.016	15.0311		119.695	13.5596	107.526	14.2559		119.695	13.5596	97.8258	16.6189		119.695	13.5596	110.334	15.3149
121.644	13.4443	107.582	15.0501		121.644	13.4443	107.234	14.3812		121.644	13.4443	97.8806	16.6481		121.644	13.4443	112.089	15.3021
123.81	13.3729	106.911	15.1451		123.81	13.3729	109.103	14.3421		123.81	13.3729	98.0843	16.6817		123.81	13.3729	114.211	15.2298
120.703	13.6456	107.11	15.2284		120.703	13.6456	109.447	14.3789		120.703	13.6456	98.5701	16.7434		120.703	13.6456	115.827	15.227
118.108	13.8836	106.969	15.3165		118.108	13.8836	108.643	14.4938		118.108	13.8836	97.9498	16.8899		118.108	13.8836	117.697	15.196
112.419	14.3445	107.774	15.3245		112.419	14.3445	109.98	14.4179		112.419	14.3445	98.4088	16.968		112.419	14.3445	120.965	15.028
111.476	14.4413	109.632	15.2045		111.476	14.4413	111.366	14.3281		111.476	14.4413	97.7129	17.1458		111.476	14.4413	121.947	14.9621
110.805	14.5358	110.356	15.2131		110.805	14.5358	110.821	14.3822		110.805	14.5358	97.7566	17.1834		110.805	14.5358	125.297	14.7727
115.185	14.2427	111.513	15.1561		115.185	14.2427	112.491	14.2841		115.185	14.2427	97.2511	17.2896		115.185	14.2427	126.987	14.6861
118.663	14.0164	111.857	15.1811		118.663	14.0164	114.459	14.1778		118.663	14.0164	96.466	17.3743		118.663	14.0164	130.806	14.4689
122.3	13.7961	110.173	15.3894		122.3	13.7961	116.632	14.0928		122.3	13.7961	97.0534	17.338		122.3	13.7961	131.351	14.4841
123.323	13.788	108.306	15.6338		123.323	13.788	118.114	14.0369		123.323	13.788	97.6865	17.3175		123.323	13.788	133.48	14.4043
123.534	13.8076	109.927	15.6014		123.534	13.8076	116.931	14.2225		123.534	13.8076	98.6818	17.3216		123.534	13.8076	132.253	14.5419
123.762	13.8333	110.968	15.5645		123.762	13.8333	115.584	14.4329		123.762	13.8333	100.229	17.2546		123.762	13.8333	133.68	14.4981
123.524	13.9064	110.809	15.6647		123.524	13.9064	113.929	14.6906		123.524	13.9064	103.977	17.0301		123.524	13.9064	131.42	14.6911
123.74	13.917	114.094	15.4628		123.74	13.917	111.15	15.0594		123.74	13.917	103.349	17.1706		123.74	13.917	131.356	14.7504
126.132	13.7801	115.919	15.3673		126.132	13.7801	108.428	15.4084		126.132	13.7801	106.242	17.0147		126.132	13.7801	132.118	14.7297
127.008	13.7295	115.061	15.4471		127.008	13.7295	110.473	15.394		127.008	13.7295	107.764	16.9378		127.008	13.7295	134.4	14.6077
126.819	13.7995	116.168	15.4615		126.819	13.7995	111.982	15.4185		126.819	13.7995	106.561	17.0644		126.819	13.7995	135.041	14.6051
128.297	13.7289	118.891	15.2537		128.297	13.7289	114.125	15.3806		128.297	13.7289	103.964	17.3515		128.297	13.7289	134.968	14.6619
129.817	13.674	118.88	15.2909		129.817	13.674	117.332	15.2395		129.817	13.674	104.825	17.3108		129.817	13.674	136.072	14.602
131.156	13.6304	119.861	15.2905		131.156	13.6304	119.439	15.1916		131.156	13.6304	102.474	17.561		131.156	13.6304	135.29	14.7114
133.79	13.5062	123.606	15.0651		133.79	13.5062	121.383	15.1487		133.79	13.5062	101.442	17.7125		133.79	13.5062	133.845	14.8368
138.176	13.2452	124.011	15.0723		138.176	13.2452	124.535	15.0084		138.176	13.2452	103.52	17.6574		138.176	13.2452	134.365	14.8398
138.036	13.287	123.692	15.1723		138.036	13.287	127.245	14.869		138.036	13.287	105.942	17.4958		138.036	13.287	134.136	14.8915
138.225	13.3155	123.854	15.2445		138.225	13.3155	129.226	14.7678		138.225	13.3155	106.771	17.4985		138.225	13.3155	136.775	14.7632
135.684	13.5242	125.76	15.1458		135.684	13.5242	131.639	14.6436		135.684	13.5242	107.057	17.5336		135.684	13.5242	140.096	14.5568
134.451	13.6546	126.311	15.1965		134.451	13.6546	132.851	14.5861		134.451	13.6546	106.933	17.5855		134.451	13.6546	143.301	14.3657
133.421	13.7386	125.896	15.2522		133.421	13.7386	133.977	14.5252		133.421	13.7386	108.922	17.4011		133.421	13.7386	145.588	14.214
134.508	13.7117	126.381	15.257		134.508	13.7117	136.743	14.3907		134.508	13.7117	108.255	17.4813		134.508	13.7117	149.678	13.9652
136.603	13.5996	126.985	15.2562		136.603	13.5996	139.493	14.2537		136.603	13.5996	108.676	17.4751		136.603	13.5996	145.11	14.3199
139.023	13.4549	127.371	15.2633		139.023	13.4549	143.849	14.029		139.023	13.4549	110.244	17.3805		139.023	13.4549	142.273	14.5662
139.891	13.4154	126.47	15.3446		139.891	13.4154	146.99	13.868		139.891	13.4154	111.729	17.3116		139.891	13.4154	139.496	14.8052
138.31	13.5503	127.959	15.2836		138.31	13.5503	147.529	13.8989		138.31	13.5503	112.12	17.3808		138.31	13.5503	135.841	15.102
137.011	13.6531	129.431	15.2339		137.011	13.6531	148.245	13.8896		137.011	13.6531	113.764	17.3362		137.011	13.6531	132.63	15.3275
134.142	13.8636	130.155	15.2123		134.142	13.8636	149.325	13.8264		134.142	13.8636	115.074	17.3046		134.142	13.8636	133.448	15.3002
131.822	14.0738	130.618	15.2239		131.822	14.0738	150.384	13.7825		131.822	14.0738	117.793	17.1632		131.822	14.0738	134.217	15.2431
133.573	14.0023	130.015	15.3156		133.573	14.0023	152.519	13.6748		133.573	14.0023	119.484	17.1035		133.573	14.0023	135.443	15.1864
136.517	13.8401	129.699	15.4009		136.517	13.8401	154.774	13.565		136.517	13.8401	120.57	17.0302		136.517	13.8401	136.267	15.1581
138.195	13.768	129.25	15.4734		138.195	13.768	155.572	13.5277		138.195	13.768	124.785	16.7076		138.195	13.768	136.822	15.1859
141.49	13.5685	130.319	15.4348		141.49	13.5685	153.924	13.6568		141.49	13.5685	126.017	16.6486		141.49	13.5685	139.09	15.1009
145.491	13.3125	129.01	15.5708		145.491	13.3125	153.073	13.6981		145.491	13.3125	128.523	16.4646		145.491	13.3125	140.157	15.1247
143.519	13.4604	130.123	15.5333		143.519	13.4604	151.012	13.8511		143.519	13.4604	131.975	16.196		143.519	13.4604	141.724	15.1035
142.798	13.5646	129.198	15.6564		142.798	13.5646	149.845	13.9382		142.798	13.5646	134.151	16.0482		142.798	13.5646	145.872	14.9011
142.885	13.5763	129.959	15.6554		142.885	13.5763	148.613	14.0382		142.885	13.5763	133.566	16.1446		142.885	13.5763	148.922	14.7759
142.51	13.6199	130.613	15.6735		142.51	13.6199	148.559	14.1042		142.51	13.6199	134.225	16.1184		142.51	13.6199	148.574	14.8177
142.5	13.6469	132.955	15.5444		142.5	13.6469	147.709	14.2025		142.5	13.6469	134.672	16.1019		142.5	13.6469	148.634	14.8658
143.353	13.6359	137.552	15.2683		143.353	13.6359	148.939	14.1797		143.353	13.6359	131.716	16.3657		143.353	13.6359	149.761	14.8423
142.743	13.7014	142.276	14.9633		142.743	13.7014	150.659	14.1328		142.743	13.7014	129.215	16.6417		142.743	13.7014	148.132	14.9659
143.734	13.6862	144.387	14.8278		143.734	13.6862	152.446	14.059		143.734	13.6862	129.388	16.6531		143.734	13.6862	147.724	15.0001
143.762	13.7389	146.33	14.7069		143.762	13.7389	153.461	14.0091		143.762	13.7389	131.404	16.5319		143.762	13.7389	147.65	15.0613
141.871	13.8915	148.456	14.6085		141.871	13.8915	153.972	14.0179		141.871	13.8915	131.331	16.6176		141.871	13.8915	148.551	15.0182
141.416	13.9509	146.623	14.7998		141.416	13.9509	154.86	13.9697		141.416	13.9509	136.472	16.2114		141.416	13.9509	148.017	15.082
142.857	13.8849	145.598	14.9186		142.857	13.8849	155.54	13.9464		142.857	13.8849	138.341	16.0686		142.857	13.8849	148.188	15.1497
145.43	13.7336	146.283	14.9162		145.43	13.7336	154.883	14.0238		145.43	13.7336	139.662	15.9779		145.43	13.7336	149.284	15.136
145.019	13.7807	147.934	14.8513		145.019	13.7807	155.711	14.0104		145.019	13.7807	141.479	15.8658		145.019	13.7807	150.71	15.0848
144.884	13.8481	149.699	14.7957		144.884	13.8481	155.502	14.0477		144.884	13.8481	142.83	15.7607		144.884	13.8481	151.21	15.1128
147.129	13.7143	150.588	14.7408		147.129	13.7143	154.821	14.127		147.129	13.7143	141.825	15.9193		147.129	13.7143	151.65	15.1139
147.074	13.7377	151.909	14.6678		147.074	13.7377	153.144	14.2488		147.074	13.7377	143.39	15.8274		147.074	13.7377	152.842	15.0633
143.902	13.9737	152.825	14.6524		143.902	13.9737	153.819	14.2397		143.902	13.9737	144.712	15.7919		143.902	13.9737	154.814	14.9671
146.2	13.8684	152.424	14.7187		146.2	13.8684	152.361	14.3582		146.2	13.8684	143.526	15.9403		146.2	13.8684	155.203	14.9719
147.182	13.8339	151.758	14.7422		147.182	13.8339	152.021	14.4388		147.182	13.8339	143.927	15.963		147.182	13.8339	156.196	14.9398
147.312	13.8889	154.054	14.6114		147.312	13.8889	152.055	14.4837		147.312	13.8889	145.055	15.8787		147.312	13.8889	155.733	15.0224
147.581	13.8944	154.419	14.6291		147.581	13.8944	152.541	14.4929		147.581	13.8944	145.973	15.859		147.581	13.8944	155.532	15.083
148.728	13.8967	154.316	14.6589		148.728	13.8967	152.416	14.5328		148.728	13.8967	145.475	15.8921		148.728	13.8967	153.064	15.312
147.479	14.0413	153.446	14.7497		147.479	14.0413	152.428	14.5636		147.479	14.0413	147.201	15.7737		147.479	14.0413	153.007	15.3648
147.787	14.0439	153.802	14.7735		147.787	14.0439	152.902	14.5725		147.787	14.0439	148.035	15.7158		147.787	14.0439	151.402	15.5189
147.507	14.0985	153.181	14.8701		147.507	14.0985	154.126	14.5174		147.507	14.0985	148.382	15.7415		147.507	14.0985	151.204	15.5882
147.576	14.151	154.032	14.8453		147.576	14.151	154.326	14.5509		147.576	14.151	148.14	15.7941		147.576	14.151	151.549	15.5895
147.679	14.1601	153.589	14.9318		147.679	14.1601	154.348	14.5896		147.679	14.1601	149.922	15.7024		147.679	14.1601	151.636	15.5991
148.61	14.1017	154.929	14.8816		148.61	14.1017	155.942	14.5429		148.61	14.1017	150.231	15.7208		148.61	14.1017	153.202	15.5374
149.362	14.105	154.75	14.9057		149.362	14.105	156.822	14.5156		149.362	14.105	149.518	15.8264		149.362	14.105	153.887	15.5672
149.089	14.1531	154.699	14.9375		149.089	14.1531	156.654	14.5599		149.089	14.1531	149.06	15.8616		149.089	14.1531	155.817	15.4937
149.138	14.2082	154.068	15.0191		149.138	14.2082	155.8	14.6605		149.138	14.2082	148.772	15.8774		149.138	14.2082	155.281	15.6174
149.49	14.2344	154.124	15.0376		149.49	14.2344	154.748	14.7872		149.49	14.2344	147.669	15.9846		149.49	14.2344	156.354	15.6264
149.591	14.3059	154.645	15.0332		149.591	14.3059	154.245	14.8614		149.591	14.3059	147.598	15.9681		149.591	14.3059	156.672	15.6842
149.162	14.3969	154.375	15.0894		149.162	14.3969	153.761	14.9632		149.162	14.3969	146.968	16.0262		149.162	14.3969	156.293	15.7639
148.975	14.4487	155.63	15.052		148.975	14.4487	153.328	15.051		148.975	14.4487	146.561	16.112		148.975	14.4487	155.813	15.852
150.433	14.3764	156.075	15.0637		150.433	14.3764	154.461	15.0078		150.433	14.3764	147.697	16.058		150.433	14.3764	156.959	15.8425
151.773	14.3414	157.471	15.0064		151.773	14.3414	155.271	15.0021		151.773	14.3414	147.592	16.0938		151.773	14.3414	158.142	15.807
150.541	14.4658	157.884	15.0196		150.541	14.4658	157.664	14.9115		150.541	14.4658	147.526	16.1588		150.541	14.4658	156.849	15.913
151.166	14.4686	158.307	15.0855		151.166	14.4686	158.502	14.8908		151.166	14.4686	148.905	16.0917		151.166	14.4686	157.217	15.971
151.052	14.549	156.548	15.2345		151.052	14.549	160.273	14.8259		151.052	14.549	150.467	15.9837		151.052	14.549	158.012	16.0068
150.428	14.6517	156.688	15.2636		150.428	14.6517	161.211	14.8426		150.428	14.6517	155.331	15.6492		150.428	14.6517	158.975	15.9913
149.979	14.7281	156.336	15.3324		149.979	14.7281	162.518	14.7811		149.979	14.7281	161.558	15.2151		149.979	14.7281	157.543	16.1736
151.232	14.6875	156.943	15.3379		151.232	14.6875	162.894	14.8284		151.232	14.6875	165.597	14.9301		151.232	14.6875	158.307	16.1871
151.268	14.7118	157.574	15.3122		151.268	14.7118	162.893	14.8479		151.268	14.7118	171.642	14.4948		151.268	14.7118	159.947	16.0653
151.811	14.7193	158.199	15.2851		151.811	14.7193	166.468	14.6309		151.811	14.7193	176.625	14.1473		151.811	14.7193	159.86	16.0963
151.786	14.7314	158.706	15.2702		151.786	14.7314	172.007	14.2745		151.786	14.7314	176.126	14.2184		151.786	14.7314	158.501	16.2455
156.918	14.4163	158.293	15.3281		156.918	14.4163	176.947	13.9923		156.918	14.4163	177.542	14.143		156.918	14.4163	159.345	16.2553
163.976	13.9877	157.786	15.4451		163.976	13.9877	180.384	13.7708		163.976	13.9877	179.169	14.0756		163.976	13.9877	159.88	16.2883
171.191	13.584	156.557	15.5737		171.191	13.584	185.248	13.5041		171.191	13.584	179.712	14.0734		171.191	13.584	159.883	16.3896
180.855	13.0011	156.402	15.6798		180.855	13.0011	187.681	13.4151		180.855	13.0011	180.831	14.0059		180.855	13.0011	160.651	16.4063
188.453	12.5879	155.952	15.8249		188.453	12.5879	189.218	13.3708		188.453	12.5879	182.236	13.8869		188.453	12.5879	167.659	15.9752
190.616	12.5403	156.61	15.8467		190.616	12.5403	188.086	13.4819		190.616	12.5403	182.977	13.8627		190.616	12.5403	176.881	15.3503
191.32	12.5314	155.628	15.9389		191.32	12.5314	189.182	13.4609		191.32	12.5314	184.673	13.7105		191.32	12.5314	184.866	14.8707
191.506	12.5275	157.358	15.8842		191.506	12.5275	190.925	13.3726		191.506	12.5275	186.187	13.5872		191.506	12.5275	191.407	14.4404
189.833	12.6499	157.236	15.9033		189.833	12.6499	190.298	13.4211		189.833	12.6499	185.326	13.6702		189.833	12.6499	198.39	13.9783
188.649	12.7486	157.196	15.9136		188.649	12.7486	190.734	13.4236		188.649	12.7486	185.889	13.6541		188.649	12.7486	199.801	13.9252
189.686	12.6734	157.304	15.9541		189.686	12.6734	194.161	13.2073		189.686	12.6734	184.442	13.7681		189.686	12.6734	199.86	13.9524
189.826	12.6944	157.573	15.9774		189.826	12.6944	196.194	13.0364		189.826	12.6944	181.214	14.0234		189.826	12.6944	199.731	13.9775
190.879	12.5939	156.46	16.1183		190.879	12.5939	199.27	12.8428		190.879	12.5939	179.495	14.1857		190.879	12.5939	200.839	13.9236
190.955	12.5658	157.862	16.1081		190.955	12.5658	199.698	12.8401		190.955	12.5658	178.298	14.2514		190.955	12.5658	202.014	13.8499
191.72	12.4819	162.942	15.816		191.72	12.4819	199.68	12.8462		191.72	12.4819	176.971	14.3147		191.72	12.4819	203.053	13.7864
191.217	12.4879	166.812	15.5786		191.217	12.4879	200.139	12.8369		191.217	12.4879	175.247	14.4054		191.217	12.4879	203.204	13.8246
191.08	12.4779	171.67	15.2707		191.08	12.4779	199.073	12.9463		191.08	12.4779	176.79	14.274		191.08	12.4779	204.763	13.7428
191.273	12.5098	180.265	14.6643		191.273	12.5098	196.324	13.1405		191.273	12.5098	175.139	14.3288		191.273	12.5098	204.586	13.7833
191.907	12.5048	186.053	14.2666		191.907	12.5048	197.52	13.085		191.907	12.5048	177.066	14.2295		191.907	12.5048	204.297	13.8235
191.822	12.5526	188.453	14.1148		191.822	12.5526	198.564	13.0427		191.822	12.5526	177.79	14.2209		191.822	12.5526	205.652	13.7576
192.146	12.5455	192.355	13.8808		192.146	12.5455	197.803	13.0809		192.146	12.5455	179.998	14.1188		192.146	12.5455	204.71	13.8415
192.907	12.5476	197.131	13.6019		192.907	12.5476	198.041	13.0563		192.907	12.5476	182.37	14.0167		192.907	12.5476	204.751	13.8832
192.405	12.572	196.556	13.7213		192.405	12.572	198.833	13.0131		192.405	12.572	185.024	13.8994		192.405	12.572	206.18	13.7955
191.326	12.6093	197.608	13.676		191.326	12.6093	198.438	13.0143		191.326	12.6093	186.591	13.7886		191.326	12.6093	205.37	13.8665
191.462	12.5838	197.786	13.7		191.462	12.5838	197.735	13.0526		191.462	12.5838	189.014	13.6312		191.462	12.5838	204.144	13.939
191.195	12.6216	197.71	13.7359		191.195	12.6216	197.891	13.0648		191.195	12.6216	189.631	13.559		191.195	12.6216	204.024	13.9251
190.908	12.6217	196.006	13.877		190.908	12.6217	197.898	13.0994		190.908	12.6217	188.679	13.6058		190.908	12.6217	203.629	13.9196
192.076	12.6007	195.046	13.977		192.076	12.6007	198.044	13.1108		192.076	12.6007	189.31	13.5573		192.076	12.6007	203.059	13.9659
193.849	12.5488	194.361	14.0726		193.849	12.5488	199.821	13.0509		193.849	12.5488	189.109	13.5993		193.849	12.5488	204.736	13.8797
194.678	12.5477	194.817	14.0895		194.678	12.5477	199.71	13.0819		194.678	12.5477	188.868	13.6329		194.678	12.5477	204.512	13.9383
194.65	12.5685	195.167	14.1366		194.65	12.5685	201.365	13.0132		194.65	12.5685	189.43	13.6525		194.65	12.5685	205.001	13.9531
195.225	12.5482	195.409	14.1876		195.225	12.5482	200.961	13.0279		195.225	12.5482	190.118	13.6417		195.225	12.5482	203.515	14.1195
193.373	12.6499	197.715	13.9844		193.373	12.6499	201.022	13.0327		193.373	12.6499	191.27	13.5985		193.373	12.6499	203.52	14.149
191.564	12.7705	199.649	13.8445		191.564	12.7705	200.508	13.0739		191.564	12.7705	190.769	13.6217		191.564	12.7705	204.228	14.1221
190.177	12.8459	200.956	13.7421		190.177	12.8459	200.354	13.0958		190.177	12.8459	191.305	13.574		190.177	12.8459	203.879	14.1427
190.341	12.8473	201.66	13.6729		190.341	12.8473	199.393	13.2052		190.341	12.8473	193.557	13.4169		190.341	12.8473	203.332	14.1447
189.888	12.8856	202.4	13.577		189.888	12.8856	201	13.1509		189.888	12.8856	194.352	13.3632		189.888	12.8856	205.433	14.0122
191.037	12.8629	203.17	13.5982		191.037	12.8629	200.645	13.2177		191.037	12.8629	193.886	13.4213		191.037	12.8629	205.449	14.0092
192.957	12.7684	203.208	13.6266		192.957	12.7684	199.217	13.3304		192.957	12.7684	195.718	13.3522		192.957	12.7684	204.749	14.0518
194.53	12.7236	202.897	13.6842		194.53	12.7236	200.092	13.2984		194.53	12.7236	196.471	13.3482		194.53	12.7236	205.509	14.0406
194.022	12.7993	202.915	13.6925		194.022	12.7993	200.046	13.3054		194.022	12.7993	195.604	13.4495		194.022	12.7993	205.563	14.1178
196.19	12.7094	201.801	13.8047		196.19	12.7094	200.271	13.3167		196.19	12.7094	195.394	13.5205		196.19	12.7094	206.363	14.0786
196.77	12.6914	201.043	13.8388		196.77	12.6914	200.833	13.2985		196.77	12.6914	195.706	13.5054		196.77	12.6914	206.675	14.1032
196.399	12.7352	199.89	13.9318		196.399	12.7352	202.022	13.2361		196.399	12.7352	195.511	13.5328		196.399	12.7352	205.813	14.2005
195.609	12.7957	196.642	14.1229		195.609	12.7957	202.175	13.2635		195.609	12.7957	195.592	13.5648		195.609	12.7957	205.34	14.2444
197.302	12.702	195.414	14.1735		197.302	12.702	202.516	13.2895		197.302	12.702	196.377	13.5189		197.302	12.702	205.805	14.1897
195.808	12.8112	196.969	14.0809		195.808	12.8112	202.447	13.3314		195.808	12.8112	196.443	13.5087		195.808	12.8112	202.703	14.4033
195.891	12.835	196.556	14.1396		195.891	12.835	203.64	13.2824		195.891	12.835	196.877	13.4939		195.891	12.835	203.731	14.3648
195.656	12.9009	198.004	14.059		195.656	12.9009	203.513	13.3182		195.656	12.9009	196.9	13.5267		195.656	12.9009	204.947	14.3205
195.413	12.9366	202.206	13.8255		195.413	12.9366	202.344	13.4048		195.413	12.9366	197.081	13.5491		195.413	12.9366	205.366	14.326
193.94	13.0566	203.386	13.8279		193.94	13.0566	203.638	13.3342		193.94	13.0566	196.195	13.6435		193.94	13.0566	205.848	14.3742
194.176	13.0998	203.906	13.8452		194.176	13.0998	205.565	13.2616		194.176	13.0998	196.517	13.6581		194.176	13.0998	207.837	14.2754
194.666	13.1249	202.828	13.9504		194.666	13.1249	205.487	13.3158		194.666	13.1249	196.552	13.693		194.666	13.1249	206.864	14.3496
195.35	13.0982	202.13	14.0143		195.35	13.0982	205.599	13.3401		195.35	13.0982	198.23	13.6049		195.35	13.0982	206.817	14.369
196.048	13.1136	200.956	14.1232		196.048	13.1136	207.487	13.2531		196.048	13.1136	200.456	13.4544		196.048	13.1136	209.214	14.2764
197.985	13.0465	201.21	14.1362		197.985	13.0465	207.84	13.2904		197.985	13.0465	201.734	13.3567		197.985	13.0465	209.548	14.2953
197.268	13.1053	202.073	14.0903		197.268	13.1053	206.569	13.4145		197.268	13.1053	203.75	13.2283		197.268	13.1053	210.858	14.2684
197.732	13.097	203.89	14.0293		197.732	13.097	207.342	13.397		197.732	13.097	203.16	13.2882		197.732	13.097	209.683	14.3947
197.136	13.1686	204.179	14.0812		197.136	13.1686	207.979	13.4196		197.136	13.1686	202.655	13.3647		197.136	13.1686	209.263	14.4989
197.772	13.1581	204.656	14.1006		197.772	13.1581	207.634	13.493		197.772	13.1581	201.624	13.5418		197.772	13.1581	207.073	14.6454
198.138	13.1589	203.988	14.1591		198.138	13.1589	206.515	13.573		198.138	13.1589	200.365	13.7578		198.138	13.1589	207.155	14.661
199.291	13.1319	201.848	14.3079		199.291	13.1319	206.559	13.5796		199.291	13.1319	199.344	13.945		199.291	13.1319	205.418	14.7989
198.765	13.2187	201.191	14.3533		198.765	13.2187	205.734	13.6607		198.765	13.2187	201.304	13.9194		198.765	13.2187	207.164	14.7517
199.754	13.2063	201.281	14.3518		199.754	13.2063	204.524	13.7723		199.754	13.2063	199.829	14.1014		199.754	13.2063	206.756	14.823
200.398	13.2018	201.168	14.3746		200.398	13.2018	206.046	13.7182		200.398	13.2018	200.335	14.1055		200.398	13.2018	207.555	14.8181
199.641	13.2918	200.958	14.4097		199.641	13.2918	207.532	13.6762		199.641	13.2918	201.428	14.0655		199.641	13.2918	207.572	14.8437
198.722	13.3789	202.462	14.3692		198.722	13.3789	208.069	13.6795		198.722	13.3789	202.602	14.0454		198.722	13.3789	208.447	14.8252
199.149	13.3725	201.887	14.4569		199.149	13.3725	209.229	13.6362		199.149	13.3725	202.032	14.1109		199.149	13.3725	208.921	14.8105
198.26	13.4618	201.872	14.5064		198.26	13.4618	210.391	13.5854		198.26	13.4618	203.356	14.0708		198.26	13.4618	210.475	14.7462
197.792	13.5201	202.898	14.5013		197.792	13.5201	209.264	13.7005		197.792	13.5201	201.803	14.2003		197.792	13.5201	209.757	14.8518
198.261	13.5266	203.958	14.5032		198.261	13.5266	208.13	13.8027		198.261	13.5266	201.36	14.2532		198.261	13.5266	208.678	15.0007
199.763	13.4903	203.605	14.547		199.763	13.4903	206.977	13.9302		199.763	13.4903	200.888	14.3053		199.763	13.4903	208.014	15.1053
199.75	13.5475	204.668	14.5178		199.75	13.5475	205.924	14.0594		199.75	13.5475	200.496	14.3555		199.75	13.5475	206.608	15.2753
199.006	13.6738	205.205	14.5677		199.006	13.6738	205.783	14.1392		199.006	13.6738	200.526	14.3995		199.006	13.6738	205.009	15.4378
198.967	13.7292	203.882	14.6967		198.967	13.7292	206.215	14.1499		198.967	13.7292	201.991	14.3653		198.967	13.7292	205.349	15.4703
198.202	13.8327	203.639	14.7823		198.202	13.8327	206.451	14.1739		198.202	13.8327	202.057	14.4227		198.202	13.8327	206.626	15.4243
197.241	13.9347	203.166	14.8706		197.241	13.9347	209.555	14.0237		197.241	13.9347	201.908	14.473		197.241	13.9347	206.292	15.5032
197.231	13.9667	203.326	14.9082		197.231	13.9667	209.922	14.0254		197.231	13.9667	201.949	14.5298		197.231	13.9667	207.108	15.4824
198.657	13.8791	203.587	14.8879		198.657	13.8791	209.961	14.0497		198.657	13.8791	202.307	14.5457		198.657	13.8791	208.551	15.406
199.067	13.9089	205.19	14.8201		199.067	13.9089	209.292	14.1042		199.067	13.9089	201.298	14.6387		199.067	13.9089	208.435	15.4693
198.468	13.9822	205.761	14.8113		198.468	13.9822	207.689	14.2832		198.468	13.9822	201.021	14.6761		198.468	13.9822	208.221	15.532
198.398	13.9984	206.122	14.8477		198.398	13.9984	204.572	14.547		198.398	13.9984	201.835	14.6659		198.398	13.9984	210.596	15.4086
198.288	14.0583	206.367	14.8905		198.288	14.0583	204.561	14.6094		198.288	14.0583	203.113	14.6229		198.288	14.0583	210.657	15.4944
198.71	14.0843	206.106	14.9731		198.71	14.0843	205.32	14.6031		198.71	14.0843	203.81	14.6431		198.71	14.0843	212.034	15.4995
199.225	14.0922	205.134	15.0953		199.225	14.0922	205.426	14.6884		199.225	14.0922	204.819	14.668		199.225	14.0922	214.345	15.4199
200.09	14.1188	204.557	15.1927		200.09	14.1188	206.735	14.629		200.09	14.1188	207.444	14.6013		200.09	14.1188	215.496	15.3807
200.411	14.1838	204.529	15.2299		200.411	14.1838	208.589	14.5297		200.411	14.1838	207.333	14.6731		200.411	14.1838	216.441	15.3906
200.648	14.2234	205.117	15.2107		200.648	14.2234	209.165	14.5399		200.648	14.2234	207.186	14.7592		200.648	14.2234	219.02	15.2553
200.221	14.2851	206.436	15.1734		200.221	14.2851	208.758	14.6051		200.221	14.2851	207.168	14.7805		200.221	14.2851	220.086	15.2144
201.365	14.2651	208.237	15.1064		201.365	14.2651	210.157	14.5295		201.365	14.2651	208.701	14.6827		201.365	14.2651	223.406	15.04
202.559	14.1976	210.42	15.0053		202.559	14.1976	209.721	14.6381		202.559	14.1976	208.433	14.7046		202.559	14.1976	226.039	14.9207
203.881	14.1561	210.106	15.1063		203.881	14.1561	209.072	14.7446		203.881	14.1561	209.373	14.6774		203.881	14.1561	230.185	14.7001
204.357	14.1917	210.33	15.1658		204.357	14.1917	207.973	14.9106		204.357	14.1917	209.548	14.7109		204.357	14.1917	233.656	14.52
206.604	14.1542	209.784	15.2558		206.604	14.1542	208.677	14.9289		206.604	14.1542	211.15	14.6923		206.604	14.1542	238.254	14.2584
207.382	14.1669	209.095	15.367		207.382	14.1669	208.974	14.9931		207.382	14.1669	213.924	14.5793		207.382	14.1669	241.016	14.1091
210.191	14.0742	207.759	15.5329		210.191	14.0742	212.025	14.8407		210.191	14.0742	217.772	14.4034		210.191	14.0742	245.765	13.8633
210.035	14.152	210.74	15.3678		210.035	14.152	212.96	14.8493		210.035	14.152	222.857	14.1333		210.035	14.152	247.006	13.8254
209.01	14.2599	210.308	15.4517		209.01	14.2599	213.255	14.8531		209.01	14.2599	227.786	13.8507		209.01	14.2599	249.415	13.7033
210.457	14.2224	212.36	15.3594		210.457	14.2224	213.525	14.9095		210.457	14.2224	232.013	13.5818		210.457	14.2224	249.561	13.7395
212.288	14.1517	216.284	15.1365		212.288	14.1517	213.996	14.9355		212.288	14.1517	232.633	13.5833		212.288	14.1517	248.832	13.8118
210.075	14.3258	220.71	14.8591		210.075	14.3258	211.666	15.1715		210.075	14.3258	233.637	13.5466		210.075	14.3258	247.136	13.9605
210.191	14.3453	221.993	14.8208		210.191	14.3453	211.617	15.2378		210.191	14.3453	233.765	13.5818		210.191	14.3453	245.874	14.0505
211.684	14.3282	225.623	14.5951		211.684	14.3282	212.684	15.2486		211.684	14.3282	234.225	13.5841		211.684	14.3282	243.311	14.2145
212.394	14.3231	226.743	14.5643		212.394	14.3231	213.383	15.2894		212.394	14.3231	234.857	13.5937		212.394	14.3231	242.67	14.2665
215.066	14.2186	226.199	14.6404		215.066	14.2186	215.314	15.2222		215.066	14.2186	238	13.4391		215.066	14.2186	240.053	14.4264
219.038	14.0108	225.797	14.7109		219.038	14.0108	219.807	14.9535		219.038	14.0108	239.941	13.3501		219.038	14.0108	238.984	14.4963
220.606	13.9962	228.064	14.591		220.606	13.9962	223.017	14.7766		220.606	13.9962	241.124	13.2834		220.606	13.9962	239.091	14.5159
224.529	13.7551	229.85	14.5369		224.529	13.7551	225.586	14.6333		224.529	13.7551	242.318	13.2521		224.529	13.7551	239.533	14.5176
226.288	13.6765	232.106	14.4		226.288	13.6765	229.565	14.3757		226.288	13.6765	241.573	13.3142		226.288	13.6765	238.761	14.5943
227.671	13.6224	234.737	14.2386		227.671	13.6224	230.499	14.3559		227.671	13.6224	240.433	13.398		227.671	13.6224	240.836	14.5342
227.603	13.6726	238.239	14.0378		227.603	13.6726	229.816	14.4679		227.603	13.6726	239.05	13.511		227.603	13.6726	239.518	14.6459
232.846	13.3302	240.133	13.9578		232.846	13.3302	228.936	14.5839		232.846	13.3302	236.122	13.7207		232.846	13.3302	238.904	14.7211
234.228	13.2727	240.339	13.9686		234.228	13.2727	229.963	14.5711		234.228	13.2727	236.618	13.6974		234.228	13.2727	239.418	14.7051
234.734	13.2534	241.64	13.9255		234.734	13.2534	227.605	14.7894		234.734	13.2534	237.079	13.6782		234.734	13.2534	239.474	14.7426
233.935	13.3326	239.98	14.0758		233.935	13.3326	229.516	14.7308		233.935	13.3326	237.44	13.6601		233.935	13.3326	240.693	14.6592
233.076	13.413	238.932	14.1783		233.076	13.413	230.424	14.6988		233.076	13.413	237.508	13.6985		233.076	13.413	243.941	14.5047
231.542	13.5743	238.052	14.2703		231.542	13.5743	231.087	14.6843		231.542	13.5743	238.639	13.6275		231.542	13.5743	245.292	14.4487
230.285	13.7004	238.543	14.2665		230.285	13.7004	232.755	14.5829		230.285	13.7004	236.478	13.7726		230.285	13.7004	245.852	14.4617
230.845	13.7104	238.564	14.3402		230.845	13.7104	236.206	14.4125		230.845	13.7104	236.886	13.7654		230.845	13.7104	246.583	14.4233
229.804	13.8676	240.264	14.2661		229.804	13.8676	235.981	14.4647		229.804	13.8676	235.488	13.8771		229.804	13.8676	247.126	14.4248
231.595	13.8563	238.905	14.3571		231.595	13.8563	236.618	14.4397		231.595	13.8563	234.961	13.8827		231.595	13.8563	245.714	14.51
230.684	14.004	236.206	14.5809		230.684	14.004	240.14	14.2399		230.684	14.004	238.097	13.7423		230.684	14.004	246.755	14.4954
231.642	13.9803	234.607	14.7183		231.642	13.9803	241.247	14.2554		231.642	13.9803	240.615	13.6184		231.642	13.9803	251.305	14.2596
232.955	13.9743	234.424	14.7168		232.955	13.9743	241.707	14.257		232.955	13.9743	242.279	13.5327		232.955	13.9743	255.966	14.0202
234.272	13.8966	234.496	14.719		234.272	13.8966	244.114	14.1513		234.272	13.8966	243.955	13.4608		234.272	13.8966	258.042	13.943
235.574	13.8209	236.55	14.6413		235.574	13.8209	247.609	13.9676		235.574	13.8209	245.341	13.4193		235.574	13.8209	264.825	13.5942
237.858	13.6886	239.943	14.4275		237.858	13.6886	247.186	14.0489		237.858	13.6886	243.123	13.561		237.858	13.6886	268.001	13.4289
238.624	13.703	242.814	14.2575		238.624	13.703	247.819	14.031		238.624	13.703	243.194	13.5773		238.624	13.703	268.013	13.4808
236.206	13.8997	244.395	14.1852		236.206	13.8997	248.968	13.9909		236.206	13.8997	242.725	13.648		236.206	13.8997	266.17	13.638
236.259	13.9367	245.347	14.1722		236.259	13.9367	247.851	14.1005		236.259	13.9367	242.433	13.6716		236.259	13.9367	268.316	13.552
235.795	14.0068	246.193	14.1633		235.795	14.0068	247.349	14.1693		235.795	14.0068	243.244	13.6438		235.795	14.0068	265.135	13.7648
235.471	14.0547	247.126	14.1136		235.471	14.0547	247.023	14.2074		235.471	14.0547	244.349	13.5942		235.471	14.0547	261.6	14.0174
237.122	13.9846	247.098	14.1775		237.122	13.9846	247.067	14.2191		237.122	13.9846	243.369	13.6766		237.122	13.9846	257.533	14.2377
239.166	13.8778	245.525	14.3371		239.166	13.8778	246.661	14.2632		239.166	13.8778	241.373	13.8287		239.166	13.8778	257.891	14.1823
243.19	13.6766	247.07	14.2738		243.19	13.6766	248.906	14.1335		243.19	13.6766	241.809	13.8446		243.19	13.6766	254.44	14.3827
247.004	13.4698	246.769	14.2946		247.004	13.4698	248.648	14.139		247.004	13.4698	241.696	13.89		247.004	13.4698	252.216	14.4962
247.742	13.4782	245.882	14.3838		247.742	13.4782	250.763	14.0261		247.742	13.4782	242.866	13.8432		247.742	13.4782	252.174	14.513
247.105	13.5592	246.182	14.3677		247.105	13.5592	250.49	14.0985		247.105	13.5592	243.026	13.8452		247.105	13.5592	252.731	14.5109
248.922	13.4692	248.035	14.2664		248.922	13.4692	251.035	14.0904		248.922	13.4692	243.916	13.8238		248.922	13.4692	250.622	14.7194
245.371	13.7369	246.295	14.4101		245.371	13.7369	249.728	14.2015		245.371	13.7369	245.46	13.7683		245.371	13.7369	249.35	14.8485
243.761	13.8605	247.098	14.385		243.761	13.8605	250.258	14.2355		243.761	13.8605	245.597	13.7695		243.761	13.8605	252.747	14.6941
244.273	13.8441	246.931	14.4569		244.273	13.8441	249.848	14.2839		244.273	13.8441	245.361	13.8328		244.273	13.8441	255.716	14.5077
245.638	13.7883	246.37	14.5057		245.638	13.7883	251.349	14.1878		245.638	13.7883	245.963	13.8195		245.638	13.7883	259.026	14.3739
243.116	13.9874	245.603	14.5671		243.116	13.9874	252.522	14.1383		243.116	13.9874	247.287	13.7629		243.116	13.9874	259.69	14.3877
245.071	13.8935	245.332	14.5861		245.071	13.8935	252.112	14.1768		245.071	13.8935	245.963	13.8892		245.071	13.8935	260.392	14.3703
244.735	13.9665	244.63	14.6958		244.735	13.9665	254.857	14.0309		244.735	13.9665	245.364	13.9842		244.735	13.9665	257.441	14.6145
244.55	13.9971	245.076	14.6757		244.55	13.9971	258.054	13.8821		244.55	13.9971	244.675	14.0582		244.55	13.9971	254.813	14.8579
244.266	14.0511	245.653	14.691		244.266	14.0511	260.609	13.7574		244.266	14.0511	243.558	14.1869		244.266	14.0511	253.962	14.9275
245.721	13.9903	245.112	14.769		245.721	13.9903	263.038	13.6411		245.721	13.9903	242.96	14.2849		245.721	13.9903	256.664	14.766
242.476	14.1869	245.413	14.8247		242.476	14.1869	266.845	13.4324		242.476	14.1869	243.058	14.3005		242.476	14.1869	257.494	14.7741
242.006	14.2433	245.936	14.8205		242.006	14.2433	266.271	13.5086		242.006	14.2433	243.458	14.2951		242.006	14.2433	257.74	14.8108
243.639	14.2137	246.211	14.8493		243.639	14.2137	265.973	13.5395		243.639	14.2137	243.921	14.3043		243.639	14.2137	262.377	14.5173
243.733	14.2405	246.018	14.9277		243.733	14.2405	264.844	13.6066		243.733	14.2405	245.381	14.251		243.733	14.2405	263.556	14.4999
242.951	14.3377	248.07	14.8755		242.951	14.3377	265.555	13.5917		242.951	14.3377	246.682	14.1963		242.951	14.3377	263.582	14.5557
245.736	14.2085	248.912	14.8746		245.736	14.2085	266.436	13.5653		245.736	14.2085	247.201	14.2199		245.736	14.2085	265.819	14.4439
246.388	14.2263	250.699	14.8134		246.388	14.2263	267.024	13.5571		246.388	14.2263	247.125	14.2789		246.388	14.2263	268.632	14.2962
247.971	14.1579	251.747	14.7866		247.971	14.1579	268.275	13.5113		247.971	14.1579	248.533	14.2295		247.971	14.1579	267.161	14.4719
249.781	14.0528	253.49	14.692		249.781	14.0528	270.55	13.4416		249.781	14.0528	253.388	13.9863		249.781	14.0528	266.335	14.5565
255.181	13.742	256.476	14.5213		255.181	13.742	268.998	13.5616		255.181	13.742	256.315	13.8398		255.181	13.742	266.633	14.5767
257.059	13.6605	259.395	14.3555		257.059	13.6605	268.378	13.6374		257.059	13.6605	258.449	13.7356		257.059	13.6605	266.604	14.6045
258.101	13.6222	259.103	14.3976		258.101	13.6222	269.788	13.5578		258.101	13.6222	261.389	13.5894		258.101	13.6222	268.078	14.5423
258.993	13.589	261.381	14.2969		258.993	13.589	269.937	13.5684		258.993	13.589	263.906	13.4886		258.993	13.589	268.37	14.5399
259.868	13.5831	263.294	14.2184		259.868	13.5831	270.593	13.5438		259.868	13.5831	263.736	13.5439		259.868	13.5831	268.745	14.5666
257.945	13.7421	261.315	14.3797		257.945	13.7421	270.275	13.5476		257.945	13.7421	263.81	13.5718		257.945	13.7421	269.808	14.508
259.107	13.7283	260.969	14.4383		259.107	13.7283	270.026	13.5714		259.107	13.7283	264.314	13.5463		259.107	13.7283	269.893	14.5296
260.21	13.6825	261.651	14.417		260.21	13.6825	268.422	13.67		260.21	13.6825	265.345	13.4968		260.21	13.6825	269.265	14.5909
261.066	13.6608	262.631	14.4138		261.066	13.6608	267.485	13.7504		261.066	13.6608	264.558	13.5672		261.066	13.6608	269.795	14.5946
261.769	13.6575	263.24	14.3954		261.769	13.6575	266.839	13.7972		261.769	13.6575	263.677	13.6527		261.769	13.6575	269.498	14.605
262.938	13.5929	264.184	14.3583		262.938	13.5929	267.584	13.7928		262.938	13.5929	262.97	13.7427		262.938	13.5929	267.975	14.7527
263.569	13.5557	263.94	14.4174		263.569	13.5557	264.63	14.0061		263.569	13.5557	263.562	13.7726		263.569	13.5557	268.237	14.7947
263.204	13.5959	264.659	14.4325		263.204	13.5959	264.887	14.0316		263.204	13.5959	263.972	13.8088		263.204	13.5959	267.647	14.8945
261.819	13.7152	264.224	14.4691		261.819	13.7152	264.067	14.1129		261.819	13.7152	264.024	13.8315		261.819	13.7152	267.23	14.9584
262.272	13.717	263.644	14.5649		262.272	13.717	263.552	14.1759		262.272	13.717	264.722	13.8154		262.272	13.717	267.218	15.0159
261.004	13.8461	264.855	14.5268		261.004	13.8461	263.316	14.239		261.004	13.8461	263.32	13.9197		261.004	13.8461	268.236	15.0021
258.543	14.0195	266.796	14.4368		258.543	14.0195	266.607	14.0423		258.543	14.0195	263.177	13.9583		258.543	14.0195	268.465	15.0128
260.356	13.9467	266.886	14.445		260.356	13.9467	267.1	14.0315		260.356	13.9467	261.51	14.0876		260.356	13.9467	276.055	14.5804
260.18	13.9892	267.213	14.4793		260.18	13.9892	268.805	13.9457		260.18	13.9892	261.298	14.1342		260.18	13.9892	281.611	14.2547
258.399	14.1342	266.902	14.5318		258.399	14.1342	268.954	13.9664		258.399	14.1342	260.365	14.2097		258.399	14.1342	289.314	13.8347
258.393	14.1415	266.792	14.5871		258.393	14.1415	269.674	13.9331		258.393	14.1415	263.055	14.0685		258.393	14.1415	296.938	13.3898
258.903	14.1566	265.628	14.691		258.903	14.1566	269.128	14.0247		258.903	14.1566	264.019	14.03		258.903	14.1566	304.576	12.9694
259.134	14.1635	265.995	14.6959		259.134	14.1635	268.477	14.1314		259.134	14.1635	265.261	13.9752		259.134	14.1635	305.857	12.9294
260.585	14.1049	265.413	14.7518		260.585	14.1049	267.712	14.2213		260.585	14.1049	266.646	13.9244		260.585	14.1049	306.74	12.9176
261.913	14.0662	266.565	14.7239		261.913	14.0662	266.947	14.3086		261.913	14.0662	267.194	13.9265		261.913	14.0662	303.745	13.1076
262.803	14.0598	265.41	14.8224		262.803	14.0598	266.806	14.3636		262.803	14.0598	266.951	13.9893		262.803	14.0598	298.435	13.4184
263.38	14.0489	264.882	14.9062		263.38	14.0489	266.796	14.4034		263.38	14.0489	267.09	14.0041		263.38	14.0489	292.738	13.766
262.668	14.1651	264.95	14.9433		262.668	14.1651	266.841	14.4112		262.668	14.1651	266.619	14.0794		262.668	14.1651	284.08	14.2993
261.402	14.2683	265.471	14.9569		261.402	14.2683	266.094	14.502		261.402	14.2683	265.686	14.1733		261.402	14.2683	278.559	14.6561
259.986	14.3854	263.744	15.1227		259.986	14.3854	267.227	14.4792		259.986	14.3854	266.307	14.1614		259.986	14.3854	274.374	14.9334
260.409	14.3999	263.024	15.2066		260.409	14.3999	267.011	14.5342		260.409	14.3999	267.987	14.0919		260.409	14.3999	272.139	15.1249
260.641	14.4371	263.378	15.2115		260.641	14.4371	266.607	14.5675		260.641	14.4371	269.198	14.0734		260.641	14.4371	274.03	15.0487
260.836	14.4048	263.049	15.297		260.836	14.4048	267.41	14.6094		260.836	14.4048	269.204	14.093		260.836	14.4048	280.608	14.6903
260.49	14.4575	264.008	15.272		260.49	14.4575	267.616	14.6452		260.49	14.4575	274.816	13.8068		260.49	14.4575	286.233	14.4011
263.101	14.3347	265.671	15.205		263.101	14.3347	266.012	14.7863		263.101	14.3347	279.626	13.5805		263.101	14.3347	295.221	13.9116
263.766	14.3465	266.123	15.231		263.766	14.3465	266.878	14.8155		263.766	14.3465	283.33	13.4136		263.766	14.3465	303.501	13.4691
264.097	14.3801	266.566	15.2517		264.097	14.3801	267.978	14.8242		264.097	14.3801	286.924	13.2434		264.097	14.3801	307.531	13.2707
263.647	14.5106	265.89	15.3538		263.647	14.5106	268.089	14.8425		263.647	14.5106	294.685	12.8352		263.647	14.5106	309.026	13.1909
263.996	14.5519	264.028	15.5452		263.996	14.5519	268.455	14.8635		263.996	14.5519	296.309	12.7792		263.996	14.5519	311.005	13.0826
263.319	14.6357	263.393	15.5885		263.319	14.6357	271.161	14.7543		263.319	14.6357	297.782	12.7288		263.319	14.6357	310.168	13.1388
262.108	14.7394	265.555	15.5051		262.108	14.7394	272.789	14.6914		262.108	14.7394	298.325	12.7205		262.108	14.7394	311.284	13.1002
262.401	14.767	265.941	15.5416		262.401	14.767	272.209	14.7586		262.401	14.767	301.175	12.5896		262.401	14.767	311.496	13.0999
263.699	14.7086	266.134	15.5601		263.699	14.7086	273.461	14.7246		263.699	14.7086	301.406	12.6135		263.699	14.7086	313.793	13.0271
269.354	14.3973	265.921	15.5892		269.354	14.3973	273.906	14.7493		269.354	14.3973	302.011	12.6026		269.354	14.3973	314.593	13.0157
276.297	14.0301	267.204	15.597		276.297	14.0301	273.529	14.7967		276.297	14.0301	303.145	12.5574		276.297	14.0301	314.896	13.0186
285.202	13.5604	265.94	15.7687		285.202	13.5604	271.872	14.9395		285.202	13.5604	306.432	12.3885		285.202	13.5604	309.642	13.3283
293.101	13.1157	268.882	15.6188		293.101	13.1157	272.715	14.9433		293.101	13.1157	306.864	12.3693		293.101	13.1157	307.766	13.4591
299.749	12.7379	269.274	15.6204		299.749	12.7379	271.254	15.0975		299.749	12.7379	307.125	12.3494		299.749	12.7379	306.224	13.5377
302.875	12.6105	269.211	15.698		302.875	12.6105	272.125	15.089		302.875	12.6105	307.669	12.3042		302.875	12.6105	304.369	13.6382
304.029	12.5811	268.228	15.8284		304.029	12.5811	270.942	15.2375		304.029	12.5811	306.961	12.3307		304.029	12.5811	306.426	13.5744
303.493	12.6359	268.579	15.7964		303.493	12.6359	270.803	15.2931		303.493	12.6359	306.079	12.407		303.493	12.6359	311.747	13.3133
304.033	12.6433	264.916	16.1019		304.033	12.6433	269.774	15.4081		304.033	12.6433	306.242	12.4319		304.033	12.6433	314.438	13.1966
305.251	12.6203	264.846	16.1887		305.251	12.6203	270.043	15.4513		305.251	12.6203	306.602	12.4235		305.251	12.6203	314.674	13.2233
305.68	12.6223	264.825	16.2588		305.68	12.6223	269.952	15.5184		305.68	12.6223	307.167	12.4475		305.68	12.6223	315.482	13.2607
305.664	12.6029	266.049	16.2513		305.664	12.6029	271.52	15.4625		305.664	12.6029	307.989	12.4538		305.664	12.6029	314.535	13.3052
305.751	12.5821	267.051	16.2821		305.751	12.5821	272.614	15.4535		305.751	12.5821	306.991	12.4913		305.751	12.5821	313.633	13.3386
304.393	12.635	269.073	16.2192		304.393	12.635	274.023	15.4407		304.393	12.635	307.58	12.4535		304.393	12.635	313.289	13.3645
303.677	12.6668	268.766	16.3451		303.677	12.6668	273.754	15.4661		303.677	12.6668	306.81	12.4936		303.677	12.6668	314.117	13.3322
301.017	12.7695	270.109	16.3289		301.017	12.7695	273.249	15.5215		301.017	12.7695	305.525	12.5383		301.017	12.7695	314.806	13.2641
300.893	12.7871	269.598	16.4298		300.893	12.7871	272.207	15.6292		300.893	12.7871	305.696	12.4975		300.893	12.7871	315.629	13.2537
301.296	12.7909	267.395	16.636		301.296	12.7909	272.591	15.6302		301.296	12.7909	305.696	12.5304		301.296	12.7909	316.023	13.2689
302.94	12.7237	265.962	16.809		302.94	12.7237	272.799	15.6389		302.94	12.7237	304.383	12.6164		302.94	12.7237	315.801	13.3148
302.159	12.794	267.148	16.7822		302.159	12.794	273.842	15.6825		302.159	12.794	304.806	12.609		302.159	12.794	314.946	13.3708
303.078	12.8056	270.444	16.5844		303.078	12.8056	277.38	15.5445		303.078	12.8056	304.584	12.6367		303.078	12.8056	316.402	13.3317
302.41	12.8355	273.063	16.4498		302.41	12.8355	282.209	15.3019		302.41	12.8355	302.175	12.816		302.41	12.8355	314.471	13.4527
302.88	12.7922	274.727	16.4424		302.88	12.7922	285.86	15.1431		302.88	12.7922	298.445	13.0066		302.88	12.7922	314.245	13.4793
301.709	12.8632	275.648	16.4368		301.709	12.8632	290.232	14.9364		301.709	12.8632	296.64	13.104		301.709	12.8632	315.879	13.4052
303.242	12.7654	277.398	16.3788		303.242	12.7654	298.072	14.4629		303.242	12.7654	297.055	13.1098		303.242	12.7654	317.304	13.3506
305.13	12.6524	280.898	16.2142		305.13	12.6524	302.164	14.2199		305.13	12.6524	291.083	13.4394		305.13	12.6524	315.78	13.4294
304.123	12.7441	288.558	15.7439		304.123	12.7441	304.899	14.0648		304.123	12.7441	286.251	13.7177		304.123	12.7441	316.181	13.4533
302.716	12.8477	296.923	15.1597		302.716	12.8477	306.764	13.9865		302.716	12.8477	283.373	13.9399		302.716	12.8477	314.509	13.5903
301.985	12.9167	304.317	14.6775		301.985	12.9167	309.383	13.8498		301.985	12.9167	276.741	14.361		301.985	12.9167	314.461	13.6143
300.151	13.0526	311.367	14.2268		300.151	13.0526	308.406	13.9285		300.151	13.0526	269.106	14.811		300.151	13.0526	314.309	13.6647
298.774	13.1539	313.658	14.1006		298.774	13.1539	308.744	13.9507		298.774	13.1539	267.745	14.9483		298.774	13.1539	313.838	13.7429
299.243	13.1263	312.759	14.1914		299.243	13.1263	308.211	14.0184		299.243	13.1263	266.993	15.035		299.243	13.1263	314.314	13.6976
300.49	13.0731	313.316	14.2081		300.49	13.0731	309.184	13.9639		300.49	13.0731	265.973	15.1607		300.49	13.0731	316.138	13.6207
301.915	13.0225	312.979	14.2772		301.915	13.0225	310.037	13.9402		301.915	13.0225	266.79	15.2182		301.915	13.0225	315.433	13.6807
303.007	12.976	311.564	14.3897		303.007	12.976	311.152	13.8878		303.007	12.976	267.348	15.2839		303.007	12.976	315.581	13.707
302.956	12.9847	312.971	14.3423		302.956	12.9847	309.527	14.037		302.956	12.9847	267.86	15.3617		302.956	12.9847	316.521	13.6799
302.788	13.0577	311.202	14.474		302.788	13.0577	308.414	14.1325		302.788	13.0577	273.454	15.111		302.788	13.0577	315.641	13.7847
302.519	13.1141	310.667	14.5433		302.519	13.1141	307.212	14.2435		302.519	13.1141	276.342	14.9795		302.519	13.1141	314.724	13.8417
301.786	13.165	311.554	14.4986		301.786	13.165	306.477	14.3133		301.786	13.165	276.667	14.9665		301.786	13.165	315.363	13.8403
302.404	13.1675	312.303	14.5038		302.404	13.1675	305.832	14.3911		302.404	13.1675	275.909	15.0171		302.404	13.1675	314.728	13.9087
301.935	13.2613	311.752	14.5973		301.935	13.2613	308.183	14.2383		301.935	13.2613	275.718	15.0422		301.935	13.2613	315.619	13.8915
303.2	13.2162	312.016	14.609		303.2	13.2162	309.766	14.1581		303.2	13.2162	271.138	15.3671		303.2	13.2162	316.38	13.921
303.9	13.2123	312.132	14.6008		303.9	13.2123	310.761	14.1067		303.9	13.2123	267.921	15.6938		303.9	13.2123	318.226	13.8844
304.052	13.2308	313.426	14.5405		304.052	13.2308	311.839	14.0224		304.052	13.2308	268.553	15.7998		304.052	13.2308	318.199	13.9525
305.103	13.1811	312.863	14.5566		305.103	13.1811	312.04	14.0071		305.103	13.1811	268.242	15.9834		305.103	13.1811	317.549	14.0187
305.961	13.1261	311.202	14.651		305.961	13.1261	312.346	14.0036		305.961	13.1261	268.591	16.0934		305.961	13.1261	316.996	14.0903
307.055	13.1056	311.241	14.6561		307.055	13.1056	311.614	14.0953		307.055	13.1056	270.128	16.0981		307.055	13.1056	317.542	14.0729
307.369	13.1079	311.449	14.6637		307.369	13.1079	313.043	14.0346		307.369	13.1079	276.963	15.6817		307.369	13.1079	317.171	14.1484
310.716	12.9667	310.36	14.7585		310.716	12.9667	311.291	14.1955		310.716	12.9667	283.751	15.2484		310.716	12.9667	316.014	14.2372
310.138	13.0368	311.342	14.7426		310.138	13.0368	311.497	14.2256		310.138	13.0368	292.579	14.7099		310.138	13.0368	316.782	14.2883
310.832	13.0182	310.232	14.8303		310.832	13.0182	310.538	14.3073		310.832	13.0182	299.449	14.3056		310.832	13.0182	314.739	14.4477
309.832	13.0858	310.502	14.8381		309.832	13.0858	311.083	14.3017		309.832	13.0858	306.32	13.9174		309.832	13.0858	314.092	14.5458
308.933	13.1409	310.51	14.8544		308.933	13.1409	310.175	14.3764		308.933	13.1409	308.584	13.8764		308.933	13.1409	314.404	14.5538
306.626	13.3017	310.686	14.854		306.626	13.3017	311.434	14.3046		306.626	13.3017	307.874	14.0072		306.626	13.3017	313.712	14.6556
305.922	13.37	311.123	14.8335		305.922	13.37	311.959	14.3069		305.922	13.37	308.038	14.07		305.922	13.37	313.091	14.6875
306.32	13.3859	312.619	14.7644		306.32	13.3859	311.869	14.3474		306.32	13.3859	308.864	14.0944		306.32	13.3859	314.911	14.6278
305.208	13.4701	312.231	14.813		305.208	13.4701	314.087	14.2584		305.208	13.4701	306.993	14.278		305.208	13.4701	315.783	14.6009
306.882	13.414	311.929	14.8771		306.882	13.414	314.004	14.3094		306.882	13.414	307.384	14.2633		306.882	13.414	314.768	14.7064
306.87	13.4168	311.622	14.9404		306.87	13.4168	315.163	14.2988		306.87	13.4168	308.665	14.2099		306.87	13.4168	316.373	14.6335
307.39	13.4224	311.047	15.0158		307.39	13.4224	315.382	14.3096		307.39	13.4224	308.556	14.2577		307.39	13.4224	315.937	14.7004
308.4	13.3875	311.302	15.019		308.4	13.3875	315.09	14.3578		308.4	13.3875	309.211	14.2358		308.4	13.3875	315.137	14.8253
309.961	13.3568	310.805	15.0955		309.961	13.3568	313.916	14.4357		309.961	13.3568	309.938	14.2158		309.961	13.3568	314.143	14.9673
308.818	13.4882	309.849	15.1766		308.818	13.4882	314.08	14.4512		308.818	13.4882	310.294	14.2356		308.818	13.4882	313.426	15.0963
309.248	13.5091	309.176	15.2257		309.248	13.5091	313.138	14.5498		309.248	13.5091	311.023	14.2359		309.248	13.5091	312.369	15.2249
308.523	13.6024	310.367	15.1698		308.523	13.6024	312.577	14.6305		308.523	13.6024	311.375	14.2405		308.523	13.6024	312.686	15.2629
307.784	13.7054	309.361	15.3012		307.784	13.7054	312.981	14.644		307.784	13.7054	310.834	14.3311		307.784	13.7054	312.748	15.2993
308.886	13.6763	310.869	15.2465		308.886	13.6763	313.054	14.6702		308.886	13.6763	311.035	14.3333		308.886	13.6763	313.371	15.2861
307.096	13.8139	312.273	15.2053		307.096	13.8139	312.801	14.7487		307.096	13.8139	310.802	14.3876		307.096	13.8139	318.248	14.9925
307.884	13.8189	312.999	15.2265		307.884	13.8189	313.587	14.7228		307.884	13.8189	314.758	14.2026		307.884	13.8189	318.701	15.0201
309.378	13.7667	312.527	15.3071		309.378	13.7667	314.213	14.7018		309.378	13.7667	316.098	14.1535		309.378	13.7667	318.442	15.0669
310.492	13.7407	313.071	15.2966		310.492	13.7407	317.912	14.5476		310.492	13.7407	318.1	14.051		310.492	13.7407	319.397	15.0531
309.521	13.8622	313.285	15.3461		309.521	13.8622	317.807	14.5713		309.521	13.8622	322.155	13.8637		309.521	13.8622	323.937	14.8548
311.7	13.787	311.723	15.4999		311.7	13.787	318.248	14.563		311.7	13.787	322.259	13.8972		311.7	13.787	325.496	14.8482
310.154	13.9179	313.572	15.4067		310.154	13.9179	317.626	14.6406		310.154	13.9179	319.849	14.0608		310.154	13.9179	329.342	14.6882
307.837	14.1001	315.45	15.3664		307.837	14.1001	318.53	14.6319		307.837	14.1001	317.727	14.2334		307.837	14.1001	334.164	14.4939
307.221	14.1901	315.403	15.4479		307.221	14.1901	316.704	14.757		307.221	14.1901	317.188	14.2999		307.221	14.1901	338.477	14.3118
307.128	14.2299	314.644	15.5225		307.128	14.2299	317.503	14.7805		307.128	14.2299	315.539	14.4265		307.128	14.2299	338.826	14.3347
306.56	14.2875	316.319	15.4599		306.56	14.2875	319.961	14.6604		306.56	14.2875	318.876	14.237		306.56	14.2875	337.234	14.4631
311.532	14.0342	313.221	15.6943		311.532	14.0342	323.923	14.4505		311.532	14.0342	322.624	14.0163		311.532	14.0342	339.119	14.3808
318.688	13.6555	311.752	15.7938		318.688	13.6555	327.34	14.2532		318.688	13.6555	327.537	13.7427		318.688	13.6555	341.519	14.2941
320.44	13.5635	312.457	15.8033		320.44	13.5635	331.202	14.044		320.44	13.5635	332.224	13.5024		320.44	13.5635	343.49	14.2087
320.229	13.594	312.35	15.8663		320.229	13.594	335.411	13.8292		320.229	13.594	335.252	13.3633		320.229	13.594	343.464	14.2318
319.973	13.6746	311.406	15.9909		319.973	13.6746	338.118	13.781		319.973	13.6746	335.654	13.3629		319.973	13.6746	344.748	14.1929
316.607	13.933	316.529	15.7362		316.607	13.933	340.007	13.8119		316.607	13.933	332.631	13.5879		316.607	13.933	343.65	14.2989
311.345	14.3004	320.214	15.5371		311.345	14.3004	339.184	14.018		311.345	14.3004	333.952	13.5257		311.345	14.3004	342.795	14.3724
310.258	14.413	325.83	15.1893		310.258	14.413	338.753	14.1796		310.258	14.413	333.145	13.5801		310.258	14.413	341.506	14.4674
312.071	14.3514	331.025	14.8785		312.071	14.3514	339.694	14.2483		312.071	14.3514	332.948	13.5917		312.071	14.3514	341.101	14.5408
312.995	14.3318	336.549	14.5558		312.995	14.3318	340.749	14.2305		312.995	14.3318	330.847	13.7442		312.995	14.3318	339.973	14.6504
312.508	14.3893	339.849	14.3792		312.508	14.3893	341.982	14.199		312.508	14.3893	331.575	13.7125		312.508	14.3893	339.856	14.6815
311.975	14.4488	341.646	14.3334		311.975	14.4488	343.189	14.1561		311.975	14.4488	327.855	13.9624		311.975	14.4488	339.496	14.7063
313.297	14.418	343.12	14.2835		313.297	14.418	344.046	14.101		313.297	14.418	325.564	14.1401		313.297	14.418	339.098	14.7777
311.158	14.6361	345.816	14.1984		311.158	14.6361	343.906	14.1168		311.158	14.6361	325.242	14.2066		311.158	14.6361	339.839	14.7471
311.9	14.6437	345.421	14.2578		311.9	14.6437	343.13	14.1724		311.9	14.6437	326.775	14.1219		311.9	14.6437	340.674	14.7114
311.887	14.7073	345.05	14.3271		311.887	14.7073	341.712	14.2506		311.887	14.7073	324.539	14.2831		311.887	14.7073	342.216	14.6495
312.554	14.711	345.724	14.305		312.554	14.711	342.184	14.2276		312.554	14.711	325.672	14.2211		312.554	14.711	342.769	14.6658
310.568	14.9062	348.933	14.1598		310.568	14.9062	343.483	14.197		310.568	14.9062	327.52	14.1108		310.568	14.9062	343.699	14.6309
311.425	14.8638	348.336	14.1685		311.425	14.8638	342.896	14.2586		311.425	14.8638	328.05	14.1179		311.425	14.8638	343.343	14.7095
314.771	14.7048	352.736	13.8869		314.771	14.7048	343.344	14.2697		314.771	14.7048	328.768	14.1263		314.771	14.7048	344.017	14.7031
319.891	14.4345	353.906	13.8381		319.891	14.4345	342.591	14.3502		319.891	14.4345	330.92	14.0438		319.891	14.4345	342.652	14.8079
325.623	14.1265	355.97	13.759		325.623	14.1265	342.533	14.3884		325.623	14.1265	333.858	13.9168		325.623	14.1265	341.65	14.897
330.884	13.8377	354.697	13.8527		330.884	13.8377	339.214	14.6241		330.884	13.8377	336.927	13.7946		330.884	13.8377	341.635	14.9177
335.955	13.5925	355.087	13.8497		335.955	13.5925	340.061	14.5943		335.955	13.5925	337.18	13.8078		335.955	13.5925	341.355	14.9674
337.845	13.5338	353.063	14.0054		337.845	13.5338	341.535	14.5335		337.845	13.5338	338.009	13.781		337.845	13.5338	341.856	14.9962
338.999	13.5061	349.638	14.2456		338.999	13.5061	343.176	14.4577		338.999	13.5061	340.505	13.6653		338.999	13.5061	343.054	14.9819
338.193	13.6231	346.41	14.4485		338.193	13.6231	343.814	14.4436		338.193	13.6231	340.115	13.7032		338.193	13.6231	342.46	15.0603
338.108	13.6854	343.848	14.5824		338.108	13.6854	347.046	14.2794		338.108	13.6854	337.401	13.8825		338.108	13.6854	340.911	15.2229
337.916	13.726	340.912	14.7903		337.916	13.726	347.866	14.2677		337.916	13.726	337.694	13.8835		337.916	13.726	342.09	15.1907
335.671	13.8888	338.625	14.9763		335.671	13.8888	348.975	14.2301		335.671	13.8888	337.362	13.9471		335.671	13.8888	342.922	15.1772
334.24	14.0224	340.071	14.9117		334.24	14.0224	351.085	14.1595		334.24	14.0224	336.877	13.9965		334.24	14.0224	341.546	15.3055
335.147	13.9903	339.139	14.9982		335.147	13.9903	355.989	13.9261		335.147	13.9903	336.324	14.0939		335.147	13.9903	343.547	15.2273
334.538	14.0739	337.767	15.1536		334.538	14.0739	362.987	13.5727		334.538	14.0739	336.611	14.1154		334.538	14.0739	345.205	15.1548
335.797	14.0202	337.96	15.2004		335.797	14.0202	367.788	13.3335		335.797	14.0202	337.364	14.1088		335.797	14.0202	349.671	14.9309
338.44	13.8857	337.347	15.2756		338.44	13.8857	372.271	13.1383		338.44	13.8857	337.6	14.1474		338.44	13.8857	356.65	14.5809
338.823	13.8716	337.094	15.3131		338.823	13.8716	376.105	12.9403		338.823	13.8716	338.774	14.1377		338.823	13.8716	364.694	14.1691
340.929	13.7956	337.917	15.3077		340.929	13.7956	376.614	12.9355		340.929	13.7956	340.826	14.0252		340.929	13.7956	370.659	13.8772
346.651	13.5002	338.767	15.2697		346.651	13.5002	374.249	13.0674		346.651	13.5002	342.463	13.9486		346.651	13.5002	375.828	13.6226
352.328	13.2287	339.48	15.2316		352.328	13.2287	375.629	13.0338		352.328	13.2287	344.58	13.8529		352.328	13.2287	378.553	13.5034
355.071	13.1117	345.164	14.8904		355.071	13.1117	376.05	13.0375		355.071	13.1117	347.89	13.6744		355.071	13.1117	376.202	13.6536
356.814	13.029	350.445	14.5878		356.814	13.029	376.605	13.0427		356.814	13.029	347.722	13.6893		356.814	13.029	376.491	13.676
355.088	13.1513	351.872	14.5142		355.088	13.1513	378.617	12.9434		355.088	13.1513	347.734	13.7255		355.088	13.1513	377.421	13.6466
351.701	13.3393	354.081	14.4063		351.701	13.3393	379.877	12.868		351.701	13.3393	347.176	13.7758		351.701	13.3393	378.271	13.647
347.446	13.5685	356.866	14.2985		347.446	13.5685	379.054	12.8917		347.446	13.5685	347.242	13.7959		347.446	13.5685	376.541	13.7591
345.61	13.6839	353.059	14.5887		345.61	13.6839	376.627	12.9987		345.61	13.6839	346.178	13.8995		345.61	13.6839	376.139	13.7833
349.131	13.527	347.264	14.9818		349.131	13.527	376.482	12.9981		349.131	13.527	345.579	13.9403		349.131	13.527	376.228	13.7618
352.613	13.3279	347.447	15.0196		352.613	13.3279	375.775	13.0574		352.613	13.3279	344.529	14.036		352.613	13.3279	375.319	13.838
352.925	13.3178	343.432	15.3211		352.925	13.3178	376.705	13.0601		352.925	13.3178	346.497	13.9715		352.925	13.3178	375.273	13.8088
352.928	13.3612	341.137	15.4757		352.928	13.3612	377.731	13.0267		352.928	13.3612	343.361	14.1518		352.928	13.3612	375.622	13.812
352.299	13.4175	341.598	15.4915		352.299	13.4175	379.575	12.9603		352.299	13.4175	341.116	14.2967		352.299	13.4175	377.231	13.7594
350.329	13.5353	348.247	15.1193		350.329	13.5353	378.764	13.0283		350.329	13.5353	340.517	14.3924		350.329	13.5353	377.13	13.7954
347.236	13.7307	353.034	14.8507		347.236	13.7307	378.116	13.0456		347.236	13.7307	339.839	14.4559		347.236	13.7307	377.571	13.7854
348.404	13.693	360.268	14.4486		348.404	13.693	376.447	13.1239		348.404	13.693	337.209	14.6489		348.404	13.693	378.831	13.7563
351.187	13.5394	367.035	14.0802		351.187	13.5394	375.189	13.1972		351.187	13.5394	339.141	14.5801		351.187	13.5394	379.832	13.7191
350.046	13.6424	373.083	13.761		350.046	13.6424	375.494	13.1837		350.046	13.6424	340.378	14.5298		350.046	13.6424	379.185	13.7681
348.168	13.8068	376.072	13.6532		348.168	13.8068	374.669	13.2284		348.168	13.8068	341.251	14.5349		348.168	13.8068	378.444	13.8397
350.359	13.7143	376.712	13.6653		350.359	13.7143	372.011	13.4023		350.359	13.7143	342.538	14.4993		350.359	13.7143	378.727	13.8148
352.419	13.6407	378.631	13.5893		352.419	13.6407	372.717	13.3986		352.419	13.6407	343.962	14.4513		352.419	13.6407	377.475	13.9269
346.71	14.0225	379.198	13.5866		346.71	14.0225	372.227	13.4405		346.71	14.0225	344.822	14.4647		346.71	14.0225	377.377	13.9793
346.699	14.0674	381.504	13.4882		346.699	14.0674	373.411	13.4079		346.699	14.0674	346.163	14.4479		346.699	14.0674	378.701	13.9632
345.873	14.143	379.326	13.6479		345.873	14.143	372.81	13.4651		345.873	14.143	350.991	14.1974		345.873	14.143	379.86	13.9058
345.181	14.2218	379.434	13.6907		345.181	14.2218	375.905	13.3226		345.181	14.2218	355.27	13.9809		345.181	14.2218	380.216	13.9303
346.717	14.1857	378.626	13.7504		346.717	14.1857	376.393	13.3216		346.717	14.1857	360.175	13.7287		346.717	14.1857	382.716	13.8082
354.28	13.7806	379.271	13.74		354.28	13.7806	378.149	13.2478		354.28	13.7806	365.245	13.4763		354.28	13.7806	384.513	13.7345
358.937	13.5466	375.538	13.9471		358.937	13.5466	377.06	13.3245		358.937	13.5466	370.119	13.2274		358.937	13.5466	384.388	13.7515
365.653	13.1824	374.783	13.9738		365.653	13.1824	379.808	13.2074		365.653	13.1824	371.923	13.1331		365.653	13.1824	384.95	13.7564
368.587	13.0522	373.593	14.0315		368.587	13.0522	380.723	13.1982		368.587	13.0522	374.101	13.0567		368.587	13.0522	385.41	13.7725
366.169	13.1886	374.199	14.0103		366.169	13.1886	381.142	13.1878		366.169	13.1886	375.174	13.0273		366.169	13.1886	385.638	13.7972
367.43	13.1686	373.254	14.0927		367.43	13.1686	381.666	13.2003		367.43	13.1686	373.818	13.1419		367.43	13.1686	384.928	13.8609
368.232	13.1362	376.004	13.9767		368.232	13.1362	380.966	13.268		368.232	13.1362	375.944	13.0634		368.232	13.1362	384.044	13.9416
371.309	13.0215	377.507	13.9392		371.309	13.0215	380.316	13.3247		371.309	13.0215	375.754	13.1066		371.309	13.0215	383.779	13.9949
372.29	12.9814	379.751	13.8366		372.29	12.9814	379.43	13.3653		372.29	12.9814	376.333	13.1061		372.29	12.9814	383.094	14.0642
372.833	12.9869	379.738	13.8801		372.833	12.9869	378.607	13.4403		372.833	12.9869	376.364	13.1445		372.833	12.9869	384.815	14.0009
371.836	13.0396	380.333	13.8705		371.836	13.0396	378.769	13.4493		371.836	13.0396	379.898	12.9736		371.836	13.0396	386.218	13.9373
371.672	13.0456	379.371	13.9161		371.672	13.0456	380.44	13.3968		371.672	13.0456	376.215	13.1512		371.672	13.0456	389.167	13.7831
368.397	13.2006	381.243	13.8194		368.397	13.2006	380.751	13.3997		368.397	13.2006	376.583	13.1353		368.397	13.2006	392.223	13.6336
367.985	13.2297	382.792	13.7345		367.985	13.2297	381.539	13.4123		367.985	13.2297	373.668	13.2726		367.985	13.2297	393.467	13.5668
368.954	13.1752	384.59	13.6406		368.954	13.1752	382.83	13.3719		368.954	13.1752	374.328	13.2328		368.954	13.1752	392.444	13.6414
368.438	13.2312	387.495	13.5017		368.438	13.2312	382.866	13.4212		368.438	13.2312	373.93	13.2588		368.438	13.2312	394.74	13.561
369.5	13.2138	391.078	13.3336		369.5	13.2138	382.808	13.4243		369.5	13.2138	375.357	13.2201		369.5	13.2138	394.753	13.6308
368.682	13.3042	391.052	13.3727		368.682	13.3042	382.218	13.4727		368.682	13.3042	376.867	13.1729		368.682	13.3042	393.084	13.7549
368.505	13.36	391.335	13.3937		368.505	13.36	380.914	13.5651		368.505	13.36	379.586	13.0843		368.505	13.36	393.454	13.7794
367.955	13.4227	392.314	13.3962		367.955	13.4227	380.63	13.6075		367.955	13.4227	378.632	13.1585		367.955	13.4227	395.277	13.7007
370.116	13.3296	389.838	13.5446		370.116	13.3296	380.368	13.647		370.116	13.3296	376.593	13.2904		370.116	13.3296	393.974	13.7949
370.395	13.3335	385.736	13.7691		370.395	13.3335	378.415	13.8027		370.395	13.3335	378.669	13.1897		370.395	13.3335	393.539	13.8172
372.244	13.2464	384.359	13.8414		372.244	13.2464	379.687	13.7702		372.244	13.2464	377.45	13.2656		372.244	13.2464	393.974	13.7984
373.664	13.1923	383.44	13.912		373.664	13.1923	380.344	13.7721		373.664	13.1923	379.951	13.1334		373.664	13.1923	392.525	13.9298
375.838	13.1078	380.755	14.0308		375.838	13.1078	381.652	13.7253		375.838	13.1078	382.852	12.9933		375.838	13.1078	389.535	14.1142
376.208	13.1238	381.001	14.0282		376.208	13.1238	380.483	13.798		376.208	13.1238	385.474	12.8558		376.208	13.1238	386.275	14.3207
376.974	13.1079	381.405	14.0349		376.974	13.1079	380.372	13.8434		376.974	13.1079	386.676	12.827		376.974	13.1079	384.653	14.4216
375.631	13.2225	380.83	14.0922		375.631	13.2225	379.127	13.947		375.631	13.2225	389.196	12.7177		375.631	13.2225	383.304	14.5506
375.494	13.2473	381.217	14.0834		375.494	13.2473	379.232	13.9854		375.494	13.2473	390.439	12.6815		375.494	13.2473	384.54	14.4854
374.934	13.297	380.609	14.153		374.934	13.297	378.731	14.085		374.934	13.297	393.15	12.573		374.934	13.297	387.562	14.3471
372.42	13.4508	379.382	14.2585		372.42	13.4508	379.555	14.0925		372.42	13.4508	394.305	12.5778		372.42	13.4508	391.184	14.173
372.623	13.4682	378.85	14.3439		372.623	13.4682	379.953	14.0953		372.623	13.4682	395.504	12.5451		372.623	13.4682	392.866	14.1579
373.199	13.4612	379.318	14.3223		373.199	13.4612	380.876	14.0899		373.199	13.4612	394.627	12.6212		373.199	13.4612	396.314	14.0011
372.848	13.5138	377.562	14.4868		372.848	13.5138	382.975	14.0057		372.848	13.5138	391.325	12.7986		372.848	13.5138	398.876	13.9004
372.782	13.5528	380.069	14.3751		372.782	13.5528	380.092	14.165		372.782	13.5528	386.788	13.037		372.782	13.5528	398.747	13.98
374.454	13.4788	382.993	14.2535		374.454	13.4788	382.405	14.0725		374.454	13.4788	384.961	13.1118		374.454	13.4788	398.672	14.0009
373.9	13.5276	387.341	14.0296		373.9	13.5276	386.49	13.8785		373.9	13.5276	381.979	13.2609		373.9	13.5276	399.954	13.9459
373.275	13.5979	390.133	13.9624		373.275	13.5979	388.383	13.8077		373.275	13.5979	382.59	13.254		373.275	13.5979	398.201	14.082
373.995	13.5712	393.095	13.7796		373.995	13.5712	388.847	13.8071		373.995	13.5712	383.297	13.2532		373.995	13.5712	397.453	14.1404
376.349	13.4453	390.807	13.947		376.349	13.4453	392.162	13.6827		376.349	13.4453	382.584	13.316		376.349	13.4453	397.754	14.1399
375.369	13.5425	389.084	14.074		375.369	13.5425	392.107	13.7301		375.369	13.5425	379.389	13.5052		375.369	13.5425	397.627	14.2095
375.435	13.5758	389.567	14.1041		375.435	13.5758	391.341	13.8173		375.435	13.5758	379.285	13.5405		375.435	13.5758	396.768	14.2923
376.884	13.4911	390.604	14.0578		376.884	13.4911	390.989	13.8734		376.884	13.4911	378.812	13.5664		376.884	13.4911	397.575	14.2696
379.354	13.3907	391.408	14.075		379.354	13.3907	390.494	13.9652		379.354	13.3907	377.65	13.6429		379.354	13.3907	398.767	14.2493
379.128	13.4451	394.341	13.9343		379.128	13.4451	392.686	13.8647		379.128	13.4451	378.402	13.6427		379.128	13.4451	397.17	14.3686
379.348	13.4414	395.458	13.8819		379.348	13.4414	394.852	13.7556		379.348	13.4414	378.982	13.6358		379.348	13.4414	396.47	14.4292
382.756	13.3087	394.162	13.9643		382.756	13.3087	395.642	13.7381		382.756	13.3087	380.049	13.6037		382.756	13.3087	395.312	14.5353
383.669	13.3	393.165	14.0476		383.669	13.3	397.141	13.6837		383.669	13.3	378.418	13.7395		383.669	13.3	395.131	14.5993
381.144	13.4887	391.497	14.1333		381.144	13.4887	398.664	13.6072		381.144	13.4887	378.97	13.7266		381.144	13.4887	394.4	14.6815
379.965	13.5929	392.079	14.1256		379.965	13.5929	399.066	13.6219		379.965	13.5929	379.405	13.7127		379.965	13.5929	395.853	14.6271
381.269	13.569	393.048	14.107		381.269	13.569	397.91	13.7277		381.269	13.569	380.351	13.6996		381.269	13.569	396.225	14.6622
378.984	13.7131	392.772	14.15		378.984	13.7131	398.724	13.7149		378.984	13.7131	381.211	13.696		378.984	13.7131	397.851	14.613
381.24	13.6202	392.547	14.1993		381.24	13.6202	398.939	13.7518		381.24	13.6202	381.739	13.7001		381.24	13.6202	396.637	14.7191
382.57	13.5743	395.462	14.1103		382.57	13.5743	398.91	13.7837		382.57	13.5743	382.07	13.7495		382.57	13.5743	397.273	14.716
383.159	13.5625	396.568	14.1016		383.159	13.5625	399.376	13.7807		383.159	13.5625	384.765	13.6527		383.159	13.5625	397.022	14.7731
384.569	13.5258	399.065	14.0284		384.569	13.5258	400.311	13.7768		384.569	13.5258	387.679	13.5316		384.569	13.5258	398.453	14.7119
386.536	13.451	400.12	14.0091		386.536	13.451	400.443	13.8146		386.536	13.451	388.318	13.5313		386.536	13.451	399.716	14.6635
384.506	13.6128	399.677	14.0562		384.506	13.6128	399.848	13.874		384.506	13.6128	392.797	13.3255		384.506	13.6128	402.08	14.5521
384.706	13.6194	398.026	14.172		384.706	13.6194	399.824	13.9099		384.706	13.6194	392.594	13.3577		384.706	13.6194	402.056	14.5923
386.557	13.5535	398.207	14.1964		386.557	13.5535	397.928	14.0266		386.557	13.5535	389.811	13.5452		386.557	13.5535	402.25	14.6196
386.449	13.5921	396.369	14.3086		386.449	13.5921	397.646	14.055		386.449	13.5921	387.276	13.7089		386.449	13.5921	401.112	14.7534
388.27	13.5295	396.924	14.3213		388.27	13.5295	397.614	14.0822		388.27	13.5295	386.127	13.803		388.27	13.5295	401.143	14.8106
389.881	13.4642	399.153	14.2481		389.881	13.4642	397.73	14.1029		389.881	13.4642	383.331	13.9803		389.881	13.4642	401.929	14.7985
389.051	13.5553	399.803	14.2386		389.051	13.5553	398.564	14.0762		389.051	13.5553	386.063	13.8683		389.051	13.5553	401.348	14.9028
389.344	13.5929	397.703	14.425		389.344	13.5929	400.999	14.0079		389.344	13.5929	388.133	13.7671		389.344	13.5929	401.059	14.9868
389.607	13.5994	397.024	14.5001		389.607	13.5994	401.673	14.0021		389.607	13.5994	390.352	13.7089		389.607	13.5994	403.913	14.8448
387.887	13.7275	395.284	14.6368		387.887	13.7275	404.163	13.9238		387.887	13.7275	390.84	13.7057		387.887	13.7275	404.982	14.8111
388.065	13.7409	394.25	14.7065		388.065	13.7409	404.389	13.9343		388.065	13.7409	391.839	13.6903		388.065	13.7409	404.31	14.9062
390.872	13.6349	392.839	14.8224		390.872	13.6349	405.281	13.9441		390.872	13.6349	389.432	13.8424		390.872	13.6349	403.372	14.976
391.203	13.63	393.29	14.8133		391.203	13.63	404.828	14.0022		391.203	13.63	390.398	13.841		391.203	13.63	402.607	15.0299
391.063	13.667	393.501	14.8542		391.063	13.667	404.594	14.054		391.063	13.667	391.763	13.7809		391.063	13.667	400.86	15.2013
392.031	13.6337	395.216	14.8127		392.031	13.6337	402.932	14.1773		392.031	13.6337	392.771	13.7802		392.031	13.6337	398.439	15.4178
391.028	13.7297	394.285	14.9383		391.028	13.7297	405.02	14.1158		391.028	13.7297	392.783	13.796		391.028	13.7297	398.102	15.4827
389.836	13.8044	394.847	14.9704		389.836	13.8044	402.723	14.2809		389.836	13.8044	395.093	13.7177		389.836	13.8044	399.739	15.459
386.398	14.0527	393.926	15.0617		386.398	14.0527	401.698	14.3683		386.398	14.0527	394.252	13.7907		386.398	14.0527	399.969	15.5246
386.852	14.0499	394.03	15.0912		386.852	14.0499	401.726	14.4058		386.852	14.0499	394.243	13.8279		386.852	14.0499	400.193	15.5356
386.697	14.0862	394.139	15.1072		386.697	14.0862	401.497	14.4436		386.697	14.0862	394.567	13.8501		386.697	14.0862	400.827	15.513
386.982	14.0835	394.182	15.1316		386.982	14.0835	400.353	14.5385		386.982	14.0835	395.35	13.8475		386.982	14.0835	401.381	15.529
389.241	13.9676	395.101	15.119		389.241	13.9676	402.561	14.4696		389.241	13.9676	396.851	13.7954		389.241	13.9676	401.922	15.5208
393.211	13.7412	396.978	15.0572		393.211	13.7412	403.364	14.4679		393.211	13.7412	395.966	13.8933		393.211	13.7412	403.427	15.4723
393.867	13.7602	396.324	15.1614		393.867	13.7602	403.949	14.4898		393.867	13.7602	395.335	13.9631		393.867	13.7602	403.96	15.5243
394.023	13.7916	397.153	15.1771		394.023	13.7916	405.133	14.4767		394.023	13.7916	395.413	14.0078		394.023	13.7916	405.432	15.5033
394.58	13.8239	398.66	15.1564		394.58	13.8239	405.148	14.5103		394.58	13.8239	391.818	14.2815		394.58	13.8239	405.156	15.6058
393.758	13.945	398.48	15.2217		393.758	13.945	404.366	14.581		393.758	13.945	390.546	14.4108		393.758	13.945	405.252	15.684
394.37	13.9627	397.852	15.309		394.37	13.9627	405.049	14.581		394.37	13.9627	392.012	14.4124		394.37	13.9627	405.148	15.777
394.092	14.0124	399.941	15.2269		394.092	14.0124	405.071	14.6125		394.092	14.0124	393.769	14.4326		394.092	14.0124	405.693	15.7723
393.743	14.0494	399.753	15.2508		393.743	14.0494	403.496	14.7039		393.743	14.0494	393.444	14.5538		393.743	14.0494	404.787	15.8597
393.91	14.0531	399.601	15.2858		393.91	14.0531	402.726	14.7914		393.91	14.0531	396.907	14.4539		393.91	14.0531	408.057	15.6551
393.59	14.1023	399.167	15.3519		393.59	14.1023	403.498	14.7763		393.59	14.1023	396.134	14.6074		393.59	14.1023	415.338	15.2393
391.959	14.2076	399.944	15.3005		391.959	14.2076	403.716	14.8134		391.959	14.2076	397.144	14.6389		391.959	14.2076	421.099	14.889
392.147	14.2644	398.619	15.4183		392.147	14.2644	402.641	14.9225		392.147	14.2644	398.357	14.5952		392.147	14.2644	427.719	14.5574
392.834	14.2714	399.178	15.4458		392.834	14.2714	402.873	14.9672		392.834	14.2714	400.079	14.5592		392.834	14.2714	438.26	14.0072
393.251	14.2968	399.342	15.5218		393.251	14.2968	404.265	14.9582		393.251	14.2968	402.507	14.512		393.251	14.2968	444.908	13.6957
393.1	14.3369	400.129	15.5275		393.1	14.3369	403.602	15.0313		393.1	14.3369	408.947	14.2225		393.1	14.3369	447.185	13.6261
395.269	14.2691	399.217	15.6652		395.269	14.2691	402.277	15.1558		395.269	14.2691	413.385	14.0205		395.269	14.2691	449.334	13.5713
396.188	14.225	399.907	15.6885		396.188	14.225	402.702	15.1765		396.188	14.225	418.04	13.846		396.188	14.225	453.043	13.4071
396.352	14.2555	400.219	15.7034		396.352	14.2555	406.898	14.9818		396.352	14.2555	422.691	13.6243		396.352	14.2555	450.941	13.5639
396.83	14.2872	400.829	15.6879		396.83	14.2872	411.24	14.7438		396.83	14.2872	425.276	13.4895		396.83	14.2872	447.254	13.7956
397.518	14.2906	400.512	15.7544		397.518	14.2906	418.691	14.401		397.518	14.2906	424.885	13.5129		397.518	14.2906	443.431	14.0422
396.072	14.411	401.119	15.7549		396.072	14.411	425.519	14.0566		396.072	14.411	425.999	13.4871		396.072	14.411	443.732	14.0665
395.709	14.4703	400.299	15.8527		395.709	14.4703	434.552	13.6105		395.709	14.4703	423.351	13.6476		395.709	14.4703	439.543	14.274
401.211	14.2182	398.105	16.0701		401.211	14.2182	438.006	13.4604		401.211	14.2182	422.561	13.7058		401.211	14.2182	439.586	14.2699
409.693	13.7795	401.161	15.9405		409.693	13.7795	440.142	13.4215		409.693	13.7795	424.051	13.6482		409.693	13.7795	438.914	14.3165
416.635	13.4393	406.862	15.6449		416.635	13.4393	440.034	13.4478		416.635	13.4393	425.564	13.5904		416.635	13.4393	438.631	14.3347
425.208	13.0195	412.649	15.349		425.208	13.0195	440.407	13.4613		425.208	13.0195	426.619	13.5337		425.208	13.0195	436.922	14.3978
433.463	12.5999	420.134	14.9383		433.463	12.5999	437.874	13.6126		433.463	12.5999	429.672	13.3989		433.463	12.5999	438.284	14.3586
435.24	12.5309	427.188	14.5417		435.24	12.5309	435.815	13.7807		435.24	12.5309	432.409	13.2899		435.24	12.5309	437.524	14.4188
434.143	12.6214	428.864	14.4582		434.143	12.6214	434.097	13.888		434.143	12.6214	432.561	13.3241		434.143	12.6214	439.44	14.3395
435.842	12.5592	429.091	14.4834		435.842	12.5592	433.179	13.9421		435.842	12.5592	432.515	13.3647		435.842	12.5592	440.266	14.3154
436.145	12.5778	430.453	14.451		436.145	12.5778	430.347	14.1058		436.145	12.5778	431.555	13.4668		436.145	12.5778	443.589	14.1893
436.036	12.5992	429.448	14.5194		436.036	12.5992	429.857	14.1267		436.036	12.5992	431.459	13.5006		436.036	12.5992	445.394	14.1018
436.516	12.5915	429.307	14.5546		436.516	12.5915	430.982	14.0826		436.516	12.5915	429.496	13.6009		436.516	12.5915	450.567	13.8526
436.633	12.587	430.251	14.5479		436.633	12.587	431.033	14.1127		436.633	12.587	429.031	13.6045		436.633	12.587	453.087	13.7569
434.68	12.6888	431.746	14.4853		434.68	12.6888	431.737	14.1035		434.68	12.6888	431.263	13.4945		434.68	12.6888	456.981	13.5649
434.84	12.6748	431.322	14.5395		434.84	12.6748	432.801	14.0694		434.84	12.6748	430.739	13.5333		434.84	12.6748	456.897	13.5975
434.244	12.7159	431.793	14.5782		434.244	12.7159	431.681	14.1749		434.244	12.7159	428.098	13.6917		434.244	12.7159	457.022	13.6225
434.326	12.7302	431.868	14.6146		434.326	12.7302	430.066	14.2675		434.326	12.7302	428.24	13.7346		434.326	12.7302	454.071	13.7914
434.086	12.7876	431.261	14.6736		434.086	12.7876	431.972	14.1689		434.086	12.7876	430.122	13.6851		434.086	12.7876	450.527	14.0051
435.374	12.7462	431.624	14.7		435.374	12.7462	431.252	14.2266		435.374	12.7462	427.467	13.8715		435.374	12.7462	449.559	14.1191
434.658	12.8104	434.18	14.6211		434.658	12.8104	431.597	14.245		434.658	12.8104	429.455	13.8088		434.658	12.8104	450.328	14.1221
434.277	12.8305	433.978	14.6258		434.277	12.8305	433.473	14.1749		434.277	12.8305	430.767	13.7483		434.277	12.8305	451.636	14.0913
433.191	12.8917	433.553	14.668		433.191	12.8917	434.415	14.1488		433.191	12.8917	434.68	13.5576		433.191	12.8917	452.48	14.0762
434.564	12.8035	435.583	14.6217		434.564	12.8035	434.528	14.1657		434.564	12.8035	433.753	13.6471		434.564	12.8035	457.57	13.8103
436.702	12.7025	436.725	14.5765		436.702	12.7025	435.558	14.1544		436.702	12.7025	434.051	13.642		436.702	12.7025	458.592	13.7529
436.018	12.7205	437.342	14.5193		436.018	12.7205	436.913	14.0887		436.018	12.7205	433.611	13.6833		436.018	12.7205	459.313	13.6968
435.822	12.7594	438.569	14.4924		435.822	12.7594	438.26	14.0443		435.822	12.7594	435.491	13.6264		435.822	12.7594	459.003	13.7196
436.022	12.7584	439.942	14.4567		436.022	12.7584	439.583	14.006		436.022	12.7584	437.273	13.5845		436.022	12.7584	460.907	13.6468
435.701	12.8022	443.238	14.2731		435.701	12.8022	441.086	13.9461		435.701	12.8022	437.826	13.5567		435.701	12.8022	462.534	13.5848
433.508	12.9214	444.921	14.2126		433.508	12.9214	443.124	13.868		433.508	12.9214	438.591	13.5542		433.508	12.9214	465.969	13.4291
432.516	13	447.97	14.1072		432.516	13	443.392	13.8885		432.516	13	440.678	13.4807		432.516	13	469.586	13.2879
432.751	13.0026	453.932	13.8165		432.751	13.0026	441.989	13.982		432.751	13.0026	442.762	13.4049		432.751	13.0026	472.138	13.1967
432.48	13.0366	460.331	13.4895		432.48	13.0366	440.73	14.0921		432.48	13.0366	438.469	13.6184		432.48	13.0366	472.929	13.1751
430.206	13.1578	462.223	13.4004		430.206	13.1578	439.372	14.207		430.206	13.1578	438.256	13.6736		430.206	13.1578	468.765	13.428
430.491	13.1702	463.76	13.3293		430.491	13.1702	438.987	14.2603		430.491	13.1702	440.916	13.5503		430.491	13.1702	468.266	13.4662
431.062	13.177	462.288	13.4274		431.062	13.177	443.48	14.0532		431.062	13.177	442.487	13.4746		431.062	13.177	465.653	13.6038
431.78	13.1803	459.609	13.5867		431.78	13.1803	447.241	13.8951		431.78	13.1803	444.241	13.3989		431.78	13.1803	464.693	13.6759
432.586	13.1391	461.401	13.5267		432.586	13.1391	452.321	13.6323		432.586	13.1391	447.084	13.2837		432.586	13.1391	465.617	13.6651
434.881	13.0565	460.403	13.6064		434.881	13.0565	454.037	13.5583		434.881	13.0565	450.586	13.1268		434.881	13.0565	472.764	13.3367
434.664	13.1056	462.818	13.5206		434.664	13.1056	455.828	13.4819		434.664	13.1056	449.961	13.1916		434.664	13.1056	472.619	13.3675
435.259	13.0846	466.838	13.3345		435.259	13.0846	454.356	13.5972		435.259	13.0846	450.924	13.1839		435.259	13.0846	471.326	13.4664
435.47	13.0928	471.496	13.0866		435.47	13.0928	453.124	13.6576		435.47	13.0928	452.763	13.1191		435.47	13.0928	471.686	13.4543
438.013	13.0231	469.866	13.1695		438.013	13.0231	452.593	13.7046		438.013	13.0231	454.543	13.0605		438.013	13.0231	471.627	13.4684
439.081	13.0007	470.218	13.1525		439.081	13.0007	454.71	13.6294		439.081	13.0007	458.396	12.9059		439.081	13.0007	468.959	13.5745
441.521	12.9002	469.705	13.1794		441.521	12.9002	457.469	13.5112		441.521	12.9002	460.643	12.8099		441.521	12.9002	470.252	13.5438
441.935	12.9178	467.945	13.2657		441.935	12.9178	458.94	13.4526		441.935	12.9178	461.94	12.7525		441.935	12.9178	473.314	13.4007
441.937	12.9476	466.385	13.3597		441.937	12.9476	463.13	13.2862		441.937	12.9476	462.498	12.7519		441.937	12.9476	474.634	13.3614
440.574	13.0512	466.903	13.3644		440.574	13.0512	465.673	13.1966		440.574	13.0512	464.226	12.6772		440.574	13.0512	475.298	13.3557
438.784	13.1844	467.727	13.352		438.784	13.1844	468.255	13.0896		438.784	13.1844	462.181	12.7829		438.784	13.1844	476.366	13.3475
439.016	13.213	466.779	13.4116		439.016	13.213	467.948	13.1046		439.016	13.213	464.184	12.7108		439.016	13.213	474.986	13.4121
440.705	13.1727	465.975	13.4762		440.705	13.1727	469.694	13.0173		440.705	13.1727	466.78	12.628		440.705	13.1727	475.306	13.4232
439.972	13.2767	464.056	13.5779		439.972	13.2767	469.564	13.0222		439.972	13.2767	465.844	12.703		439.972	13.2767	474.69	13.4644
440.236	13.3149	463.724	13.5869		440.236	13.3149	469.535	13.0142		440.236	13.3149	465.49	12.7286		440.236	13.3149	473.906	13.5094
442.388	13.2492	464.366	13.5691		442.388	13.2492	470.683	12.9743		442.388	13.2492	467.517	12.6337		442.388	13.2492	473.013	13.5561
442.198	13.3095	461.285	13.7362		442.198	13.3095	472.044	12.9495		442.198	13.3095	468.476	12.6012		442.198	13.3095	472.432	13.6223
442.82	13.3357	460.054	13.8066		442.82	13.3357	473.389	12.9166		442.82	13.3357	467.908	12.6225		442.82	13.3357	469.964	13.7485
446.937	13.1576	458.208	13.9654		446.937	13.1576	473.631	12.9146		446.937	13.1576	466.868	12.6695		446.937	13.1576	470.979	13.7399
449.739	13.0434	454.081	14.2132		449.739	13.0434	474.486	12.908		449.739	13.0434	464.925	12.7902		449.739	13.0434	471.335	13.7427
449.79	13.0929	453.095	14.2866		449.79	13.0929	473.982	12.9265		449.79	13.0929	462.581	12.9451		449.79	13.0929	472.605	13.7186
450.31	13.0957	456.415	14.1514		450.31	13.0957	472.385	12.987		450.31	13.0957	459.264	13.1271		450.31	13.0957	474.038	13.6584
452.165	13.0286	458.492	14.0733		452.165	13.0286	471.447	13.0145		452.165	13.0286	458.92	13.1859		452.165	13.0286	475.842	13.6044
451.531	13.0692	461.205	13.9432		451.531	13.0692	470.309	13.0813		451.531	13.0692	459.172	13.1972		451.531	13.0692	477.292	13.5508
451.93	13.1034	465.993	13.718		451.93	13.1034	468.291	13.1701		451.93	13.1034	460.647	13.1476		451.93	13.1034	477.838	13.5392
452.337	13.0994	466.8	13.7114		452.337	13.0994	466.696	13.252		452.337	13.0994	459.481	13.2005		452.337	13.0994	477.163	13.5815
454.569	13.0268	468.549	13.6603		454.569	13.0268	467.555	13.2402		454.569	13.0268	461.042	13.1349		454.569	13.0268	477.758	13.5726
456.036	12.9768	470.105	13.601		456.036	12.9768	466.441	13.3252		456.036	12.9768	461.448	13.1243		456.036	12.9768	478.808	13.5395
456.621	12.9873	474.114	13.4212		456.621	12.9873	467.725	13.3051		456.621	12.9873	462.309	13.1067		456.621	12.9873	476.937	13.6529
459.353	12.8738	474.636	13.418		459.353	12.8738	468.299	13.3031		459.353	12.8738	461.813	13.1575		459.353	12.8738	477.339	13.6886
461.549	12.7826	474.998	13.4186		461.549	12.7826	468.889	13.3207		461.549	12.7826	464.327	13.0617		461.549	12.7826	476.408	13.7855
462.668	12.7549	474.259	13.4628		462.668	12.7549	470.35	13.2893		462.668	12.7549	466.174	13.0052		462.668	12.7549	475.319	13.8881
462.593	12.7746	475.029	13.4675		462.593	12.7746	470.403	13.3071		462.593	12.7746	467.064	12.9887		462.593	12.7746	475.162	13.9305
464.513	12.719	474.396	13.5112		464.513	12.719	467.731	13.4616		464.513	12.719	465.672	13.0556		464.513	12.719	475.485	13.9647
463.321	12.801	473.742	13.5425		463.321	12.801	465.403	13.6295		463.321	12.801	468.735	12.9489		463.321	12.801	474.203	14.0599
463.069	12.8366	474.86	13.4904		463.069	12.8366	464.397	13.6813		463.069	12.8366	468.465	12.979		463.069	12.8366	475.37	14.0231
463.036	12.8378	473.752	13.5552		463.036	12.8378	460.414	13.8829		463.036	12.8378	468.106	13.0183		463.036	12.8378	477.501	13.9401
464.266	12.8082	471.508	13.6897		464.266	12.8082	460.678	13.9089		464.266	12.8082	466.8	13.0904		464.266	12.8082	473.593	14.1912
462.346	12.9073	468.131	13.9113		462.346	12.9073	461.597	13.8826		462.346	12.9073	469.311	13.0299		462.346	12.9073	471.704	14.3068
461.696	12.9565	469.557	13.8928		461.696	12.9565	465.899	13.6772		461.696	12.9565	467.532	13.1131		461.696	12.9565	472.095	14.2901
460.843	13.0363	469.344	13.9274		460.843	13.0363	467.024	13.6634		460.843	13.0363	467.641	13.1401		460.843	13.0363	472.775	14.3016
459.522	13.1269	470.614	13.8913		459.522	13.1269	471.813	13.4671		459.522	13.1269	467.728	13.1486		459.522	13.1269	471.407	14.3916
457.2	13.2658	470.628	13.9001		457.2	13.2658	471.752	13.4871		457.2	13.2658	466.614	13.2418		457.2	13.2658	477.183	14.104
457.981	13.2538	472.325	13.8219		457.981	13.2538	474.24	13.3925		457.981	13.2538	466.262	13.2778		457.981	13.2538	482.478	13.8643
456.682	13.3323	471.708	13.8653		456.682	13.3323	473.482	13.4571		456.682	13.3323	466.923	13.2933		456.682	13.3323	487.407	13.6753
457.617	13.2994	471.021	13.9248		457.617	13.2994	473.816	13.4762		457.617	13.2994	467.953	13.2862		457.617	13.2994	487.552	13.7067
459.509	13.2244	469.528	14.0358		459.509	13.2244	472.933	13.5527		459.509	13.2244	467.364	13.3441		459.509	13.2244	488.761	13.6922
461.906	13.1216	470.08	14.0334		461.906	13.1216	474.43	13.5151		461.906	13.1216	467.795	13.3426		461.906	13.1216	485.421	13.906
465.029	12.9954	472.318	13.9369		465.029	12.9954	478.32	13.341		465.029	12.9954	468.844	13.308		465.029	12.9954	481.777	14.1319
466.138	12.9677	471.802	14.0099		466.138	12.9677	481.883	13.2088		466.138	12.9677	468.676	13.3343		466.138	12.9677	478.448	14.3133
466.746	12.9594	471.823	14.0523		466.746	12.9594	486.371	13.0135		466.746	12.9594	467.085	13.3974		466.746	12.9594	477.512	14.375
466.214	13.0228	473.249	14.032		466.214	13.0228	489.671	12.8615		466.214	13.0228	467.525	13.389		466.214	13.0228	477.445	14.4152
464.874	13.1174	474.923	13.9789		464.874	13.1174	492.552	12.7507		464.874	13.1174	469.771	13.314		464.874	13.1174	477.996	14.4191
464.264	13.1903	473.209	14.1097		464.264	13.1903	493.155	12.7722		464.264	13.1903	469.553	13.364		464.264	13.1903	478.15	14.4421
467.239	13.0775	473.317	14.1316		467.239	13.0775	493.059	12.8051		467.239	13.0775	470.122	13.383		467.239	13.0775	476.994	14.5526
468.537	13.0504	473.282	14.2035		468.537	13.0504	492.988	12.8457		468.537	13.0504	472.521	13.3321		468.537	13.0504	476.526	14.6097
468.842	13.0662	473.61	14.2174		468.842	13.0662	493.417	12.8588		468.842	13.0662	473.232	13.3508		468.842	13.0662	476.141	14.6804
470.541	13.0204	471.894	14.3494		470.541	13.0204	494.253	12.8357		470.541	13.0204	472.251	13.4195		470.541	13.0204	476.585	14.6927
469.195	13.1009	471.095	14.4321		469.195	13.1009	493.697	12.8833		469.195	13.1009	473.424	13.3962		469.195	13.1009	474.95	14.8259
467.76	13.1959	471.918	14.4133		467.76	13.1959	493.777	12.8677		467.76	13.1959	473.483	13.4063		467.76	13.1959	475.381	14.8436
466.943	13.2764	473.152	14.3698		466.943	13.2764	494.574	12.8405		466.943	13.2764	473.25	13.4523		466.943	13.2764	476.09	14.8853
466.6	13.3317	472.995	14.4128		466.6	13.3317	493.595	12.9091		466.6	13.3317	472.536	13.5265		466.6	13.3317	475.919	14.9178
466.628	13.3747	474.194	14.3844		466.628	13.3747	494.358	12.8819		466.628	13.3747	472.615	13.5707		466.628	13.3747	476.235	14.9436
465.947	13.4393	477.496	14.2588		465.947	13.4393	490.802	13.05		465.947	13.4393	471.367	13.6507		465.947	13.4393	477.789	14.9158
466.642	13.427	480.4	14.1597		466.642	13.427	488.3	13.1991		466.642	13.427	469.648	13.7675		466.642	13.427	476.242	15.0625
466.662	13.4297	483.857	14.0228		466.662	13.4297	483.8	13.438		466.662	13.4297	468.213	13.8668		466.662	13.4297	477.496	15.0239
467.267	13.4026	488.684	13.8181		467.267	13.4026	481.109	13.554		467.267	13.4026	468.681	13.8784		467.267	13.4026	477.617	15.0794
466.616	13.4572	492.136	13.6828		466.616	13.4572	479.967	13.6315		466.616	13.4572	468.402	13.915		466.616	13.4572	479.333	15.037
468.47	13.3819	494.322	13.594		468.47	13.3819	483.957	13.4841		468.47	13.3819	468.039	13.962		468.47	13.3819	483.39	14.8539
467.705	13.4626	496.018	13.555		467.705	13.4626	486.753	13.3715		467.705	13.4626	469.904	13.8908		467.705	13.4626	488.69	14.5862
469.107	13.4381	495.069	13.6262		469.107	13.4381	490.828	13.1851		469.107	13.4381	472.325	13.7863		469.107	13.4381	491.56	14.4794
470.47	13.4146	494.325	13.6998		470.47	13.4146	495.893	12.9979		470.47	13.4146	473.563	13.7357		470.47	13.4146	494.49	14.3489
470.903	13.4039	494.234	13.7409		470.903	13.4039	496.044	13.017		470.903	13.4039	474.333	13.7229		470.903	13.4039	497.104	14.2527
471.619	13.4026	492.467	13.8611		471.619	13.4026	496.035	13.0238		471.619	13.4026	474.564	13.7487		471.619	13.4026	497.172	14.2888
473.271	13.3486	490.237	13.9819		473.271	13.3486	496.556	13.0117		473.271	13.3486	473.48	13.8492		473.271	13.3486	497.466	14.3232
472.636	13.4127	489.65	14.0488		472.636	13.4127	495.755	13.0827		472.636	13.4127	474.284	13.848		472.636	13.4127	496.947	14.3776
470.78	13.5393	488.59	14.1101		470.78	13.5393	495.381	13.1313		470.78	13.5393	478.356	13.7032		470.78	13.5393	497.033	14.4187
471.381	13.5526	487.936	14.1753		471.381	13.5526	496.604	13.1047		471.381	13.5526	480.571	13.6385		471.381	13.5526	493.768	14.6246
470.417	13.6401	487.991	14.2141		470.417	13.6401	494.851	13.2318		470.417	13.6401	483.54	13.529		470.417	13.6401	491.83	14.7622
469.25	13.7096	489.39	14.1822		469.25	13.7096	495.868	13.2119		469.25	13.7096	484.701	13.5068		469.25	13.7096	490.477	14.8563
470.487	13.6715	491.41	14.0794		470.487	13.6715	496.059	13.2179		470.487	13.6715	482.649	13.6491		470.487	13.6715	490.258	14.9031
470.62	13.6942	491.603	14.0992		470.62	13.6942	494.371	13.3087		470.62	13.6942	478.406	13.8701		470.62	13.6942	491.016	14.8941
470.608	13.7349	493.419	14.0187		470.608	13.7349	494.191	13.3381		470.608	13.7349	474.999	14.0794		470.608	13.7349	493.837	14.7763
470.218	13.7891	494.788	13.9649		470.218	13.7891	496.133	13.2563		470.218	13.7891	473.767	14.1826		470.218	13.7891	495.382	14.7077
470.281	13.8476	488.995	14.3099		470.281	13.8476	496.04	13.2912		470.281	13.8476	476.502	14.0951		470.281	13.8476	495.328	14.7646
470.133	13.8874	484.364	14.6198		470.133	13.8874	495.528	13.3325		470.133	13.8874	479.238	13.9902		470.133	13.8874	497.227	14.6951
469.927	13.9411	481.641	14.8198		469.927	13.9411	492.685	13.4909		469.927	13.9411	482.395	13.8877		469.927	13.9411	495.589	14.8146
469.62	13.9665	476.107	15.1611		469.62	13.9665	492.062	13.5518		469.62	13.9665	486.322	13.7177		469.62	13.9665	496.17	14.8152
468.991	14.0313	472.044	15.4233		468.991	14.0313	489.835	13.6801		468.991	14.0313	490.015	13.5709		468.991	14.0313	494.776	14.9514
466.107	14.2069	473.2	15.4101		466.107	14.2069	485.989	13.8813		466.107	14.2069	491.042	13.5471		466.107	14.2069	495.931	14.9201
465.311	14.2837	472.528	15.4913		465.311	14.2837	484.033	14.0225		465.311	14.2837	491.612	13.5672		465.311	14.2837	496.516	14.9361
467.958	14.1763	472.282	15.5368		467.958	14.1763	484.012	14.0727		467.958	14.1763	492.169	13.5678		467.958	14.1763	497.406	14.9381
469.07	14.1598	473.571	15.5249		469.07	14.1598	481.995	14.2052		469.07	14.1598	490.853	13.6682		469.07	14.1598	497.396	14.9939
470.933	14.121	472.737	15.6263		470.933	14.121	483.874	14.1509		470.933	14.121	488.933	13.811		470.933	14.121	498.75	14.9447
473.359	14.0613	474.982	15.5649		473.359	14.0613	487.634	14.0104		473.359	14.0613	487.785	13.9012		473.359	14.0613	497.136	15.0888
472.163	14.1864	478.393	15.4422		472.163	14.1864	490.381	13.8802		472.163	14.1864	487.3	13.9544		472.163	14.1864	495.164	15.237
472.446	14.2241	482.769	15.2539		472.446	14.2241	491.511	13.8359		472.446	14.2241	486.861	14.0006		472.446	14.2241	495.754	15.2412
475.43	14.1303	487.603	15.0475		475.43	14.1303	494.818	13.6934		475.43	14.1303	488.83	13.9245		475.43	14.1303	494.446	15.3526
477.453	14.071	491.888	14.8577		477.453	14.071	495.639	13.667		477.453	14.071	490.372	13.852		477.453	14.071	494.345	15.3866
480.854	13.9121	494.026	14.777		480.854	13.9121	494.086	13.7857		480.854	13.9121	491.195	13.8395		480.854	13.9121	495.19	15.3674
485.072	13.6997	495.071	14.7456		485.072	13.6997	492.901	13.8761		485.072	13.6997	492.59	13.7819		485.072	13.6997	495.547	15.3698
486.106	13.6645	495.213	14.7866		486.106	13.6645	493.841	13.8704		486.106	13.6645	491.773	13.863		486.106	13.6645	500.572	15.1366
485.634	13.7102	495.194	14.8163		485.634	13.7102	491.726	14.0128		485.634	13.7102	490.916	13.9369		485.634	13.7102	508.349	14.7495
485.81	13.7009	495.887	14.8434		485.81	13.7009	490.256	14.1473		485.81	13.7009	490.76	13.9846		485.81	13.7009	515.525	14.4375
487.735	13.6516	494.981	14.9337		487.735	13.6516	490.905	14.1493		487.735	13.6516	490.897	14.0066		487.735	13.6516	524.261	14.0352
487.282	13.7259	494.55	14.9974		487.282	13.7259	492.443	14.1338		487.282	13.7259	491.326	14.0312		487.282	13.7259	531.571	13.699
487.075	13.7758	492.948	15.1344		487.075	13.7758	493.029	14.154		487.075	13.7758	493.36	13.9594		487.075	13.7758	532.054	13.6977
484.069	13.9899	491.997	15.2421		484.069	13.9899	494.624	14.0996		484.069	13.9899	495.207	13.8986		484.069	13.9899	532.249	13.7223
481.771	14.1591	491.915	15.2578		481.771	14.1591	495.781	14.0646		481.771	14.1591	494.029	13.9899		481.771	14.1591	531.727	13.7727
476.802	14.4433	491.614	15.2935		476.802	14.4433	495.552	14.1107		476.802	14.4433	493.561	14.0326		476.802	14.4433	530.215	13.8485
473.233	14.683	492.442	15.2723		473.233	14.683	495.197	14.1608		473.233	14.683	493.19	14.0785		473.233	14.683	532.476	13.7721
472.622	14.7473	493.509	15.2369		472.622	14.7473	496.098	14.1517		472.622	14.7473	491.832	14.1556		472.622	14.7473	535.174	13.6717
475.627	14.5903	493.717	15.2458		475.627	14.5903	497.149	14.1583		475.627	14.5903	491.448	14.2227		475.627	14.5903	533.866	13.7777
478.29	14.4907	493.04	15.3471		478.29	14.4907	497.591	14.185		478.29	14.4907	492.401	14.2026		478.29	14.4907	534.478	13.7494
481.558	14.3599	495.471	15.2947		481.558	14.3599	499.549	14.1236		481.558	14.3599	492.743	14.2388		481.558	14.3599	535.694	13.7089
486.797	14.1276	495.867	15.3505		486.797	14.1276	497.963	14.2487		486.797	14.1276	492.73	14.2935		486.797	14.1276	533.146	13.8243
488.483	14.0952	495.646	15.4166		488.483	14.0952	496.386	14.369		488.483	14.0952	492.621	14.3435		488.483	14.0952	533.412	13.8384
489.712	14.0935	495.003	15.4955		489.712	14.0935	496.258	14.4004		489.712	14.0935	490.879	14.4645		489.712	14.0935	534.164	13.7984
490.683	14.0877	496.292	15.4638		490.683	14.0877	495.323	14.4691		490.683	14.0877	490.493	14.5474		490.683	14.0877	532.727	13.8749
490.288	14.1474	495.29	15.5274		490.288	14.1474	493.528	14.5955		490.288	14.1474	492.485	14.4677		490.288	14.1474	532.793	13.8847
490.741	14.1511	495.121	15.5491		490.741	14.1511	495.184	14.528		490.741	14.1511	492.417	14.5109		490.741	14.1511	532.351	13.9491
491.075	14.1798	496.067	15.5467		491.075	14.1798	499.083	14.3754		491.075	14.1798	492.98	14.5176		491.075	14.1798	530.268	14.0611
489.505	14.3037	497.114	15.5174		489.505	14.3037	498.192	14.4816		489.505	14.3037	494.724	14.4697		489.505	14.3037	529.446	14.1266
490.486	14.2863	503.181	15.2367		490.486	14.2863	499.962	14.4489		490.486	14.2863	495.733	14.4355		490.486	14.2863	532.238	14.0136
490.586	14.3061	509.642	14.9378		490.586	14.3061	501.39	14.4177		490.586	14.3061	494.442	14.559		490.586	14.3061	530.741	14.0969
490.968	14.3131	516.823	14.6149		490.968	14.3131	504.895	14.2795		490.968	14.3131	494.638	14.5733		490.968	14.3131	531.243	14.0691
490.118	14.3792	523.338	14.3026		490.118	14.3792	506.057	14.2291		490.118	14.3792	495.906	14.5549		490.118	14.3792	530.756	14.105
491.036	14.3585	529.653	14.0202		491.036	14.3585	510.942	13.9773		491.036	14.3585	501.363	14.303		491.036	14.3585	532.745	14.0147
490.629	14.4037	531.127	13.9675		490.629	14.4037	515.246	13.7497		490.629	14.4037	506.4	14.0718		490.629	14.4037	531.21	14.1185
490.951	14.4206	534.359	13.8429		490.951	14.4206	518.318	13.5947		490.951	14.4206	512.859	13.7767		490.951	14.4206	530.938	14.1643
490.867	14.45	533.33	13.9048		490.867	14.45	521.262	13.4826		490.867	14.45	517.424	13.5804		490.867	14.45	528.997	14.2893
491.334	14.4554	533.223	13.9436		491.334	14.4554	525.927	13.2942		491.334	14.4554	523.918	13.3054		491.334	14.4554	532.732	14.1433
491.442	14.4909	531.907	14.0326		491.442	14.4909	528.322	13.2109		491.442	14.4909	525.658	13.2611		491.442	14.4909	533.202	14.1644
490.725	14.5723	528.875	14.2176		490.725	14.5723	531.076	13.1551		490.725	14.5723	525.814	13.2842		490.725	14.5723	532.582	14.2356
491.473	14.6045	525.25	14.3992		491.473	14.6045	535.398	13.0035		491.473	14.6045	526.055	13.3		491.473	14.6045	533.665	14.2158
490.273	14.72	525.539	14.394		490.273	14.72	534.541	13.0787		490.273	14.72	529.61	13.1502		490.273	14.72	536.154	14.1293
489.903	14.7811	525.641	14.3961		489.903	14.7811	533.07	13.1795		489.903	14.7811	528.386	13.2323		489.903	14.7811	532.981	14.315
490.031	14.7872	526.333	14.3745		490.031	14.7872	531.226	13.3149		490.031	14.7872	527.577	13.282		490.031	14.7872	530.987	14.4339
491.145	14.7411	529.299	14.2402		491.145	14.7411	529.364	13.4103		491.145	14.7411	527.694	13.3016		491.145	14.7411	532.249	14.4023
492.15	14.6789	531.074	14.173		492.15	14.6789	527.211	13.5219		492.15	14.6789	529.39	13.2463		492.15	14.6789	533.396	14.36
491.747	14.7286	533.176	14.0989		491.747	14.7286	530.12	13.3882		491.747	14.7286	528.002	13.3386		491.747	14.7286	532.198	14.452
491.506	14.7737	535.152	14.0141		491.506	14.7737	529.607	13.4241		491.506	14.7737	528.025	13.3613		491.506	14.7737	534.508	14.3442
490.113	14.8911	536.94	13.9565		490.113	14.8911	531.41	13.3379		490.113	14.8911	528.268	13.385		490.113	14.8911	536.917	14.2532
489.309	14.9801	534.736	14.0767		489.309	14.9801	532.293	13.3096		489.309	14.9801	529.141	13.3564		489.309	14.9801	538.167	14.2201
492.791	14.8501	535.992	14.0312		492.791	14.8501	531.878	13.3513		492.791	14.8501	527.002	13.4664		492.791	14.8501	538.285	14.2713
501.665	14.4252	536.313	14.0323		501.665	14.4252	530.283	13.4582		501.665	14.4252	527.521	13.4415		501.665	14.4252	540.659	14.1675
507.746	14.1238	536.513	14.0467		507.746	14.1238	530.621	13.4417		507.746	14.1238	527.865	13.4348		507.746	14.1238	540.997	14.1922
517.009	13.6754	538.422	13.9667		517.009	13.6754	529.81	13.5171		517.009	13.6754	528.385	13.417		517.009	13.6754	542.507	14.1573
524.204	13.3513	539.503	13.954		524.204	13.3513	527.841	13.6334		524.204	13.3513	531.402	13.3065		524.204	13.3513	540.733	14.2689
526.615	13.2501	538.694	14.0539		526.615	13.2501	529.369	13.6		526.615	13.2501	533.111	13.2429		526.615	13.2501	539.123	14.3813
525.703	13.3353	536.306	14.2126		525.703	13.3353	529.611	13.6157		525.703	13.3353	533.278	13.2677		525.703	13.3353	536.47	14.554
527.465	13.287	535.056	14.2824		527.465	13.287	529.114	13.6666		527.465	13.287	532.355	13.3471		527.465	13.287	535.868	14.624
525.842	13.3876	531.974	14.4335		525.842	13.3876	530.211	13.6135		525.842	13.3876	531.245	13.4352		525.842	13.3876	535.755	14.6658
526.323	13.3729	536.593	14.2226		526.323	13.3729	533.67	13.4589		526.323	13.3729	528.626	13.5758		526.323	13.3729	536.684	14.6673
525.831	13.428	535.362	14.2692		525.831	13.428	535.716	13.3528		525.831	13.428	528.302	13.6383		525.831	13.428	536.883	14.6768
524.561	13.484	537.375	14.1725		524.561	13.484	535.519	13.3836		524.561	13.484	527.351	13.7053		524.561	13.484	539.984	14.5584
524.373	13.516	538.476	14.146		524.373	13.516	537.888	13.2946		524.373	13.516	529.862	13.5955		524.373	13.516	540.922	14.5466
524.746	13.5473	540.957	14.0853		524.746	13.5473	535.373	13.4487		524.746	13.5473	530.487	13.5797		524.746	13.5473	539.331	14.6394
523.099	13.6439	538.589	14.2181		523.099	13.6439	534.467	13.5378		523.099	13.6439	529.934	13.6287		523.099	13.6439	539.823	14.6432
525.283	13.5601	540.924	14.1465		525.283	13.5601	532.559	13.6661		525.283	13.5601	530.122	13.6274		525.283	13.5601	539.535	14.7147
527.607	13.4797	541.214	14.1762		527.607	13.4797	535.54	13.5381		527.607	13.4797	532.55	13.5457		527.607	13.4797	540.176	14.715
526.741	13.5409	539.18	14.3258		526.741	13.5409	533.762	13.6561		526.741	13.5409	530.371	13.6693		526.741	13.5409	538.133	14.8498
526.29	13.5738	536.266	14.4912		526.29	13.5738	536.316	13.5565		526.29	13.5738	530.363	13.6991		526.29	13.5738	537.201	14.9216
527.495	13.5168	535.703	14.5573		527.495	13.5168	535.185	13.6025		527.495	13.5168	531.133	13.6924		527.495	13.5168	538.412	14.8919
527.26	13.5202	533.9	14.684		527.26	13.5202	535.09	13.6065		527.26	13.5202	528.5	13.8374		527.26	13.5202	539.347	14.8765
526.003	13.5946	530.957	14.8657		526.003	13.5946	532.042	13.7641		526.003	13.5946	526.719	13.9535		526.003	13.5946	539.178	14.9281
525.889	13.6105	532.287	14.8272		525.889	13.6105	531.607	13.8089		525.889	13.6105	528.695	13.8955		525.889	13.6105	540.24	14.9282
526.45	13.5964	534.714	14.748		526.45	13.5964	531.798	13.807		526.45	13.5964	530.395	13.8291		526.45	13.5964	541.958	14.8954
528.44	13.5391	534.554	14.7748		528.44	13.5391	531.947	13.827		528.44	13.5391	529.926	13.8858		528.44	13.5391	541.043	14.9802
527.349	13.6249	536.005	14.7349		527.349	13.6249	532.522	13.8206		527.349	13.6249	533.946	13.7271		527.349	13.6249	542.93	14.8959
529.563	13.5423	539.001	14.613		529.563	13.5423	532.813	13.8453		529.563	13.5423	535.481	13.6735		529.563	13.5423	541.335	15.018
531.147	13.4902	539.077	14.6314		531.147	13.4902	534.88	13.7741		531.147	13.4902	537.847	13.5833		531.147	13.4902	542.486	14.9561
532.323	13.4455	536.311	14.7958		532.323	13.4455	533.291	13.9043		532.323	13.4455	537.511	13.6333		532.323	13.4455	542.283	15.0121
533.883	13.3898	537.337	14.7456		533.883	13.3898	534.404	13.9307		533.883	13.3898	539.23	13.5675		533.883	13.3898	543.226	14.9989
535.003	13.3527	538.149	14.7296		535.003	13.3527	533.626	14.1014		535.003	13.3527	538.859	13.5976		535.003	13.3527	541.632	15.144
532.659	13.4773	537.575	14.7694		532.659	13.4773	536.33	14.0495		532.659	13.4773	539.784	13.5723		532.659	13.4773	541.631	15.1685
533.25	13.4712	538.597	14.7571		533.25	13.4712	536.625	14.1261		533.25	13.4712	537.656	13.6923		533.25	13.4712	539.633	15.3523
532.448	13.5424	540.519	14.6902		532.448	13.5424	538.895	14.1095		532.448	13.5424	539.214	13.6596		532.448	13.5424	538.381	15.4577
528.211	13.7829	539.163	14.8309		528.211	13.7829	537.49	14.2403		528.211	13.7829	538.819	13.7158		528.211	13.7829	537.258	15.5611
527.336	13.8418	539.817	14.8296		527.336	13.8418	536.994	14.2893		527.336	13.8418	539.542	13.7194		527.336	13.8418	536.505	15.6013
527.88	13.8598	539.698	14.8824		527.88	13.8598	534.706	14.4547		527.88	13.8598	539.005	13.7783		527.88	13.8598	536.073	15.6536
528.699	13.8356	539.649	14.9069		528.699	13.8356	532.295	14.6355		528.699	13.8356	540.241	13.7614		528.699	13.8356	536.404	15.6505
527.036	13.9369	539.648	14.9422		527.036	13.9369	533.824	14.6025		527.036	13.9369	538.375	13.8717		527.036	13.9369	537.399	15.6448
527.143	13.9395	541.57	14.8897		527.143	13.9395	535.584	14.5466		527.143	13.9395	539.069	13.8518		527.143	13.9395	537.348	15.6913
528.631	13.8926	539.745	15.0283		528.631	13.8926	537.063	14.5332		528.631	13.8926	537.765	13.9547		528.631	13.8926	538.434	15.7094
528.787	13.8901	540.653	15.025		528.787	13.8901	539.692	14.4467		528.787	13.8901	537.328	14.0096		528.787	13.8901	539.895	15.709
528.008	13.9524	539.65	15.1395		528.008	13.9524	542.894	14.2857		528.008	13.9524	536.214	14.0762		528.008	13.9524	541.807	15.6724
529.327	13.8966	540.922	15.1112		529.327	13.8966	540.789	14.3988		529.327	13.8966	536.908	14.053		529.327	13.8966	542.396	15.6839
530.92	13.8462	540.267	15.1716		530.92	13.8462	539.326	14.513		530.92	13.8462	536.836	14.0928		530.92	13.8462	545.739	15.5407
531.117	13.8521	539.326	15.2704		531.117	13.8521	541.233	14.4212		531.117	13.8521	538.785	14.0283		531.117	13.8521	551.849	15.2452
531.36	13.8819	537.943	15.3722		531.36	13.8819	539.426	14.5358		531.36	13.8819	539.286	14.0224		531.36	13.8819	558.995	14.9004
531.819	13.8751	539.622	15.3106		531.819	13.8751	539.361	14.599		531.819	13.8751	540.147	13.9967		531.819	13.8751	563.935	14.6616
534.53	13.7629	535.804	15.5531		534.53	13.7629	540.507	14.6017		534.53	13.7629	539.594	14.0704		534.53	13.7629	569.038	14.3906
533.363	13.8462	534.958	15.6582		533.363	13.8462	542.911	14.5451		533.363	13.8462	539.963	14.0886		533.363	13.8462	573.134	14.2118
533.6	13.8637	535.466	15.6589		533.6	13.8637	543.493	14.5594		533.6	13.8637	538.628	14.1972		533.6	13.8637	575.331	14.1226
531.359	14.0171	535.652	15.7087		531.359	14.0171	544.989	14.5385		531.359	14.0171	539.058	14.2209		531.359	14.0171	574.94	14.1741
529.369	14.1722	534.992	15.8004		529.369	14.1722	544.532	14.6061		529.369	14.1722	538.742	14.2899		529.369	14.1722	575.659	14.1682
527.755	14.2916	537.926	15.6983		527.755	14.2916	543.456	14.705		527.755	14.2916	539.32	14.2961		527.755	14.2916	575.506	14.2157
529.706	14.2252	537.632	15.757		529.706	14.2252	543.421	14.7205		529.706	14.2252	539.82	14.3026		529.706	14.2252	574.169	14.3297
529.253	14.2828	538.233	15.7172		529.253	14.2828	541.149	14.8589		529.253	14.2828	540.401	14.2679		529.253	14.2828	572.546	14.4559
532.876	14.0994	538.885	15.6977		532.876	14.0994	540.756	14.8857		532.876	14.0994	540.166	14.2981		532.876	14.0994	571.465	14.5297
534.852	14.0262	538.475	15.7381		534.852	14.0262	541.915	14.8588		534.852	14.0262	538.832	14.3944		534.852	14.0262	569.198	14.6788
534.398	14.0825	539.835	15.6969		534.398	14.0825	541.297	14.9177		534.398	14.0825	539.389	14.4003		534.398	14.0825	571.068	14.6176
533.56	14.1695	540.414	15.6966		533.56	14.1695	540.549	15.0123		533.56	14.1695	539.246	14.4191		533.56	14.1695	571.113	14.6199
533.013	14.2359	539.845	15.8252		533.013	14.2359	541.346	15.0212		533.013	14.2359	539.232	14.465		533.013	14.2359	569.358	14.7223
532.824	14.2733	539.514	15.9226		532.824	14.2733	541.521	15.077		532.824	14.2733	539.16	14.5023		532.824	14.2733	568.131	14.7959
531.575	14.372	539.233	16.0165		531.575	14.372	540.661	15.1633		531.575	14.372	540.738	14.4756		531.575	14.372	571.32	14.6511
533.157	14.3225	538.447	16.1029		533.157	14.3225	541.168	15.1925		533.157	14.3225	541.104	14.4745		533.157	14.3225	571.064	14.6902
532.704	14.3618	538.919	16.1328		532.704	14.3618	540.812	15.2323		532.704	14.3618	541.37	14.5298		532.704	14.3618	570.952	14.729
534.182	14.3227	539.85	16.1171		534.182	14.3227	541.903	15.2335		534.182	14.3227	540.383	14.6122		534.182	14.3227	575.175	14.5659
533.46	14.3975	542.512	16.0101		533.46	14.3975	541.224	15.2967		533.46	14.3975	540.255	14.6591		533.46	14.3975	577.658	14.4929
533.668	14.4159	545.838	15.8463		533.668	14.4159	540.839	15.381		533.668	14.4159	540.895	14.6438		533.668	14.4159	581.105	14.3498
531.117	14.5788	552.23	15.5448		531.117	14.5788	541.533	15.387		531.117	14.5788	541.817	14.6382		531.117	14.5788	585.7	14.1701
529.879	14.6892	558.727	15.2359		529.879	14.6892	542.68	15.3934		529.879	14.6892	543.989	14.5507		529.879	14.6892	591.357	13.9146
528.371	14.8253	563.261	15.0468		528.371	14.8253	542.213	15.4392		528.371	14.8253	546.866	14.4452		528.371	14.8253	593.147	13.8461
529.882	14.7785	567.106	14.8717		529.882	14.7785	542.048	15.4876		529.882	14.7785	551.629	14.2737		529.882	14.7785	599.917	13.5414
530.56	14.7681	570.13	14.7534		530.56	14.7681	541.667	15.5265		530.56	14.7681	555.782	14.1071		530.56	14.7681	599.605	13.5892
533.071	14.6808	570.632	14.7587		533.071	14.6808	542.632	15.4954		533.071	14.6808	559.936	13.959		533.071	14.6808	597.375	13.7229
536.096	14.5516	571.054	14.7663		536.096	14.5516	543.208	15.4813		536.096	14.5516	561.099	13.9315		536.096	14.5516	590.743	14.085
535.913	14.5631	573.363	14.6676		535.913	14.5631	546.261	15.3475		535.913	14.5631	562.222	13.9423		535.913	14.5631	587.866	14.2625
535.091	14.6301	572.852	14.7564		535.091	14.6301	550.889	15.1289		535.091	14.6301	562.22	13.9536		535.091	14.6301	579.703	14.6935
536.821	14.5845	572.252	14.8212		536.821	14.5845	555.902	14.9045		536.821	14.5845	561.295	14.0399		536.821	14.5845	575.541	14.941
535.684	14.6615	572.781	14.8279		535.684	14.6615	560.584	14.7225		535.684	14.6615	559.054	14.1592		535.684	14.6615	572.521	15.1323
535.947	14.6834	570.879	14.9448		535.947	14.6834	564.713	14.5506		535.947	14.6834	556.602	14.3263		535.947	14.6834	572.65	15.147
536.449	14.7057	571.754	14.9243		536.449	14.7057	567.8	14.4579		536.449	14.7057	555.7	14.3593		536.449	14.7057	570.798	15.2471
540.887	14.5266	571.799	14.9053		540.887	14.5266	569.005	14.444		540.887	14.5266	554.981	14.4079		540.887	14.5266	572.008	15.2012
540.67	14.5815	573.535	14.8351		540.67	14.5815	569.681	14.4336		540.67	14.5815	555.895	14.391		540.67	14.5815	570.735	15.2604
539.389	14.7117	572.544	14.9093		539.389	14.7117	570.234	14.4337		539.389	14.7117	556.764	14.3862		539.389	14.7117	573.843	15.0951
537.512	14.8633	576.976	14.713		537.512	14.8633	570.674	14.4445		537.512	14.8633	556.602	14.4149		537.512	14.8633	578.255	14.8721
536.953	14.9189	576.273	14.7932		536.953	14.9189	570.007	14.5029		536.953	14.9189	556.951	14.4459		536.953	14.9189	583.929	14.6208
532.024	15.214	581.652	14.5707		532.024	15.214	569.867	14.5435		532.024	15.214	556.955	14.4882		532.024	15.214	585.562	14.547
532.522	15.2112	584.779	14.4205		532.522	15.2112	569.483	14.603		532.522	15.2112	552.331	14.7496		532.522	15.2112	591.193	14.3039
535.24	15.094	587.906	14.2952		535.24	15.094	568.901	14.6487		535.24	15.094	548.891	14.9489		535.24	15.094	593.461	14.2204
541.675	14.7914	584.169	14.5053		541.675	14.7914	569.886	14.6021		541.675	14.7914	547.454	15.0679		541.675	14.7914	594.144	14.2295
549.489	14.4311	583.189	14.5527		549.489	14.4311	571.459	14.5512		549.489	14.4311	544.55	15.2782		549.489	14.4311	593.496	14.3066
554.769	14.2115	578.25	14.7947		554.769	14.2115	573.07	14.5008		554.769	14.2115	542.769	15.4124		554.769	14.2115	594.704	14.2832
561.086	13.9395	577.477	14.8639		561.086	13.9395	575.683	14.3805		561.086	13.9395	544.85	15.3522		561.086	13.9395	596.592	14.214
566.758	13.6847	578.406	14.8309		566.758	13.6847	576.408	14.3694		566.758	13.6847	545.733	15.3463		566.758	13.6847	598.999	14.131
564.884	13.8162	580.083	14.7439		564.884	13.8162	575.682	14.4255		564.884	13.8162	547.851	15.2616		564.884	13.8162	602.184	14.0205
565.33	13.8244	579.795	14.786		565.33	13.8244	574.389	14.513		565.33	13.8244	550.787	15.1095		565.33	13.8244	604.216	13.9205
568.165	13.7124	586.303	14.4904		568.165	13.7124	578.765	14.3361		568.165	13.7124	554.444	14.9396		568.165	13.7124	604.376	13.9385
567.219	13.7711	589.393	14.3786		567.219	13.7711	576.774	14.456		567.219	13.7711	555.778	14.8681		567.219	13.7711	601.713	14.0971
564.923	13.9164	588.939	14.4266		564.923	13.9164	576.344	14.4939		564.923	13.9164	554.767	14.9798		564.923	13.9164	597.012	14.3562
562.143	14.0781	592.519	14.2791		562.143	14.0781	576.174	14.5574		562.143	14.0781	555.471	14.9826		562.143	14.0781	594.665	14.4719
554.88	14.4774	597.006	14.0563		554.88	14.4774	575.413	14.6354		554.88	14.4774	557.746	14.9153		554.88	14.4774	592.653	14.5866
548.708	14.8067	597.763	14.0297		548.708	14.8067	569.996	14.9291		548.708	14.8067	556.184	15.0383		548.708	14.8067	592.461	14.6229
543.642	15.108	596.582	14.083		543.642	15.108	573.641	14.7774		543.642	15.108	558.805	14.9828		543.642	15.108	594.484	14.5424
541.602	15.2538	599.612	13.9371		541.602	15.2538	576.006	14.6832		541.602	15.2538	564.612	14.7139		541.602	15.2538	597.462	14.4235
546.889	14.9902	601.743	13.8738		546.889	14.9902	576.405	14.669		546.889	14.9902	567.509	14.6128		546.889	14.9902	601.043	14.278
553.094	14.6862	605.706	13.7242		553.094	14.6862	577.991	14.6118		553.094	14.6862	568.515	14.6021		553.094	14.6862	604.173	14.1465
558.182	14.4505	607.312	13.712		558.182	14.4505	579.261	14.5572		558.182	14.4505	569.756	14.5795		558.182	14.4505	608.641	13.9538
562.166	14.2641	612.058	13.5251		562.166	14.2641	576.379	14.7101		562.166	14.2641	569.556	14.6051		562.166	14.2641	611.422	13.8556
567.498	13.9958	613.38	13.4993		567.498	13.9958	574.266	14.8493		567.498	13.9958	569.115	14.645		567.498	13.9958	613.796	13.765
568.107	14.011	615.199	13.4081		568.107	14.011	574.025	14.8948		568.107	14.011	569.86	14.6383		568.107	14.011	614.423	13.7677
570.188	13.9403	616.583	13.3521		570.188	13.9403	573.964	14.9167		570.188	13.9403	571.388	14.5923		570.188	13.9403	615.308	13.766
574.057	13.7676	618.258	13.2582		574.057	13.7676	574.014	14.9298		574.057	13.7676	571.799	14.5975		574.057	13.7676	615.104	13.8132
579.107	13.5351	617.629	13.3047		579.107	13.5351	577.863	14.7664		579.107	13.5351	574.426	14.4915		579.107	13.5351	612.381	13.9716
581.861	13.4373	618.262	13.2945		581.861	13.4373	583.785	14.4885		581.861	13.4373	578.36	14.3421		581.861	13.4373	614.286	13.9091
583.38	13.3701	619.12	13.2764		583.38	13.3701	588.329	14.2801		583.38	13.3701	582.29	14.1553		583.38	13.3701	614.642	13.924
581.25	13.497	618.683	13.3302		581.25	13.497	590.896	14.1676		581.25	13.497	582.278	14.1729		581.25	13.497	615.13	13.9432
577.434	13.7037	617.376	13.4154		577.434	13.7037	595.826	13.9526		577.434	13.7037	583.219	14.1506		577.434	13.7037	615.204	13.9497
572.951	13.9712	616.862	13.4629		572.951	13.9712	597.508	13.8949		572.951	13.9712	584.429	14.1152		572.951	13.9712	617.079	13.9003
572.386	14.0327	619.452	13.3874		572.386	14.0327	596.097	14.0049		572.386	14.0327	585.621	14.065		572.386	14.0327	616.555	13.9481
571.55	14.1274	618.854	13.4316		571.55	14.1274	592.654	14.221		571.55	14.1274	585.029	14.1116		571.55	14.1274	616.534	13.9605
575.063	13.9804	619.509	13.3832		575.063	13.9804	590.834	14.35		575.063	13.9804	586.323	14.0715		575.063	13.9804	614.418	14.0655
576.274	13.9574	619.609	13.3764		576.274	13.9574	588.635	14.4958		576.274	13.9574	589.165	13.9221		576.274	13.9574	613.337	14.1291
577.021	13.9093	620.289	13.3431		577.021	13.9093	583.406	14.7967		577.021	13.9093	585.426	14.1486		577.021	13.9093	613.695	14.121
577.72	13.8783	615.176	13.5331		577.72	13.8783	580.218	14.9877		577.72	13.8783	580.601	14.4138		577.72	13.8783	610.407	14.2899
583.312	13.6107	616.584	13.4856		583.312	13.6107	580.135	15.0272		583.312	13.6107	581.491	14.4143		583.312	13.6107	608.964	14.4036
583.669	13.6252	614.563	13.5984		583.669	13.6252	579.796	15.0611		583.669	13.6252	583.703	14.3304		583.669	13.6252	610.651	14.3443
590.03	13.3527	613.164	13.6711		590.03	13.3527	576.189	15.2733		590.03	13.3527	582.81	14.4262		590.03	13.3527	611.838	14.3225
596.847	13.071	613.741	13.6784		596.847	13.071	575.75	15.3491		596.847	13.071	586.723	14.2356		596.847	13.071	612.927	14.2868
600.082	12.9612	615.537	13.6587		600.082	12.9612	578.258	15.2515		600.082	12.9612	587.446	14.2167		600.082	12.9612	612.943	14.3197
600.007	12.9744	612.419	13.804		600.007	12.9744	580.737	15.1448		600.007	12.9744	587.009	14.2522		600.007	12.9744	612.735	14.3358
598.665	13.048	613.788	13.7556		598.665	13.048	584.926	14.9752		598.665	13.048	587.447	14.2372		598.665	13.048	612.675	14.3605
592.532	13.332	614.783	13.7297		592.532	13.332	591.884	14.66		592.532	13.332	589.48	14.1692		592.532	13.332	612.976	14.376
584.211	13.7409	613.259	13.7907		584.211	13.7409	602.133	14.1702		584.211	13.7409	589.329	14.1954		584.211	13.7409	612.611	14.4181
578.237	14.0337	613.839	13.7688		578.237	14.0337	608.092	13.8882		578.237	14.0337	593.564	14.0138		578.237	14.0337	616.394	14.2615
572.306	14.3545	614.484	13.7695		572.306	14.3545	611.924	13.7127		572.306	14.3545	593.368	14.0407		572.306	14.3545	616.958	14.2733
570.571	14.4675	614.471	13.8205		570.571	14.4675	614.75	13.5844		570.571	14.4675	595.057	14.0091		570.571	14.4675	618.043	14.2368
574.043	14.3359	615.163	13.8409		574.043	14.3359	615.797	13.5399		574.043	14.3359	595.246	14.0041		574.043	14.3359	617.985	14.275
574.065	14.3692	615.193	13.8941		574.065	14.3692	613.916	13.637		574.065	14.3692	599.671	13.8235		574.065	14.3692	618.327	14.2908
575.805	14.2849	614.112	13.9539		575.805	14.2849	612.353	13.7292		575.805	14.2849	601.98	13.7093		575.805	14.2849	616.177	14.4329
575.689	14.3187	614.242	13.9723		575.689	14.3187	612.23	13.7509		575.689	14.3187	605.403	13.5818		575.689	14.3187	620.933	14.2364
574.817	14.3757	613.582	14.0076		574.817	14.3757	612.405	13.7548		574.817	14.3757	607.252	13.4882		574.817	14.3757	624.623	14.127
571.91	14.5333	614.376	13.9898		571.91	14.5333	612.033	13.8052		571.91	14.5333	610.985	13.3312		571.91	14.5333	627.856	13.9864
575.881	14.3332	614.483	14.0074		575.881	14.3332	612.321	13.8093		575.881	14.3332	608.721	13.4541		575.881	14.3332	628.005	14.0082
575.442	14.384	615.189	14.0015		575.442	14.384	612.628	13.819		575.442	14.384	607.627	13.5407		575.442	14.384	628.007	14.0379
584.604	13.9617	615.621	14.0075		584.604	13.9617	613.86	13.8102		584.604	13.9617	609.306	13.4674		584.604	13.9617	623.549	14.2712
594.701	13.5115	614.54	14.1026		594.701	13.5115	613.524	13.8499		594.701	13.5115	608.464	13.5295		594.701	13.5115	619.684	14.4706
596.972	13.4053	613.372	14.1787		596.972	13.4053	617.004	13.6993		596.972	13.4053	607.094	13.5945		596.972	13.4053	616.009	14.6923
599.06	13.3388	614.784	14.123		599.06	13.3388	618.862	13.6255		599.06	13.3388	608.83	13.525		599.06	13.3388	615.4	14.7524
600.832	13.2878	616.399	14.0768		600.832	13.2878	624.248	13.3954		600.832	13.2878	609.731	13.506		600.832	13.2878	616.127	14.7459
595.835	13.5375	614.382	14.2033		595.835	13.5375	627.839	13.2111		595.835	13.5375	609.737	13.5341		595.835	13.5375	616.332	14.766
591.96	13.7288	613.813	14.2443		591.96	13.7288	632.294	13.0312		591.96	13.7288	612.037	13.4448		591.96	13.7288	614.877	14.8873
593.071	13.7107	613.545	14.2673		593.071	13.7107	635.53	12.895		593.071	13.7107	612.526	13.4432		593.071	13.7107	616.479	14.8419
590.469	13.8595	611.613	14.3761		590.469	13.8595	636.357	12.8941		590.469	13.8595	614.291	13.3803		590.469	13.8595	615.667	14.9153
590.609	13.88	609.933	14.4958		590.609	13.88	634.828	12.9769		590.609	13.88	616.346	13.3045		590.609	13.88	614.349	15.0032
593.738	13.7581	612.967	14.3953		593.738	13.7581	634.165	13.0413		593.738	13.7581	617.203	13.2771		593.738	13.7581	613.825	15.0623
596.468	13.6682	617.891	14.1997		596.468	13.6682	630.116	13.2549		596.468	13.6682	615.111	13.3889		596.468	13.6682	614.974	15.0141
598.319	13.6234	621.9	14.0674		598.319	13.6234	625.557	13.4951		598.319	13.6234	616.073	13.377		598.319	13.6234	617.845	14.899
603.266	13.4053	626.364	13.8888		603.266	13.4053	624.383	13.5189		603.266	13.4053	615.634	13.4201		603.266	13.4053	621.516	14.737
607.658	13.2243	631.709	13.6625		607.658	13.2243	620.683	13.6845		607.658	13.2243	615.28	13.4407		607.658	13.2243	627.938	14.4557
608.875	13.1895	636.743	13.4531		608.875	13.1895	618.437	13.7639		608.875	13.1895	614.859	13.4656		608.875	13.1895	634.279	14.1954
608.138	13.236	639.543	13.3551		608.138	13.236	619.127	13.7223		608.138	13.236	615.554	13.4227		608.138	13.236	640.009	13.9751
609.528	13.1778	640.847	13.3155		609.528	13.1778	619.354	13.6948		609.528	13.1778	615.086	13.4501		609.528	13.1778	639.951	14.0209
612.022	13.0964	642.758	13.2655		612.022	13.0964	617.377	13.8018		612.022	13.0964	613.097	13.5516		612.022	13.0964	642.287	13.9654
610.838	13.1615	642.876	13.2833		610.838	13.1615	617.895	13.8051		610.838	13.1615	612.849	13.5969		610.838	13.1615	642.453	14.0138
608.771	13.2742	642.976	13.3028		608.771	13.2742	617.883	13.8519		608.771	13.2742	613.286	13.6126		608.771	13.2742	641.775	14.0674
610.011	13.2449	643.011	13.3189		610.011	13.2449	617.41	13.9116		610.011	13.2449	614.531	13.6579		610.011	13.2449	641.822	14.0702
608.369	13.3368	642.184	13.3718		608.369	13.3368	616.724	13.9718		608.369	13.3368	615.163	13.7331		608.369	13.3368	642.658	14.0537
607.733	13.3946	643.525	13.3551		607.733	13.3946	618.443	13.9486		607.733	13.3946	620.666	13.5759		607.733	13.3946	642.189	14.0965
608.45	13.3913	644.912	13.3465		608.45	13.3913	618.015	13.9867		608.45	13.3913	624.883	13.4851		608.45	13.3913	641.405	14.1358
612.563	13.2244	644.744	13.3714		612.563	13.2244	617.645	14.0238		612.563	13.2244	628.861	13.415		612.563	13.2244	641.706	14.1325
610.966	13.2917	645.343	13.3764		610.966	13.2917	617.699	14.0252		610.966	13.2917	631.663	13.3397		610.966	13.2917	638.832	14.2867
613.37	13.2021	644.974	13.4126		613.37	13.2021	617.306	14.0811		613.37	13.2021	636.588	13.144		613.37	13.2021	640.305	14.2251
614.052	13.1801	642.903	13.5047		614.052	13.1801	617.022	14.1159		614.052	13.1801	635.213	13.2498		614.052	13.1801	641.271	14.1921
615.222	13.1363	641.506	13.5541		615.222	13.1363	616.254	14.1798		615.222	13.1363	632.943	13.3809		615.222	13.1363	639.848	14.2777
612.58	13.275	641.086	13.5909		612.58	13.275	616.445	14.1967		612.58	13.275	631.977	13.4397		612.58	13.275	638.45	14.3868
612.913	13.2997	638.365	13.7278		612.913	13.2997	615.186	14.2668		612.913	13.2997	632.086	13.4483		612.913	13.2997	639.221	14.3792
612.703	13.3459	639.343	13.7134		612.703	13.3459	613.538	14.3679		612.703	13.3459	632.579	13.4493		612.703	13.3459	636.719	14.5561
609.864	13.5053	641.207	13.6643		609.864	13.5053	612.587	14.4411		609.864	13.5053	633.581	13.4198		609.864	13.5053	635.194	14.6457
607.557	13.6337	641.11	13.7017		607.557	13.6337	613.489	14.4375		607.557	13.6337	636.685	13.2823		607.557	13.6337	636.044	14.6221
608.634	13.6014	640.432	13.7597		608.634	13.6014	612.816	14.4986		608.634	13.6014	637.773	13.2443		608.634	13.6014	636.466	14.6159
609.876	13.5494	641.158	13.7594		609.876	13.5494	613.454	14.5183		609.876	13.5494	637.05	13.2983		609.876	13.5494	638.559	14.5426
610.012	13.5666	640.78	13.7873		610.012	13.5666	614.61	14.4885		610.012	13.5666	636.531	13.3356		610.012	13.5666	640.299	14.4694
610	13.5878	639.31	13.8707		610	13.5878	615.04	14.4792		610	13.5878	637.167	13.3256		610	13.5878	640.466	14.4758
611.967	13.5137	639.998	13.8649		611.967	13.5137	615.48	14.4798		611.967	13.5137	636.986	13.3626		611.967	13.5137	640.48	14.5204
610.613	13.6027	640.763	13.8494		610.613	13.6027	616.315	14.45		610.613	13.6027	636.131	13.4044		610.613	13.6027	642.94	14.4398
608.163	13.7474	645.068	13.6526		608.163	13.7474	617.722	14.4		608.163	13.7474	637.264	13.3828		608.163	13.7474	641.359	14.553
607.171	13.8159	645.944	13.638		607.171	13.8159	619.273	14.3506		607.171	13.8159	636.277	13.4588		607.171	13.8159	640.423	14.6271
609.198	13.7188	646.08	13.6407		609.198	13.7188	620.745	14.327		609.198	13.7188	636.27	13.4762		609.198	13.7188	640.094	14.6999
609.323	13.7431	648.63	13.5431		609.323	13.7431	623.942	14.2173		609.323	13.7431	634.504	13.5653		609.323	13.7431	640.816	14.6914
610.118	13.7428	647.171	13.6401		610.118	13.7428	628.298	14.0617		610.118	13.7428	631.054	13.7654		610.118	13.7428	640.468	14.7271
613.297	13.6266	644.72	13.7777		613.297	13.6266	632.939	13.8897		613.297	13.6266	627.772	13.9191		613.297	13.6266	640.584	14.7496
614.135	13.6106	643.775	13.8531		614.135	13.6106	637.125	13.7473		614.135	13.6106	626.649	13.9745		614.135	13.6106	642.069	14.7
612.782	13.7206	643.858	13.8908		612.782	13.7206	639.92	13.6489		612.782	13.7206	627.987	13.9285		612.782	13.7206	643.091	14.6929
612.784	13.7561	641.177	14.0434		612.784	13.7561	640.296	13.6457		612.784	13.7561	631.764	13.7809		612.784	13.7561	643.047	14.7138
614.272	13.7124	642.406	14.0233		614.272	13.7124	639.919	13.7122		614.272	13.7124	636.928	13.5673		614.272	13.7124	641.486	14.8251
613.1	13.8043	641.925	14.09		613.1	13.8043	638.829	13.8012		613.1	13.8043	640.639	13.4304		613.1	13.8043	640.951	14.8784
614.52	13.7694	643.027	14.0796		614.52	13.7694	639.925	13.7648		614.52	13.7694	643.352	13.3351		614.52	13.7694	641.192	14.9086
619.152	13.5834	642.095	14.1415		619.152	13.5834	638.558	13.848		619.152	13.5834	643.559	13.354		619.152	13.5834	642.152	14.872
622.561	13.4528	641.733	14.1817		622.561	13.4528	635.535	14.0311		622.561	13.4528	641.753	13.4702		622.561	13.4528	644.032	14.8234
623.887	13.4147	642.865	14.148		623.887	13.4147	632.974	14.1484		623.887	13.4147	641.579	13.4999		623.887	13.4147	642.705	14.9405
628.428	13.2178	642.161	14.1935		628.428	13.2178	631.342	14.2414		628.428	13.2178	642.231	13.5049		628.428	13.2178	643.306	14.9578
631.213	13.1169	642.109	14.2352		631.213	13.1169	628.508	14.3842		631.213	13.1169	642.7	13.529		631.213	13.1169	642.7	15.0113
626.802	13.356	644.687	14.1688		626.802	13.356	630.276	14.3081		626.802	13.356	642.892	13.5525		626.802	13.356	641.606	15.1101
624.057	13.5019	646.084	14.142		624.057	13.5019	635.071	14.0998		624.057	13.5019	645.229	13.4712		624.057	13.5019	638.951	15.2805
621.537	13.6472	647.01	14.1474		621.537	13.6472	638.228	13.9866		621.537	13.6472	646.283	13.4479		621.537	13.6472	639.815	15.2598
623.322	13.611	647	14.2014		623.322	13.611	641.193	13.8732		623.322	13.611	646.969	13.4435		623.322	13.611	640.168	15.2657
623.522	13.617	647.388	14.2063		623.522	13.617	642.407	13.8435		623.522	13.617	645.564	13.5354		623.522	13.617	641.733	15.2221
626.743	13.4816	644.946	14.3341		626.743	13.4816	642.469	13.885		626.743	13.4816	645.335	13.568		626.743	13.4816	640.913	15.2944
628.234	13.4249	643.531	14.4285		628.234	13.4249	642.019	13.9274		628.234	13.4249	642.037	13.7446		628.234	13.4249	643.316	15.2031
632.674	13.2364	642.844	14.4935		632.674	13.2364	643.319	13.8861		632.674	13.2364	641.521	13.7925		632.674	13.2364	644.574	15.1852
631.546	13.3018	642.035	14.5735		631.546	13.3018	643.174	13.9065		631.546	13.3018	641.342	13.8336		631.546	13.3018	645.369	15.1815
631.535	13.3261	640.547	14.687		631.535	13.3261	642.638	13.9483		631.535	13.3261	642.027	13.8029		631.535	13.3261	644.771	15.249
633.358	13.2562	642.357	14.6306		633.358	13.2562	642.871	13.9576		633.358	13.2562	644.542	13.72		633.358	13.2562	646.054	15.2336
635.626	13.1931	644.631	14.5679		635.626	13.1931	641.756	14.0448		635.626	13.1931	645.7	13.6782		635.626	13.1931	646.471	15.2568
633.948	13.3005	644.264	14.607		633.948	13.3005	641.467	14.0838		633.948	13.3005	644.469	13.7586		633.948	13.3005	645.127	15.3437
633.629	13.329	646.4	14.5175		633.629	13.329	641.42	14.1226		633.629	13.329	643.272	13.8179		633.629	13.329	644.98	15.4119
634.722	13.2955	649.693	14.3737		634.722	13.2955	643.327	14.0799		634.722	13.2955	645.054	13.7507		634.722	13.2955	644.033	15.4836
634.95	13.3208	648.687	14.4564		634.95	13.3208	642.418	14.1296		634.95	13.3208	642.372	13.8813		634.95	13.3208	642.832	15.5697
635.854	13.3013	648.995	14.4385		635.854	13.3013	642.459	14.1551		635.854	13.3013	642.382	13.9237		635.854	13.3013	641.931	15.639
638.06	13.2315	650.23	14.4194		638.06	13.2315	640.382	14.2803		638.06	13.2315	642.571	13.9365		638.06	13.2315	642.086	15.6726
636.468	13.3359	650.161	14.4665		636.468	13.3359	639.863	14.3423		636.468	13.3359	643.612	13.924		636.468	13.3359	642.76	15.6863
635.419	13.4272	648.861	14.5774		635.419	13.4272	638.894	14.4166		635.419	13.4272	642.239	14.0353		635.419	13.4272	642.048	15.7595
634.971	13.4374	650.835	14.5228		634.971	13.4374	641.261	14.3525		634.971	13.4374	641.976	14.1013		634.971	13.4374	643.219	15.7543
634.113	13.4955	653.485	14.4682		634.113	13.4955	642.364	14.3292		634.113	13.4955	643.118	14.0699		634.113	13.4955	643.444	15.8126
634.495	13.4943	654.515	14.4581		634.495	13.4943	642.942	14.3161		634.495	13.4943	643.114	14.1017		634.495	13.4943	646.148	15.7202
637.315	13.3894	655.578	14.424		637.315	13.3894	643.59	14.302		637.315	13.3894	642.427	14.1572		637.315	13.3894	646.877	15.7002
637.284	13.4086	656.916	14.3837		637.284	13.4086	643.591	14.3147		637.284	13.4086	641.439	14.2145		637.284	13.4086	647.325	15.7264
639.41	13.3698	656.424	14.4298		639.41	13.3698	642.013	14.4196		639.41	13.3698	641.816	14.2194		639.41	13.3698	647.7	15.7311
639.193	13.4006	653.583	14.579		639.193	13.4006	642.402	14.4273		639.193	13.4006	641.348	14.263		639.193	13.4006	647.505	15.744
638.658	13.4535	652.223	14.6825		638.658	13.4535	644.003	14.4017		638.658	13.4535	641.71	14.2755		638.658	13.4535	643.725	15.9838
638.367	13.4885	652.191	14.7353		638.367	13.4885	644.929	14.3861		638.367	13.4885	641.932	14.3037		638.367	13.4885	641.965	16.1016
638.121	13.5153	652.763	14.7748		638.121	13.5153	645.461	14.3954		638.121	13.5153	641.834	14.3497		638.121	13.5153	641.738	16.1945
635.219	13.6687	651.54	14.8905		635.219	13.6687	645.891	14.4121		635.219	13.6687	641.614	14.3804		635.219	13.6687	640.752	16.2979
635.565	13.6692	651.824	14.9386		635.565	13.6692	645.307	14.4768		635.565	13.6692	641.002	14.4567		635.565	13.6692	640.031	16.4207
635.898	13.6831	652.046	14.9604		635.898	13.6831	644.777	14.5157		635.898	13.6831	642.273	14.4599		635.898	13.6831	643.48	16.2582
636.956	13.6691	651.434	15.0318		636.956	13.6691	645.839	14.4802		636.956	13.6691	642.022	14.5056		636.956	13.6691	647.544	16.0845
639.589	13.578	649.631	15.1262		639.589	13.578	645.718	14.517		639.589	13.578	643.319	14.4702		639.589	13.578	649.636	15.9867
641.675	13.5138	650.537	15.105		641.675	13.5138	645.693	14.5335		641.675	13.5138	645.628	14.4029		641.675	13.5138	650.252	15.9947
642.35	13.5129	648.947	15.2156		642.35	13.5129	647.552	14.4619		642.35	13.5129	646.104	14.3974		642.35	13.5129	651.934	15.9286
642.373	13.5271	649.561	15.2457		642.373	13.5271	647.528	14.4984		642.373	13.5271	645.012	14.4515		642.373	13.5271	650.611	16.0744
641.561	13.5778	649.927	15.2724		641.561	13.5778	645.231	14.6535		641.561	13.5778	645.648	14.4451		641.561	13.5778	646.511	16.3694
640.147	13.6719	649.774	15.3293		640.147	13.6719	645.559	14.6654		640.147	13.6719	645.695	14.4986		640.147	13.6719	653.889	16.0219
640.219	13.6916	654.088	15.1676		640.219	13.6916	644.933	14.7146		640.219	13.6916	644.315	14.5997		640.219	13.6916	662.435	15.6166
639.383	13.779	658.508	14.9737		639.383	13.779	644.482	14.7525		639.383	13.779	643.112	14.7058		639.383	13.779	669.026	15.307
638.542	13.8412	659.5	14.9525		638.542	13.8412	645.113	14.7537		638.542	13.8412	644.194	14.6932		638.542	13.8412	678.157	14.8468
637.357	13.9238	660.004	14.9647		637.357	13.9238	646.239	14.7123		637.357	13.9238	645.181	14.6736		637.357	13.9238	688.819	14.3109
634.888	14.057	659.205	15.0362		634.888	14.057	646.773	14.7216		634.888	14.057	644.728	14.7065		634.888	14.057	688.479	14.3698
635.169	14.0784	656.071	15.2343		635.169	14.0784	645.532	14.8291		635.169	14.0784	643.092	14.8129		635.169	14.0784	689.499	14.3321
636.89	14.0185	653.649	15.4285		636.89	14.0185	646.191	14.8432		636.89	14.0185	646.147	14.6906		636.89	14.0185	689.311	14.3629
638.077	14.0249	651.766	15.533		638.077	14.0249	645.695	14.911		638.077	14.0249	646.286	14.7016		638.077	14.0249	687.709	14.4658
639.767	14.0229	650.149	15.6531		639.767	14.0229	644.866	14.9883		639.767	14.0229	645.147	14.7958		639.767	14.0229	683.824	14.6644
641.657	14.0161	651.149	15.6793		641.657	14.0161	643.626	15.0759		641.657	14.0161	645.436	14.8395		641.657	14.0161	684.63	14.6365
642.945	14.0303	656.243	15.4758		642.945	14.0303	645.436	15.0138		642.945	14.0303	649.48	14.6872		642.945	14.0303	683.939	14.7077
642.918	14.1027	661.062	15.2585		642.918	14.1027	644.181	15.0998		642.918	14.1027	648.674	14.7725		642.918	14.1027	685.205	14.6667
643.35	14.1386	669.85	14.8719		643.35	14.1386	645.303	15.066		643.35	14.1386	647.738	14.8433		643.35	14.1386	687.447	14.5817
642.438	14.2309	679.993	14.417		642.438	14.2309	646.557	15.0586		642.438	14.2309	649.115	14.8228		642.438	14.2309	689.153	14.5283
642.301	14.2729	689.394	13.9663		642.301	14.2729	646.431	15.0748		642.301	14.2729	648.734	14.8669		642.301	14.2729	687.618	14.6175
640.722	14.3654	691.624	13.8753		640.722	14.3654	647.482	15.0731		640.722	14.3654	646.235	15.0066		640.722	14.3654	687.341	14.6289
641.371	14.3652	694.154	13.7921		641.371	14.3652	648.007	15.1025		641.371	14.3652	645.792	15.0467		641.371	14.3652	687.941	14.6154
641.162	14.4173	699.573	13.602		641.162	14.4173	646.293	15.2217		641.162	14.4173	646.084	15.0765		641.162	14.4173	685.76	14.7306
640.471	14.4914	704.67	13.4193		640.471	14.4914	645.512	15.2831		640.471	14.4914	644.746	15.1832		640.471	14.4914	685.988	14.7345
641.173	14.5066	708.567	13.2751		641.173	14.5066	646.513	15.3156		641.173	14.5066	646.409	15.1468		641.173	14.5066	687.613	14.6788
643.607	14.444	713.942	13.0715		643.607	14.444	644.295	15.4458		643.607	14.444	647.154	15.1571		643.607	14.444	689.423	14.6467
643.254	14.5101	718.4	12.9005		643.254	14.5101	645.699	15.3929		643.254	14.5101	647.519	15.1863		643.254	14.5101	689.929	14.6536
642.876	14.5448	717.495	12.9754		642.876	14.5448	647.653	15.3308		642.876	14.5448	647.32	15.26		642.876	14.5448	694.114	14.4928
643.78	14.5044	717.947	12.9715		643.78	14.5044	649.909	15.2639		643.78	14.5044	647.309	15.2953		643.78	14.5044	699.535	14.2632
644.3	14.4946	719.467	12.9442		644.3	14.4946	651.731	15.1908		644.3	14.4946	647.528	15.308		644.3	14.4946	702.988	14.1359
641.847	14.63	719.511	12.9666		641.847	14.63	656.502	15.0174		641.847	14.63	648.715	15.2783		641.847	14.63	704.42	14.0658
640.553	14.7018	720.439	12.9499		640.553	14.7018	657.988	15.0089		640.553	14.7018	650.795	15.1774		640.553	14.7018	706.482	13.9948
642.213	14.6674	720.861	12.9099		642.213	14.6674	661.61	14.88		642.213	14.6674	652.785	15.0978		642.213	14.6674	708.728	13.8891
643.509	14.6765	718.762	12.9893		643.509	14.6765	662.688	14.8501		643.509	14.6765	652.706	15.1315		643.509	14.6765	707.07	13.9784
645.797	14.6038	715.464	13.1123		645.797	14.6038	664.852	14.7751		645.797	14.6038	652.573	15.1865		645.797	14.6038	704.777	14.1114
646.097	14.6587	711.057	13.2934		646.097	14.6587	665.952	14.7441		646.097	14.6587	653.373	15.2052		646.097	14.6587	702.651	14.2279
647.664	14.6366	707.584	13.4194		647.664	14.6366	664.459	14.8363		647.664	14.6366	652.894	15.3076		647.664	14.6366	700.013	14.3604
647.557	14.6748	704.593	13.5666		647.557	14.6748	662.224	15.0027		647.557	14.6748	652.048	15.4101		647.557	14.6748	695.531	14.6068
647.746	14.6745	701.52	13.727		647.746	14.6745	659.899	15.1605		647.746	14.6745	652.98	15.4182		647.746	14.6745	694.946	14.6655
647.62	14.7277	701.141	13.7654		647.62	14.7277	656.139	15.3717		647.62	14.7277	652.218	15.4916		647.62	14.7277	696.484	14.5803
648.225	14.7229	701.087	13.8045		648.225	14.7229	654.215	15.4976		648.225	14.7229	653.158	15.4645		648.225	14.7229	699.164	14.4708
648.426	14.7273	698.233	13.9567		648.426	14.7273	653.094	15.5903		648.426	14.7273	652.142	15.5432		648.426	14.7273	699.169	14.4926
648.31	14.7611	696.974	14.0188		648.31	14.7611	653.894	15.559		648.31	14.7611	652.712	15.525		648.31	14.7611	697.731	14.5562
647.984	14.8229	696.149	14.0628		647.984	14.8229	656.641	15.441		647.984	14.8229	651.619	15.5941		647.984	14.8229	695.773	14.6441
645.147	15.0042	694.412	14.1352		645.147	15.0042	659.271	15.3647		645.147	15.0042	651.15	15.6553		645.147	15.0042	692.892	14.8216
645.962	15.0223	693.506	14.1956		645.962	15.0223	659.125	15.4168		645.962	15.0223	648.163	15.8459		645.962	15.0223	689.335	15.0193
645.132	15.1365	695.554	14.1182		645.132	15.1365	658.643	15.4683		645.132	15.1365	650.775	15.7385		645.132	15.1365	688.685	15.0542
646.904	15.0978	694.955	14.1756		646.904	15.0978	656.557	15.6083		646.904	15.0978	656.064	15.5106		646.904	15.0978	689.4	15.0519
654.585	14.7529	696.971	14.1051		654.585	14.7529	655.002	15.7284		654.585	14.7529	663.12	15.1759		654.585	14.7529	689.96	15.0501
663.457	14.3369	702.032	13.9438		663.457	14.3369	654.842	15.7642		663.457	14.3369	670.733	14.8155		663.457	14.3369	691.797	14.9778
671.811	13.9559	705.78	13.7992		671.811	13.9559	657.032	15.6994		671.811	13.9559	678.696	14.4328		671.811	13.9559	693.917	14.8905
677.219	13.6902	708.647	13.7023		677.219	13.6902	664.113	15.3802		677.219	13.6902	683.144	14.244		677.219	13.6902	697.744	14.7391
683.096	13.4275	711.907	13.582		683.096	13.4275	668.77	15.1802		683.096	13.4275	684.308	14.2165		683.096	13.4275	703.01	14.5299
678.901	13.6643	712.06	13.6203		678.901	13.6643	675.064	14.91		678.901	13.6643	685.103	14.2204		678.901	13.6643	704.051	14.5169
672.354	14.0222	707.297	13.8533		672.354	14.0222	681.069	14.6494		672.354	14.0222	685.488	14.2259		672.354	14.0222	706.213	14.4399
663.273	14.4611	704.599	13.9847		663.273	14.4611	686.602	14.3868		663.273	14.4611	686.442	14.2216		663.273	14.4611	706.176	14.5039
660.589	14.6433	701.89	14.1351		660.589	14.6433	688.88	14.3148		660.589	14.6433	687.246	14.2213		660.589	14.6433	704.526	14.6173
656.68	14.8608	699.588	14.2556		656.68	14.8608	693.033	14.1297		656.68	14.8608	687.548	14.2318		656.68	14.8608	703.575	14.6955
653.685	15.0368	700.975	14.2117		653.685	15.0368	692.594	14.1723		653.685	15.0368	687.846	14.2266		653.685	15.0368	704.446	14.6905
654.166	15.0254	702.15	14.1556		654.166	15.0254	692.075	14.2291		654.166	15.0254	688.03	14.2562		654.166	15.0254	704.65	14.7245
654.131	15.0762	708.15	13.9339		654.131	15.0762	692.558	14.2218		654.131	15.0762	687.721	14.2904		654.131	15.0762	707.997	14.5789
653.443	15.1218	711.734	13.8138		653.443	15.1218	692.847	14.2357		653.443	15.1218	688.705	14.2662		653.443	15.1218	710.205	14.4889
651.093	15.2746	712.875	13.79		651.093	15.2746	693.045	14.2651		651.093	15.2746	687.831	14.3394		651.093	15.2746	710.957	14.4646
657.405	15.0056	715.567	13.71		657.405	15.0056	698.751	14.0287		657.405	15.0056	688.193	14.341		657.405	15.0056	712.076	14.4272
663.539	14.7349	719.259	13.5961		663.539	14.7349	704.105	13.8197		663.539	14.7349	687.59	14.3762		663.539	14.7349	710.785	14.4783
675.115	14.2016	717.282	13.7006		675.115	14.2016	707.363	13.6926		675.115	14.2016	689.638	14.2997		675.115	14.2016	709.642	14.5294
682.217	13.9059	716.769	13.7195		682.217	13.9059	710.23	13.5526		682.217	13.9059	689.634	14.3028		682.217	13.9059	709.868	14.5612
689.266	13.5923	717.523	13.7362		689.266	13.5923	713.608	13.4187		689.266	13.5923	692.604	14.1876		689.266	13.5923	707.845	14.6863
692.71	13.4416	714.793	13.8703		692.71	13.4416	710.58	13.5772		692.71	13.4416	694.423	14.1363		692.71	13.4416	707.036	14.7441
693.684	13.4397	713.49	13.9347		693.684	13.4397	708.892	13.6558		693.684	13.4397	695.103	14.1274		693.684	13.4397	710.266	14.6345
692.163	13.5401	715.104	13.8985		692.163	13.5401	709.282	13.6495		692.163	13.5401	692.534	14.2693		692.163	13.5401	710.6	14.6644
691.595	13.5804	716.54	13.8686		691.595	13.5804	709.691	13.6325		691.595	13.5804	691.533	14.3471		691.595	13.5804	709.368	14.7306
691.125	13.61	720.052	13.7199		691.125	13.61	711.328	13.5601		691.125	13.61	692.415	14.3104		691.125	13.61	711.915	14.6409
689.985	13.6784	723.104	13.6201		689.985	13.6784	714.837	13.4099		689.985	13.6784	693.814	14.2587		689.985	13.6784	712.739	14.6288
688.47	13.7609	725.89	13.5443		688.47	13.7609	716.667	13.3153		688.47	13.7609	695.862	14.1806		688.47	13.7609	711.359	14.7181
688.954	13.7384	726.559	13.5451		688.954	13.7384	715.649	13.3793		688.954	13.7384	701.597	13.9474		688.954	13.7384	707.598	14.9471
690.799	13.6744	726.778	13.5603		690.799	13.6744	716.661	13.3916		690.799	13.6744	703.022	13.905		690.799	13.6744	708.136	14.9546
699.069	13.3518	726.703	13.595		699.069	13.3518	715.349	13.4712		699.069	13.3518	701.255	14.0082		699.069	13.3518	708.614	14.9491
702.851	13.2174	726.318	13.6198		702.851	13.2174	715.968	13.4694		702.851	13.2174	699.777	14.1143		702.851	13.2174	708.306	14.9903
706.908	13.0487	725.671	13.6654		706.908	13.0487	717.924	13.4196		706.908	13.0487	700.198	14.1056		706.908	13.0487	708.289	15.0287
709.433	12.9715	726.613	13.638		709.433	12.9715	720.162	13.3435		709.433	12.9715	696.566	14.284		709.433	12.9715	710.849	14.9364
708.945	13.0117	728.246	13.597		708.945	13.0117	720.989	13.3017		708.945	13.0117	699.282	14.1815		708.945	13.0117	712.251	14.9025
702.54	13.2862	729.319	13.5697		702.54	13.2862	724.625	13.146		702.54	13.2862	703.991	13.9988		702.54	13.2862	710.015	15.0459
700.882	13.3726	731.701	13.5003		700.882	13.3726	725.21	13.1176		700.882	13.3726	707.015	13.8725		700.882	13.3726	710.853	15.0431
703.508	13.298	733.345	13.4485		703.508	13.298	724.778	13.14		703.508	13.298	709.983	13.7691		703.508	13.298	710.329	15.1051
704.393	13.2604	732.794	13.4951		704.393	13.2604	725.872	13.1235		704.393	13.2604	713.227	13.6239		704.393	13.2604	709.813	15.149
705.529	13.2166	730.798	13.6082		705.529	13.2166	726.128	13.1266		705.529	13.2166	711.669	13.7053		705.529	13.2166	709.035	15.2177
703.096	13.3591	729.831	13.6868		703.096	13.3591	723.397	13.2547		703.096	13.3591	711.551	13.7029		703.096	13.3591	708.954	15.2599
701.348	13.4526	726.967	13.8347		701.348	13.4526	723.401	13.281		701.348	13.4526	711.943	13.6959		701.348	13.4526	706.721	15.4005
698.423	13.572	727.833	13.8365		698.423	13.572	721.054	13.4093		698.423	13.572	711.887	13.7094		698.423	13.572	708.042	15.3709
696.26	13.7104	726.995	13.8999		696.26	13.7104	721.602	13.3626		696.26	13.7104	711.345	13.7425		696.26	13.7104	710.271	15.2636
697.013	13.7078	729.73	13.7843		697.013	13.7078	721.957	13.3477		697.013	13.7078	713.313	13.6782		697.013	13.7078	711.617	15.2346
705.011	13.3628	730.862	13.7553		705.011	13.3628	722.142	13.3498		705.011	13.3628	713.479	13.7137		705.011	13.3628	711.499	15.2876
709.295	13.186	731.416	13.7531		709.295	13.186	724.569	13.2525		709.295	13.186	715.301	13.6659		709.295	13.186	714.393	15.1812
713.126	13.047	728.546	13.8908		713.126	13.047	727.65	13.1116		713.126	13.047	712.54	13.8046		713.126	13.047	715.654	15.1416
715.891	12.9208	728.987	13.8994		715.891	12.9208	725.734	13.2177		715.891	12.9208	711.024	13.8964		715.891	12.9208	717.337	15.1128
718.154	12.8417	727.106	14.0217		718.154	12.8417	725.24	13.2741		718.154	12.8417	711.634	13.8698		718.154	12.8417	715.449	15.248
717.021	12.901	728.023	14.0008		717.021	12.901	723.069	13.3944		717.021	12.901	712.729	13.8231		717.021	12.901	718.746	15.1134
715.005	12.9992	728.206	13.9979		715.005	12.9992	720.9	13.5		715.005	12.9992	712.163	13.8598		715.005	12.9992	718.674	15.1448
716.722	12.9439	730.087	13.9382		716.722	12.9439	719.367	13.5982		716.722	12.9439	714.9	13.7727		716.722	12.9439	719.014	15.1622
715.529	13.027	731.014	13.8811		715.529	13.027	717.177	13.6977		715.529	13.027	718.334	13.6818		715.529	13.027	717.5	15.2766
715.526	13.0383	731.701	13.8728		715.526	13.0383	716.83	13.7227		715.526	13.0383	719.357	13.6634		715.526	13.0383	719.159	15.2092
714.201	13.1013	729.637	13.979		714.201	13.1013	718.509	13.6597		714.201	13.1013	717.388	13.7747		714.201	13.1013	716.964	15.3397
714.27	13.1082	730.967	13.9509		714.27	13.1082	717.045	13.7248		714.27	13.1082	720.285	13.663		714.27	13.1082	716.956	15.3764
710.555	13.2566	729.128	14.067		710.555	13.2566	716.292	13.773		710.555	13.2566	721.449	13.6163		710.555	13.2566	717.156	15.3912
709.509	13.2925	728.067	14.1669		709.509	13.2925	718.52	13.7164		709.509	13.2925	722.841	13.5474		709.509	13.2925	716.931	15.4546
708.813	13.3186	725.592	14.3087		708.813	13.3186	714.475	13.9034		708.813	13.3186	722.755	13.5687		708.813	13.3186	718.26	15.432
710.277	13.2855	724.031	14.3953		710.277	13.2855	710.137	14.1098		710.277	13.2855	724.58	13.4895		710.277	13.2855	719.9	15.3718
711.217	13.2568	720.173	14.6106		711.217	13.2568	708.076	14.2254		711.217	13.2568	721.131	13.6478		711.217	13.2568	720.074	15.4168
710.688	13.3266	719.228	14.6611		710.688	13.3266	703.98	14.4284		710.688	13.3266	721.897	13.6415		710.688	13.3266	718.332	15.5485
712.893	13.2582	719.219	14.6704		712.893	13.2582	699.114	14.6585		712.893	13.2582	720.34	13.7265		712.893	13.2582	717.608	15.5873
713.629	13.259	721.545	14.578		713.629	13.259	702.933	14.5234		713.629	13.259	718.813	13.8076		713.629	13.259	716.442	15.6758
712.35	13.3376	720.319	14.6852		712.35	13.3376	707.528	14.3465		712.35	13.3376	719.32	13.8223		712.35	13.3376	716.2	15.7423
713.467	13.322	722.814	14.6011		713.467	13.322	710.899	14.2324		713.467	13.322	720.596	13.7974		713.467	13.322	717.085	15.7091
713.19	13.3426	725.464	14.5222		713.19	13.3426	716.798	13.9938		713.19	13.3426	718.951	13.875		713.19	13.3426	716.473	15.7719
713.376	13.3769	726.148	14.5323		713.376	13.3769	722.402	13.7757		713.376	13.3769	720.563	13.8164		713.376	13.3769	717.951	15.7331
713.003	13.406	726.914	14.5464		713.003	13.406	723.655	13.7706		713.003	13.406	722.034	13.7929		713.003	13.406	716.385	15.8571
712.901	13.4323	729.866	14.4468		712.901	13.4323	724.546	13.7729		712.901	13.4323	721.6	13.8154		712.901	13.4323	715.748	15.902
710.468	13.5554	732.721	14.3531		710.468	13.5554	725.997	13.7391		710.468	13.5554	722.378	13.8013		710.468	13.5554	715.756	15.9374
710.427	13.5707	730.884	14.4673		710.427	13.5707	726.303	13.7534		710.427	13.5707	726.125	13.6709		710.427	13.5707	716.27	15.946
708.996	13.6244	729.926	14.5649		708.996	13.6244	726.597	13.7854		708.996	13.6244	724.872	13.7548		708.996	13.6244	716.49	15.9817
708.447	13.6758	729.051	14.6368		708.447	13.6758	728.301	13.7222		708.447	13.6758	725.881	13.7153		708.447	13.6758	717.997	15.9184
709.35	13.6626	730.012	14.6311		709.35	13.6626	729.591	13.6952		709.35	13.6626	726.755	13.7063		709.35	13.6626	717.884	15.9801
711.694	13.6009	728.361	14.7596		711.694	13.6009	727.805	13.8126		711.694	13.6009	727.453	13.6887		711.694	13.6009	719.374	15.9731
709.332	13.7504	730.072	14.7515		709.332	13.7504	727.502	13.8477		709.332	13.7504	726.166	13.757		709.332	13.7504	719.891	15.9936
710.642	13.7346	733.201	14.6291		710.642	13.7346	730.959	13.7374		710.642	13.7346	727.316	13.7263		710.642	13.7346	720.301	16.0061
711.504	13.728	734.22	14.6319		711.504	13.728	730.347	13.7808		711.504	13.728	728.284	13.7178		711.504	13.728	720.351	16.0408
709.112	13.8557	733.8	14.6641		709.112	13.8557	731.315	13.7907		709.112	13.8557	729.22	13.7137		709.112	13.8557	721.033	16.0115
710.062	13.8303	734.27	14.6717		710.062	13.8303	732.294	13.7643		710.062	13.8303	728.818	13.7613		710.062	13.8303	719.261	16.0988
712.808	13.7279	734.298	14.6778		712.808	13.7279	732.747	13.7677		712.808	13.7279	730.252	13.7394		712.808	13.7279	718.717	16.1818
712.469	13.7665	732.494	14.8046		712.469	13.7665	729.569	13.9097		712.469	13.7665	728.332	13.8526		712.469	13.7665	718.465	16.2296
712.782	13.763	733.083	14.797		712.782	13.763	728.851	13.9924		712.782	13.763	728.825	13.8554		712.782	13.763	718.062	16.282
712.542	13.7971	732.363	14.8857		712.542	13.7971	726.091	14.1159		712.542	13.7971	729.618	13.8427		712.542	13.7971	718.863	16.3117
711.681	13.8755	730.389	15.0053		711.681	13.8755	725.915	14.1412		711.681	13.8755	731.542	13.7906		711.681	13.8755	718.797	16.3827
713.057	13.8532	729.432	15.0906		713.057	13.8532	726.486	14.1358		713.057	13.8532	730.248	13.8412		713.057	13.8532	717.807	16.4601
715.357	13.7911	729.357	15.119		715.357	13.7911	726.64	14.1261		715.357	13.7911	733.312	13.7334		715.357	13.7911	718.52	16.4669
715.534	13.8324	728.192	15.2267		715.534	13.8324	726.594	14.1376		715.534	13.8324	730.061	13.8762		715.534	13.8324	720.796	16.4068
716.198	13.8269	730.758	15.1326		716.198	13.8269	728.562	14.064		716.198	13.8269	729.108	13.9339		716.198	13.8269	720.679	16.4332
715.415	13.8671	736.143	14.8886		715.415	13.8671	727.896	14.1105		715.415	13.8671	728.684	13.9753		715.415	13.8671	721.688	16.4374
713.718	13.9457	737.853	14.8355		713.718	13.9457	728.049	14.1355		713.718	13.9457	727.402	14.069		713.718	13.9457	721.534	16.4569
711.744	14.036	742.61	14.6619		711.744	14.036	727.618	14.2174		711.744	14.036	725.576	14.1728		711.744	14.036	719.176	16.6089
710.826	14.0884	746.952	14.4736		710.826	14.0884	727.521	14.238		710.826	14.0884	728.373	14.1011		710.826	14.0884	717.348	16.7481
713.011	14.0149	746.879	14.5287		713.011	14.0149	726.663	14.3003		713.011	14.0149	727.114	14.1793		713.011	14.0149	717.434	16.7978
713.557	14.0336	746.944	14.5784		713.557	14.0336	728.494	14.2688		713.557	14.0336	726.13	14.2468		713.557	14.0336	715.979	16.89
716.452	13.9506	750.746	14.4361		716.452	13.9506	728.218	14.3123		716.452	13.9506	727.936	14.2005		716.452	13.9506	718.26	16.8367
715.881	14.0301	752.939	14.3807		715.881	14.0301	729.783	14.2465		715.881	14.0301	731.254	14.0751		715.881	14.0301	720.408	16.7663
718.239	13.9636	753.465	14.3914		718.239	13.9636	730.985	14.2354		718.239	13.9636	734.835	13.9396		718.239	13.9636	720.704	16.7962
719.085	13.9718	756.486	14.2614		719.085	13.9718	732.061	14.2068		719.085	13.9718	739.963	13.7641		719.085	13.9718	720.121	16.8725
721.709	13.8839	756.598	14.2861		721.709	13.8839	729.634	14.3247		721.709	13.8839	744.306	13.5999		721.709	13.8839	720.881	16.8491
723.109	13.8531	754.644	14.398		723.109	13.8531	729.372	14.3531		723.109	13.8531	747.94	13.4772		723.109	13.8531	719.276	16.9463
724.631	13.8165	746.523	14.796		724.631	13.8165	728.767	14.4182		724.631	13.8165	745.312	13.6104		724.631	13.8165	720.005	16.9607
724.451	13.8667	745.862	14.8531		724.451	13.8667	726.79	14.5309		724.451	13.8667	742.627	13.7286		724.451	13.8667	724.3	16.7255
723.868	13.9257	742.477	15.0597		723.868	13.9257	727.475	14.5388		723.868	13.9257	741.68	13.7695		723.868	13.9257	727.35	16.6058
721.462	14.0611	743.253	15.0565		721.462	14.0611	729.654	14.4815		721.462	14.0611	740.043	13.8546		721.462	14.0611	730.554	16.5004
720.526	14.1194	745.412	14.9832		720.526	14.1194	731.464	14.4714		720.526	14.1194	738.833	13.9244		720.526	14.1194	733.923	16.3767
719.933	14.1537	751.615	14.7196		719.933	14.1537	731.678	14.5334		719.933	14.1537	739.682	13.9149		719.933	14.1537	734.669	16.3811
719.16	14.2031	750.727	14.8113		719.16	14.2031	732.989	14.5776		719.16	14.2031	741.001	13.8888		719.16	14.2031	733.138	16.5707
719	14.2344	755.084	14.618		719	14.2344	732.523	14.6932		719	14.2344	739.36	13.9937		719	14.2344	732.449	16.6343
719.864	14.2111	755.337	14.6149		719.864	14.2111	735.077	14.6654		719.864	14.2111	738.39	14.0655		719.864	14.2111	732.352	16.6674
721.291	14.1749	755.972	14.6151		721.291	14.1749	734.858	14.7376		721.291	14.1749	737.528	14.109		721.291	14.1749	733.627	16.6301
721.98	14.1827	753.961	14.7166		721.98	14.1827	734.131	14.826		721.98	14.1827	740.685	13.9858		721.98	14.1827	734.837	16.5891
724.139	14.1194	755.613	14.6367		724.139	14.1194	734.379	14.8343		724.139	14.1194	740.89	14.011		724.139	14.1194	734.179	16.5996
726.174	14.0465	753.732	14.7516		726.174	14.0465	734.392	14.8752		726.174	14.0465	740.75	14.0332		726.174	14.0465	734.223	16.6594
728.58	13.9802	752.752	14.8717		728.58	13.9802	731.344	15.0449		728.58	13.9802	739.208	14.1318		728.58	13.9802	735.89	16.6021
729.738	13.9811	751.075	14.9893		729.738	13.9811	731.012	15.0989		729.738	13.9811	738.897	14.1999		729.738	13.9811	737.23	16.5793
730.13	13.9876	750.454	15.0564		730.13	13.9876	730.607	15.1567		730.13	13.9876	735.541	14.3958		730.13	13.9876	739.715	16.4963
731.128	13.953	751.789	15.0247		731.128	13.953	728.841	15.2872		731.128	13.953	733.376	14.4901		731.128	13.953	744.206	16.3378
732.616	13.9187	755.155	14.904		732.616	13.9187	729.321	15.2964		732.616	13.9187	732.434	14.5744		732.616	13.9187	748.036	16.148
732.476	13.9519	758.575	14.744		732.476	13.9519	729.837	15.3252		732.476	13.9519	734.294	14.5278		732.476	13.9519	748.426	16.1641
729.943	14.0798	763.874	14.5337		729.943	14.0798	728.735	15.4215		729.943	14.0798	733.904	14.5488		729.943	14.0798	752.159	16.014
729.942	14.117	768.812	14.3304		729.942	14.117	729.102	15.4429		729.942	14.117	734.646	14.5297		729.942	14.117	756.646	15.806
728.256	14.24	770.786	14.2848		728.256	14.24	731.871	15.349		728.256	14.24	733.917	14.6073		728.256	14.24	760.068	15.6539
725.632	14.3914	774.279	14.1645		725.632	14.3914	733.84	15.2839		725.632	14.3914	732.159	14.7044		725.632	14.3914	762.075	15.5545
723.731	14.5127	776.244	14.0886		723.731	14.5127	732.908	15.3688		723.731	14.5127	730.604	14.7968		723.731	14.5127	761.997	15.572
724.943	14.5034	776.717	14.0971		724.943	14.5034	733.262	15.3658		724.943	14.5034	729.231	14.9196		724.943	14.5034	761.858	15.5992
725.728	14.4815	781.346	13.9395		725.728	14.4815	732.306	15.441		725.728	14.4815	727.662	15.0267		725.728	14.4815	761.603	15.6143
726.004	14.4835	784.976	13.8138		726.004	14.4835	733.211	15.4305		726.004	14.4835	728.289	15.046		726.004	14.4835	759.487	15.7458
726.435	14.4997	785.85	13.7994		726.435	14.4997	731.546	15.5411		726.435	14.4997	729.665	15.0211		726.435	14.4997	759.941	15.772
727.436	14.4597	788.542	13.7312		727.436	14.4597	732.186	15.5402		727.436	14.4597	731.536	14.9525		727.436	14.4597	763.159	15.6356
725.238	14.5571	791.599	13.6358		725.238	14.5571	733.053	15.5543		725.238	14.5571	735.962	14.7538		725.238	14.5571	763.229	15.6555
725.472	14.5804	791.434	13.6717		725.472	14.5804	735.389	15.4973		725.472	14.5804	737.396	14.7231		725.472	14.5804	760.428	15.8457
724.698	14.6612	790.926	13.7083		724.698	14.6612	736.999	15.4746		724.698	14.6612	737.425	14.7423		724.698	14.6612	759.742	15.9395
724.405	14.6936	791.827	13.6932		724.405	14.6936	740.473	15.3854		724.405	14.6936	737.751	14.7432		724.405	14.6936	757.743	16.0632
724.553	14.7472	789.511	13.809		724.553	14.7472	746.633	15.142		724.553	14.7472	736.989	14.822		724.553	14.7472	757.785	16.0858
726.468	14.7033	788.21	13.8668		726.468	14.7033	750.314	15.0104		726.468	14.7033	733.828	15.034		726.468	14.7033	759.885	15.9955
726.387	14.7358	786.48	13.9384		726.387	14.7358	753.679	14.8583		726.387	14.7358	733.09	15.1047		726.387	14.7358	761.431	15.9463
727.538	14.7242	788.146	13.8902		727.538	14.7242	754.964	14.7943		727.538	14.7242	733.895	15.1151		727.538	14.7242	764.38	15.7797
730.266	14.6444	788.241	13.9192		730.266	14.6444	753.504	14.8663		730.266	14.6444	733.663	15.1745		730.266	14.6444	767.339	15.6444
729.455	14.705	788.373	13.9317		729.455	14.705	751.533	14.9693		729.455	14.705	732.524	15.2739		729.455	14.705	768.551	15.6402
729.011	14.7596	789.727	13.8924		729.011	14.7596	753.973	14.8721		729.011	14.7596	731.532	15.3285		729.011	14.7596	766.663	15.7641
729.035	14.7878	792.598	13.7904		729.035	14.7878	754.782	14.8849		729.035	14.7878	730.736	15.3891		729.035	14.7878	766.289	15.8041
728.494	14.83	790.604	13.889		728.494	14.83	756.438	14.8703		728.494	14.83	729.361	15.4741		728.494	14.83	765.865	15.8494
726.557	14.9408	791.391	13.8806		726.557	14.9408	756.629	14.903		726.557	14.9408	730.701	15.432		726.557	14.9408	765.857	15.8876
727.844	14.9161	792.912	13.8189		727.844	14.9161	756.12	14.9737		727.844	14.9161	730.275	15.4991		727.844	14.9161	765.478	15.9324
729.505	14.8883	791.654	13.8875		729.505	14.8883	753.354	15.1473		729.505	14.8883	732.664	15.4106		729.505	14.8883	765.856	15.9332
729.151	14.9571	789.35	14.0074		729.151	14.9571	753.336	15.1821		729.151	14.9571	735.754	15.3166		729.151	14.9571	767.346	15.9033
729.891	14.9636	789.485	14.0235		729.891	14.9636	751.808	15.2491		729.891	14.9636	739.09	15.2203		729.891	14.9636	767.5	15.9175
732.91	14.8565	787.416	14.1138		732.91	14.8565	751.756	15.2849		732.91	14.8565	742.28	15.1295		732.91	14.8565	767.669	15.9335
736.96	14.7009	788.008	14.1159		736.96	14.7009	756.051	15.0902		736.96	14.7009	745.921	14.9609		736.96	14.7009	769.776	15.8415
739.661	14.5928	788.088	14.1361		739.661	14.5928	761.045	14.8818		739.661	14.5928	748.413	14.8915		739.661	14.5928	770.566	15.8273
740.101	14.5956	791.332	14.0332		740.101	14.5956	761.47	14.8664		740.101	14.5956	750.868	14.7909		740.101	14.5956	771.396	15.7918
739.693	14.636	793.213	13.9751		739.693	14.636	760.867	14.9655		739.693	14.636	751.776	14.7703		739.693	14.636	770.729	15.8534
740.834	14.6247	794.399	13.9501		740.834	14.6247	762.614	14.9013		740.834	14.6247	749.401	14.908		740.834	14.6247	772.764	15.7716
739.683	14.7145	793.003	14.0349		739.683	14.7145	759.863	15.0685		739.683	14.7145	750.112	14.9156		739.683	14.7145	771.981	15.847
738.521	14.8091	791.932	14.1013		738.521	14.8091	758.954	15.1329		738.521	14.8091	747.129	15.0912		738.521	14.8091	772.674	15.8494
739.189	14.8151	789.156	14.2365		739.189	14.8151	761.44	15.0362		739.189	14.8151	745.515	15.2174		739.189	14.8151	772.956	15.8715
742.756	14.6748	788.544	14.2913		742.756	14.6748	763.659	14.9187		742.756	14.6748	747.399	15.1851		742.756	14.6748	773.533	15.9009
742.297	14.7135	789.123	14.2783		742.297	14.7135	765.951	14.8367		742.297	14.7135	747.865	15.1979		742.297	14.7135	771.603	16.0529
741.893	14.7358	790.967	14.2327		741.893	14.7358	768.703	14.7245		741.893	14.7358	746.552	15.2863		741.893	14.7358	770.943	16.0835
742.652	14.7083	792.256	14.1932		742.652	14.7083	767.166	14.8137		742.652	14.7083	749.079	15.1662		742.652	14.7083	769.104	16.1968
743.523	14.6676	791.792	14.2416		743.523	14.6676	767.791	14.8076		743.523	14.6676	752.614	15.0149		743.523	14.6676	767.952	16.2889
740.243	14.8725	793.469	14.2008		740.243	14.8725	770.817	14.7116		740.243	14.8725	750.126	15.1248		740.243	14.8725	766.423	16.3904
737.139	15.0552	792.718	14.2783		737.139	15.0552	774.746	14.5364		737.139	15.0552	751.282	15.0756		737.139	15.0552	767.108	16.3591
737.629	15.065	791.9	14.3451		737.629	15.065	778.499	14.3907		737.629	15.065	756.148	14.8815		737.629	15.065	766.472	16.4235
734.191	15.2832	793.289	14.3147		734.191	15.2832	782.894	14.2164		734.191	15.2832	761.118	14.703		734.191	15.2832	767.105	16.4364
731.8	15.4656	796.816	14.1884		731.8	15.4656	785.457	14.1353		731.8	15.4656	764.577	14.5721		731.8	15.4656	765.919	16.5198
737.069	15.2328	796.173	14.2411		737.069	15.2328	786.554	14.1053		737.069	15.2328	770.462	14.3373		737.069	15.2328	767.591	16.4664
746.896	14.8078	794.334	14.3273		746.896	14.8078	787.615	14.1175		746.896	14.8078	778.038	14.019		746.896	14.8078	766.664	16.5853
752.152	14.6064	793.085	14.4088		752.152	14.6064	788.575	14.12		752.152	14.6064	782.776	13.8289		752.152	14.6064	767.007	16.622
758.92	14.3077	790.607	14.5589		758.92	14.3077	789.349	14.122		758.92	14.3077	786.531	13.6914		758.92	14.3077	766.618	16.6453
768.293	13.8967	789.96	14.6305		768.293	13.8967	789.706	14.1282		768.293	13.8967	788.057	13.663		768.293	13.8967	766.816	16.6583
769.666	13.8633	790.613	14.6153		769.666	13.8633	791.482	14.0716		769.666	13.8633	788.89	13.6381		769.666	13.8633	767.624	16.6408
767.374	13.9946	795.583	14.4414		767.374	13.9946	790.275	14.1124		767.374	13.9946	789.047	13.6726		767.374	13.9946	767.216	16.6761
768.503	13.9591	800.479	14.2524		768.503	13.9591	790.15	14.1086		768.503	13.9591	785.768	13.8046		768.503	13.9591	766.412	16.7703
773.081	13.7822	804.026	14.1129		773.081	13.7822	791.222	14.0653		773.081	13.7822	784.487	13.8592		773.081	13.7822	767.45	16.7854
774.795	13.7311	801.944	14.2123		774.795	13.7311	790.99	14.1028		774.795	13.7311	785.219	13.826		774.795	13.7311	771.858	16.6011
780.299	13.5264	800.763	14.3007		780.299	13.5264	789.6	14.1674		780.299	13.5264	785.619	13.8241		780.299	13.5264	774.976	16.4762
782.038	13.469	800.003	14.3568		782.038	13.469	790.496	14.1663		782.038	13.469	784.308	13.8769		782.038	13.469	778.545	16.3103
784.294	13.421	797.051	14.5197		784.294	13.421	790.114	14.2102		784.294	13.421	786.672	13.8215		784.294	13.421	781.851	16.1592
784.04	13.4548	795.029	14.6313		784.04	13.4548	789.303	14.2465		784.04	13.4548	788.141	13.7881		784.04	13.4548	783.474	16.0967
786.798	13.3621	796.702	14.5726		786.798	13.3621	789.201	14.2629		786.798	13.3621	786.064	13.907		786.798	13.3621	783.191	16.1486
782.936	13.5595	799.628	14.4693		782.936	13.5595	789.713	14.257		782.936	13.5595	786.955	13.8849		782.936	13.5595	781.891	16.2232
784.371	13.487	796.764	14.625		784.371	13.487	788.299	14.3157		784.371	13.487	787.543	13.88		784.371	13.487	781.483	16.2958
784.638	13.4753	795.949	14.6885		784.638	13.4753	787.392	14.3706		784.638	13.4753	788.189	13.8493		784.638	13.4753	780.51	16.364
783.877	13.4986	796.792	14.6915		783.877	13.4986	787.227	14.4079		783.877	13.4986	787.842	13.8671		783.877	13.4986	781.3	16.3606
781.998	13.5725	796.871	14.7334		781.998	13.5725	788.615	14.3587		781.998	13.5725	789.317	13.8135		781.998	13.5725	781.655	16.3669
786.229	13.3687	795.364	14.835		786.229	13.3687	788.742	14.3722		786.229	13.3687	788.281	13.86		786.229	13.3687	783.39	16.3234
785.436	13.4353	796.617	14.8072		785.436	13.4353	789.316	14.3842		785.436	13.4353	789.446	13.8468		785.436	13.4353	785.455	16.2465
784.817	13.4714	796.797	14.81		784.817	13.4714	789.953	14.3836		784.817	13.4714	787.956	13.9305		784.817	13.4714	785.338	16.2973
786.817	13.4166	797.735	14.7924		786.817	13.4166	790.75	14.3775		786.817	13.4166	788.41	13.9362		786.817	13.4166	786.148	16.2733
788.828	13.3418	794.353	14.9624		788.828	13.3418	791.91	14.356		788.828	13.3418	787.524	13.9817		788.828	13.3418	785.863	16.3124
785.954	13.4924	793.781	15.0062		785.954	13.4924	794.471	14.2892		785.954	13.4924	787.906	13.985		785.954	13.4924	784.766	16.4117
786.731	13.4541	795.822	14.9502		786.731	13.4541	799.135	14.1054		786.731	13.4541	788.496	13.9651		786.731	13.4541	784.199	16.4419
786.139	13.4957	796.629	14.9397		786.139	13.4957	801.339	14.0209		786.139	13.4957	789.572	13.9358		786.139	13.4957	785.134	16.426
782.94	13.6266	798.806	14.8735		782.94	13.6266	803.367	13.9536		782.94	13.6266	787.521	14.0288		782.94	13.6266	786.391	16.4036
781.58	13.6911	801.324	14.8081		781.58	13.6911	802.572	14.0179		781.58	13.6911	786.759	14.0691		781.58	13.6911	785.955	16.4585
783.168	13.6259	802.072	14.8114		783.168	13.6259	803.308	13.99		783.168	13.6259	786.037	14.1301		783.168	13.6259	785.584	16.5136
783.225	13.6469	800.9	14.8948		783.225	13.6469	800.64	14.1151		783.225	13.6469	784.42	14.2122		783.225	13.6469	785.357	16.5603
785.754	13.5444	803.946	14.8116		785.754	13.5444	800.277	14.1567		785.754	13.5444	784.092	14.2458		785.754	13.5444	787.041	16.5112
788.625	13.443	801.997	14.9389		788.625	13.443	799.423	14.2154		788.625	13.443	784.865	14.2397		788.625	13.443	786.175	16.5775
788.956	13.4555	805.5	14.8004		788.956	13.4555	800.9	14.1751		788.956	13.4555	786.726	14.2105		788.956	13.4555	787.084	16.5745
790.196	13.4157	808.039	14.7191		790.196	13.4157	799.179	14.2695		790.196	13.4157	789.967	14.1033		790.196	13.4157	787.672	16.5743
790.243	13.431	809.87	14.6749		790.243	13.431	799.693	14.2872		790.243	13.431	790.787	14.0835		790.243	13.431	787.731	16.6347
787.964	13.5545	808.734	14.7495		787.964	13.5545	798.298	14.3647		787.964	13.5545	792.592	14.032		787.964	13.5545	786.355	16.7394
788.158	13.5573	808.69	14.7753		788.158	13.5573	796.712	14.458		788.158	13.5573	791.446	14.1091		788.158	13.5573	785.694	16.8034
789.584	13.5216	806.343	14.9087		789.584	13.5216	795.003	14.5291		789.584	13.5216	790.504	14.1389		789.584	13.5216	786.306	16.7949
790.143	13.5176	806.649	14.9208		790.143	13.5176	794.708	14.5765		790.143	13.5176	787.462	14.2619		790.143	13.5176	786.54	16.7993
791.641	13.473	806.572	14.9659		791.641	13.473	795.687	14.5606		791.641	13.473	787.856	14.2735		791.641	13.473	786.61	16.8354
793.474	13.4173	808.942	14.9036		793.474	13.4173	795.767	14.5771		793.474	13.4173	787.227	14.3216		793.474	13.4173	786.933	16.8294
794.855	13.3857	810.148	14.8738		794.855	13.3857	796.223	14.5757		794.855	13.3857	788.653	14.2802		794.855	13.3857	788.072	16.8295
794.626	13.399	810.747	14.8739		794.626	13.399	799.463	14.4736		794.626	13.399	790.454	14.2425		794.626	13.399	792.574	16.6662
792.254	13.5275	810.104	14.94		792.254	13.5275	802.753	14.3474		792.254	13.5275	791.757	14.2257		792.254	13.5275	800.036	16.3288
790.272	13.6122	809.658	14.9618		790.272	13.6122	802.619	14.3467		790.272	13.6122	790.288	14.3204		790.272	13.6122	805.884	16.044
788.948	13.684	816.651	14.6953		788.948	13.684	804.93	14.2755		788.948	13.684	790.229	14.3508		788.948	13.684	813.546	15.6952
786.88	13.7874	824.689	14.3899		786.88	13.7874	807.075	14.2188		786.88	13.7874	792.906	14.2663		786.88	13.7874	820.277	15.3816
789.021	13.7108	833.269	14.0703		789.021	13.7108	806.293	14.2837		789.021	13.7108	791.766	14.332		789.021	13.7108	820.457	15.3667
789.78	13.6781	838.923	13.8438		789.78	13.6781	804.134	14.4034		789.78	13.6781	792.571	14.3216		789.78	13.6781	815.753	15.6412
791.98	13.6167	849.067	13.4595		791.98	13.6167	806.589	14.3352		791.98	13.6167	794.195	14.2769		791.98	13.6167	815.535	15.6607
793.934	13.547	847.424	13.506		793.934	13.547	806.237	14.3894		793.934	13.547	793.381	14.3297		793.934	13.547	814.424	15.7381
795.119	13.521	847.869	13.5073		795.119	13.521	805.712	14.4223		795.119	13.521	790.149	14.4856		795.119	13.521	811.859	15.8727
791.799	13.6677	845.817	13.5968		791.799	13.6677	804.633	14.4866		791.799	13.6677	792.307	14.4223		791.799	13.6677	813.206	15.851
793.588	13.6224	846.507	13.5977		793.588	13.6224	804.266	14.5233		793.588	13.6224	794.725	14.3393		793.588	13.6224	818.126	15.6247
791.948	13.7135	845.355	13.6481		791.948	13.7135	801.446	14.6798		791.948	13.7135	796.891	14.2732		791.948	13.7135	819.581	15.5808
790.313	13.792	845.756	13.6823		790.313	13.792	801.715	14.6786		790.313	13.792	801.075	14.1237		790.313	13.792	820.3	15.5695
790.423	13.8062	844.148	13.7645		790.423	13.8062	801.751	14.7011		790.423	13.8062	805.273	13.9586		790.423	13.8062	822.455	15.4872
790.219	13.8485	847.1	13.6601		790.219	13.8485	804.405	14.5987		790.219	13.8485	806.38	13.9362		790.219	13.8485	822.417	15.4959
790.292	13.8729	845.725	13.7177		790.292	13.8729	804.505	14.6094		790.292	13.8729	808.195	13.8849		790.292	13.8729	821.665	15.5482
789.705	13.9269	845.665	13.7301		789.705	13.9269	806.464	14.5457		789.705	13.9269	809.544	13.8373		789.705	13.9269	821.827	15.5595
789.926	13.9466	845.289	13.7653		789.926	13.9466	807.373	14.5317		789.926	13.9466	808.929	13.8904		789.926	13.9466	821.563	15.5941
789.59	13.9831	846.52	13.7512		789.59	13.9831	807.799	14.5244		789.59	13.9831	805.975	14.0378		789.59	13.9831	820.043	15.7053
790.583	13.9594	843.433	13.8848		790.583	13.9594	811.489	14.4197		790.583	13.9594	804.62	14.1103		790.583	13.9594	821.278	15.6816
790.435	13.9899	843.995	13.9094		790.435	13.9899	813.504	14.3653		790.435	13.9899	807.729	14.0081		790.435	13.9899	822.204	15.6779
792.751	13.9167	842.501	13.9923		792.751	13.9167	812.62	14.418		792.751	13.9167	811.843	13.8647		792.751	13.9167	820.393	15.7945
792.179	13.9698	842.2	14.0275		792.179	13.9698	813.227	14.4258		792.179	13.9698	818.658	13.6228		792.179	13.9698	821.434	15.7531
792.132	14.0086	841.24	14.062		792.132	14.0086	815.536	14.3667		792.132	14.0086	826.384	13.3456		792.132	14.0086	823.974	15.6285
790.171	14.1158	842.491	14.0176		790.171	14.1158	812.765	14.4892		790.171	14.1158	832.577	13.1234		790.171	14.1158	823.501	15.6531
791.441	14.0888	844.78	13.9182		791.441	14.0888	812.113	14.5487		791.441	14.0888	832.948	13.1301		791.441	14.0888	823.364	15.6512
791.077	14.1022	844.955	13.9411		791.077	14.1022	810.626	14.6573		791.077	14.1022	835.62	13.0476		791.077	14.1022	825.176	15.5894
791.329	14.1188	851.622	13.6913		791.329	14.1188	809.507	14.7254		791.329	14.1188	834.847	13.0814		791.329	14.1188	826.672	15.5538
791.018	14.144	856.424	13.5364		791.018	14.144	808.431	14.7896		791.018	14.144	834.178	13.1088		791.018	14.144	826.634	15.591
793.715	14.0596	864.248	13.2802		793.715	14.0596	806.251	14.9183		793.715	14.0596	835.926	13.0658		793.715	14.0596	827.521	15.5771
791.894	14.1558	863.746	13.3284		791.894	14.1558	806.306	14.9349		791.894	14.1558	837.545	13.0224		791.894	14.1558	827.402	15.6204
794.614	14.1014	863.384	13.3266		794.614	14.1014	811.471	14.7213		794.614	14.1014	837.89	13.0321		794.614	14.1014	828.23	15.5756
795.042	14.1064	857.121	13.5938		795.042	14.1064	814.096	14.6151		795.042	14.1064	838.391	13.0177		795.042	14.1064	826.109	15.6862
796.983	14.0558	855.8	13.6634		796.983	14.0558	818.016	14.4667		796.983	14.0558	840.419	12.951		796.983	14.0558	825.766	15.705
796.266	14.1367	850.127	13.8949		796.266	14.1367	818.419	14.4541		796.266	14.1367	841.765	12.8995		796.266	14.1367	824.721	15.7799
796.978	14.1394	850.437	13.892		796.978	14.1394	823.186	14.2764		796.978	14.1394	841.196	12.9106		796.978	14.1394	824.239	15.8332
792.876	14.3424	851.906	13.8788		792.876	14.3424	824.635	14.2265		792.876	14.3424	837.338	13.0414		792.876	14.3424	823.546	15.9061
794.106	14.3207	850.901	13.9429		794.106	14.3207	829.442	14.0585		794.106	14.3207	837.213	13.0873		794.106	14.3207	824.117	15.9442
792.907	14.3956	850.008	13.9953		792.907	14.3956	828.978	14.094		792.907	14.3956	836.541	13.1496		792.907	14.3956	824.398	15.9893
793.723	14.387	849.872	14.0293		793.723	14.387	833.603	13.9123		793.723	14.387	834.384	13.2963		793.723	14.387	824.203	16.0204
792.923	14.4427	848.651	14.1098		792.923	14.4427	833.855	13.8948		792.923	14.4427	832.372	13.4657		792.923	14.4427	823.045	16.0909
790.396	14.5706	847.363	14.1768		790.396	14.5706	832.111	14.0003		790.396	14.5706	833.248	13.5452		790.396	14.5706	823.285	16.0973
791.125	14.586	847.587	14.1857		791.125	14.586	826.945	14.2411		791.125	14.586	829.167	13.7664		791.125	14.586	822.998	16.1006
793.159	14.5262	843.935	14.3491		793.159	14.5262	829.456	14.1575		793.159	14.5262	827.982	13.8701		793.159	14.5262	822.431	16.1491
792.916	14.5671	841.813	14.4647		792.916	14.5671	829.653	14.1926		792.916	14.5671	827.735	13.9034		792.916	14.5671	821.126	16.2307
793.283	14.5885	843.371	14.4257		793.283	14.5885	831.023	14.1727		793.283	14.5885	831.868	13.7588		793.283	14.5885	822.119	16.2016
800.677	14.2958	843.594	14.4459		800.677	14.2958	833.357	14.089		800.677	14.2958	834.29	13.6656		800.677	14.2958	822.208	16.2415
806.686	14.0582	844.678	14.4272		806.686	14.0582	837.718	13.9146		806.686	14.0582	837.339	13.5366		806.686	14.0582	823.817	16.1994
808.204	14.0108	847.101	14.3561		808.204	14.0108	836.36	13.9944		808.204	14.0108	836.55	13.5932		808.204	14.0108	824.943	16.1503
810.398	13.9128	849.592	14.2684		810.398	13.9128	838.507	13.9058		810.398	13.9128	835.911	13.6366		810.398	13.9128	826.457	16.1084
811.816	13.8751	849.386	14.2922		811.816	13.8751	838.965	13.9094		811.816	13.8751	833.937	13.7301		811.816	13.8751	827.749	16.0824
816.764	13.7123	851.311	14.2442		816.764	13.7123	837.097	14.009		816.764	13.7123	835.291	13.6921		816.764	13.7123	828.614	16.0544
818.646	13.6644	854.304	14.1445		818.646	13.6644	834.586	14.1333		818.646	13.6644	837.116	13.6576		818.646	13.6644	827.101	16.1564
825.146	13.4374	854.601	14.1683		825.146	13.4374	833.116	14.2105		825.146	13.4374	839.433	13.5833		825.146	13.4374	826.256	16.2272
833.161	13.1546	857.076	14.0952		833.161	13.1546	829.26	14.3882		833.161	13.1546	841.839	13.5151		833.161	13.1546	827.485	16.219
840.951	12.8662	861.263	13.9696		840.951	12.8662	827.641	14.4676		840.951	12.8662	842.681	13.4895		840.951	12.8662	827.571	16.2424
835.687	13.0795	864.422	13.8609		835.687	13.0795	830.408	14.3819		835.687	13.0795	841.508	13.5759		835.687	13.0795	827.22	16.2892
831.487	13.2581	868.351	13.7427		831.487	13.2581	831.855	14.3583		831.487	13.2581	842.081	13.5911		831.487	13.2581	825.973	16.3816
825.704	13.5106	869.509	13.7279		825.704	13.5106	830.466	14.4561		825.704	13.5106	842.375	13.6064		825.704	13.5106	827.451	16.3532
817.265	13.8722	867.703	13.8236		817.265	13.8722	832.32	14.4101		817.265	13.8722	841.556	13.6483		817.265	13.8722	826.238	16.4307
810.735	14.1582	863.317	14.0205		810.735	14.1582	829.906	14.5463		810.735	14.1582	841.74	13.6859		810.735	14.1582	825.9	16.4932
809.957	14.2209	860.048	14.1755		809.957	14.2209	827.521	14.665		809.957	14.2209	843.018	13.651		809.957	14.2209	827.687	16.4499
807.564	14.3222	853.424	14.4483		807.564	14.3222	828.129	14.6528		807.564	14.3222	842.083	13.7033		807.564	14.3222	829.109	16.4081
804.688	14.446	855.284	14.3651		804.688	14.446	830.535	14.5676		804.688	14.446	844.413	13.6473		804.688	14.446	830.219	16.3836
803.123	14.5194	858.448	14.271		803.123	14.5194	830.307	14.5856		803.123	14.5194	843.76	13.7076		803.123	14.5194	831.538	16.3524
807.322	14.3563	862.208	14.1277		807.322	14.3563	833.002	14.492		807.322	14.3563	841.999	13.7984		807.322	14.3563	830.216	16.4499
811.683	14.1842	868.544	13.8895		811.683	14.1842	835.218	14.4096		811.683	14.1842	840.9	13.857		811.683	14.1842	827.372	16.631
813.338	14.1547	874.341	13.688		813.338	14.1547	834.726	14.4492		813.338	14.1547	841.833	13.8419		813.338	14.1547	827.798	16.6501
816.303	14.0856	873.131	13.773		816.303	14.0856	836.061	14.4126		816.303	14.0856	841.106	13.8971		816.303	14.0856	826.627	16.7393
818.338	14.0314	869.685	13.9266		818.338	14.0314	837.048	14.4044		818.338	14.0314	840.165	13.9638		818.338	14.0314	825.95	16.7985
820.132	13.9837	866.266	14.1094		820.132	13.9837	838.179	14.3712		820.132	13.9837	841.963	13.9155		820.132	13.9837	825.613	16.8402
824.741	13.8416	864.607	14.2144		824.741	13.8416	836.615	14.4538		824.741	13.8416	841.939	13.9337		824.741	13.8416	827.882	16.7927
828.228	13.7319	864.396	14.2482		828.228	13.7319	837.589	14.4523		828.228	13.7319	844.257	13.8699		828.228	13.7319	828.033	16.8151
833.119	13.5433	865.195	14.2258		833.119	13.5433	839.781	14.3858		833.119	13.5433	845.806	13.8141		833.119	13.5433	825.808	16.9644
839.27	13.3101	868.059	14.1241		839.27	13.3101	842.175	14.3181		839.27	13.3101	847.645	13.7647		839.27	13.3101	826.811	16.9542
837.674	13.3799	873.384	13.9241		837.674	13.3799	842.501	14.3394		837.674	13.3799	850.1	13.7008		837.674	13.3799	827.934	16.949
836.464	13.4505	875.763	13.8512		836.464	13.4505	844.986	14.286		836.464	13.4505	854.369	13.5574		836.464	13.4505	829.39	16.8739
836.266	13.4817	875.365	13.8857		836.266	13.4817	846.402	14.2387		836.266	13.4817	854.085	13.5877		836.266	13.4817	829.746	16.8901
836.788	13.4772	877.025	13.8404		836.788	13.4772	844.119	14.3602		836.788	13.4772	855.108	13.5709		836.788	13.4772	831.445	16.8289
839.444	13.4142	877.304	13.8594		839.444	13.4142	841.939	14.479		839.444	13.4142	858.528	13.4554		839.444	13.4142	831.691	16.8461
842.871	13.3162	876.061	13.9317		842.871	13.3162	843.016	14.4461		842.871	13.3162	861.711	13.3559		842.871	13.3162	831.817	16.865
842.06	13.3707	871.911	14.1179		842.06	13.3707	841.72	14.5206		842.06	13.3707	862.096	13.3751		842.06	13.3707	828.261	17.084
843.863	13.3003	870.47	14.2063		843.863	13.3003	839.62	14.6504		843.863	13.3003	863.681	13.3378		843.863	13.3003	830.771	16.987
845.912	13.2423	868.528	14.3318		845.912	13.2423	839.273	14.6852		845.912	13.2423	865.491	13.3013		845.912	13.2423	832.394	16.9509
844.567	13.2978	867.486	14.4091		844.567	13.2978	838.932	14.7046		844.567	13.2978	866.849	13.2641		844.567	13.2978	833.351	16.94
843.174	13.3645	865.133	14.5233		843.174	13.3645	836.704	14.8283		843.174	13.3645	864.783	13.3525		843.174	13.3645	837.417	16.7583
844.781	13.3028	865.258	14.5565		844.781	13.3028	837.928	14.7972		844.781	13.3028	863.245	13.4109		844.781	13.3028	839.971	16.6508
843.038	13.3966	864.842	14.5991		843.038	13.3966	840.954	14.6833		843.038	13.3966	863.919	13.4161		843.038	13.3966	837.999	16.7904
841.967	13.4461	868.035	14.4874		841.967	13.4461	842.206	14.678		841.967	13.4461	863.292	13.4448		841.967	13.4461	839.196	16.7546
839.28	13.5598	868.107	14.4961		839.28	13.5598	842.521	14.702		839.28	13.5598	864.372	13.4145		839.28	13.5598	839.453	16.7746
837.157	13.6477	868.852	14.4892		837.157	13.6477	842.977	14.722		837.157	13.6477	864.089	13.4414		837.157	13.6477	837.826	16.879
835.24	13.7384	870.426	14.4477		835.24	13.7384	843.124	14.741		835.24	13.7384	863.808	13.4883		835.24	13.7384	839.127	16.8612
837.592	13.6654	870.928	14.4271		837.592	13.6654	841.472	14.8583		837.592	13.6654	865.597	13.426		837.592	13.6654	840.877	16.8029
838.362	13.6619	867.49	14.5984		838.362	13.6619	839.43	14.967		838.362	13.6619	865.194	13.4669		838.362	13.6619	838.279	16.97
840.101	13.6251	868.193	14.6133		840.101	13.6251	837.925	15.0648		840.101	13.6251	864.847	13.5068		840.101	13.6251	835.05	17.1834
841.37	13.5998	871.081	14.527		841.37	13.5998	838.409	15.0871		841.37	13.5998	867.644	13.4301		841.37	13.5998	833.992	17.2752
840.978	13.6388	867.495	14.7084		840.978	13.6388	837.836	15.1414		840.978	13.6388	868.116	13.4206		840.978	13.6388	832.8	17.3689
840.774	13.668	868.582	14.7082		840.774	13.668	839.404	15.0838		840.774	13.668	866.46	13.4967		840.774	13.668	831.939	17.4518
839.705	13.7371	873.802	14.526		839.705	13.7371	841.746	15.0055		839.705	13.7371	867.081	13.4864		839.705	13.7371	832.431	17.4879
843.226	13.6148	873.61	14.5453		843.226	13.6148	843.768	14.9412		843.226	13.6148	865.092	13.5775		843.226	13.6148	836.406	17.2965
845.259	13.5439	873.855	14.5547		845.259	13.5439	844.119	14.9432		845.259	13.5439	866.151	13.5453		845.259	13.5439	837.783	17.2684
847.062	13.4992	875.635	14.4899		847.062	13.4992	844.848	14.9605		847.062	13.4992	867.987	13.5048		847.062	13.4992	838.83	17.2508
847.006	13.5242	876.104	14.5162		847.006	13.5242	843.68	15.0349		847.006	13.5242	866.991	13.5737		847.006	13.5242	839.883	17.2466
847.399	13.5223	875.286	14.5825		847.399	13.5223	842.582	15.1217		847.399	13.5223	866.152	13.6112		847.399	13.5223	841.175	17.213
843.8	13.6839	877.547	14.5197		843.8	13.6839	843.57	15.1308		843.8	13.6839	867.131	13.6017		843.8	13.6839	840.523	17.3033
841.032	13.8307	875.581	14.6307		841.032	13.8307	842.971	15.1857		841.032	13.8307	866.186	13.6576		841.032	13.8307	840.523	17.3542
841.619	13.8341	877.167	14.6037		841.619	13.8341	842.079	15.2425		841.619	13.8341	866.48	13.6785		841.619	13.8341	839.754	17.4347
842.528	13.8097	879.847	14.4974		842.528	13.8097	842.287	15.2464		842.528	13.8097	866.636	13.6762		842.528	13.8097	838.769	17.5148
843.884	13.7623	878.822	14.5401		843.884	13.7623	841.266	15.3198		843.884	13.7623	867.588	13.6811		843.884	13.7623	838.775	17.5376
844.239	13.7667	878.816	14.5555		844.239	13.7667	841.79	15.3041		844.239	13.7667	868.046	13.688		844.239	13.7667	839.493	17.503
848.99	13.5978	880.769	14.5167		848.99	13.5978	841.874	15.3228		848.99	13.5978	867.51	13.7282		848.99	13.5978	840.313	17.5075
848.636	13.6162	880.771	14.5488		848.636	13.6162	843.097	15.2975		848.636	13.6162	870.581	13.6112		848.636	13.6162	841.082	17.5009
849.105	13.6226	878.411	14.6776		849.105	13.6226	842.451	15.3767		849.105	13.6226	873.307	13.5323		849.105	13.6226	843.05	17.4321
847.098	13.7367	879.332	14.6781		847.098	13.7367	841.282	15.4763		847.098	13.7367	876.176	13.4465		847.098	13.7367	843.877	17.4333
846.776	13.7846	877.816	14.7882		846.776	13.7846	839.573	15.6138		846.776	13.7846	878.427	13.3719		846.776	13.7846	844.738	17.4353
843.57	13.9266	877.549	14.8173		843.57	13.9266	840.669	15.5981		843.57	13.9266	877.747	13.4392		843.57	13.9266	844.107	17.5023
842.791	13.9879	876.68	14.8649		842.791	13.9879	840.231	15.6563		842.791	13.9879	876.943	13.4931		842.791	13.9879	845.601	17.4635
841.318	14.0688	877.179	14.8935		841.318	14.0688	841.546	15.6309		841.318	14.0688	877.266	13.4964		841.318	14.0688	846.634	17.432
842.348	14.0501	874.089	15.0299		842.348	14.0501	845.003	15.4928		842.348	14.0501	875.785	13.567		842.348	14.0501	845.005	17.5332
841.794	14.0817	875.271	15.0087		841.794	14.0817	847.016	15.436		841.794	14.0817	876.807	13.5392		841.794	14.0817	845.615	17.5386
841.006	14.1555	875.517	15.0299		841.006	14.1555	846.773	15.4997		841.006	14.1555	879.225	13.4516		841.006	14.1555	848.51	17.4035
843.189	14.0945	875.338	15.0684		843.189	14.0945	847.752	15.4934		843.189	14.0945	875.377	13.6026		843.189	14.0945	847.412	17.5073
844.6	14.0844	875.486	15.0683		844.6	14.0844	847.289	15.5337		844.6	14.0844	874.111	13.6633		844.6	14.0844	845.842	17.6279
844.937	14.1182	878.757	14.9855		844.937	14.1182	847.277	15.5728		844.937	14.1182	874.907	13.6444		844.937	14.1182	846.611	17.6613
850.928	13.9425	880.741	14.9392		850.928	13.9425	846.155	15.629		850.928	13.9425	873.6	13.7181		850.928	13.9425	844.688	17.8532
857.382	13.7253	881.879	14.9207		857.382	13.7253	847.189	15.5959		857.382	13.7253	874.179	13.7059		857.382	13.7253	842.683	18.0497
861.378	13.6165	883.423	14.8774		861.378	13.6165	848.118	15.5889		861.378	13.6165	877.308	13.6196		861.378	13.6165	841.174	18.1649
865.822	13.4672	884.252	14.8674		865.822	13.4672	849.219	15.591		865.822	13.4672	880.371	13.5371		865.822	13.4672	842.689	18.1364
866.405	13.4755	884.449	14.876		866.405	13.4755	848.919	15.6284		866.405	13.4755	880.094	13.5803		866.405	13.4755	844.007	18.0652
862.62	13.6392	883.098	14.9341		862.62	13.6392	849.64	15.6414		862.62	13.6392	880.288	13.5903		862.62	13.6392	845.997	17.9576
865.149	13.5717	879.432	15.1346		865.149	13.5717	853.459	15.5132		865.149	13.5717	880.347	13.5988		865.149	13.5717	846.111	17.9274
864.152	13.6361	879.352	15.1794		864.152	13.6361	855.904	15.4262		864.152	13.6361	878.744	13.6802		864.152	13.6361	847.296	17.9034
864.635	13.6445	879.528	15.2321		864.635	13.6445	859.892	15.2706		864.635	13.6445	876.909	13.7786		864.635	13.6445	846.059	18.0471
868.736	13.5006	877.257	15.3619		868.736	13.5006	863.52	15.1295		868.736	13.5006	877.973	13.7444		868.736	13.5006	843.574	18.2695
872.929	13.3662	876.979	15.421		872.929	13.3662	866.985	14.9883		872.929	13.3662	877.295	13.8045		872.929	13.3662	843.902	18.3187
869.631	13.5166	879.914	15.3122		869.631	13.5166	865.841	15.0592		869.631	13.5166	877.167	13.8566		869.631	13.5166	842.916	18.4265
869.866	13.5319	880.096	15.3419		869.866	13.5319	866.625	15.0387		869.866	13.5319	877.894	13.8652		869.866	13.5319	842.176	18.5299
865.702	13.7302	879.585	15.3695		865.702	13.7302	867.464	15.0199		865.702	13.7302	876.718	13.9235		865.702	13.7302	841.62	18.5618
861.679	13.916	880.473	15.3654		861.679	13.916	873.088	14.8121		861.679	13.916	876.108	13.9796		861.679	13.916	842.53	18.5124
861.184	13.9551	881.783	15.3272		861.184	13.9551	876.046	14.696		861.184	13.9551	875.867	14.0052		861.184	13.9551	841.768	18.5801
864.054	13.8624	880.854	15.4046		864.054	13.8624	877.769	14.626		864.054	13.8624	874.295	14.0853		864.054	13.8624	842.985	18.5504
863.442	13.9133	882.537	15.3771		863.442	13.9133	877.914	14.6578		863.442	13.9133	874.746	14.0858		863.442	13.9133	846.104	18.3965
865.917	13.8115	888.341	15.1901		865.917	13.8115	878.445	14.6427		865.917	13.8115	877.307	14.0251		865.917	13.8115	848.181	18.3286
868.008	13.7624	896.902	14.88		868.008	13.7624	876.221	14.7582		868.008	13.7624	875.184	14.1194		868.008	13.7624	849.826	18.2981
867.701	13.7899	902.93	14.6603		867.701	13.7899	873.708	14.91		867.701	13.7899	877.016	14.0829		867.701	13.7899	849.368	18.3653
864.166	13.9467	913.064	14.2545		864.166	13.9467	876.245	14.8414		864.166	13.9467	877.7	14.0769		864.166	13.9467	848.813	18.4655
865.302	13.9137	921.727	13.9085		865.302	13.9137	878.528	14.7688		865.302	13.9137	877.749	14.0779		865.302	13.9137	847.107	18.6119
862.012	14.0865	924.589	13.8061		862.012	14.0865	878.641	14.8033		862.012	14.0865	875.12	14.1951		862.012	14.0865	847.04	18.6427
862.385	14.064	925.51	13.7842		862.385	14.064	879.862	14.7644		862.385	14.064	879.413	14.0633		862.385	14.064	846.305	18.7593
862.007	14.0986	928.279	13.7031		862.007	14.0986	883.8	14.6088		862.007	14.0986	878.513	14.1273		862.007	14.0986	846.666	18.7845
862.714	14.1029	929.506	13.683		862.714	14.1029	884.515	14.5887		862.714	14.1029	876.93	14.2116		862.714	14.1029	847.707	18.7449
862.28	14.1539	931.058	13.6483		862.28	14.1539	881.381	14.7321		862.28	14.1539	877.31	14.2411		862.28	14.1539	846.861	18.8161
866.274	14.0148	930.897	13.6609		866.274	14.0148	883.111	14.6778		866.274	14.0148	878.62	14.2126		866.274	14.0148	846.128	18.9176
866.982	14.0344	932.689	13.6023		866.982	14.0344	883.401	14.6775		866.982	14.0344	877.547	14.2865		866.982	14.0344	846.17	18.9362
867.009	14.0513	931.89	13.6457		867.009	14.0513	883.906	14.6598		867.009	14.0513	878.894	14.2626		867.009	14.0513	845.016	19.0554
869.424	13.9389	930.08	13.733		869.424	13.9389	882.792	14.7089		869.424	13.9389	880.645	14.2172		869.424	13.9389	844.301	19.1656
873.38	13.7976	927.597	13.8504		873.38	13.7976	885.717	14.6034		873.38	13.7976	879.239	14.2919		873.38	13.7976	844.294	19.2087
872.98	13.8367	929.849	13.7935		872.98	13.8367	885.669	14.6425		872.98	13.8367	877.792	14.3703		872.98	13.8367	844.187	19.2699
873.242	13.8391	929.422	13.8344		873.242	13.8391	883.848	14.7572		873.242	13.8391	877.581	14.3998		873.242	13.8391	844.62	19.2828
876.357	13.7396	929.548	13.8655		876.357	13.7396	881.055	14.8999		876.357	13.7396	877.78	14.409		876.357	13.7396	845.831	19.2271
875.237	13.8319	932.799	13.7543		875.237	13.8319	881.286	14.9347		875.237	13.8319	876.767	14.4734		875.237	13.8319	845.414	19.2747
870.573	14.0416	932.775	13.7543		870.573	14.0416	880.762	14.9706		870.573	14.0416	880.538	14.3487		870.573	14.0416	846.189	19.2963
871.866	14.0094	931.287	13.8032		871.866	14.0094	877.304	15.1305		871.866	14.0094	882.447	14.3185		871.866	14.0094	847.254	19.283
872.028	14.0303	931.943	13.7885		872.028	14.0303	877.999	15.121		872.028	14.0303	880.991	14.4149		872.028	14.0303	847.263	19.3505
873.483	14.0092	933.906	13.7058		873.483	14.0092	877.593	15.171		873.483	14.0092	877.195	14.6139		873.483	14.0092	846.897	19.4571
873.296	14.0448	931.911	13.7955		873.296	14.0448	877.003	15.2093		873.296	14.0448	878.501	14.5946		873.296	14.0448	848.245	19.4538
875.01	13.9977	933.883	13.7398		875.01	13.9977	875.838	15.2736		875.01	13.9977	875.257	14.7534		875.01	13.9977	848.552	19.4873
874.626	14.0395	936.603	13.6664		874.626	14.0395	877.067	15.2474		874.626	14.0395	873.709	14.8452		874.626	14.0395	847.586	19.5689
877.28	13.9558	936.643	13.6872		877.28	13.9558	876.258	15.2941		877.28	13.9558	873.395	14.884		877.28	13.9558	847.341	19.6166
873.47	14.125	939.218	13.6181		873.47	14.125	877.359	15.2737		873.47	14.125	876.428	14.7669		873.47	14.125	848.122	19.6134
875.534	14.0613	940.806	13.5911		875.534	14.0613	877.143	15.311		875.534	14.0613	876.416	14.8011		875.534	14.0613	851.396	19.4367
875.61	14.0959	947.306	13.3835		875.61	14.0959	879.583	15.2422		875.61	14.0959	878.51	14.7627		875.61	14.0959	855.638	19.2133
874.682	14.1822	951.068	13.2621		874.682	14.1822	881.018	15.1995		874.682	14.1822	880.646	14.7075		874.682	14.1822	859.544	19.027
869.37	14.4272	951.019	13.2729		869.37	14.4272	882.47	15.1557		869.37	14.4272	880.383	14.7572		869.37	14.4272	865.261	18.7088
869.689	14.4525	948.385	13.3904		869.689	14.4525	885.804	15.0323		869.689	14.4525	880.631	14.8007		869.689	14.4525	870.259	18.4352
867.164	14.5947	949.659	13.3554		867.164	14.5947	886.447	15.0283		867.164	14.5947	881.297	14.799		867.164	14.5947	868.538	18.5768
868.94	14.5347	946.322	13.4888		868.94	14.5347	885.883	15.0655		868.94	14.5347	880.464	14.8704		868.94	14.5347	869.532	18.549
871.264	14.432	943.737	13.6114		871.264	14.432	885.225	15.1137		871.264	14.432	877.847	14.9856		871.264	14.432	868.765	18.6403
875.191	14.2962	943.611	13.6382		875.191	14.2962	887.729	15.0442		875.191	14.2962	876.37	15.0941		875.191	14.2962	868.819	18.6612
878.074	14.1885	943.387	13.6689		878.074	14.1885	889.004	15.0121		878.074	14.1885	878.619	15.0074		878.074	14.1885	867.163	18.7982
879.726	14.1335	943.788	13.6617		879.726	14.1335	894.136	14.8183		879.726	14.1335	878.727	15.0358		879.726	14.1335	868.537	18.7452
876.965	14.2724	944.741	13.6378		876.965	14.2724	897.59	14.6993		876.965	14.2724	879.235	15.0321		876.965	14.2724	867.354	18.8376
878.028	14.2561	943.999	13.682		878.028	14.2561	902.54	14.5155		878.028	14.2561	877.87	15.1534		878.028	14.2561	868.222	18.8264
876.88	14.3254	945.929	13.6126		876.88	14.3254	903.341	14.5057		876.88	14.3254	881.098	15.0234		876.88	14.3254	867.186	18.9394
877.289	14.3381	945.184	13.6451		877.289	14.3381	904.501	14.4966		877.289	14.3381	876.464	15.2639		877.289	14.3381	867.646	18.9534
877.882	14.3343	943.605	13.7132		877.882	14.3343	904.194	14.5419		877.882	14.3343	874.558	15.3995		877.882	14.3343	868.129	18.9843
879.126	14.32	938.319	13.9219		879.126	14.32	907.372	14.4471		879.126	14.32	872.266	15.5236		879.126	14.32	869.184	18.964
878.2	14.3917	936.962	13.988		878.2	14.3917	906.926	14.4824		878.2	14.3917	875.691	15.395		878.2	14.3917	868.648	19.0037
879.463	14.3764	934.198	14.1224		879.463	14.3764	908.795	14.419		879.463	14.3764	876.243	15.3936		879.463	14.3764	867.949	19.0798
879.671	14.4075	936.659	14.0556		879.671	14.4075	909.446	14.4005		879.671	14.4075	877.233	15.3747		879.671	14.4075	866.089	19.2165
880.311	14.4123	938.326	14.0102		880.311	14.4123	911.472	14.3129		880.311	14.4123	877.708	15.3566		880.311	14.4123	868.408	19.0858
882.345	14.3586	942.384	13.8873		882.345	14.3586	910.515	14.3529		882.345	14.3586	877.687	15.3679		882.345	14.3586	868.698	19.1272
881.629	14.4316	942.765	13.8777		881.629	14.4316	912.3	14.294		881.629	14.4316	876.906	15.4404		881.629	14.4316	869.541	19.1375
883.469	14.3897	948.159	13.6985		883.469	14.3897	912.006	14.3252		883.469	14.3897	874.932	15.5551		883.469	14.3897	870.288	19.1522
882.1	14.4783	951.004	13.6223		882.1	14.4783	912.264	14.3281		882.1	14.4783	875.69	15.5743		882.1	14.4783	872.64	19.0426
881.734	14.5211	953.665	13.5613		881.734	14.5211	909.645	14.4639		881.734	14.5211	877.78	15.5332		881.734	14.5211	870.628	19.2207
879.799	14.6069	951.711	13.6548		879.799	14.6069	907.971	14.5531		879.799	14.6069	879.534	15.5258		879.799	14.6069	869.402	19.3123
882.063	14.5285	950.016	13.743		882.063	14.5285	906.846	14.6228		882.063	14.5285	879.768	15.5505		882.063	14.5285	869.786	19.3192
882.441	14.5116	949.312	13.7943		882.441	14.5116	905.989	14.6893		882.441	14.5116	880.943	15.5494		882.441	14.5116	869.188	19.3819
883.51	14.4847	950.324	13.762		883.51	14.4847	904.067	14.7743		883.51	14.4847	879.9	15.6014		883.51	14.4847	869.601	19.3945
883.365	14.5246	949.223	13.8195		883.365	14.5246	905.262	14.747		883.365	14.5246	878.234	15.6987		883.365	14.5246	869.229	19.4309
885.383	14.4728	954.819	13.6236		885.383	14.4728	908.175	14.6425		885.383	14.4728	877.206	15.7727		885.383	14.4728	870.347	19.4296
884.113	14.5394	960.605	13.4296		884.113	14.5394	908.363	14.6532		884.113	14.5394	878.228	15.7767		884.113	14.5394	869.976	19.5013
884.413	14.5727	962.344	13.3848		884.413	14.5727	908.096	14.6752		884.413	14.5727	878.797	15.7851		884.413	14.5727	870.197	19.5182
883.32	14.6372	960.964	13.4606		883.32	14.6372	910.054	14.6276		883.32	14.6372	879.913	15.7903		883.32	14.6372	870.717	19.5383
883.225	14.6801	963.204	13.4043		883.225	14.6801	907.948	14.7327		883.225	14.6801	881.758	15.7736		883.225	14.6801	871.367	19.5649
882.374	14.7444	961.458	13.4802		882.374	14.7444	906.374	14.8332		882.374	14.7444	887.033	15.5766		882.374	14.7444	871.178	19.5859
881.929	14.7972	959.183	13.5913		881.929	14.7972	908.768	14.7529		881.929	14.7972	892.071	15.3767		881.929	14.7972	871.699	19.5963
880.439	14.8828	956.489	13.6927		880.439	14.8828	910.273	14.7072		880.439	14.8828	900.891	15.0261		880.439	14.8828	871.814	19.6321
880.54	14.9115	955.249	13.7571		880.54	14.9115	910.855	14.7074		880.54	14.9115	908.661	14.7091		880.54	14.9115	871.196	19.7036
880	14.9555	954.054	13.814		880	14.9555	915.217	14.544		880	14.9555	914.182	14.4631		880	14.9555	871.74	19.6954
878.675	15.0726	955.279	13.7934		878.675	15.0726	916.975	14.4677		878.675	15.0726	918.837	14.3022		878.675	15.0726	870.463	19.839
879.456	15.0597	956.96	13.7471		879.456	15.0597	916.752	14.499		879.456	15.0597	920.852	14.2318		879.456	15.0597	871.588	19.7971
879.813	15.0777	959.93	13.6551		879.813	15.0777	918.941	14.4214		879.813	15.0777	919.348	14.319		879.813	15.0777	873.605	19.7063
879.352	15.1294	963.779	13.5315		879.352	15.1294	919.405	14.4016		879.352	15.1294	919.91	14.3276		879.352	15.1294	873.641	19.7567
879.484	15.1529	960.799	13.6651		879.484	15.1529	921.875	14.3282		879.484	15.1529	921.288	14.3044		879.484	15.1529	873.389	19.8235
880.209	15.1386	956.866	13.8511		880.209	15.1386	924.189	14.2696		880.209	15.1386	919.478	14.3857		880.209	15.1386	873.914	19.8161
880.041	15.1932	957.037	13.871		880.041	15.1932	927.127	14.1599		880.041	15.1932	920.557	14.3621		880.041	15.1932	873.714	19.9085
879.882	15.2333	955.034	13.9854		879.882	15.2333	930.653	14.0319		879.882	15.2333	920.774	14.3823		879.882	15.2333	871.527	20.1479
879.875	15.2575	955.113	14.0143		879.875	15.2575	937.026	13.8117		879.875	15.2575	922.431	14.3252		879.875	15.2575	871.481	20.1667
879.682	15.2821	959.242	13.8727		879.682	15.2821	937.354	13.8058		879.682	15.2821	920.968	14.405		879.682	15.2821	871.952	20.173
888.288	14.9335	962.587	13.7489		888.288	14.9335	940.371	13.6915		888.288	14.9335	923.899	14.3099		888.288	14.9335	872.241	20.2353
900.067	14.5016	964.287	13.6943		900.067	14.5016	944.976	13.5434		900.067	14.5016	924.698	14.2839		900.067	14.5016	871.877	20.2688
907.813	14.2081	966.632	13.6342		907.813	14.2081	948.133	13.4538		907.813	14.2081	926.657	14.2164		907.813	14.2081	873.378	20.1716
919.728	13.779	969.752	13.5566		919.728	13.779	950.115	13.4142		919.728	13.779	928.428	14.1642		919.728	13.779	874.352	20.1806
929.418	13.4301	970.492	13.5656		929.418	13.4301	953.906	13.3103		929.418	13.4301	930.919	14.0602		929.418	13.4301	873.519	20.3223
931.129	13.3952	971.77	13.5518		931.129	13.3952	955.525	13.2825		931.129	13.3952	928.743	14.1438		931.129	13.3952	874.678	20.2784
926.941	13.5634	973.25	13.5228		926.941	13.5634	951.978	13.4365		926.941	13.5634	927.572	14.2115		926.941	13.5634	875.303	20.273
927.479	13.5625	974.909	13.4696		927.479	13.5625	949.225	13.5758		927.479	13.5625	926.377	14.2782		927.479	13.5625	876.703	20.2381
925.916	13.6193	971.34	13.587		925.916	13.6193	951.146	13.5036		925.916	13.6193	922.864	14.4476		925.916	13.6193	877.616	20.217
925.145	13.6604	973.25	13.5362		925.145	13.6604	953.549	13.4029		925.145	13.6604	923.213	14.4596		925.145	13.6604	879.248	20.105
924.601	13.6919	974.694	13.4914		924.601	13.6919	955.004	13.3439		924.601	13.6919	924.951	14.4242		924.601	13.6919	880.383	20.0876
925.33	13.6701	974.018	13.534		925.33	13.6701	960.755	13.1318		925.33	13.6701	925.771	14.4259		925.33	13.6701	880.218	20.1711
926.476	13.6335	972.061	13.6235		926.476	13.6335	964.153	12.9837		926.476	13.6335	925.992	14.4261		926.476	13.6335	879.285	20.2723
927.879	13.5915	973.519	13.6079		927.879	13.5915	963.935	13.0008		927.879	13.5915	928.402	14.3334		927.879	13.5915	877.041	20.5008
928.418	13.5784	972.028	13.6849		928.418	13.5784	964.955	12.9901		928.418	13.5784	926.293	14.4552		928.418	13.5784	876.609	20.6212
930.117	13.5391	969.072	13.8219		930.117	13.5391	966.432	12.9664		930.117	13.5391	923.683	14.6054		930.117	13.5391	873.8	20.8423
931.279	13.5222	969.96	13.8331		931.279	13.5222	964.63	13.0563		931.279	13.5222	924.324	14.5931		931.279	13.5222	874.104	20.861
930.504	13.5867	971.324	13.8085		930.504	13.5867	965.964	13.0353		930.504	13.5867	923.487	14.6457		930.504	13.5867	873.946	20.9187
928.67	13.6794	978.765	13.5741		928.67	13.6794	968.384	12.9614		928.67	13.6794	921.916	14.7327		928.67	13.6794	876.062	20.7831
928.754	13.6965	985.593	13.3695		928.754	13.6965	965.876	13.0378		928.754	13.6965	924.062	14.6649		928.754	13.6965	876.119	20.8023
930.754	13.6178	994.309	13.0855		930.754	13.6178	965.136	13.0617		930.754	13.6178	928.36	14.4869		930.754	13.6178	877.775	20.7239
931.167	13.6019	999.216	12.9261		931.167	13.6019	966.535	12.994		931.167	13.6019	929.52	14.445		931.167	13.6019	878.737	20.6998
932.808	13.5274	1007.62	12.676		932.808	13.5274	964.141	13.07		932.808	13.5274	932.962	14.3275		932.808	13.5274	877.97	20.7961
932.863	13.518	1006.79	12.7278		932.863	13.518	959.921	13.2391		932.863	13.518	935.576	14.2475		932.863	13.518	876.278	20.971
931.906	13.5625	1008.23	12.7101		931.906	13.5625	959.39	13.2836		931.906	13.5625	936.847	14.2091		931.906	13.5625	877.499	20.9391
929.263	13.6851	1008.9	12.7092		929.263	13.6851	958.848	13.3254		929.263	13.6851	934.444	14.3319		929.263	13.6851	875.593	21.1112
931.905	13.6053	1009.21	12.7239		931.905	13.6053	958.481	13.3685		931.905	13.6053	932.501	14.4449		931.905	13.6053	875.628	21.1707
932.249	13.6207	1008.16	12.7748		932.249	13.6207	958.714	13.3775		932.249	13.6207	930.842	14.5325		932.249	13.6207	875.918	21.2069
934.281	13.5677	1007.32	12.8187		934.281	13.5677	957.78	13.407		934.281	13.5677	933.389	14.4464		934.281	13.5677	876.155	21.2076
939.835	13.3861	1004.18	12.9319		939.835	13.3861	959.022	13.367		939.835	13.3861	938.044	14.2788		939.835	13.3861	874.122	21.3943
944.967	13.2182	1003.3	12.9658		944.967	13.2182	958.101	13.3971		944.967	13.2182	943.245	14.0886		944.967	13.2182	876.227	21.3417
947.355	13.1478	1004.84	12.9154		947.355	13.1478	957.346	13.4184		947.355	13.1478	949.554	13.8528		947.355	13.1478	874.575	21.4919
953.023	12.9557	1004.78	12.9216		953.023	12.9557	955.493	13.489		953.023	12.9557	953.539	13.7182		953.023	12.9557	874.779	21.5455
955.448	12.8742	1006.13	12.8806		955.448	12.8742	951.519	13.6629		955.448	12.8742	954.734	13.6751		955.448	12.8742	874.535	21.6608
954.437	12.9153	1006.49	12.86		954.437	12.9153	945.984	13.888		954.437	12.9153	951.736	13.8219		954.437	12.9153	875.283	21.6724
951.477	13.0518	1006.03	12.8979		951.477	13.0518	939.381	14.155		951.477	13.0518	950.543	13.8817		951.477	13.0518	873.801	21.8153
944.846	13.313	1006.26	12.9136		944.846	13.313	935.313	14.3405		944.846	13.313	947.147	14.0436		944.846	13.313	875.949	21.7239
937.886	13.5663	1007.39	12.8989		937.886	13.5663	937.703	14.2722		937.886	13.5663	945.809	14.1116		937.886	13.5663	877.019	21.6843
934.962	13.705	1006.19	12.9681		934.962	13.705	938.937	14.2321		934.962	13.705	942.481	14.2644		934.962	13.705	878.316	21.6405
937.404	13.6428	1005.21	13.017		937.404	13.6428	941.878	14.1528		937.404	13.6428	942.908	14.2555		937.404	13.6428	880.219	21.5315
934.897	13.7436	1007.11	12.9729		934.897	13.7436	947.705	13.9612		934.897	13.7436	944.544	14.2209		934.897	13.7436	880.89	21.5449
940.505	13.5504	1007.05	12.9787		940.505	13.5504	950.827	13.9054		940.505	13.5504	947.879	14.0982		940.505	13.5504	880.058	21.6366
941.468	13.5125	1004.29	13.0709		941.468	13.5125	948.986	14.0578		941.468	13.5125	951.818	13.9538		941.468	13.5125	881.003	21.6245
939.921	13.5887	1003.52	13.0965		939.921	13.5887	952.979	13.9863		939.921	13.5887	957.358	13.7718		939.921	13.5887	882.628	21.5531
935.798	13.7466	1006.39	13.031		935.798	13.7466	957.783	13.8886		935.798	13.7466	960.158	13.6917		935.798	13.7466	883.129	21.6186
936.777	13.7172	1005.69	13.0741		936.777	13.7172	958.698	13.9393		936.777	13.7172	963.195	13.58		936.777	13.7172	887.426	21.3489
934.579	13.8253	1004.17	13.144		934.579	13.8253	960.58	13.9051		934.579	13.8253	964.007	13.5723		934.579	13.8253	888.778	21.3107
936.488	13.7915	1003.95	13.1748		936.488	13.7915	962.045	13.878		936.488	13.7915	964.238	13.6044		936.488	13.7915	889.817	21.2656
943.121	13.5547	1005.97	13.1292		943.121	13.5547	960.091	14.0023		943.121	13.5547	961.005	13.7356		943.121	13.5547	889.873	21.3037
945.85	13.4679	1004.49	13.1869		945.85	13.4679	957.341	14.1129		945.85	13.4679	961.518	13.7401		945.85	13.4679	889.129	21.3701
944.89	13.5201	1003.7	13.2348		944.89	13.5201	957.371	14.1358		944.89	13.5201	959.417	13.8552		944.89	13.5201	885.073	21.7299
942.908	13.6117	1004.66	13.2208		942.908	13.6117	955.508	14.2218		942.908	13.6117	958.35	13.9051		942.908	13.6117	885.182	21.7795
940.966	13.7123	1005.91	13.1991		940.966	13.7123	954.397	14.2835		940.966	13.7123	957.031	13.9562		940.966	13.7123	885.061	21.8622
935.724	13.9379	1003.91	13.2779		935.724	13.9379	956.557	14.2113		935.724	13.9379	956.032	14.0142		935.724	13.9379	885.921	21.897
936.675	13.9302	1004.48	13.2787		936.675	13.9302	957.309	14.2191		936.675	13.9302	955.919	14.0213		936.675	13.9302	886.395	21.9295
943.797	13.7047	1003.4	13.3213		943.797	13.7047	958.663	14.1771		943.797	13.7047	956.968	13.9873		943.797	13.7047	890.011	21.7019
947.018	13.5932	1004.56	13.3122		947.018	13.5932	962.782	14.05		947.018	13.5932	960.03	13.8914		947.018	13.5932	890.551	21.7147
946.142	13.6515	1004.65	13.3221		946.142	13.6515	967.492	13.9095		946.142	13.6515	959.933	13.894		946.142	13.6515	889.812	21.8324
946.777	13.646	1007.96	13.2468		946.777	13.646	969.758	13.8392		946.777	13.646	965.542	13.7015		946.777	13.646	889.606	21.8765
941.112	13.8767	1010.38	13.2113		941.112	13.8767	969.799	13.8626		941.112	13.8767	966.303	13.694		941.112	13.8767	888.988	21.9562
932.576	14.2039	1012.37	13.1696		932.576	14.2039	972.019	13.8079		932.576	14.2039	963.968	13.7949		932.576	14.2039	886.439	22.2088
932.419	14.2293	1010.93	13.2312		932.419	14.2293	971.237	13.8746		932.419	14.2293	963.411	13.8351		932.419	14.2293	884.45	22.4015
939.367	13.9962	1011.28	13.245		939.367	13.9962	969.442	13.9678		939.367	13.9962	967.046	13.7469		939.367	13.9962	885.657	22.3517
943.766	13.8553	1011.33	13.257		943.766	13.8553	968.231	14.0394		943.766	13.8553	966.934	13.7652		943.766	13.8553	884.581	22.4609
951.109	13.6031	1007.21	13.402		951.109	13.6031	968.584	14.0556		951.109	13.6031	965.993	13.8089		951.109	13.6031	885.725	22.4234
958.242	13.3602	1004.45	13.5182		958.242	13.3602	971.334	13.9865		958.242	13.3602	966.863	13.7918		958.242	13.3602	888.712	22.2154
961.702	13.2679	1004.39	13.5458		961.702	13.2679	970.355	14.035		961.702	13.2679	964.188	13.9168		961.702	13.2679	889.4	22.1968
962.399	13.2536	1005.28	13.5359		962.399	13.2536	975.977	13.8546		962.399	13.2536	959.829	14.0719		962.399	13.2536	888.289	22.3183
962.664	13.2607	1002.53	13.6447		962.664	13.2607	977.685	13.8223		962.664	13.2607	958.398	14.1538		962.664	13.2607	889.107	22.3071
960.102	13.3741	1005.2	13.5623		960.102	13.3741	980.241	13.7508		960.102	13.3741	960.208	14.1031		960.102	13.3741	888.91	22.3839
953.748	13.6254	1005.77	13.5671		953.748	13.6254	977.606	13.8652		953.748	13.6254	960.506	14.1122		953.748	13.6254	887.582	22.5694
946.616	13.9271	1006.97	13.5529		946.616	13.9271	978.978	13.8391		946.616	13.9271	962.122	14.0512		946.616	13.9271	889.158	22.544
943.54	14.0659	1006.51	13.6109		943.54	14.0659	973.771	14.0524		943.54	14.0659	963.823	14.0144		943.54	14.0659	888.677	22.6764
942.23	14.1347	1007.63	13.6046		942.23	14.1347	973.72	14.0678		942.23	14.1347	963.324	14.043		942.23	14.1347	887.97	22.8247
943.458	14.1035	1008.9	13.5901		943.458	14.1035	972.259	14.1355		943.458	14.1035	961.269	14.1467		943.458	14.1035	887.413	22.958
946.379	14.0204	1009.87	13.5836		946.379	14.0204	972.311	14.1549		946.379	14.0204	962.386	14.1345		946.379	14.0204	886.94	23.0119
950.842	13.843	1010.83	13.5706		950.842	13.843	971.073	14.2232		950.842	13.843	962.63	14.1563		950.842	13.843	886.458	23.1128
953.188	13.7757	1009.76	13.6068		953.188	13.7757	973.667	14.1462		953.188	13.7757	962.372	14.1993		953.188	13.7757	886.001	23.1841
956.132	13.685	1008.11	13.6828		956.132	13.685	975.476	14.1115		956.132	13.685	963.133	14.2032		956.132	13.685	884.752	23.3043
961.133	13.5374	1006.29	13.7578		961.133	13.5374	979.549	13.9808		961.133	13.5374	965.901	14.1179		961.133	13.5374	886.575	23.2014
963.901	13.4486	1004.76	13.8316		963.901	13.4486	983.394	13.8587		963.901	13.4486	966.179	14.1266		963.901	13.4486	885.989	23.3329
967.714	13.3293	1002.41	13.9396		967.714	13.3293	988.63	13.6847		967.714	13.3293	966.887	14.1268		967.714	13.3293	885.456	23.4519
966.515	13.4024	1002.03	13.9808		966.515	13.4024	991.494	13.5912		966.515	13.4024	971.064	14.0041		966.515	13.4024	887.138	23.3647
965.955	13.4466	1001.32	14.0273		965.955	13.4466	992.353	13.5699		965.955	13.4466	974.736	13.8845		965.955	13.4466	889.088	23.3007
965.087	13.5012	1002.84	14.0108		965.087	13.5012	994.489	13.5115		965.087	13.5012	979.463	13.7338		965.087	13.5012	887.144	23.5148
965.992	13.4946	1004.97	13.9578		965.992	13.4946	996.425	13.466		965.992	13.4946	985.061	13.5549		965.992	13.4946	890.382	23.3145
966.355	13.4993	1004.9	13.9845		966.355	13.4993	998.897	13.4023		966.355	13.4993	989.84	13.418		966.355	13.4993	892.633	23.1564
970.457	13.3667	1004.03	14.0492		970.457	13.3667	998.155	13.4422		970.457	13.3667	993.681	13.3031		970.457	13.3667	894.844	23.0554
967.508	13.4898	1004.93	14.0532		967.508	13.4898	999.311	13.4207		967.508	13.4898	995.3	13.278		967.508	13.4898	897.45	22.8941
965.665	13.5554	1002.59	14.1569		965.665	13.5554	1000.09	13.4122		965.665	13.5554	994.623	13.3276		965.665	13.5554	899.644	22.7427
968.019	13.4864	1002.17	14.2199		968.019	13.4864	1000.64	13.4001		968.019	13.4864	993.866	13.382		968.019	13.4864	899.871	22.7856
967.76	13.5353	1001.19	14.271		967.76	13.5353	1001.6	13.375		967.76	13.5353	994.835	13.3525		967.76	13.5353	899.929	22.8425
965.316	13.6314	1003.63	14.2115		965.316	13.6314	1004.7	13.2904		965.316	13.6314	994.678	13.3509		965.316	13.6314	900.393	22.8544
970.259	13.4609	1004.71	14.2066		970.259	13.4609	1005.14	13.2943		970.259	13.4609	996.53	13.2944		970.259	13.4609	900.44	22.9078
969.408	13.5179	1004.89	14.2324		969.408	13.5179	1004.69	13.3196		969.408	13.5179	1000.79	13.1735		969.408	13.5179	901.759	22.8833
969.142	13.537	1004.79	14.251		969.142	13.537	1002.36	13.4098		969.142	13.537	1002.29	13.1234		969.142	13.537	901.879	22.9462
967.476	13.5942	1006.94	14.2111		967.476	13.5942	999.948	13.5205		967.476	13.5942	1000.73	13.1837		967.476	13.5942	901.626	23.0093
968.106	13.5825	1006.64	14.2414		968.106	13.5825	999.166	13.5553		968.106	13.5825	998.396	13.2841		968.106	13.5825	900.99	23.1112
967.726	13.6187	1007.34	14.2277		967.726	13.6187	1000.63	13.5268		967.726	13.6187	996.572	13.3646		967.726	13.6187	899.478	23.2996
968.981	13.5845	1008.37	14.1994		968.981	13.5845	999.841	13.5837		968.981	13.5845	993.822	13.4752		968.981	13.5845	899.989	23.3245
968.597	13.619	1008.02	14.2316		968.597	13.619	1003.5	13.4892		968.597	13.619	994.49	13.4706		968.597	13.619	900.279	23.3468
969.48	13.6034	1011.38	14.1517		969.48	13.6034	1004.71	13.454		969.48	13.6034	996.588	13.4085		969.48	13.6034	900.651	23.3835
969.033	13.6559	1017.4	13.9737		969.033	13.6559	1004.45	13.489		969.033	13.6559	997.776	13.3891		969.033	13.6559	901.48	23.3976
969.595	13.6593	1016.38	14.0442		969.595	13.6593	1001.66	13.598		969.595	13.6593	999.575	13.3397		969.595	13.6593	902.183	23.3723
967.389	13.7572	1015.38	14.1211		967.389	13.7572	1001.19	13.6321		967.389	13.7572	997.81	13.398		967.389	13.7572	902.204	23.4327
966.781	13.8175	1015.34	14.1653		966.781	13.8175	997.923	13.761		966.781	13.8175	998.494	13.3919		966.781	13.8175	901.327	23.5785
965.88	13.8854	1012.04	14.2928		965.88	13.8854	998.46	13.7613		965.88	13.8854	998.595	13.4131		965.88	13.8854	902.561	23.53
966.852	13.8606	1006.84	14.4946		966.852	13.8606	997.999	13.7996		966.852	13.8606	1002.03	13.3224		966.852	13.8606	902.646	23.5784
966.581	13.8913	1005.23	14.5768		966.581	13.8913	999.996	13.7408		966.581	13.8913	1002.45	13.325		966.581	13.8913	903.136	23.5887
970.372	13.7835	1007.08	14.5411		970.372	13.7835	1000.51	13.729		970.372	13.7835	1004.21	13.2844		970.372	13.7835	900.792	23.8267
973.331	13.6841	1008.8	14.4951		973.331	13.6841	999.907	13.7707		973.331	13.6841	1003.79	13.3088		973.331	13.6841	901.414	23.829
980.543	13.4465	1008.13	14.5562		980.543	13.4465	999.598	13.8009		980.543	13.4465	1005.39	13.281		980.543	13.4465	900.222	23.9984
984.386	13.3364	1006.52	14.6546		984.386	13.3364	999.713	13.802		984.386	13.3364	1001.37	13.426		984.386	13.3364	899.125	24.1326
991.58	13.1209	1007.69	14.6457		991.58	13.1209	998.515	13.8586		991.58	13.1209	999.533	13.4976		991.58	13.1209	899.157	24.2133
996.209	12.9824	1006.75	14.7171		996.209	12.9824	998.899	13.8665		996.209	12.9824	999.791	13.5107		996.209	12.9824	901.567	24.0814
1001.33	12.8311	1006.7	14.7309		1001.33	12.8311	1001.46	13.8069		1001.33	12.8311	998.802	13.5677		1001.33	12.8311	901.276	24.1322
1003.04	12.8057	1006.29	14.7608		1003.04	12.8057	1002.13	13.7994		1003.04	12.8057	997.715	13.62		1003.04	12.8057	900.753	24.2122
1005.79	12.7393	1006.61	14.7785		1005.79	12.7393	1002.91	13.7947		1005.79	12.7393	1000.63	13.5374		1005.79	12.7393	901.112	24.2321
1003.57	12.8317	1007.27	14.7865		1003.57	12.8317	1005.03	13.7492		1003.57	12.8317	1000.95	13.5554		1003.57	12.8317	900.136	24.3525
1003.48	12.8551	1007.08	14.823		1003.48	12.8551	1005.5	13.7589		1003.48	12.8551	998.4	13.6559		1003.48	12.8551	898.867	24.4847
1001.47	12.9288	1005.97	14.9027		1001.47	12.9288	1005.25	13.7744		1001.47	12.9288	999.632	13.6308		1001.47	12.9288	898.283	24.6248
1001.77	12.9113	1005.94	14.9449		1001.77	12.9113	1005.44	13.7871		1001.77	12.9113	999.644	13.6454		1001.77	12.9113	898.805	24.6653
1001.01	12.9455	1004.96	14.9944		1001.01	12.9455	1005.37	13.8118		1001.01	12.9455	998.607	13.7047		1001.01	12.9455	898.218	24.7884
1003.18	12.8812	1003.36	15.0953		1003.18	12.8812	1004.84	13.8576		1003.18	12.8812	998.559	13.7164		1003.18	12.8812	899.127	24.7644
1001.13	12.9612	1003.6	15.1084		1001.13	12.9612	1006.25	13.8247		1001.13	12.9612	999.67	13.7031		1001.13	12.9612	898.485	24.907
998.875	13.0614	1004.68	15.111		998.875	13.0614	1007.25	13.8165		998.875	13.0614	998.372	13.7598		998.875	13.0614	899.067	24.9409
993.026	13.3028	1005.44	15.1126		993.026	13.3028	1005.33	13.8976		993.026	13.3028	997.123	13.8249		993.026	13.3028	898.388	25.0378
987.823	13.5096	1006.23	15.1258		987.823	13.5096	1005.88	13.8987		987.823	13.5096	995.336	13.8966		987.823	13.5096	898.325	25.1042
982.315	13.708	1008.51	15.0529		982.315	13.708	1006.71	13.8937		982.315	13.708	996.316	13.891		982.315	13.708	897.179	25.2515
983.879	13.6797	1007.06	15.1365		983.879	13.6797	1005.27	13.973		983.879	13.6797	997.709	13.8733		983.879	13.6797	897.451	25.2723
987.512	13.5787	1005.65	15.2227		987.512	13.5787	1004.85	14.0077		987.512	13.5787	996.886	13.93		987.512	13.5787	896.874	25.372
992.149	13.4162	1006.64	15.2136		992.149	13.4162	1007.56	13.945		992.149	13.4162	996.23	13.973		992.149	13.4162	897.484	25.4327
995.758	13.3029	1007.76	15.2117		995.758	13.3029	1007.48	13.9564		995.758	13.3029	997.786	13.9505		995.758	13.3029	897.536	25.5272
1000.51	13.1564	1009.83	15.1623		1000.51	13.1564	1005.05	14.0569		1000.51	13.1564	997.498	13.9813		1000.51	13.1564	898.143	25.5792
1003.25	13.0738	1010.36	15.1733		1003.25	13.0738	1005.19	14.072		1003.25	13.0738	996.983	14.0184		1003.25	13.0738	898.348	25.6873
1002.47	13.1115	1010.87	15.1698		1002.47	13.1115	1003.41	14.1527		1002.47	13.1115	996.93	14.0585		1002.47	13.1115	898.837	25.7195
1002.58	13.1141	1009.01	15.2815		1002.58	13.1141	1001.87	14.2379		1002.58	13.1141	996.608	14.0925		1002.58	13.1141	897.932	25.8485
1003.16	13.1017	1008.36	15.3259		1003.16	13.1017	999.535	14.3599		1003.16	13.1017	995.042	14.175		1003.16	13.1017	898.091	25.8762
1000.61	13.2029	1005.39	15.4787		1000.61	13.2029	1002.72	14.2602		1000.61	13.2029	993.675	14.2416		1000.61	13.2029	898.363	25.9202
1000.57	13.2189	1005.9	15.4787		1000.57	13.2189	1003.14	14.2775		1000.57	13.2189	994.627	14.2281		1000.57	13.2189	898.081	25.9949
999.387	13.261	1008.98	15.3957		999.387	13.261	1003.42	14.2909		999.387	13.261	994.798	14.2222		999.387	13.261	897.247	26.1499
1000.93	13.2441	1016.89	15.1132		1000.93	13.2441	1003.96	14.3006		1000.93	13.2441	997.882	14.127		1000.93	13.2441	898.319	26.1233
1002.16	13.2274	1023.53	14.8969		1002.16	13.2274	1008.12	14.1828		1002.16	13.2274	1000.18	14.0652		1002.16	13.2274	898.76	26.1526
1003.48	13.1998	1030.41	14.6567		1003.48	13.1998	1006.22	14.2997		1003.48	13.1998	1003.27	13.9896		1003.48	13.1998	898.456	26.2745
1001.6	13.2848	1040.54	14.3198		1001.6	13.2848	1004.43	14.3872		1001.6	13.2848	1001.9	14.0631		1001.6	13.2848	900.501	26.1469
1002.77	13.2715	1047	14.1108		1002.77	13.2715	1003.91	14.4326		1002.77	13.2715	1002.37	14.066		1002.77	13.2715	901.125	26.1316
1002.97	13.284	1048.65	14.0667		1002.97	13.284	1001.15	14.556		1002.97	13.284	1002.04	14.1059		1002.97	13.284	900.67	26.2064
1000.94	13.363	1049.5	14.052		1000.94	13.363	998.357	14.6657		1000.94	13.363	1003.16	14.077		1000.94	13.363	900.375	26.2943
1000.04	13.4092	1052.54	13.9667		1000.04	13.4092	998.244	14.6778		1000.04	13.4092	1000.63	14.1859		1000.04	13.4092	900.212	26.3581
999.966	13.4324	1054.38	13.9273		999.966	13.4324	1000.95	14.6027		999.966	13.4324	1001.12	14.1854		999.966	13.4324	898.065	26.6229
1002.03	13.3855	1056.38	13.8588		1002.03	13.3855	1001.3	14.6208		1002.03	13.3855	1003.79	14.1122		1002.03	13.3855	897.569	26.7393
1000.56	13.4453	1055.14	13.9505		1000.56	13.4453	1005.25	14.4818		1000.56	13.4453	1002.84	14.1805		1000.56	13.4453	897.508	26.8659
1002.65	13.3935	1055.66	13.9458		1002.65	13.3935	1008.11	14.4226		1002.65	13.3935	1000.97	14.2771		1002.65	13.3935	896.522	27.0467
1003.29	13.4031	1054.16	14.0138		1003.29	13.4031	1008.94	14.4345		1003.29	13.4031	1002.87	14.2425		1003.29	13.4031	896.34	27.1384
1003.85	13.4012	1049.27	14.2014		1003.85	13.4012	1006.9	14.5317		1003.85	13.4012	1003.79	14.2332		1003.85	13.4012	896.057	27.2533
1003.18	13.4394	1046.24	14.3468		1003.18	13.4394	1008.13	14.5174		1003.18	13.4394	1002.33	14.3181		1003.18	13.4394	895.966	27.3393
1002.97	13.4639	1046.63	14.3184		1002.97	13.4639	1007.18	14.5977		1002.97	13.4639	1002.91	14.3153		1002.97	13.4639	895.951	27.4058
1003.79	13.4509	1046.19	14.3589		1003.79	13.4509	1005.71	14.6824		1003.79	13.4509	1003.14	14.3347		1003.79	13.4509	896.411	27.441
1005.47	13.4046	1045.1	14.4398		1005.47	13.4046	1005.36	14.7223		1005.47	13.4046	1001.63	14.4044		1005.47	13.4046	896.262	27.5058
1005.37	13.4201	1049.78	14.3047		1005.37	13.4201	1008.26	14.6573		1005.37	13.4201	1000.46	14.4622		1005.37	13.4201	897.004	27.4737
1006.83	13.394	1053.16	14.2114		1006.83	13.394	1012.41	14.5421		1006.83	13.394	1000.83	14.4682		1006.83	13.394	897.325	27.5271
1009.42	13.3364	1056.76	14.1064		1009.42	13.3364	1016.95	14.4067		1009.42	13.3364	1000.22	14.52		1009.42	13.3364	897.084	27.6474
1009.54	13.36	1056	14.151		1009.54	13.36	1021.38	14.2733		1009.54	13.36	1001.09	14.5013		1009.54	13.36	896.947	27.7715
1010.27	13.34	1056.91	14.0974		1010.27	13.34	1028.25	14.0533		1010.27	13.34	999.984	14.5732		1010.27	13.34	896.933	27.883
1010.61	13.3507	1056.05	14.1179		1010.61	13.3507	1031.48	13.9475		1010.61	13.3507	1001.94	14.5367		1010.61	13.3507	896.843	28.0318
1012.46	13.2983	1053.15	14.2096		1012.46	13.2983	1034.83	13.8452		1012.46	13.2983	1002.87	14.5563		1012.46	13.2983	896.723	28.1026
1011.42	13.3413	1053.26	14.2288		1011.42	13.3413	1036.42	13.7961		1011.42	13.3413	1001.7	14.6141		1011.42	13.3413	897.171	28.1023
1011.53	13.3397	1055.48	14.16		1011.53	13.3397	1039.51	13.6994		1011.53	13.3397	1001.26	14.665		1011.53	13.3397	897.485	28.1074
1009.02	13.4695	1058.98	14.0696		1009.02	13.4695	1036.88	13.7961		1009.02	13.4695	1003.27	14.597		1009.02	13.4695	897.894	28.1267
1009.57	13.4695	1060.29	14.0636		1009.57	13.4695	1037.65	13.7877		1009.57	13.4695	1001.59	14.6775		1009.57	13.4695	898.349	28.1422
1005.99	13.6091	1062.25	14.0236		1005.99	13.6091	1036.16	13.8458		1005.99	13.6091	999.487	14.7556		1005.99	13.6091	898.53	28.2488
1003.43	13.7197	1060.3	14.109		1003.43	13.7197	1033.94	13.9458		1003.43	13.7197	1000.65	14.7333		1003.43	13.7197	897.689	28.4585
1002.26	13.7783	1062.56	14.051		1002.26	13.7783	1031.35	14.0473		1002.26	13.7783	999.139	14.8092		1002.26	13.7783	897.322	28.5669
1001.32	13.8113	1059.61	14.1636		1001.32	13.8113	1033.75	13.9824		1001.32	13.8113	997.995	14.8825		1001.32	13.8113	897.234	28.6893
999.615	13.8812	1060.23	14.1457		999.615	13.8812	1034.38	13.9845		999.615	13.8812	996.668	14.9642		999.615	13.8812	897.044	28.8063
1002.13	13.8262	1061.9	14.1066		1002.13	13.8262	1030.49	14.157		1002.13	13.8262	995.414	15.0441		1002.13	13.8262	896.691	28.8542
1003.04	13.8208	1063.99	14.0533		1003.04	13.8208	1026.4	14.3468		1003.04	13.8208	993.836	15.1459		1003.04	13.8208	896.953	28.8745
1001.47	13.9099	1065.39	14.022		1001.47	13.9099	1023.28	14.4884		1001.47	13.9099	993.826	15.1837		1001.47	13.9099	897.26	28.9273
1002.91	13.8816	1069.38	13.9058		1002.91	13.8816	1016.57	14.7669		1002.91	13.8816	996.431	15.1177		1002.91	13.8816	897.623	28.9507
1002.25	13.9294	1069.58	13.9151		1002.25	13.9294	1010.2	15.0086		1002.25	13.9294	997.027	15.132		1002.25	13.9294	896.771	29.0696
1001.09	13.9951	1070.84	13.8925		1001.09	13.9951	1007.98	15.1092		1001.09	13.9951	999.63	15.0631		1001.09	13.9951	896.464	29.1917
1002.1	13.9886	1072.31	13.8642		1002.1	13.9886	1008.35	15.1075		1002.1	13.9886	1000.24	15.1309		1002.1	13.9886	895.731	29.377
1005.33	13.9003	1072.26	13.877		1005.33	13.9003	1006.29	15.2071		1005.33	13.9003	1000.1	15.2329		1005.33	13.9003	896.46	29.3901
1005.03	13.9765	1070.72	13.9576		1005.03	13.9765	1006.29	15.223		1005.03	13.9765	998.287	15.3965		1005.03	13.9765	896.291	29.5012
1006.51	13.9634	1071.21	13.9635		1006.51	13.9634	1005.84	15.2675		1006.51	13.9634	999.748	15.4419		1006.51	13.9634	896.634	29.5872
1005.77	14.0015	1067.77	14.1093		1005.77	14.0015	1006.54	15.265		1005.77	14.0015	996.989	15.6631		1005.77	14.0015	896.357	29.7209
1006.21	14.0021	1064.82	14.2258		1006.21	14.0021	1005.55	15.3371		1006.21	14.0021	997.492	15.682		1006.21	14.0021	897.941	29.5995
1004.12	14.1011	1062.81	14.3182		1004.12	14.1011	1004.33	15.4179		1004.12	14.1011	997.081	15.7507		1004.12	14.1011	896.992	29.7637
1004.21	14.0908	1066.22	14.2179		1004.21	14.0908	1003.04	15.5271		1004.21	14.0908	998.094	15.7347		1004.21	14.0908	896.121	29.9303
1003.77	14.123	1065.52	14.2688		1003.77	14.123	1003.82	15.5385		1003.77	14.123	997.059	15.798		1003.77	14.123	896.104	29.9714
1002.4	14.2017	1069.51	14.1323		1002.4	14.2017	1002.56	15.6351		1002.4	14.2017	999.004	15.7439		1002.4	14.2017	897.658	29.9247
1001.91	14.2572	1072.37	14.0646		1001.91	14.2572	1002.69	15.6459		1001.91	14.2572	998.776	15.7955		1001.91	14.2572	897.163	30.0556
1003.26	14.2401	1075.7	13.9634		1003.26	14.2401	1003.04	15.6663		1003.26	14.2401	1000.24	15.7722		1003.26	14.2401	896.874	30.209
1003.05	14.2946	1075.91	13.9823		1003.05	14.2946	1002.92	15.7077		1003.05	14.2946	1005.3	15.6095		1003.05	14.2946	896.835	30.3135
1003.3	14.3148	1075.77	13.988		1003.3	14.3148	1003.43	15.713		1003.3	14.3148	1011.06	15.4123		1003.3	14.3148	896.616	30.4723
1002.98	14.3658	1072.74	14.123		1002.98	14.3658	1003.82	15.7316		1002.98	14.3658	1019.24	15.1128		1002.98	14.3658	895.958	30.5825
1004.73	14.316	1073.97	14.0833		1004.73	14.316	1003.05	15.8124		1004.73	14.316	1028.08	14.7739		1004.73	14.316	897.599	30.4959
1005.21	14.3142	1072.55	14.1522		1005.21	14.3142	1003.34	15.8268		1005.21	14.3142	1039.11	14.3583		1005.21	14.3142	897.261	30.5995
1005.52	14.3145	1071.16	14.2065		1005.52	14.3145	1004.5	15.8279		1005.52	14.3145	1043.45	14.2293		1005.52	14.3145	899.875	30.3761
1006.09	14.3168	1071.24	14.229		1006.09	14.3168	1002.71	15.972		1006.09	14.3168	1049.2	14.0433		1006.09	14.3168	901.533	30.2242
1007.65	14.2655	1073.88	14.133		1007.65	14.2655	1001.92	16.0531		1007.65	14.2655	1051.75	13.9834		1007.65	14.2655	903.835	30.1184
1006.79	14.312	1071.85	14.216		1006.79	14.312	1002.5	16.0829		1006.79	14.312	1053.17	13.9609		1006.79	14.312	904.894	30.0663
1004.1	14.4573	1072.3	14.2265		1004.1	14.4573	1002.81	16.124		1004.1	14.4573	1052.94	13.9827		1004.1	14.4573	908.758	29.7783
1003.53	14.5148	1073.7	14.1967		1003.53	14.5148	1003.19	16.1095		1003.53	14.5148	1054.93	13.9355		1003.53	14.5148	909.583	29.7962
1004.1	14.5301	1074.61	14.1897		1004.1	14.5301	1004.56	16.0611		1004.1	14.5301	1057.52	13.8634		1004.1	14.5301	910.956	29.8007
1003.12	14.6083	1075.65	14.1819		1003.12	14.6083	1004.85	16.0622		1003.12	14.6083	1059.57	13.7897		1003.12	14.6083	910.594	29.8519
1003.2	14.637	1078.18	14.1252		1003.2	14.637	1004.87	16.0774		1003.2	14.637	1061.36	13.7353		1003.2	14.637	909.573	30.0592
1006.54	14.5224	1078.58	14.1266		1006.54	14.5224	1004.63	16.1134		1006.54	14.5224	1061.89	13.7431		1006.54	14.5224	909.351	30.0826
1008.96	14.4455	1077.34	14.1931		1008.96	14.4455	1004.78	16.16		1008.96	14.4455	1058.4	13.882		1008.96	14.4455	908.641	30.1829
1009.86	14.4365	1074.21	14.3236		1009.86	14.4365	1007.6	16.074		1009.86	14.4365	1054.38	14.0538		1009.86	14.4365	907.709	30.3144
1012.34	14.3756	1073.54	14.3697		1012.34	14.3756	1014	15.8373		1012.34	14.3756	1053.06	14.1311		1012.34	14.3756	908.416	30.364
1011.71	14.4358	1072.35	14.4304		1011.71	14.4358	1017.53	15.7245		1011.71	14.4358	1050.79	14.2326		1011.71	14.4358	909.303	30.3489
1011.09	14.4806	1071.52	14.4984		1011.09	14.4806	1023.22	15.5207		1011.09	14.4806	1050.04	14.2686		1011.09	14.4806	909.308	30.4642
1010.67	14.541	1071.44	14.5135		1010.67	14.541	1027.95	15.3368		1010.67	14.541	1050.77	14.257		1010.67	14.541	909.081	30.5988
1009.06	14.6338	1073.59	14.4679		1009.06	14.6338	1028.25	15.3395		1009.06	14.6338	1051.86	14.2121		1009.06	14.6338	909.676	30.6152
1006.4	14.7646	1074.62	14.4718		1006.4	14.7646	1028.46	15.3573		1006.4	14.7646	1052.49	14.1998		1006.4	14.7646	909.168	30.7095
1006.83	14.7713	1072.87	14.5602		1006.83	14.7713	1031.32	15.2651		1006.83	14.7713	1056.66	14.0609		1006.83	14.7713	908.287	30.8612
1005.51	14.8616	1074.25	14.5291		1005.51	14.8616	1032.84	15.2221		1005.51	14.8616	1057.36	14.0502		1005.51	14.8616	906.601	31.1204
1005.23	14.8856	1074.57	14.5422		1005.23	14.8856	1034.59	15.18		1005.23	14.8856	1059.08	13.998		1005.23	14.8856	905.987	31.2543
1006.37	14.8609	1076.01	14.5079		1006.37	14.8609	1038.52	15.0383		1006.37	14.8609	1060.85	13.949		1006.37	14.8609	905.086	31.416
1006.73	14.8721	1075.2	14.5598		1006.73	14.8721	1039.65	15.0099		1006.73	14.8721	1061.1	13.9544		1006.73	14.8721	905.724	31.4697
1007.16	14.8956	1077.47	14.5003		1007.16	14.8956	1041.51	14.9614		1007.16	14.8956	1060.9	13.9722		1007.16	14.8956	906	31.5392
1006.89	14.9511	1077.36	14.5281		1006.89	14.9511	1042.25	14.9693		1006.89	14.9511	1060.42	14.0002		1006.89	14.9511	907.52	31.4766
1006.76	14.9992	1076.36	14.5964		1006.76	14.9992	1041.65	15.0026		1006.76	14.9992	1059.91	14.0355		1006.76	14.9992	908.997	31.4186
1006.54	15.0428	1074.05	14.7062		1006.54	15.0428	1042.56	15.0091		1006.54	15.0428	1059.36	14.07		1006.54	15.0428	909.845	31.4449
1007.27	15.046	1074.27	14.7104		1007.27	15.046	1045.13	14.9365		1007.27	15.046	1059.79	14.0978		1007.27	15.046	909.277	31.5422
1006.19	15.1007	1073.7	14.7724		1006.19	15.1007	1046.51	14.8967		1006.19	15.1007	1058.31	14.1722		1006.19	15.1007	910.007	31.5221
1007.16	15.0576	1073.1	14.8139		1007.16	15.0576	1050.7	14.7502		1007.16	15.0576	1059.97	14.1277		1007.16	15.0576	911.013	31.4659
1006.3	15.1014	1073.85	14.7957		1006.3	15.1014	1057.23	14.5081		1006.3	15.1014	1061.81	14.0724		1006.3	15.1014	911.948	31.4021
1006.42	15.1132	1075.38	14.77		1006.42	15.1132	1059.98	14.4061		1006.42	15.1132	1062.61	14.0569		1006.42	15.1132	911.775	31.4518
1008.48	15.0598	1075.96	14.7755		1008.48	15.0598	1062.2	14.3436		1008.48	15.0598	1060.67	14.1085		1008.48	15.0598	911.478	31.5518
1009.29	15.0548	1075.58	14.8069		1009.29	15.0548	1063.68	14.2923		1009.29	15.0548	1060.71	14.132		1009.29	15.0548	912.528	31.5833
1008.63	15.1408	1074.52	14.8724		1008.63	15.1408	1062.49	14.3359		1008.63	15.1408	1059.1	14.2076		1008.63	15.1408	912.41	31.6986
1008.81	15.1628	1074.26	14.9361		1008.81	15.1628	1061.91	14.3764		1008.81	15.1628	1058.13	14.2709		1008.81	15.1628	912.418	31.8138
1007.48	15.2604	1073.53	14.9689		1007.48	15.2604	1061.79	14.4143		1007.48	15.2604	1058	14.2951		1007.48	15.2604	913.536	31.7757
1005.55	15.3544	1070.82	15.0968		1005.55	15.3544	1062.48	14.4003		1005.55	15.3544	1058.33	14.3186		1005.55	15.3544	915.945	31.6133
1007.86	15.2839	1071.26	15.099		1007.86	15.2839	1065.33	14.3134		1007.86	15.2839	1059.1	14.3131		1007.86	15.2839	915.373	31.6957
1014.16	15.0504	1072.16	15.0959		1014.16	15.0504	1066.51	14.2938		1014.16	15.0504	1060.16	14.3032		1014.16	15.0504	916.186	31.6344
1023.57	14.7027	1074.27	15.0366		1023.57	14.7027	1068.45	14.2385		1023.57	14.7027	1060.82	14.2933		1023.57	14.7027	915.468	31.7997
1031.58	14.3934	1073.6	15.1076		1031.58	14.3934	1070.68	14.1658		1031.58	14.3934	1060.4	14.336		1031.58	14.3934	914.54	31.9885
1039.53	14.1122	1073.17	15.1599		1039.53	14.1122	1069.83	14.2079		1039.53	14.1122	1063.61	14.237		1039.53	14.1122	912.927	32.2524
1043.37	14.0139	1072.32	15.2282		1043.37	14.0139	1068.15	14.2982		1043.37	14.0139	1061.47	14.3308		1043.37	14.0139	912.73	32.3865
1047.1	13.8879	1072.18	15.2605		1047.1	13.8879	1070.54	14.2171		1047.1	13.8879	1061.77	14.3361		1047.1	13.8879	911.807	32.6212
1049.84	13.8251	1068.72	15.4208		1049.84	13.8251	1070.41	14.241		1049.84	13.8251	1062.56	14.3254		1049.84	13.8251	911.771	32.6899
1053.05	13.7429	1071.2	15.3502		1053.05	13.7429	1071.42	14.2168		1053.05	13.7429	1062.85	14.3152		1053.05	13.7429	913.174	32.6176
1049.71	13.888	1075.88	15.1923		1049.71	13.888	1071.63	14.2252		1049.71	13.888	1061.63	14.3574		1049.71	13.888	914.293	32.5513
1051.08	13.8484	1077.85	15.136		1051.08	13.8484	1072	14.2097		1051.08	13.8484	1065.48	14.2258		1051.08	13.8484	914.644	32.5871
1050.29	13.9064	1078.74	15.128		1050.29	13.9064	1071.01	14.2613		1050.29	13.9064	1067.68	14.1742		1050.29	13.9064	914.77	32.5988
1049.57	13.959	1079.48	15.1202		1049.57	13.959	1070.6	14.271		1049.57	13.959	1068.42	14.1598		1049.57	13.959	914.719	32.6582
1048.01	14.0394	1077.77	15.2134		1048.01	14.0394	1068.3	14.342		1048.01	14.0394	1071.43	14.0824		1048.01	14.0394	915.563	32.6132
1053.75	13.8364	1075.05	15.3552		1053.75	13.8364	1069.58	14.2935		1053.75	13.8364	1071.06	14.1119		1053.75	13.8364	929.336	31.2517
1054.14	13.8209	1077.3	15.3048		1054.14	13.8209	1069.7	14.3082		1054.14	13.8209	1070.11	14.1594		1054.14	13.8209	942.686	29.8559
1055.91	13.7583	1076.07	15.3927		1055.91	13.7583	1070.13	14.2995		1055.91	13.7583	1067.68	14.2421		1055.91	13.7583	956.299	28.4818
1054.6	13.8004	1079.3	15.2958		1054.6	13.8004	1067.83	14.4069		1054.6	13.8004	1067.94	14.2545		1054.6	13.8004	969.897	27.0672
1055.26	13.7755	1084.49	15.1229		1055.26	13.7755	1068.7	14.3948		1055.26	13.7755	1066.33	14.3319		1055.26	13.7755	982.668	25.7701
1055.74	13.7762	1087.48	15.0193		1055.74	13.7762	1067.5	14.4734		1055.74	13.7762	1067.47	14.3199		1055.74	13.7762	982.042	25.7958
1059.19	13.679	1089.48	14.9613		1059.19	13.679	1067.43	14.492		1059.19	13.679	1068.89	14.2926		1059.19	13.679	982.618	25.7823
1056.52	13.8061	1092.09	14.8787		1056.52	13.8061	1066.4	14.5516		1056.52	13.8061	1069.98	14.2786		1056.52	13.8061	981.104	25.9811
1056.72	13.823	1094.22	14.8055		1056.72	13.823	1069.18	14.4894		1056.72	13.823	1067.83	14.3773		1056.72	13.823	981.122	26.0154
1058.63	13.7779	1090.73	14.9649		1058.63	13.7779	1069.88	14.4807		1058.63	13.7779	1067.52	14.3994		1058.63	13.7779	980.091	26.1261
1058.88	13.7908	1089.41	15.0572		1058.88	13.7908	1071.18	14.4364		1058.88	13.7908	1065.89	14.4911		1058.88	13.7908	979.917	26.2101
1059.1	13.7977	1082.7	15.3548		1059.1	13.7977	1069.89	14.5046		1059.1	13.7977	1064.82	14.5498		1059.1	13.7977	980.522	26.1805
1061.25	13.7034	1081.49	15.4109		1061.25	13.7034	1068.18	14.5923		1061.25	13.7034	1064.24	14.5835		1061.25	13.7034	981.838	26.0621
1062.13	13.6781	1076.75	15.6384		1062.13	13.6781	1068.05	14.5998		1062.13	13.6781	1066.74	14.5099		1062.13	13.6781	981.182	26.1793
1059.13	13.7842	1076.86	15.6608		1059.13	13.7842	1068.57	14.6062		1059.13	13.7842	1067.94	14.4965		1059.13	13.7842	981.428	26.2278
1057.31	13.8624	1075.17	15.7482		1057.31	13.8624	1069.83	14.5846		1057.31	13.8624	1071.85	14.3606		1057.31	13.8624	981.804	26.2575
1054.21	13.9819	1076.87	15.7036		1054.21	13.9819	1072.19	14.5049		1054.21	13.9819	1068.86	14.496		1054.21	13.9819	980.236	26.4749
1055.14	13.9873	1076.32	15.7842		1055.14	13.9873	1074.94	14.4152		1055.14	13.9873	1070.36	14.4677		1055.14	13.9873	978.889	26.6181
1056.52	13.9536	1078.42	15.7223		1056.52	13.9536	1074.18	14.467		1056.52	13.9536	1070.31	14.4949		1056.52	13.9536	980.434	26.5209
1058.48	13.9214	1078.46	15.7563		1058.48	13.9214	1072.63	14.5491		1058.48	13.9214	1068.05	14.6083		1058.48	13.9214	980.424	26.5548
1055.65	14.0342	1082.16	15.6239		1055.65	14.0342	1069.75	14.6752		1055.65	14.0342	1064.38	14.7734		1055.65	14.0342	979.295	26.7237
1054.85	14.0865	1088.83	15.3845		1054.85	14.0865	1066.25	14.8277		1054.85	14.0865	1069.56	14.6069		1054.85	14.0865	979.269	26.7155
1057.91	14.0076	1098.88	15.0115		1057.91	14.0076	1061.67	15.0282		1057.91	14.0076	1069.98	14.6307		1057.91	14.0076	980.318	26.6931
1058.02	14.0393	1108.22	14.6917		1058.02	14.0393	1059.73	15.1221		1058.02	14.0393	1069.36	14.6772		1058.02	14.0393	981.924	26.5578
1061	13.9513	1117.75	14.3578		1061	13.9513	1058.31	15.1958		1061	13.9513	1071.77	14.6012		1061	13.9513	984.398	26.3464
1068.69	13.7199	1124.44	14.1434		1068.69	13.7199	1057.73	15.2251		1068.69	13.7199	1072.03	14.6327		1068.69	13.7199	986.763	26.1242
1074.56	13.5479	1127.3	14.0725		1074.56	13.5479	1060.25	15.1581		1074.56	13.5479	1067.42	14.8378		1074.56	13.5479	988.053	26.06
1072.06	13.6813	1127.83	14.0794		1072.06	13.6813	1064.96	15.0038		1072.06	13.6813	1064.83	14.9494		1072.06	13.6813	988.925	26.0023
1070.96	13.7611	1125.98	14.1737		1070.96	13.7611	1067.54	14.9308		1070.96	13.7611	1062.59	15.0693		1070.96	13.7611	988.273	26.0945
1069.34	13.8687	1120.85	14.4087		1069.34	13.8687	1069.11	14.9084		1069.34	13.8687	1059.41	15.2132		1069.34	13.8687	987.963	26.1765
1066.41	14.0014	1118.5	14.5173		1066.41	14.0014	1071.74	14.8618		1066.41	14.0014	1059.49	15.2288		1066.41	14.0014	988.835	26.0739
1065.91	14.0392	1120.09	14.4664		1065.91	14.0392	1072.09	14.8805		1065.91	14.0392	1060.9	15.1982		1065.91	14.0392	990.309	25.9454
1066.39	14.0192	1119.28	14.5022		1066.39	14.0192	1072.33	14.8892		1066.39	14.0192	1061.44	15.2164		1066.39	14.0192	989.877	26.0144
1067.63	13.9819	1121.17	14.4277		1067.63	13.9819	1072.85	14.8798		1067.63	13.9819	1063.28	15.175		1067.63	13.9819	988.257	26.1614
1071.42	13.8577	1125.64	14.2578		1071.42	13.8577	1072.92	14.9013		1071.42	13.8577	1061.85	15.2657		1071.42	13.8577	988.019	26.2087
1074.83	13.7567	1126.33	14.2461		1074.83	13.7567	1071.86	14.956		1074.83	13.7567	1061.53	15.3116		1074.83	13.7567	987.485	26.3436
1077.85	13.6674	1124.93	14.3054		1077.85	13.6674	1070.75	15.0161		1077.85	13.6674	1059.48	15.4006		1077.85	13.6674	986.232	26.5892
1078.54	13.6677	1125.33	14.3264		1078.54	13.6677	1069.87	15.0633		1078.54	13.6677	1059.69	15.4113		1078.54	13.6677	988.947	26.3891
1079.22	13.6717	1124.48	14.3906		1079.22	13.6717	1068.42	15.1585		1079.22	13.6717	1060	15.4168		1079.22	13.6717	992.067	26.18
1078.29	13.7185	1123.85	14.4185		1078.29	13.7185	1068.88	15.1766		1078.29	13.7185	1063.34	15.3119		1078.29	13.7185	994.494	26.017
1076.61	13.7936	1122.99	14.4606		1076.61	13.7936	1067.08	15.288		1076.61	13.7936	1064.67	15.2579		1076.61	13.7936	994.508	26.0406
1073.05	13.9327	1123.23	14.4866		1073.05	13.9327	1068.39	15.2706		1073.05	13.9327	1068.01	15.1899		1073.05	13.9327	994.52	26.0059
1071.57	13.9938	1123.62	14.4683		1071.57	13.9938	1068.18	15.3135		1071.57	13.9938	1068.34	15.2125		1071.57	13.9938	993.354	26.0841
1071.94	13.9906	1122.14	14.5366		1071.94	13.9906	1065.81	15.4345		1071.94	13.9906	1067.46	15.2717		1071.94	13.9906	993.49	26.1046
1072.76	13.9693	1123.09	14.5198		1072.76	13.9693	1064.52	15.4935		1072.76	13.9693	1067.35	15.3074		1072.76	13.9693	992.809	26.189
1074.13	13.9364	1124.85	14.4743		1074.13	13.9364	1065.65	15.4654		1074.13	13.9364	1066.01	15.4017		1074.13	13.9364	993.778	26.1477
1076.02	13.8905	1124.35	14.4943		1076.02	13.8905	1063.99	15.5536		1076.02	13.8905	1068.01	15.334		1076.02	13.8905	994.74	26.1231
1077.39	13.8676	1121.53	14.6222		1077.39	13.8676	1065.04	15.5425		1077.39	13.8676	1074.06	15.1309		1077.39	13.8676	996.422	26.0856
1078.4	13.8587	1121.81	14.6363		1078.4	13.8587	1067.26	15.4684		1078.4	13.8587	1080.57	14.9136		1078.4	13.8587	996.656	26.1208
1077.7	13.8986	1122.21	14.6465		1077.7	13.8986	1068.45	15.4495		1077.7	13.8986	1085.02	14.7676		1077.7	13.8986	997.252	26.1228
1073.98	14.0433	1121.06	14.7116		1073.98	14.0433	1067.51	15.5229		1073.98	14.0433	1086.53	14.729		1073.98	14.0433	997.288	26.1289
1072.4	14.1272	1120.06	14.7825		1072.4	14.1272	1069.04	15.4878		1072.4	14.1272	1083.11	14.8944		1072.4	14.1272	999.168	25.9775
1069.41	14.268	1121.1	14.7587		1069.41	14.268	1072.26	15.39		1069.41	14.268	1077.82	15.1122		1069.41	14.268	999.447	25.9595
1069.82	14.2699	1122.17	14.7426		1069.82	14.2699	1079.38	15.1491		1069.82	14.2699	1072.13	15.3582		1069.82	14.2699	1000.3	25.8893
1068.15	14.3577	1121.31	14.7894		1068.15	14.3577	1083.9	14.9893		1068.15	14.3577	1067.94	15.5565		1068.15	14.3577	1000.92	25.8739
1071.4	14.26	1122.55	14.7551		1071.4	14.26	1091.63	14.6944		1071.4	14.26	1068.37	15.5696		1071.4	14.26	1001.94	25.8598
1071.96	14.2524	1122.78	14.769		1071.96	14.2524	1097.92	14.4771		1071.96	14.2524	1068.01	15.5932		1071.96	14.2524	1001.19	25.9561
1076	14.1127	1123.23	14.7801		1076	14.1127	1099.43	14.439		1076	14.1127	1067.59	15.645		1076	14.1127	999.817	26.1036
1076.05	14.1223	1123.15	14.8024		1076.05	14.1223	1096.01	14.5834		1076.05	14.1223	1068.23	15.6549		1076.05	14.1223	999.114	26.2143
1077.74	14.0927	1124.96	14.7695		1077.74	14.0927	1098.51	14.5146		1077.74	14.0927	1071.42	15.5325		1077.74	14.0927	997.992	26.3531
1075.89	14.1914	1126.69	14.7591		1075.89	14.1914	1096.37	14.6249		1075.89	14.1914	1073.36	15.4627		1075.89	14.1914	996.582	26.5153
1076.15	14.2123	1127.89	14.7344		1076.15	14.2123	1093.79	14.7234		1076.15	14.2123	1078.83	15.2895		1076.15	14.2123	996.72	26.5356
1078.92	14.144	1130.06	14.6765		1078.92	14.144	1094.17	14.7319		1078.92	14.144	1082.69	15.1577		1078.92	14.144	998.244	26.4422
1079.13	14.1789	1131.82	14.6494		1079.13	14.1789	1097.06	14.6414		1079.13	14.1789	1082.76	15.1817		1079.13	14.1789	999.495	26.37
1079.57	14.1696	1129.11	14.7681		1079.57	14.1696	1091.89	14.8645		1079.57	14.1696	1079.04	15.3804		1079.57	14.1696	999.327	26.4211
1079.83	14.1767	1125.37	14.9351		1079.83	14.1767	1092.48	14.8554		1079.83	14.1767	1077.75	15.4831		1079.83	14.1767	1000.75	26.3205
1079.36	14.2147	1125.61	14.9493		1079.36	14.2147	1092.36	14.882		1079.36	14.2147	1074.82	15.6196		1079.36	14.2147	1000.83	26.3799
1076.25	14.343	1125.18	14.9821		1076.25	14.343	1092.42	14.8991		1076.25	14.343	1072.3	15.7576		1076.25	14.343	1000.55	26.4858
1076.37	14.3391	1123.61	15.0464		1076.37	14.3391	1093.98	14.8645		1076.37	14.3391	1074.92	15.6705		1076.37	14.3391	999.705	26.5913
1075.38	14.3894	1122.57	15.1038		1075.38	14.3894	1097.24	14.7528		1075.38	14.3894	1079.53	15.4995		1075.38	14.3894	999.098	26.6889
1076.06	14.3782	1125.72	14.9913		1076.06	14.3782	1097.53	14.7415		1076.06	14.3782	1084.38	15.3231		1076.06	14.3782	997.92	26.8405
1075.44	14.424	1125.08	15.0347		1075.44	14.424	1100.5	14.6531		1075.44	14.424	1090.37	15.125		1075.44	14.424	998.056	26.8666
1075.25	14.4611	1122.33	15.1637		1075.25	14.4611	1103.9	14.5395		1075.25	14.4611	1093.53	15.0064		1075.25	14.4611	998.08	26.8722
1073.17	14.5722	1124.22	15.1176		1073.17	14.5722	1107.22	14.4309		1073.17	14.5722	1094.28	15.001		1073.17	14.5722	998.206	26.935
1074.69	14.5677	1126.42	15.0565		1074.69	14.5677	1113.54	14.2312		1074.69	14.5677	1098.22	14.8702		1074.69	14.5677	999.805	26.8118
1075.76	14.5477	1126.28	15.0784		1075.76	14.5477	1118.15	14.1041		1075.76	14.5477	1101.02	14.7851		1075.76	14.5477	1000.41	26.8307
1078.45	14.4522	1126.91	15.0898		1078.45	14.4522	1121.27	14.016		1078.45	14.4522	1104.93	14.6613		1078.45	14.4522	999.895	26.9183
1079.63	14.4179	1128.43	15.0623		1079.63	14.4179	1120.19	14.0872		1079.63	14.4179	1109.11	14.5231		1079.63	14.4179	1000.05	26.9836
1080.42	14.4051	1127.74	15.1018		1080.42	14.4051	1119.33	14.1302		1080.42	14.4051	1113.97	14.351		1080.42	14.4051	1000.12	26.9994
1080.31	14.4202	1126.88	15.1575		1080.31	14.4202	1118.31	14.1741		1080.31	14.4202	1115.64	14.3147		1080.31	14.4202	999.158	27.1508
1079.89	14.4802	1126.33	15.2007		1079.89	14.4802	1117.92	14.1973		1079.89	14.4802	1114.22	14.3949		1079.89	14.4802	999.643	27.1156
1078.38	14.5982	1126.94	15.2005		1078.38	14.5982	1118.93	14.1686		1078.38	14.5982	1112.92	14.4372		1078.38	14.5982	999.619	27.1515
1077.84	14.636	1127.98	15.1738		1077.84	14.636	1120.68	14.0968		1077.84	14.636	1114.19	14.4027		1077.84	14.636	999.467	27.1928
1079.94	14.5885	1128.41	15.1926		1079.94	14.5885	1118.5	14.2118		1079.94	14.5885	1116.05	14.3627		1079.94	14.5885	998.564	27.3581
1079.71	14.6051	1128.4	15.2129		1079.71	14.6051	1113.81	14.3791		1079.71	14.6051	1115.88	14.398		1079.71	14.6051	998.946	27.3697
1078.58	14.6519	1127.67	15.2734		1078.58	14.6519	1112.35	14.4514		1078.58	14.6519	1118.66	14.3113		1078.58	14.6519	998.226	27.4797
1077	14.7178	1126.37	15.3536		1077	14.7178	1108.07	14.6302		1077	14.7178	1119.73	14.2952		1077	14.7178	998.472	27.5148
1074.93	14.8517	1125.72	15.4172		1074.93	14.8517	1103.23	14.8459		1074.93	14.8517	1120.13	14.3147		1074.93	14.8517	998.542	27.5634
1074.24	14.8969	1125.84	15.4256		1074.24	14.8969	1100.14	14.9572		1074.24	14.8969	1118.72	14.3792		1074.24	14.8969	998.462	27.5951
1074.99	14.9036	1126.29	15.4379		1074.99	14.9036	1100.11	14.995		1074.99	14.9036	1117.57	14.4225		1074.99	14.9036	998.586	27.6593
1075.17	14.9364	1126.09	15.4669		1075.17	14.9364	1098.85	15.0564		1075.17	14.9364	1115.36	14.5232		1075.17	14.9364	999.581	27.6259
1076.6	14.9078	1126.37	15.4758		1076.6	14.9078	1099.91	15.0378		1076.6	14.9078	1115.45	14.5311		1076.6	14.9078	999.194	27.7214
1078.27	14.8518	1124.65	15.5586		1078.27	14.8518	1104.36	14.8616		1078.27	14.8518	1116.56	14.4918		1078.27	14.8518	998.062	27.853
1077.58	14.9127	1122.27	15.695		1077.58	14.9127	1108.88	14.7133		1077.58	14.9127	1116.13	14.5221		1077.58	14.9127	998.91	27.8356
1073.99	15.1075	1122.57	15.7131		1073.99	15.1075	1112.33	14.5848		1073.99	15.1075	1117.37	14.4907		1073.99	15.1075	998.542	27.9085
1073.92	15.1371	1125.34	15.6417		1073.92	15.1371	1116.27	14.439		1073.92	15.1371	1120.62	14.3839		1073.92	15.1371	997.998	28.0282
1074.21	15.1397	1125.83	15.6706		1074.21	15.1397	1119.35	14.3394		1074.21	15.1397	1120.65	14.4007		1074.21	15.1397	999.026	27.9996
1075.34	15.1373	1126.85	15.678		1075.34	15.1373	1119.46	14.358		1075.34	15.1373	1118.87	14.4864		1075.34	15.1373	1000.5	27.9274
1073.41	15.2349	1127.07	15.6955		1073.41	15.2349	1120.39	14.3379		1073.41	15.2349	1118.35	14.5069		1073.41	15.2349	1000.83	27.9517
1076.99	15.0952	1124.5	15.821		1076.99	15.0952	1120.73	14.3534		1076.99	15.0952	1119.62	14.4872		1076.99	15.0952	1000.34	28.0095
1088.61	14.7021	1122.66	15.9255		1088.61	14.7021	1121.23	14.3596		1088.61	14.7021	1117.56	14.5735		1088.61	14.7021	1000.37	28.0681
1097.43	14.4251	1122.9	15.9289		1097.43	14.4251	1122.07	14.3384		1097.43	14.4251	1116.92	14.623		1097.43	14.4251	1000.04	28.1173
1105.29	14.1583	1123.23	15.9388		1105.29	14.1583	1122.54	14.3489		1105.29	14.1583	1117.72	14.5902		1105.29	14.1583	999.395	28.2459
1118.28	13.7077	1125.23	15.8902		1118.28	13.7077	1121.16	14.4226		1118.28	13.7077	1118.79	14.5726		1118.28	13.7077	998.566	28.3871
1126.98	13.426	1128.47	15.7991		1126.98	13.426	1119.09	14.5192		1126.98	13.426	1115.15	14.6983		1126.98	13.426	999.242	28.4224
1127.08	13.444	1128.01	15.8365		1127.08	13.444	1119.15	14.5454		1127.08	13.444	1116.75	14.6655		1127.08	13.444	998.618	28.4995
1128.19	13.4206	1128.89	15.8294		1128.19	13.4206	1118.51	14.5932		1128.19	13.4206	1118.26	14.6272		1128.19	13.4206	997.572	28.6631
1130.16	13.3643	1128.56	15.8865		1130.16	13.3643	1118.63	14.605		1130.16	13.3643	1119.02	14.6344		1130.16	13.3643	997.776	28.6961
1129.22	13.4143	1126.02	16.0217		1129.22	13.4143	1120.99	14.5353		1129.22	13.4143	1118.53	14.678		1129.22	13.4143	997.982	28.7323
1126.85	13.504	1124.48	16.1214		1126.85	13.504	1122.63	14.4896		1126.85	13.504	1119.84	14.6599		1126.85	13.504	997.858	28.7594
1125.9	13.5364	1124.75	16.1506		1125.9	13.5364	1125.2	14.4076		1125.9	13.5364	1117.45	14.7653		1125.9	13.5364	998.528	28.8089
1124.89	13.5746	1123.13	16.2475		1124.89	13.5746	1125.77	14.4016		1124.89	13.5746	1118.49	14.7413		1124.89	13.5746	999.03	28.835
1120.38	13.742	1125.43	16.183		1120.38	13.742	1126.11	14.3945		1120.38	13.742	1117.09	14.7942		1120.38	13.742	999.282	28.8669
1119.3	13.7775	1126.8	16.1572		1119.3	13.7775	1123.81	14.503		1119.3	13.7775	1119.25	14.7348		1119.3	13.7775	999.517	28.9281
1121.94	13.6962	1130.21	16.0477		1121.94	13.6962	1124.66	14.477		1121.94	13.6962	1119.52	14.7295		1121.94	13.6962	999.997	28.947
1123	13.6801	1130.73	16.06		1123	13.6801	1122.5	14.585		1123	13.6801	1121.6	14.6683		1123	13.6801	1000.44	28.946
1123.38	13.6834	1131.26	16.0552		1123.38	13.6834	1120.88	14.6748		1123.38	13.6834	1120.84	14.7027		1123.38	13.6834	1001.18	28.9121
1128.24	13.5382	1129.72	16.1458		1128.24	13.5382	1121.96	14.6708		1128.24	13.5382	1120.17	14.7706		1128.24	13.5382	1001.28	28.994
1128.5	13.555	1130.31	16.149		1128.5	13.555	1124.77	14.5847		1128.5	13.555	1117.97	14.8575		1128.5	13.555	1000.73	29.0808
1126.8	13.615	1128.3	16.2455		1126.8	13.615	1124.58	14.6197		1126.8	13.615	1120.05	14.8133		1126.8	13.615	1000.35	29.1754
1122.69	13.7715	1128.73	16.2602		1122.69	13.7715	1123.26	14.6883		1122.69	13.7715	1119.57	14.8617		1122.69	13.7715	1000.14	29.2662
1118.94	13.9138	1128.61	16.3199		1118.94	13.9138	1122.36	14.7381		1118.94	13.9138	1117.45	14.9814		1118.94	13.9138	1000.1	29.3618
1117.2	13.968	1127.93	16.388		1117.2	13.968	1121.81	14.7865		1117.2	13.968	1116.9	15.0214		1117.2	13.968	999.721	29.4409
1119.31	13.9086	1127.58	16.4365		1119.31	13.9086	1121.03	14.8217		1119.31	13.9086	1118.33	15.0031		1119.31	13.9086	1000.01	29.4757
1121.24	13.8747	1127.39	16.501		1121.24	13.8747	1121.28	14.834		1121.24	13.8747	1116.53	15.0943		1121.24	13.8747	1000.42	29.501
1122.4	13.8501	1127.56	16.5007		1122.4	13.8501	1121.79	14.833		1122.4	13.8501	1118.06	15.053		1122.4	13.8501	999.945	29.583
1125.69	13.7559	1128.94	16.4595		1125.69	13.7559	1122.25	14.8405		1125.69	13.7559	1120.26	14.9814		1125.69	13.7559	999.627	29.6819
1125.29	13.8016	1131.41	16.3736		1125.29	13.8016	1120.69	14.9119		1125.29	13.8016	1121.81	14.9421		1125.29	13.8016	1000.05	29.6835
1125.4	13.8035	1130.4	16.4447		1125.4	13.8035	1119.32	15.014		1125.4	13.8035	1122.11	14.95		1125.4	13.8035	999.453	29.774
[truncated: 5,217 more rows]
[truncated: 22 more columns]
