# Supplementary material for: Etoposide promotes DNA loop trapping and barrier formation by topoisomerase II
Source: Nat Chem Biol. 2023 Jan 30;19(5):641–50. doi: 10.1038/s41589-022-01235-9 (PMC10154222; doi:10.1038/s41589-022-01235-9)
Supplement: Source Data Fig. 6 — Statistical source data [file 41589_2022_1235_MOESM7_ESM.xlsx]

## Sheet: Fig6
b, top									b, bottom									c																											d, (-) - SC, top
No ETO				ETO					No ETO				ETO						pos sc				neg sc				pos sc				neg sc				pos sc				neg sc						Initial hat curve		Initial hat peak		Subsequent hat curve
Time (s)	Extension smoothed (um)	Time (s)	Extension (um)	Time (s)	Extension smoothed (um)	Time (s)	Extension (um)		Time (s)	Extension smoothed (um)	Time (s)	Extension (um)	Time (s)	Extension smoothed (um)	Time (s)	Extension (um)		Yeast topo II	[Etoposide] (uM)	# of traces	Overall rate (turn/s)		[Etoposide] (uM)	# of traces	Overall rate (turn/s)		[Etoposide] (uM)	# of traces	Pause-free rate (turn/s)		[Etoposide] (uM)	# of traces	Pause-free rate (turn/s)		[Etoposide] (uM)	# of traces	Pause frequency (turn-1)		[Etoposide] (uM)	# of traces	Pause frequency (turn-1)				Magnet turn #	Extension (um)	Magnet turn #	Extension (um)	Magnet turn #
0	2.67439	0	2.68518	0	2.71135	0	2.80342		0	2.73761	0	2.80739	0	2.88339	0	2.74721			0	79	2.5939		0	98	3.0345		0	79	2.8869		0	98	3.2898		0	79	0.00218		0	98	0.00106				-40	0.61443	3.41714	2.80741	-40
0.1	2.6801	0.1	2.6211	0.1	2.6367	0.1	2.79067		0.1	2.73741	0.1	2.89237	0.1	2.8797	0.1	2.72099			0	103	2.3187		0	98	2.7371		0	103	2.7096		0	98	2.9204		0	103	0.00472		0	98	0.00105				-39	0.54258			-40
0.2	2.67629	0.2	2.64214	0.2	2.90611	0.2	2.79953		0.2	2.73721	0.2	2.8746	0.2	2.87612	0.2	2.89959			25	83	1.9038		25	79	1.5385		25	83	2.634		25	79	2.5148		25	83	0.01326		25	79	0.02284				-38	0.8031			-40
0.3	2.67256	0.3	2.79796	0.3	2.91255	0.3	2.81148		0.3	2.737	0.3	2.83746	0.3	2.87264	0.3	2.85652			25	102	1.749		25	116	1.619		25	102	2.4364		25	116	2.8535		25	102	0.01579		25	116	0.01939				-37	0.82442			-40
0.4	2.67424	0.4	2.7249	0.4	2.83261	0.4	2.82292		0.4	2.73678	0.4	3.02096	0.4	2.86925	0.4	2.66085			50	89	1.1285		50	101	0.75356		50	89	2.2602		50	101	2.0674		50	89	0.03007		50	101	0.04562				-36	0.89928			-40
0.5	2.67642	0.5	2.74427	0.5	2.98979	0.5	2.8158		0.5	2.73655	0.5	2.88607	0.5	2.86597	0.5	2.65218			50	114	1.079		50	95	0.90498		50	114	2.2109		50	95	2.3422		50	114	0.02515		50	95	0.04439				-35	0.65231			-40
0.6	2.67848	0.6	2.62002	0.6	2.61649	0.6	2.81425		0.6	2.73631	0.6	2.69561	0.6	2.86279	0.6	2.75674			75	102	1.0382		75	100	0.70322		75	102	2.4074		75	100	2.2416		75	102	0.04565		75	100	0.06217				-34	0.85281			-40
0.7	2.68504	0.7	2.73059	0.7	2.82275	0.7	2.82389		0.7	2.73607	0.7	2.99738	0.7	2.8597	0.7	2.53951			75	93	0.96109		75	92	0.76508		75	93	2.12		75	92	2.1448		75	93	0.03848		75	92	0.04447				-33	0.7665			-40
0.8	2.67078	0.8	2.84414	0.8	2.84788	0.8	2.82208		0.8	2.73582	0.8	2.84065	0.8	2.85672	0.8	2.43371																													-32	1.13239			-40
0.9	2.66256	0.9	2.43603	0.9	2.94245	0.9	2.82457		0.9	2.73555	0.9	2.85683	0.9	2.85384	0.9	2.84618		human topo IIα	pos sc				neg sc				pos sc				neg sc				pos sc				neg sc						-31	1.15458			-40
1	2.6676	1	2.55654	1	2.84872	1	2.81851		0.9999	2.73528	1	2.91555	1	2.85105	0.9999	2.6237			[Etoposide] (uM)	# of traces	# of traces		[Etoposide] (uM)	# of traces	Overall rate (turn/s)		[Etoposide] (uM)	# of traces	Pause-free rate (turn/s)		[Etoposide] (uM)	# of traces	Pause-free rate (turn/s)		[Etoposide] (uM)	# of traces	Pause frequency (turn-1)		[Etoposide] (uM)	# of traces	Pause frequency (turn-1)				-30	1.23048			-40
1.1	2.67346	1.1	2.60918	1.1	2.69892	1.1	2.81454		1.0999	2.735	1.1	2.76178	1.1	2.84837	1.0999	2.8832			0	87	2.1964		0	104	1.249		0	87	2.6106		0	104	1.8129		0	87	0.01171		0	104	0.01834				-29	1.12411			-40
1.2	2.67574	1.2	2.75502	1.2	2.67812	1.2	2.81266		1.1999	2.73472	1.2	2.79048	1.2	2.84579	1.1999	2.95114			0	99	2.4473		0	98	1.2866		0	99	2.7295		0	98	1.8742		0	99	0.01113		0	98	0.01996				-28	1.16359			-40
1.3	2.68259	1.3	2.75436	1.3	2.62502	1.3	2.82444		1.2999	2.73442	1.3	2.84081	1.3	2.84331	1.2999	2.74574			25	84	2.2607		25	98	1.1335		25	84	2.7847		25	98	1.8892		25	84	0.01657		25	98	0.02893				-27	1.38739			-40
1.4	2.68481	1.4	2.62289	1.4	2.92351	1.4	2.82255		1.3999	2.73412	1.4	2.93834	1.4	2.84092	1.3999	2.72163			25	114	1.9144		25	103	1.2957		25	114	2.4736		25	103	1.931		25	114	0.01793		25	103	0.02126				-26	1.38613			-40
1.5	2.68589	1.5	2.61671	1.5	2.9908	1.5	2.80948		1.4999	2.7338	1.5	2.93284	1.5	2.83864	1.4999	2.83257			50	80	1.6417		50	85	0.73088		50	80	2.5056		50	85	1.5795		50	80	0.02875		50	85	0.04629				-25	1.34122			-40
1.6	2.68442	1.6	2.70108	1.6	3.00592	1.6	2.80525		1.5999	2.73348	1.6	2.80862	1.6	2.83646	1.5999	2.77022			50	70	1.667		50	111	0.90094		50	70	2.3728		50	111	1.6218		50	70	0.02664		50	111	0.03682				-24	1.53593			-40
1.7	2.68367	1.7	2.71351	1.7	2.69479	1.7	2.79971		1.6999	2.73315	1.6999	2.73876	1.6999	2.83438	1.6999	2.783			75	83	1.7054		75	88	0.57874		75	83	2.688		75	88	1.4092		75	83	0.02146		75	88	0.04907				-23	1.45693			-40
1.8	2.6859	1.8	2.71542	1.8	2.78638	1.8	2.79611		1.7999	2.73282	1.7999	2.7988	1.7999	2.83239	1.7999	2.92104			75	99	1.1412		75	117	0.92157		75	99	2.0877		75	117	1.8192		75	99	0.03739		75	117	0.04327				-22	1.71659			-40
1.9	2.69065	1.9	2.80966	1.8999	3.00687	1.8999	2.79933		1.8999	2.73247	1.8999	2.75157	1.8999	2.83051	1.8999	2.64764																													-21	1.56081			-40
2	2.68761	2	2.38563	1.9999	2.78601	1.9999	2.80048		1.9999	2.73212	1.9999	2.94751	1.9999	2.82873	1.9999	2.47581																													-20	1.77836			-40
2.1	2.67708	2.1	2.48992	2.0999	2.87684	2.0999	2.80293		2.0999	2.73175	2.0999	2.8743	2.0999	2.82704	2.0999	2.642																													-19	1.86202			-40.0069
2.2	2.68194	2.2	2.77861	2.1999	2.68518	2.1999	2.79318		2.1999	2.73138	2.1999	2.81787	2.1999	2.82546	2.1999	2.86046																													-18	1.97497			-40.1181
2.3	2.68766	2.3	2.80809	2.2999	2.72317	2.2999	2.79551		2.2999	2.731	2.2999	2.70406	2.2999	2.82398	2.2999	2.70213																													-17	1.80389			-40.3403
2.4	2.68459	2.4	2.73063	2.3999	2.7675	2.3999	2.80539		2.3999	2.73061	2.3999	3.01387	2.3999	2.8226	2.3999	2.70139																													-16	2.07466			-40.6736
2.5	2.68824	2.5	2.85642	2.4999	3.00605	2.4999	2.81424		2.4999	2.73022	2.4999	2.98004	2.4999	2.82131	2.4999	2.85063																													-15	2.02606			-41.1181
2.6	2.69566	2.6	2.67662	2.5999	2.58925	2.5999	2.82251		2.5999	2.73316	2.5999	2.71602	2.5999	2.81191	2.5999	2.65567																													-14	2.19659			-41.6736
2.7	2.70248	2.7	2.66912	2.6999	2.57941	2.6999	2.81938		2.6999	2.73258	2.6999	2.76407	2.6999	2.81809	2.6999	2.53472																													-13	2.31242			-42.3403
2.8	2.70616	2.8	2.76121	2.7999	2.80687	2.7999	2.81299		2.7999	2.7324	2.7999	2.67087	2.7999	2.81752	2.7999	2.76545																													-12	2.1995			-43.1181
2.9	2.70729	2.9	2.70602	2.8999	2.6942	2.8999	2.80105		2.8999	2.74108	2.8999	2.81018	2.8999	2.81721	2.8999	2.52916		human topo IIβ	pos sc				neg sc				pos sc				neg sc				pos sc				neg sc						-11	2.34727			-44.0069
3	2.70698	3	2.80017	2.9999	2.89977	2.9999	2.79136		2.9999	2.73701	2.9999	2.67914	2.9999	2.82147	2.9999	2.6265			[Etoposide] (uM)	# of traces	Overall rate (turn/s)		[Etoposide] (uM)	# of traces	Overall rate (turn/s)		[Etoposide] (uM)	# of traces	Pause-free rate (turn/s)		[Etoposide] (uM)	# of traces	Pause-free rate (turn/s)		[Etoposide] (uM)	# of traces	Pause frequency (turn-1)		[Etoposide] (uM)	# of traces	Pause frequency (turn-1)				-10	2.42311			-45
3.1	2.7091	3.1	2.73878	3.0999	2.69698	3.0999	2.79222		3.0999	2.74057	3.0999	2.61722	3.0999	2.82894	3.0999	2.86687			0	77	1.8223		0	87	1.5858		0	77	2.3608		0	87	2.1724		0	77	0.01579		0	87	0.01272				-9	2.52693			-46
3.2	2.71331	3.2	2.65457	3.1999	2.85137	3.1999	2.77746		3.1999	2.74426	3.1999	2.85182	3.1999	2.82675	3.1999	2.80008			0	103	1.6923		0	98	1.7346		0	103	2.3121		0	98	2.3852		0	103	0.02		0	98	0.0133				-8	2.56565			-47
3.3	2.72892	3.3	2.58072	3.2999	2.90923	3.2999	2.77832		3.2999	2.74104	3.2999	2.71123	3.2999	2.83753	3.2999	2.86146			25	86	1.4544		25	86	1.0425		25	86	2.0579		25	86	1.698		25	86	0.02381		25	86	0.03658				-7	2.65786			-48
3.3999	2.73246	3.3999	2.55758	3.3999	2.69859	3.3999	2.76732		3.3999	2.74019	3.3999	2.99925	3.3999	2.84306	3.3999	2.74502			25	86	1.3648		25	93	1.1103		25	86	1.8568		25	93	1.7371		25	86	0.02113		25	93	0.0219				-6	2.64111			-49
3.4999	2.72628	3.4999	2.69949	3.4999	2.90695	3.4999	2.77251		3.4999	2.74861	3.4999	2.90007	3.4999	2.84571	3.4999	2.64271			50	88	1.2775		50	92	0.82782		50	88	1.7877		50	92	1.5444		50	88	0.03154		50	92	0.04501				-5	2.59789			-50
3.5999	2.73265	3.5999	2.53252	3.5999	2.94606	3.5999	2.77824		3.5999	2.75309	3.5999	2.91832	3.5999	2.84604	3.5999	2.75232			50	78	0.794		50	103	0.89621		50	78	1.9513		50	103	1.7993		50	78	0.04747		50	103	0.03372				-4	2.71833			-51
3.6999	2.72715	3.6999	2.84638	3.6999	2.89921	3.6999	2.78281		3.6999	2.75889	3.6999	3.03244	3.6999	2.84361	3.6999	2.78489			75	92	0.93087		75	80	0.81589		75	92	1.7789		75	80	1.7514		75	92	0.04208		75	80	0.04369				-3	2.70429			-52
3.7999	2.72398	3.7999	2.93982	3.7999	2.83175	3.7999	2.77732		3.7999	2.76759	3.7999	2.94063	3.7999	2.84701	3.7999	2.41688			75	101	0.70998		75	103	0.63671		75	101	1.6198		75	103	1.5659		75	101	0.05381		75	103	0.05767				-2	2.71693			-53
3.8999	2.72006	3.8999	2.79323	3.8999	2.84527	3.8999	2.78525		3.8999	2.76441	3.8999	2.81508	3.8999	2.85184	3.8999	2.96884																													-1	2.71451			-54
3.9999	2.71731	3.9999	2.70883	3.9999	2.83102	3.9999	2.79594		3.9999	2.76117	3.9999	2.71288	3.9999	2.85764	3.9999	2.71741																													0	2.8344			-55
4.0999	2.714	4.0999	2.7294	4.0999	2.70749	4.0999	2.79604		4.0999	2.76084	4.0999	2.63282	4.0999	2.86887	4.0999	2.91642																													1	2.80848			-55.9931
4.1999	2.7226	4.1999	2.70568	4.1999	2.45266	4.1999	2.80058		4.1999	2.76349	4.1999	2.77343	4.1999	2.86746	4.1999	2.86168																													2	2.76535			-56.8819
4.2999	2.70401	4.2999	2.76846	4.2999	2.80781	4.2999	2.79852		4.2999	2.76806	4.2999	2.80563	4.2999	2.86059	4.2999	2.72027																													3	2.76045			-57.6597
4.3999	2.70117	4.3999	2.91477	4.3999	2.63796	4.3999	2.80229		4.3999	2.76235	4.3999	2.70508	4.3999	2.84627	4.3999	2.58511																													4	2.86183			-58.3264
4.4999	2.69527	4.4999	2.77607	4.4999	2.80754	4.4999	2.7895		4.4999	2.74764	4.4999	2.91602	4.4999	2.84093	4.4999	2.66449																													5	2.78378			-58.8819
4.5999	2.70154	4.5999	2.57828	4.5999	2.60161	4.5999	2.78599		4.5999	2.72893	4.5999	2.81902	4.5999	2.83318	4.5999	2.81297																													6	2.74836			-59.316
4.6999	2.70837	4.6999	2.62406	4.6999	2.81503	4.6999	2.79767		4.6999	2.70898	4.6999	2.98194	4.6999	2.8252	4.6999	2.75543																													7	2.67734			-59.5347
4.7999	2.70766	4.7999	2.96747	4.7999	2.86654	4.7999	2.79296		4.7999	2.69261	4.7999	2.79139	4.7999	2.80831	4.7999	2.72508																													8	2.82425			-59.5312
4.8999	2.7068	4.8999	2.59307	4.8999	2.88173	4.8999	2.78633		4.8998	2.67113	4.8999	2.66024	4.8999	2.78212	4.8998	2.59871																													9	2.79237			-59.3056
4.9999	2.69715	4.9999	2.77731	4.9999	2.86877	4.9999	2.77153		4.9998	2.6531	4.9999	2.89039	4.9999	2.75931	4.9998	2.66062																													10	2.69555			-58.8646
5.0999	2.68081	5.0999	2.57844	5.0999	2.78743	5.0999	2.75655		5.0998	2.63732	5.0999	3.03933	5.0999	2.7384	5.0998	2.60284																													11	2.70489			-58.3056
5.1999	2.6657	5.1999	2.60047	5.1999	2.84679	5.1999	2.74175		5.1998	2.60486	5.1999	2.59524	5.1999	2.70203	5.1998	2.68096																													12	2.66929			-57.6354
5.2999	2.64999	5.2999	2.6783	5.2999	2.80936	5.2999	2.71895		5.2998	2.5714	5.2999	2.78913	5.2999	2.65683	5.2998	2.87253																													13	2.60228			-56.8542
5.3999	2.63781	5.3999	2.92109	5.3999	2.80747	5.3999	2.69505		5.3998	2.54016	5.3999	2.73551	5.3999	2.61152	5.3998	2.55733																													14	2.52281			-55.9618
5.4999	2.61145	5.4999	2.33546	5.4999	2.8484	5.4999	2.67096		5.4998	2.50361	5.4999	2.76948	5.4999	2.56981	5.4998	2.79259																													15	2.38408			-54.9688
5.5999	2.58312	5.5999	2.6678	5.5999	2.79113	5.5999	2.64589		5.5998	2.46887	5.5999	2.51628	5.5999	2.51898	5.5998	2.49763																													16	2.53313			-53.9688
5.6999	2.54533	5.6999	2.50708	5.6999	2.53174	5.6999	2.61565		5.6998	2.43357	5.6998	2.59807	5.6998	2.46617	5.6998	2.55739																													17	2.35535			-52.9688
5.7999	2.5048	5.7999	2.73737	5.7998	2.82139	5.7998	2.59199		5.7998	2.38487	5.7998	2.4061	5.7998	2.41059	5.7998	2.52773																													18	2.10796			-51.9688
5.8999	2.46613	5.8999	2.72837	5.8998	2.9906	5.8998	2.57364		5.8998	2.33984	5.8998	2.36953	5.8998	2.35507	5.8998	2.23134																													19	2.20699			-50.9688
5.9999	2.4361	5.9999	2.68176	5.9998	2.78934	5.9998	2.53497		5.9998	2.29781	5.9998	2.41572	5.9998	2.30377	5.9998	2.22092																													20	2.10005			-49.9688
6.0999	2.38048	6.0999	2.51096	6.0998	2.7803	6.0998	2.48653		6.0998	2.25087	6.0998	2.51085	6.0998	2.24907	6.0998	2.02686																													21	2.08775			-48.9688
6.1999	2.34909	6.1999	2.60514	6.1998	2.5291	6.1998	2.44026		6.1998	2.19196	6.1998	2.39991	6.1998	2.19017	6.1998	2.13646																													22	2.04148			-47.9688
6.2999	2.30048	6.2999	2.53139	6.2998	2.45729	6.2998	2.40781		6.2998	2.13333	6.2998	2.13448	6.2998	2.13159	6.2998	2.03982																													23	1.8315			-46.9688
6.3999	2.26664	6.3999	2.4154	6.3998	2.47532	6.3998	2.36155		6.3998	2.05574	6.3998	2.01514	6.3998	2.06868	6.3998	2.16665																													24	2.0814			-45.9688
6.4999	2.22269	6.4999	2.31605	6.4998	2.26104	6.4998	2.31697		6.4998	1.99759	6.4998	1.96202	6.4998	1.99864	6.4998	2.0589																													25	1.94045			-44.9688
6.5999	2.16791	6.5999	2.42513	6.5998	2.11004	6.5998	2.2635		6.5998	1.92452	6.5998	1.63454	6.5998	1.92625	6.5998	1.98067																													26	1.77777			-43.9688
6.6999	2.10968	6.6999	2.04646	6.6998	1.8502	6.6998	2.21279		6.6998	1.86181	6.6998	1.7793	6.6998	1.854	6.6998	1.70322																													27	1.7841			-42.9688
6.7999	2.07958	6.7999	2.06036	6.7998	2.18104	6.7998	2.15234		6.7998	1.79153	6.7998	1.73438	6.7998	1.78086	6.7998	1.49247																													28	1.65972			-41.9688
6.8999	2.03459	6.8999	1.96991	6.8998	1.88202	6.8998	2.09627		6.8998	1.71834	6.8998	1.90564	6.8998	1.7142	6.8998	1.86042																													29	1.67612			-40.9722
6.9999	1.99528	6.9999	1.763	6.9998	2.21604	6.9998	2.03929		6.9998	1.63974	6.9998	1.38698	6.9998	1.63226	6.9998	1.79825																													30	1.48867			-39.9757
7.0999	1.93669	7.0999	1.61139	7.0998	2.14295	7.0998	1.97158		7.0998	1.55853	7.0998	1.48129	7.0998	1.55415	7.0998	1.60608																													31	1.3407			-38.9792
7.1999	1.87085	7.1999	1.87321	7.1998	1.84816	7.1998	1.89155		7.1998	1.49619	7.1998	1.2414	7.1998	1.476	7.1998	1.65067																													32	1.41201			-37.9826
7.2998	1.80896	7.2998	1.57697	7.2998	1.65568	7.2998	1.82259		7.2998	1.43415	7.2998	1.29391	7.2998	1.40969	7.2998	1.63162																													33	1.48613			-36.9861
7.3998	1.75359	7.3998	1.80834	7.3998	1.725	7.3998	1.74665		7.3998	1.36238	7.3998	1.30286	7.3998	1.34353	7.3998	1.53394																													34	1.23973			-35.9896
7.4998	1.68222	7.4998	1.56213	7.4998	2.05733	7.4998	1.68116		7.4998	1.29692	7.4998	1.34113	7.4998	1.27259	7.4998	1.26134																													35	1.31312			-34.9931
7.5998	1.60767	7.5998	1.73245	7.5998	1.63108	7.5998	1.63262		7.5998	1.22568	7.5998	1.10612	7.5998	1.21967	7.5998	1.1695																													36	0.99201			-33.9965
7.6998	1.54868	7.6998	1.50173	7.6998	1.73227	7.6998	1.57188		7.6998	1.16466	7.6998	1.20023	7.6998	1.1828	7.6998	1.39576																													37	0.95301			-33
7.7998	1.49633	7.7998	1.30886	7.7998	1.47261	7.7998	1.51745		7.7998	1.11518	7.7998	1.40149	7.7998	1.13152	7.7998	1.14103																													38	1.12876			-32
7.8998	1.43741	7.8998	1.46529	7.8998	1.53976	7.8998	1.46458		7.8998	1.06854	7.8998	1.16923	7.8998	1.08706	7.8998	1.12378																													39	0.83537			-31
7.9998	1.39848	7.9998	1.5829	7.9998	1.33702	7.9998	1.41348		7.9998	1.02516	7.9998	1.02254	7.9998	1.04858	7.9998	0.88133																																	-30
8.0998	1.35448	8.0998	1.54318	8.0998	1.38956	8.0998	1.35093		8.0998	0.99151	8.0998	1.03829	8.0998	1.01062	8.0998	0.68728																																	-29
8.1998	1.32439	8.1998	1.52424	8.1998	1.10717	8.1998	1.3		8.1998	0.95071	8.1998	0.85896	8.1998	0.96449	8.1998	0.75268																																	-28
8.2998	1.29965	8.2998	1.27271	8.2998	1.12864	8.2998	1.23639		8.2998	0.91265	8.2998	1.03235	8.2998	0.93109	8.2998	1.00975																																	-27
8.3998	1.27612	8.3998	1.0822	8.3998	0.9897	8.3998	1.1786		8.3998	0.88664	8.3998	0.74733	8.3998	0.89828	8.3998	0.83872																																	-26
8.4998	1.23772	8.4998	1.1347	8.4998	1.06547	8.4998	1.13544		8.4998	0.84835	8.4998	0.7523	8.4998	0.85938	8.4998	0.47022																																	-25
8.5998	1.21401	8.5998	1.12668	8.5998	0.88178	8.5998	1.1209		8.5998	0.81645	8.5998	0.65411	8.5998	0.83594	8.5998	0.32928																																	-24
8.6998	1.18673	8.6998	0.82084	8.6998	0.89197	8.6998	1.09813		8.6998	0.78104	8.6998	0.70595	8.6998	0.82155	8.6998	0.67902																																	-23
8.7998	1.16392	8.7998	0.66749	8.7998	1.24366	8.7998	1.06178		8.7998	0.75951	8.7998	0.73814	8.7998	0.81304	8.7998	0.59208																																	-22
8.8998	1.12942	8.8998	0.94084	8.8998	0.95694	8.8998	1.02931		8.8997	0.73002	8.8998	0.74558	8.8998	0.79718	8.8997	0.74666																																	-21
8.9998	1.10348	8.9998	1.00729	8.9998	0.90029	8.9998	0.99404		8.9997	0.71759	8.9998	0.81777	8.9998	0.77942	8.9997	0.54715																																	-20
9.0998	1.07457	9.0998	0.952	9.0998	0.78825	9.0998	0.9677		9.0997	0.70305	9.0998	0.74441	9.0998	0.76791	9.0997	0.75689																																	-19
9.1998	1.03781	9.1998	1.07332	9.1998	0.57273	9.1998	0.94313		9.1997	0.69369	9.1998	0.58289	9.1998	0.75278	9.1997	0.57367																																	-18
9.2998	0.99313	9.2998	0.9602	9.2998	0.61713	9.2998	0.92958		9.2997	0.6768	9.2998	0.69381	9.2998	0.73873	9.2997	0.77776																																	-17
9.3998	0.95641	9.3998	1.21791	9.3998	0.60889	9.3998	0.91682		9.3997	0.65495	9.3998	0.46815	9.3998	0.73135	9.3997	0.75181																																	-16
9.4998	0.92162	9.4998	1.14439	9.4998	0.62585	9.4998	0.90814		9.4997	0.64459	9.4998	0.87594	9.4998	0.73435	9.4997	0.80719																																	-15
9.5998	0.89855	9.5998	1.02311	9.5998	0.69804	9.5998	0.88658		9.5997	0.63468	9.5997	1.02728	9.5997	0.72809	9.5997	1.01733																																	-14
9.6998	0.90119	9.6998	0.91335	9.6998	0.76922	9.6998	0.87603		9.6997	0.62529	9.6997	1.04424	9.6997	0.73105	9.6997	0.58097																																	-13
9.7998	0.89851	9.7998	0.98414	9.7997	1.29209	9.7997	0.87079		9.7997	0.62457	9.7997	0.92873	9.7997	0.72902	9.7997	0.54838																																	-12
9.8998	0.89618	9.8998	1.1264	9.8997	1.1558	9.8997	0.87334		9.8997	0.62674	9.8997	0.85032	9.8997	0.72889	9.8997	0.9241																																	-11
9.9998	0.896	9.9998	0.99165	9.9997	1.14859	9.9997	0.87626		9.9997	0.6343	9.9997	0.9869	9.9997	0.73186	9.9997	0.67136																																	-10
10.0998	0.89808	10.0998	0.86999	10.0997	0.81935	10.0997	0.86025		10.0997	0.64157	10.0997	0.72257	10.0997	0.73407	10.0997	1.03582																																	-9.00347
10.1998	0.89482	10.1998	0.85323	10.1997	0.85058	10.1997	0.86375		10.1997	0.64863	10.1997	0.44478	10.1997	0.73181	10.1997	0.75985																																	-8.00694
10.2998	0.88249	10.2998	0.5861	10.2997	0.81397	10.2997	0.86215		10.2997	0.66318	10.2997	0.58303	10.2997	0.74012	10.2997	0.54324																																	-7.01042
10.3998	0.87012	10.3998	0.54631	10.3997	0.92553	10.3997	0.85665		10.3997	0.67432	10.3997	0.65076	10.3997	0.75315	10.3997	0.77921																																	-6.01389
10.4998	0.8586	10.4998	0.46608	10.4997	0.99839	10.4997	0.87156		10.4997	0.6829	10.4997	0.5244	10.4997	0.75605	10.4997	0.49396																																	-5.01736
10.5998	0.85531	10.5998	0.62498	10.5997	1.07046	10.5997	0.88484		10.5997	0.67994	10.5997	0.68932	10.5997	0.75781	10.5997	0.52214																																	-4.02083
10.6998	0.83881	10.6998	0.65453	10.6997	0.89025	10.6997	0.88946		10.6997	0.67272	10.6997	0.89137	10.6997	0.76152	10.6997	0.61551																																	-3.02431
10.7998	0.82477	10.7998	0.69611	10.7997	0.58961	10.7997	0.89821		10.7997	0.6666	10.7997	0.71972	10.7997	0.76238	10.7997	0.74184																																	-2.02778
10.8998	0.81715	10.8998	1.14806	10.8997	0.726	10.8997	0.90747		10.8997	0.66962	10.8997	0.66669	10.8997	0.76395	10.8997	0.46553																																	-1.03125
10.9998	0.814	10.9998	1.06778	10.9997	0.93429	10.9997	0.89808		10.9997	0.67451	10.9997	1.01588	10.9997	0.75808	10.9997	0.72891																																	-0.03125
11.0998	0.80807	11.0998	1.06839	11.0997	0.94573	11.0997	0.86542		11.0997	0.65908	11.0997	0.73522	11.0997	0.74901	11.0997	0.64552																																	0.96875
11.1998	0.79994	11.1998	0.81642	11.1997	0.96487	11.1997	0.84865		11.1997	0.63985	11.1997	0.71891	11.1997	0.74375	11.1997	0.70277																																	1.96875
11.2997	0.80953	11.2997	0.71932	11.2997	0.84329	11.2997	0.84627		11.2997	0.62262	11.2997	0.60247	11.2997	0.73972	11.2997	0.45845																																	2.96875
11.3997	0.81252	11.3997	0.85934	11.3997	1.04454	11.3997	0.85532		11.3997	0.60853	11.3997	0.76151	11.3997	0.72978	11.3997	0.7688																																	3.96875
11.4997	0.81157	11.4997	0.69912	11.4997	0.86024	11.4997	0.86786		11.4997	0.6049	11.4997	0.88172	11.4997	0.72166	11.4997	0.46789																																	4.96875
11.5997	0.81922	11.5997	0.64271	11.5997	0.65089	11.5997	0.87127		11.5997	0.59462	11.5997	0.78668	11.5997	0.70753	11.5997	0.57846																																	5.96875
11.6997	0.83764	11.6997	0.7854	11.6997	0.94541	11.6997	0.86642		11.6997	0.58603	11.6997	0.70604	11.6997	0.69652	11.6997	0.46469																																	6.96875
11.7997	0.85609	11.7997	0.87805	11.7997	0.94912	11.7997	0.84877		11.7997	0.57081	11.7997	0.94306	11.7997	0.68644	11.7997	0.55641																																	7.96875
11.8997	0.87134	11.8997	0.80538	11.8997	0.7243	11.8997	0.84403		11.8997	0.56365	11.8997	0.82918	11.8997	0.67055	11.8997	0.60245																																	8.96875
11.9997	0.87223	11.9997	0.79338	11.9997	0.84459	11.9997	0.83322		11.9997	0.56434	11.9997	0.81258	11.9997	0.6458	11.9997	0.70726																																	9.96875
12.0997	0.88033	12.0997	0.83257	12.0997	0.92953	12.0997	0.83663		12.0997	0.56691	12.0997	0.73626	12.0997	0.6319	12.0997	0.81514																																	10.9688
12.1997	0.87515	12.1997	0.83467	12.1997	0.53458	12.1997	0.84178		12.1997	0.57091	12.1997	0.58926	12.1997	0.623	12.1997	0.78054																																	11.9688
12.2997	0.8616	12.2997	0.83584	12.2997	0.47569	12.2997	0.83413		12.2997	0.56588	12.2997	0.56424	12.2997	0.62477	12.2997	0.68608																																	12.9688
12.3997	0.85128	12.3997	0.92304	12.3997	0.73647	12.3997	0.83803		12.3997	0.55914	12.3997	0.58539	12.3997	0.63172	12.3997	0.7282																																	13.9688
12.4997	0.85144	12.4997	1.23138	12.4997	1.08897	12.4997	0.83923		12.4997	0.55875	12.4997	0.53036	12.4997	0.63276	12.4997	0.59406																																	14.9688
12.5997	0.85666	12.5997	0.9449	12.5997	1.04565	12.5997	0.83857		12.5997	0.5612	12.5997	0.65205	12.5997	0.63468	12.5997	0.41752																																	15.9688
12.6997	0.85958	12.6997	0.82934	12.6997	1.16412	12.6997	0.84031		12.6997	0.56979	12.6997	0.62194	12.6997	0.63169	12.6997	0.36776																																	16.9688
12.7997	0.87847	12.7997	0.77745	12.7997	0.89925	12.7997	0.84111		12.7996	0.57894	12.7997	0.37336	12.7997	0.6179	12.7996	0.39208																																	17.9688
12.8997	0.89508	12.8997	1.00664	12.8997	0.80421	12.8997	0.85489		12.8996	0.57513	12.8997	0.44865	12.8997	0.61609	12.8996	0.30382																																	18.9688
12.9997	0.9091	12.9997	0.92748	12.9997	0.55718	12.9997	0.84109		12.9996	0.58351	12.9997	0.62235	12.9997	0.61197	12.9996	0.4047																																	19.9688
13.0997	0.91206	13.0997	1.0062	13.0997	0.95188	13.0997	0.83653		13.0996	0.57886	13.0997	0.55422	13.0997	0.59978	13.0996	0.59277																																	20.9688
13.1997	0.91623	13.1997	0.67672	13.1997	0.6201	13.1997	0.84148		13.1996	0.57952	13.1997	0.52531	13.1997	0.58885	13.1996	0.55785																																	21.9688
13.2997	0.93002	13.2997	0.89859	13.2997	0.67482	13.2997	0.83844		13.2996	0.5847	13.2997	0.44054	13.2997	0.58669	13.2996	0.58825																																	22.9688
13.3997	0.93647	13.3997	1.01852	13.3997	0.85466	13.3997	0.83771		13.3996	0.5937	13.3997	0.5981	13.3997	0.58532	13.3996	0.57239																																	23.9653
13.4997	0.94341	13.4997	0.72902	13.4997	0.74322	13.4997	0.853		13.4996	0.59604	13.4997	0.5787	13.4997	0.58289	13.4996	0.36481																																	24.9618
13.5997	0.94274	13.5997	0.81058	13.5997	1.04306	13.5997	0.87338		13.5996	0.60703	13.5996	0.68861	13.5996	0.58849	13.5996	0.67172																																	25.9583
13.6997	0.94419	13.6997	0.82041	13.6996	0.99506	13.6996	0.88537		13.6996	0.61289	13.6996	0.43514	13.6996	0.57919	13.6996	0.61998																																	26.9549
13.7997	0.93135	13.7997	0.84984	13.7996	0.8266	13.7996	0.86808		13.7996	0.62768	13.7996	0.38712	13.7996	0.57241	13.7996	0.9037																																	27.9514
13.8997	0.93119	13.8997	0.93221	13.8996	1.08806	13.8996	0.85329		13.8996	0.63251	13.8996	0.58657	13.8996	0.56718	13.8996	0.74847																																	28.9479
13.9997	0.93335	13.9997	1.17152	13.9996	0.8803	13.9996	0.84003		13.9996	0.64653	13.9996	0.51712	13.9996	0.57089	13.9996	0.55908																																	29.9444
14.0997	0.92635	14.0997	1.05777	14.0996	0.99535	14.0996	0.84187		14.0996	0.6456	14.0996	0.80884	14.0996	0.58407	14.0996	0.57419																																	30.941
14.1997	0.91347	14.1997	1.13596	14.1996	0.60048	14.1996	0.83701		14.1996	0.646	14.1996	0.65997	14.1996	0.59257	14.1996	0.73467																																	31.9375
14.2997	0.90648	14.2997	0.95203	14.2996	0.83507	14.2996	0.84338		14.2996	0.64496	14.2996	0.4383	14.2996	0.59731	14.2996	0.80978																																	32.9375
14.3997	0.89494	14.3997	0.90982	14.3996	0.84797	14.3996	0.83947		14.3996	0.6494	14.3996	0.71957	14.3996	0.61005	14.3996	0.77905																																	33.9375
14.4997	0.90575	14.4997	1.13794	14.4996	0.76871	14.4996	0.8487		14.4996	0.65959	14.4996	0.7904	14.4996	0.62647	14.4996	0.51398																																	34.9375
14.5997	0.90458	14.5997	0.99382	14.5996	0.91119	14.5996	0.85906		14.5996	0.66734	14.5996	0.85572	14.5996	0.63565	14.5996	0.51074																																	35.934
14.6997	0.90488	14.6997	1.00818	14.6996	0.91691	14.6996	0.85453		14.6996	0.67361	14.6996	0.93125	14.6996	0.6483	14.6996	0.72684																																	36.8299
14.7997	0.9182	14.7997	0.81904	14.7996	0.9852	14.7996	0.85712		14.7996	0.67569	14.7996	0.68119	14.7996	0.65592	14.7996	0.64347																																	37.6146
14.8997	0.92195	14.8997	0.95933	14.8996	1.03613	14.8996	0.85031		14.8996	0.68123	14.8996	0.42751	14.8996	0.66511	14.8996	0.66394																																	38.2882
14.9997	0.91475	14.9997	0.91052	14.9996	0.65672	14.9996	0.8469		14.9996	0.68496	14.9996	0.56017	14.9996	0.67536	14.9996	0.87422																																	38.8507
15.0997	0.91098	15.0997	0.94085	15.0996	0.67607	15.0996	0.85151		15.0996	0.68759	15.0996	0.71373	15.0996	0.68385	15.0996	0.5799																																	39.3021
15.1996	0.91257	15.1996	0.88344	15.1996	0.83252	15.1996	0.84258		15.1996	0.68438	15.1996	0.66185	15.1996	0.6896	15.1996	0.79422																																	39.5977
15.2996	0.90754	15.2996	0.60241	15.2996	0.94521	15.2996	0.82909		15.2996	0.67722	15.2996	0.74689	15.2996	0.69935	15.2996	0.56657																																	39.8348
15.3996	0.90056	15.3996	0.68459	15.3996	0.68267	15.3996	0.81781		15.3996	0.66627	15.3996	0.43844	15.3996	0.70159	15.3996	0.81147																																	39.9844
15.4996	0.89113	15.4996	0.75279	15.4996	0.71664	15.4996	0.83127		15.4996	0.65176	15.4996	0.54498	15.4996	0.69033	15.4996	0.66609																																	40
15.5996	0.89423	15.5996	0.71762	15.5996	0.85414	15.5996	0.83415		15.5996	0.63977	15.5996	0.6702	15.5996	0.69575	15.5996	0.85409
15.6996	0.91194	15.6996	0.94686	15.6996	0.85078	15.6996	0.84002		15.6996	0.63632	15.6996	0.79835	15.6996	0.69297	15.6996	0.71139
15.7996	0.90312	15.7996	0.86931	15.7996	0.93369	15.7996	0.84343		15.7996	0.63107	15.7996	0.75242	15.7996	0.68942	15.7996	0.6505
15.8996	0.89265	15.8996	1.02613	15.8996	0.74163	15.8996	0.84353		15.8996	0.6236	15.8996	0.58582	15.8996	0.6907	15.8996	0.66301
15.9996	0.88517	15.9996	1.06204	15.9996	0.80778	15.9996	0.84716		15.9996	0.61874	15.9996	0.56133	15.9996	0.68606	15.9996	0.60977
16.0996	0.87766	16.0996	0.90431	16.0996	0.87291	16.0996	0.84046		16.0996	0.60014	16.0996	0.66904	16.0996	0.68608	16.0996	0.56588
16.1996	0.87419	16.1996	0.64039	16.1996	0.90985	16.1996	0.82621		16.1996	0.58742	16.1996	0.97293	16.1996	0.68804	16.1996	0.66641
16.2996	0.87127	16.2996	0.75556	16.2996	0.9417	16.2996	0.83181		16.2996	0.57623	16.2996	0.94778	16.2996	0.67919	16.2996	0.41356
16.3996	0.86575	16.3996	0.97194	16.3996	0.865	16.3996	0.84442		16.3996	0.57424	16.3996	0.8262	16.3996	0.66551	16.3996	0.4631
16.4996	0.86107	16.4996	1.0459	16.4996	0.54294	16.4996	0.84234		16.4996	0.57404	16.4996	0.70876	16.4996	0.66157	16.4996	0.42615
16.5996	0.85711	16.5996	0.8833	16.5996	0.71326	16.5996	0.83569		16.5996	0.57117	16.5996	0.53397	16.5996	0.6507	16.5996	0.61418
16.6996	0.85969	16.6996	0.90011	16.6996	0.93708	16.6996	0.84104		16.6996	0.56638	16.6996	0.61917	16.6996	0.65077	16.6996	0.66595
16.7996	0.85893	16.7996	1.02967	16.7996	0.90718	16.7996	0.84303		16.7995	0.56471	16.7996	0.68709	16.7996	0.64372	16.7995	0.58305
16.8996	0.85164	16.8996	1.35242	16.8996	0.99466	16.8996	0.84374		16.8995	0.56183	16.8996	0.69684	16.8996	0.63474	16.8995	0.44684
16.9996	0.84449	16.9996	0.91739	16.9996	0.85394	16.9996	0.84884		16.9995	0.5559	16.9996	0.498	16.9996	0.63348	16.9995	0.23598
17.0996	0.85013	17.0996	0.7321	17.0996	0.91363	17.0996	0.85348		17.0995	0.54866	17.0996	0.76241	17.0996	0.63044	17.0995	0.3718
17.1996	0.84414	17.1996	0.82121	17.1996	1.00765	17.1996	0.86843		17.1995	0.53795	17.1996	0.60582	17.1996	0.62233	17.1995	0.53
17.2996	0.84182	17.2996	0.63128	17.2996	0.81781	17.2996	0.87121		17.2995	0.53286	17.2996	0.63304	17.2996	0.61834	17.2995	0.67719
17.3996	0.8451	17.3996	0.87261	17.3996	0.6799	17.3996	0.86629		17.3995	0.5221	17.3996	0.53505	17.3996	0.60867	17.3995	0.48903
17.4996	0.85334	17.4996	0.83765	17.4996	0.79651	17.4996	0.8663		17.4995	0.50937	17.4995	0.48548	17.4995	0.59069	17.4995	0.60563
17.5996	0.86348	17.5996	0.80282	17.5996	0.99153	17.5996	0.85314		17.5995	0.51862	17.5995	0.44414	17.5995	0.585	17.5995	0.51676
17.6996	0.87152	17.6996	0.76643	17.6995	0.78037	17.6995	0.85557		17.6995	0.5176	17.6995	0.63406	17.6995	0.58476	17.6995	0.50618
17.7996	0.87456	17.7996	0.50338	17.7995	0.77903	17.7995	0.87488		17.7995	0.51691	17.7995	0.45433	17.7995	0.58106	17.7995	0.53789
17.8996	0.87346	17.8996	0.74904	17.8995	0.81637	17.8995	0.88522		17.8995	0.51004	17.8995	0.39646	17.8995	0.58243	17.8995	0.64784
17.9996	0.87868	17.9996	0.73377	17.9995	0.76648	17.9995	0.88034		17.9995	0.51153	17.9995	0.89103	17.9995	0.58215	17.9995	0.63984
18.0996	0.86438	18.0996	0.53546	18.0995	0.87188	18.0995	0.87769		18.0995	0.50958	18.0995	0.49227	18.0995	0.58299	18.0995	0.60946
18.1996	0.84225	18.1996	0.76802	18.1995	0.97816	18.1995	0.87998		18.1995	0.51583	18.1995	0.68551	18.1995	0.58745	18.1995	0.47307
18.2996	0.85091	18.2996	1.01036	18.2995	1.04973	18.2995	0.88194		18.2995	0.52045	18.2995	0.67363	18.2995	0.58421	18.2995	0.46528
18.3996	0.8603	18.3996	0.87643	18.3995	1.11543	18.3995	0.88289		18.3995	0.53189	18.3995	0.37328	18.3995	0.58491	18.3995	0.54467
18.4996	0.86453	18.4996	1.00397	18.4995	0.87722	18.4995	0.87511		18.4995	0.53709	18.4995	0.68862	18.4995	0.58934	18.4995	0.41058
18.5996	0.88931	18.5996	0.98644	18.5995	0.75001	18.5995	0.88046		18.5995	0.54767	18.5995	0.49269	18.5995	0.58903	18.5995	0.62595
18.6996	0.89561	18.6996	0.84623	18.6995	0.91012	18.6995	0.89482		18.6995	0.55861	18.6995	0.511	18.6995	0.5886	18.6995	0.72989
18.7996	0.89401	18.7996	1.00917	18.7995	0.61255	18.7995	0.90235		18.7995	0.57109	18.7995	0.59464	18.7995	0.59551	18.7995	0.64984
18.8996	0.89094	18.8996	1.17289	18.8995	0.9259	18.8995	0.89078		18.8995	0.57061	18.8995	0.6658	18.8995	0.60238	18.8995	0.66059
18.9996	0.88804	18.9996	1.12199	18.9995	1.02567	18.9995	0.89174		18.9995	0.56844	18.9995	0.49393	18.9995	0.60533	18.9995	0.48171
19.0996	0.89233	19.0996	0.85565	19.0995	0.97158	19.0995	0.89922		19.0995	0.56854	19.0995	0.62676	19.0995	0.60862	19.0995	0.35849
19.1995	0.90017	19.1995	1.03064	19.1995	0.81521	19.1995	0.8928		19.1995	0.57122	19.1995	0.54161	19.1995	0.60468	19.1995	0.38989
19.2995	0.91179	19.2995	0.67222	19.2995	0.8408	19.2995	0.89002		19.2995	0.57831	19.2995	0.64526	19.2995	0.60012	19.2995	0.42033
19.3995	0.91998	19.3995	0.79914	19.3995	1.05212	19.3995	0.88829		19.3995	0.58341	19.3995	0.4559	19.3995	0.60022	19.3995	0.55388
19.4995	0.9113	19.4995	1.13389	19.4995	0.90284	19.4995	0.8866		19.4995	0.59021	19.4995	0.42676	19.4995	0.60842	19.4995	0.67531
19.5995	0.89181	19.5995	0.96686	19.5995	0.93737	19.5995	0.88052		19.5995	0.58781	19.5995	0.55548	19.5995	0.61204	19.5995	0.46603
19.6995	0.88689	19.6995	0.92683	19.6995	0.81321	19.6995	0.86561		19.6995	0.58645	19.6995	0.8464	19.6995	0.6323	19.6995	0.55486
19.7995	0.87571	19.7995	1.25078	19.7995	0.9514	19.7995	0.86583		19.7995	0.59158	19.7995	0.88171	19.7995	0.64659	19.7995	0.58714
19.8995	0.86258	19.8995	1.03017	19.8995	1.03912	19.8995	0.87963		19.8995	0.59524	19.8995	0.91364	19.8995	0.66045	19.8995	0.73378
19.9995	0.85809	19.9995	0.79778	19.9995	0.98468	19.9995	0.8794		19.9995	0.59196	19.9995	0.99034	19.9995	0.67361	19.9995	0.88098
20.0995	0.85098	20.0995	0.72611	20.0995	0.70221	20.0995	0.89246		20.0995	0.5947	20.0995	0.72067	20.0995	0.68491	20.0995	0.39446
20.1995	0.83134	20.1995	0.69387	20.1995	0.80446	20.1995	0.88419		20.1995	0.59484	20.1995	0.7019	20.1995	0.69441	20.1995	0.44866
20.2995	0.81802	20.2995	0.61061	20.2995	0.96589	20.2995	0.88055		20.2995	0.59696	20.2995	0.79743	20.2995	0.71074	20.2995	0.67354
20.3995	0.82589	20.3995	0.94494	20.3995	0.65589	20.3995	0.88141		20.3995	0.59091	20.3995	0.74761	20.3995	0.71142	20.3995	0.70036
20.4995	0.81542	20.4995	1.02438	20.4995	0.69717	20.4995	0.88352		20.4995	0.58473	20.4995	0.47838	20.4995	0.71104	20.4995	0.71263
20.5995	0.82056	20.5995	0.74015	20.5995	0.82851	20.5995	0.88944		20.5995	0.5798	20.5995	0.48539	20.5995	0.72686	20.5995	0.74871
20.6995	0.83096	20.6995	0.55091	20.6995	0.93593	20.6995	0.88311		20.6995	0.58577	20.6995	0.44535	20.6995	0.72861	20.6995	0.72973
20.7995	0.81175	20.7995	0.52331	20.7995	0.89783	20.7995	0.88719		20.7994	0.5781	20.7995	0.85489	20.7995	0.74047	20.7994	0.71459
20.8995	0.80612	20.8995	0.75323	20.8995	0.74266	20.8995	0.89166		20.8994	0.57686	20.8995	0.7319	20.8995	0.75598	20.8994	0.44809
20.9995	0.81324	20.9995	0.72468	20.9995	0.88257	20.9995	0.89601		20.9994	0.57232	20.9995	0.4329	20.9995	0.75386	20.9994	0.69133
21.0995	0.80106	21.0995	0.65816	21.0995	1.09513	21.0995	0.90538		21.0994	0.56978	21.0995	0.52568	21.0995	0.76544	21.0994	0.47374
21.1995	0.79887	21.1995	0.7339	21.1995	0.90435	21.1995	0.90235		21.1994	0.57635	21.1995	0.62073	21.1995	0.76423	21.1994	0.39855
21.2995	0.79905	21.2995	0.83151	21.2995	0.93889	21.2995	0.89768		21.2994	0.58757	21.2995	0.71867	21.2995	0.76317	21.2994	0.43041
21.3995	0.8045	21.3995	0.68186	21.3995	0.71919	21.3995	0.90714		21.3994	0.59787	21.3995	0.78309	21.3995	0.7647	21.3994	0.607
21.4995	0.82267	21.4995	0.78891	21.4995	0.93464	21.4995	0.90101		21.4994	0.60967	21.4994	0.8852	21.4994	0.76132	21.4994	0.71086
21.5995	0.83588	21.5995	1.05234	21.5995	0.99313	21.5995	0.88939		21.5994	0.61209	21.5994	0.82782	21.5994	0.76384	21.5994	0.59122
21.6995	0.84647	21.6995	0.76896	21.6994	0.8681	21.6994	0.90095		21.6994	0.60993	21.6994	0.94634	21.6994	0.76353	21.6994	0.69915
21.7995	0.85202	21.7995	0.80079	21.7994	0.98869	21.7994	0.91015		21.7994	0.61303	21.7994	1.11664	21.7994	0.75219	21.7994	0.63555
21.8995	0.86536	21.8995	1.05914	21.8994	0.8939	21.8994	0.91192		21.8994	0.61067	21.8994	1.11964	21.8994	0.75435	21.8994	0.64577
21.9995	0.88162	21.9995	0.65363	21.9994	1.00473	21.9994	0.90249		21.9994	0.61121	21.9994	0.93368	21.9994	0.74163	21.9994	0.43697
22.0995	0.90461	22.0995	0.82607	22.0994	1.04922	22.0994	0.90168		22.0994	0.61359	22.0994	0.93051	22.0994	0.73128	22.0994	0.47123
22.1995	0.9134	22.1995	1.10489	22.1994	0.92192	22.1994	0.90658		22.1994	0.61029	22.1994	0.64614	22.1994	0.72208	22.1994	0.50328
22.2995	0.92317	22.2995	0.94615	22.2994	1.18568	22.2994	0.91139		22.2994	0.6061	22.2994	0.69516	22.2994	0.71685	22.2994	0.39261
22.3995	0.93444	22.3995	0.97552	22.3994	0.96335	22.3994	0.90644		22.3994	0.60974	22.3994	0.73632	22.3994	0.72002	22.3994	0.57918
22.4995	0.94004	22.4995	0.80211	22.4994	0.86786	22.4994	0.89922		22.4994	0.61118	22.4994	0.64858	22.4994	0.72567	22.4994	0.63601
22.5995	0.94311	22.5995	0.86249	22.5994	0.93877	22.5994	0.89307		22.5994	0.62716	22.5994	0.62258	22.5994	0.73162	22.5994	0.54755
22.6995	0.95362	22.6995	1.14809	22.6994	0.65136	22.6994	0.90047		22.6994	0.62692	22.6994	0.58613	22.6994	0.72973	22.6994	0.53915
22.7995	0.95392	22.7995	0.94099	22.7994	0.67524	22.7994	0.89307		22.7994	0.62891	22.7994	0.48975	22.7994	0.7308	22.7994	0.43295
22.8995	0.95232	22.8995	1.20968	22.8994	0.94481	22.8994	0.8864		22.8994	0.63763	22.8994	0.80831	22.8994	0.73927	22.8994	0.73461
22.9995	0.95906	22.9995	1.16295	22.9994	0.92718	22.9994	0.8836		22.9994	0.64068	22.9994	0.75516	22.9994	0.73515	22.9994	0.9005
23.0994	0.95776	23.0994	1.07363	23.0994	0.87278	23.0994	0.87551		23.0994	0.64806	23.0994	0.69896	23.0994	0.72396	23.0994	0.9278
23.1994	0.9407	23.1994	0.95744	23.1994	0.70015	23.1994	0.86229		23.1994	0.6534	23.1994	0.7886	23.1994	0.72038	23.1994	0.5683
23.2994	0.95467	23.2994	1.09811	23.2994	0.8778	23.2994	0.85133		23.2994	0.65964	23.2994	0.62129	23.2994	0.70695	23.2994	0.91649
23.3994	0.95486	23.3994	0.97294	23.3994	0.86509	23.3994	0.84604		23.3994	0.66538	23.3994	0.45293	23.3994	0.69935	23.3994	0.70978
23.4994	0.94337	23.4994	0.96903	23.4994	1.00272	23.4994	0.84937		23.4994	0.65764	23.4994	0.69579	23.4994	0.69432	23.4994	0.9259
23.5994	0.92827	23.5994	0.93993	23.5994	0.97147	23.5994	0.84023		23.5994	0.65929	23.5994	0.49633	23.5994	0.67747	23.5994	0.74391
23.6994	0.92278	23.6994	0.87394	23.6994	0.72387	23.6994	0.83852		23.6994	0.65445	23.6994	0.69545	23.6994	0.66339	23.6994	0.64948
23.7994	0.92409	23.7994	0.90819	23.7994	0.78509	23.7994	0.83579		23.7994	0.65416	23.7994	0.66875	23.7994	0.64848	23.7994	0.61246
23.8994	0.92339	23.8994	0.94458	23.8994	0.90415	23.8994	0.82748		23.8994	0.66214	23.8994	0.62708	23.8994	0.63948	23.8994	0.57611
23.9994	0.91945	23.9994	0.79649	23.9994	0.74958	23.9994	0.83533		23.9994	0.67181	23.9994	0.86013	23.9994	0.63882	23.9994	0.53513
24.0994	0.91656	24.0994	1.01216	24.0994	0.82661	24.0994	0.83977		24.0994	0.67646	24.0994	0.45634	24.0994	0.63947	24.0994	0.66592
24.1994	0.90768	24.1994	0.93755	24.1994	0.79793	24.1994	0.83513		24.1994	0.68458	24.1994	0.62634	24.1994	0.63471	24.1994	0.67235
24.2994	0.91019	24.2994	0.76828	24.2994	0.78658	24.2994	0.83228		24.2994	0.68299	24.2994	0.90465	24.2994	0.63199	24.2994	0.4701
24.3994	0.9084	24.3994	0.63255	24.3994	0.56326	24.3994	0.82551		24.3994	0.68554	24.3994	0.53053	24.3994	0.638	24.3994	0.63065
24.4994	0.91411	24.4994	1.0029	24.4994	0.73073	24.4994	0.82446		24.4994	0.6857	24.4994	0.80752	24.4994	0.65058	24.4994	0.64308
24.5994	0.91176	24.5994	0.83088	24.5994	0.91708	24.5994	0.82456		24.5994	0.67601	24.5994	0.64826	24.5994	0.6615	24.5994	0.71074
24.6994	0.91695	24.6994	0.81755	24.6994	1.00524	24.6994	0.82619		24.6993	0.66686	24.6994	0.6841	24.6994	0.67488	24.6993	0.69942
24.7994	0.92256	24.7994	0.56866	24.7994	0.95705	24.7994	0.82328		24.7993	0.65432	24.7994	0.84568	24.7994	0.67795	24.7993	0.82132
24.8994	0.92616	24.8994	0.83842	24.8994	0.92055	24.8994	0.82615		24.8993	0.64874	24.8994	0.62822	24.8994	0.68116	24.8993	0.59011
24.9994	0.93269	24.9994	0.83485	24.9994	0.79966	24.9994	0.83149		24.9993	0.64516	24.9994	0.59158	24.9994	0.68378	24.9993	0.8321
25.0994	0.93624	25.0994	0.84482	25.0994	0.73112	25.0994	0.83879		25.0993	0.65255	25.0994	0.69289	25.0994	0.68666	25.0993	0.52888
25.1994	0.93743	25.1994	1.04976	25.1994	0.84754	25.1994	0.83508		25.1993	0.64782	25.1994	0.71951	25.1994	0.68625	25.1993	0.57897
25.2994	0.94493	25.2994	0.86864	25.2994	0.78627	25.2994	0.83721		25.2993	0.64285	25.2994	0.59341	25.2994	0.68627	25.2993	0.49815
25.3994	0.93786	25.3994	0.98762	25.3994	0.82885	25.3994	0.83135		25.3993	0.62549	25.3994	0.40933	25.3994	0.684	25.3993	0.45002
25.4994	0.93538	25.4994	1.22572	25.4994	0.85597	25.4994	0.82157		25.4993	0.62604	25.4993	0.78225	25.4993	0.69088	25.4993	0.66621
25.5994	0.93777	25.5994	1.02903	25.5993	0.70345	25.5993	0.80771		25.5993	0.62989	25.5993	0.75149	25.5993	0.69517	25.5993	0.54248
25.6994	0.95373	25.6994	1.1001	25.6993	0.67376	25.6993	0.81379		25.6993	0.63411	25.6993	0.43803	25.6993	0.69341	25.6993	0.66415
25.7994	0.9546	25.7994	1.03934	25.7993	0.88037	25.7993	0.80817		25.7993	0.62418	25.7993	0.6567	25.7993	0.69753	25.7993	0.64364
25.8994	0.96935	25.8994	1.10278	25.8993	0.90595	25.8993	0.79653		25.8993	0.62257	25.8993	0.87091	25.8993	0.69443	25.8993	0.67224
25.9994	0.98417	25.9994	1.1093	25.9993	0.92983	25.9993	0.78442		25.9993	0.61497	25.9993	0.69479	25.9993	0.68879	25.9993	0.88512
26.0994	1.00727	26.0994	1.02985	26.0993	1.04325	26.0993	0.78672		26.0993	0.61596	26.0993	0.77945	26.0993	0.68937	26.0993	0.84544
26.1994	1.01359	26.1994	1.03732	26.1993	0.8574	26.1993	0.80021		26.1993	0.61198	26.1993	0.7443	26.1993	0.68282	26.1993	0.88288
26.2994	1.03474	26.2994	0.99691	26.2993	0.96748	26.2993	0.80314		26.2993	0.61654	26.2993	0.8576	26.2993	0.68081	26.2993	0.63751
26.3994	1.04261	26.3994	0.9742	26.3993	0.81156	26.3993	0.80514		26.3993	0.61341	26.3993	0.76448	26.3993	0.67803	26.3993	0.3104
26.4994	1.03303	26.4994	0.98399	26.4993	0.80288	26.4993	0.7941		26.4993	0.60647	26.4993	0.54041	26.4993	0.67797	26.4993	0.34412
26.5994	1.02496	26.5994	0.83544	26.5993	0.67997	26.5993	0.793		26.5993	0.60224	26.5993	0.59271	26.5993	0.68256	26.5993	0.58844
26.6994	1.01606	26.6994	0.87548	26.6993	0.55339	26.6993	0.79648		26.6993	0.59644	26.6993	0.73964	26.6993	0.6786	26.6993	0.31908
26.7994	0.99397	26.7994	0.82809	26.7993	0.44007	26.7993	0.79135		26.7993	0.59101	26.7993	0.84143	26.7993	0.6747	26.7993	0.73925
26.8994	0.98847	26.8994	1.0316	26.8993	0.71528	26.8993	0.79132		26.8993	0.58305	26.8993	0.80321	26.8993	0.67783	26.8993	0.54529
26.9994	0.97777	26.9994	1.02455	26.9993	0.59018	26.9993	0.79726		26.9993	0.58279	26.9993	0.67406	26.9993	0.66803	26.9993	0.63028
27.0993	0.9786	27.0993	1.19979	27.0993	0.62618	27.0993	0.80045		27.0993	0.58033	27.0993	0.60029	27.0993	0.67097	27.0993	0.75056
27.1993	0.96345	27.1993	1.18787	27.1993	0.70256	27.1993	0.79428		27.1993	0.58573	27.1993	0.54065	27.1993	0.67272	27.1993	0.75398
27.2993	0.95212	27.2993	1.14634	27.2993	1.01445	27.2993	0.78384		27.2993	0.59485	27.2993	0.60848	27.2993	0.66862	27.2993	0.90857
27.3993	0.93858	27.3993	0.99641	27.3993	1.25771	27.3993	0.76313		27.3993	0.60201	27.3993	0.64262	27.3993	0.67136	27.3993	0.53773
27.4993	0.93368	27.4993	1.36357	27.4993	0.87294	27.4993	0.74932		27.4993	0.59436	27.4993	0.71292	27.4993	0.67206	27.4993	0.60893
27.5993	0.92954	27.5993	1.04155	27.5993	0.78128	27.5993	0.73949		27.5993	0.59807	27.5993	0.61921	27.5993	0.67159	27.5993	0.24152
27.6993	0.93245	27.6993	0.81032	27.6993	0.57155	27.6993	0.73757		27.6993	0.59571	27.6993	0.6944	27.6993	0.6756	27.6993	0.49992
27.7993	0.92989	27.7993	0.66693	27.7993	0.75881	27.7993	0.74964		27.7993	0.59473	27.7993	0.62805	27.7993	0.67429	27.7993	0.4474
27.8993	0.93526	27.8993	0.76505	27.8993	0.91585	27.8993	0.75799		27.8993	0.58662	27.8993	0.56715	27.8993	0.67221	27.8993	0.71885
27.9993	0.93888	27.9993	0.67335	27.9993	0.72749	27.9993	0.7842		27.9993	0.58628	27.9993	0.54798	27.9993	0.66053	27.9993	0.38298
28.0993	0.94775	28.0993	0.89162	28.0993	0.70283	28.0993	0.80413		28.0993	0.5846	28.0993	0.58377	28.0993	0.65644	28.0993	0.42586
28.1993	0.94447	28.1993	0.83264	28.1993	0.82215	28.1993	0.81447		28.1993	0.58638	28.1993	0.74327	28.1993	0.66042	28.1993	0.45957
28.2993	0.94474	28.2993	1.06003	28.2993	0.96033	28.2993	0.82471		28.2993	0.58499	28.2993	0.65485	28.2993	0.65205	28.2993	0.58468
28.3993	0.94062	28.3993	0.72405	28.3993	0.7516	28.3993	0.83971		28.3993	0.57498	28.3993	0.74684	28.3993	0.65125	28.3993	0.67641
28.4993	0.9251	28.4993	0.82607	28.4993	0.66895	28.4993	0.83663		28.4993	0.57542	28.4993	0.64417	28.4993	0.65008	28.4993	0.7277
28.5993	0.91284	28.5993	0.69141	28.5993	0.52547	28.5993	0.82577		28.5993	0.57709	28.5993	0.65319	28.5993	0.6496	28.5993	0.7123
28.6993	0.9062	28.6993	0.91466	28.6993	0.51207	28.6993	0.8112		28.6992	0.57968	28.6993	0.6794	28.6993	0.64985	28.6992	0.76675
28.7993	0.8824	28.7993	0.89351	28.7993	0.72181	28.7993	0.80875		28.7992	0.589	28.7993	0.71413	28.7993	0.6475	28.7992	0.39284
28.8993	0.87068	28.8993	1.04681	28.8993	0.76342	28.8993	0.81108		28.8992	0.59122	28.8993	0.72357	28.8993	0.64721	28.8992	0.59872
28.9993	0.87453	28.9993	0.92019	28.9993	1.10465	28.9993	0.82303		28.9992	0.59218	28.9993	0.57936	28.9993	0.64331	28.9992	0.6961
29.0993	0.87478	29.0993	0.96952	29.0993	0.88881	29.0993	0.81608		29.0992	0.58663	29.0993	0.65753	29.0993	0.63684	29.0992	0.55584
29.1993	0.88337	29.1993	0.96616	29.1993	1.20852	29.1993	0.79608		29.1992	0.58799	29.1993	0.52525	29.1993	0.62907	29.1992	0.74573
29.2993	0.89981	29.2993	1.04979	29.2993	0.93836	29.2993	0.78534		29.2992	0.57111	29.2993	0.65136	29.2993	0.62336	29.2992	0.77975
29.3993	0.89816	29.3993	0.94953	29.3993	0.97373	29.3993	0.77719		29.3992	0.57947	29.3992	0.71106	29.3992	0.62828	29.3992	0.67707
29.4993	0.90034	29.4993	1.03129	29.4993	0.84631	29.4993	0.76382		29.4992	0.58303	29.4992	0.80186	29.4992	0.6345	29.4992	0.56397
29.5993	0.89282	29.5993	1.09691	29.5992	1.00119	29.5992	0.75461		29.5992	0.59036	29.5992	0.6573	29.5992	0.64064	29.5992	0.65329
29.6993	0.8992	29.6993	0.7999	29.6992	0.62561	29.6992	0.75013		29.6992	0.60798	29.6992	0.53446	29.6992	0.641	29.6992	0.45326
29.7993	0.90293	29.7993	0.83982	29.7992	0.74277	29.7992	0.7433		29.7992	0.61742	29.7992	0.76397	29.7992	0.64084	29.7992	0.287
29.8993	0.9089	29.8993	0.83036	29.8992	0.89343	29.8992	0.7484		29.8992	0.62916	29.8992	0.72693	29.8992	0.64662	29.8992	0.46044
29.9993	0.89593	29.9993	0.76845	29.9992	0.81182	29.9992	0.75311		29.9992	0.63034	29.9992	0.59045	29.9992	0.64889	29.9992	0.75421
30.0993	0.89194	30.0993	0.74872	30.0992	0.83953	30.0992	0.75871		30.0992	0.63085	30.0992	0.56402	30.0992	0.6502	30.0992	0.65311
30.1993	0.88853	30.1993	0.90657	30.1992	0.87022	30.1992	0.76461		30.1992	0.61549	30.1992	0.48083	30.1992	0.65263	30.1992	0.57559
30.2993	0.88238	30.2993	0.67298	30.2992	0.58504	30.2992	0.76203		30.2992	0.61228	30.2992	0.6801	30.2992	0.66154	30.2992	0.56445
30.3993	0.87191	30.3993	0.97978	30.3992	0.41584	30.3992	0.76549		30.3992	0.60724	30.3992	0.57182	30.3992	0.66301	30.3992	0.72271
30.4993	0.86991	30.4993	1.08436	30.4992	0.45916	30.4992	0.73582		30.4992	0.60526	30.4992	0.674	30.4992	0.65985	30.4992	0.3758
30.5993	0.86373	30.5993	0.85042	30.5992	0.49885	30.5992	0.72334		30.5992	0.59706	30.5992	0.7883	30.5992	0.65396	30.5992	0.6081
30.6993	0.85479	30.6993	0.8873	30.6992	0.48802	30.6992	0.71816		30.6992	0.59539	30.6992	0.49947	30.6992	0.64856	30.6992	0.34383
30.7993	0.84047	30.7993	0.87196	30.7992	0.72995	30.7992	0.72035		30.7992	0.58965	30.7992	0.56588	30.7992	0.64881	30.7992	0.5451
30.8993	0.82472	30.8993	0.88343	30.8992	0.63976	30.8992	0.70769		30.8992	0.5894	30.8992	0.47718	30.8992	0.6465	30.8992	0.84837
30.9992	0.82525	30.9992	0.91949	30.9992	0.4981	30.9992	0.72057		30.9992	0.58931	30.9992	0.71115	30.9992	0.64548	30.9992	0.55565
31.0992	0.82677	31.0992	0.84062	31.0992	0.65308	31.0992	0.72849		31.0992	0.59538	31.0992	0.52879	31.0992	0.64448	31.0992	0.77664
31.1992	0.82942	31.1992	0.59028	31.1992	0.62978	31.1992	0.7223		31.1992	0.60102	31.1992	0.58557	31.1992	0.65039	31.1992	0.79668
31.2992	0.83602	31.2992	0.79379	31.2992	0.86171	31.2992	0.72108		31.2992	0.60209	31.2992	0.65403	31.2992	0.65792	31.2992	0.68927
31.3992	0.83997	31.3992	0.96163	31.3992	0.91101	31.3992	0.71652		31.3992	0.58754	31.3992	0.73677	31.3992	0.66163	31.3992	0.74328
31.4992	0.83944	31.4992	0.7665	31.4992	1.04009	31.4992	0.72169		31.4992	0.57752	31.4992	0.82389	31.4992	0.66322	31.4992	0.43607
31.5992	0.85813	31.5992	0.70762	31.5992	0.97543	31.5992	0.74803		31.5992	0.57512	31.5992	0.71132	31.5992	0.65663	31.5992	0.62618
31.6992	0.85951	31.6992	0.91622	31.6992	0.46673	31.6992	0.77287		31.6992	0.56746	31.6992	0.81281	31.6992	0.65655	31.6992	0.61477
31.7992	0.86644	31.7992	0.89533	31.7992	0.62635	31.7992	0.79453		31.7992	0.57314	31.7992	0.93468	31.7992	0.65002	31.7992	0.97342
31.8992	0.87419	31.8992	0.72591	31.8992	0.84421	31.8992	0.81403		31.8992	0.58327	31.8992	0.73689	31.8992	0.64793	31.8992	0.55218
31.9992	0.88899	31.9992	0.6733	31.9992	0.90118	31.9992	0.8251		31.9992	0.59805	31.9992	0.69851	31.9992	0.64633	31.9992	0.51271
32.0992	0.90666	32.0992	0.70323	32.0992	0.6845	32.0992	0.82744		32.0992	0.60774	32.0992	0.58588	32.0992	0.65042	32.0992	0.44088
32.1992	0.90713	32.1992	0.81322	32.1992	0.94778	32.1992	0.84697		32.1992	0.61357	32.1992	0.70308	32.1992	0.65571	32.1992	0.17138
32.2992	0.91017	32.2992	0.87775	32.2992	0.94066	32.2992	0.87613		32.2992	0.61437	32.2992	0.64814	32.2992	0.65489	32.2992	0.42554
32.3992	0.92066	32.3992	0.89668	32.3992	0.73858	32.3992	0.89722		32.3992	0.6099	32.3992	0.4807	32.3992	0.66391	32.3992	0.52929
32.4992	0.94013	32.4992	0.93348	32.4992	0.78137	32.4992	0.90192		32.4992	0.60475	32.4992	0.60574	32.4992	0.6709	32.4992	0.53553
32.5992	0.95309	32.5992	0.84749	32.5992	0.72557	32.5992	0.90983		32.5991	0.60371	32.5992	0.71429	32.5992	0.6743	32.5991	0.62921
32.6992	0.95121	32.6992	0.89322	32.6992	0.99959	32.6992	0.91316		32.6991	0.61097	32.6992	0.58384	32.6992	0.67824	32.6991	0.79543
32.7992	0.95371	32.7992	1.14024	32.7992	1.24334	32.7992	0.89985		32.7991	0.61787	32.7992	0.40967	32.7992	0.66946	32.7991	0.62315
32.8992	0.95706	32.8992	1.01435	32.8992	1.03702	32.8992	0.88353		32.8991	0.61457	32.8992	0.56659	32.8992	0.66722	32.8991	0.61456
32.9992	0.96702	32.9992	1.25754	32.9992	1.00057	32.9992	0.88939		32.9991	0.6207	32.9992	0.64457	32.9992	0.65858	32.9991	0.80235
33.0992	0.97094	33.0992	1.04427	33.0992	0.98633	33.0992	0.89598		33.0991	0.61489	33.0992	0.70523	33.0992	0.65678	33.0991	0.69803
33.1992	0.96988	33.1992	1.25719	33.1992	0.76481	33.1992	0.89708		33.1991	0.61601	33.1992	0.71973	33.1992	0.65749	33.1991	0.47816
33.2992	0.96465	33.2992	1.31368	33.2992	0.78845	33.2992	0.88947		33.2991	0.60954	33.2992	0.70075	33.2992	0.64938	33.2991	0.60605
33.3992	0.95975	33.3992	0.89533	33.3992	1.12799	33.3992	0.89422		33.3991	0.61398	33.3991	0.71878	33.3991	0.6437	33.3991	0.51997
33.4992	0.95872	33.4992	0.9954	33.4991	1.22721	33.4991	0.88579		33.4991	0.6248	33.4991	0.79657	33.4991	0.63609	33.4991	0.60249
33.5992	0.95547	33.5992	1.10291	33.5991	1.18025	33.5991	0.88651		33.5991	0.63342	33.5991	0.72098	33.5991	0.64035	33.5991	0.44898
33.6992	0.94916	33.6992	1.0771	33.6991	0.74735	33.6991	0.89596		33.6991	0.64012	33.6991	0.48375	33.6991	0.63453	33.6991	0.44189
33.7992	0.95179	33.7992	1.11757	33.7991	1.05938	33.7991	0.88968		33.7991	0.65676	33.7991	0.41783	33.7991	0.63713	33.7991	0.67257
33.8992	0.95392	33.8992	0.91466	33.8991	0.99423	33.8991	0.88447		33.8991	0.66693	33.8991	0.56022	33.8991	0.63985	33.8991	0.85987
33.9992	0.94919	33.9992	0.8291	33.9991	0.70731	33.9991	0.88041		33.9991	0.67564	33.9991	0.64774	33.9991	0.63925	33.9991	0.95112
34.0992	0.92961	34.0992	0.79131	34.0991	0.56741	34.0991	0.86828		34.0991	0.67713	34.0991	0.79713	34.0991	0.63483	34.0991	0.85648
34.1992	0.91844	34.1992	1.16531	34.1991	0.61333	34.1991	0.85679		34.1991	0.67871	34.1991	0.66521	34.1991	0.63744	34.1991	0.95472
34.2992	0.90646	34.2992	0.99316	34.2991	0.79104	34.2991	0.84782		34.2991	0.67432	34.2991	0.75187	34.2991	0.63988	34.2991	0.74441
34.3992	0.90346	34.3992	0.69944	34.3991	0.8717	34.3991	0.85106		34.3991	0.68454	34.3991	0.73239	34.3991	0.64977	34.3991	0.67367
34.4992	0.88248	34.4992	0.54259	34.4991	0.71102	34.4991	0.86548		34.4991	0.68353	34.4991	0.80311	34.4991	0.65621	34.4991	0.42179
34.5992	0.86369	34.5992	0.58077	34.5991	0.8031	34.5991	0.8615		34.5991	0.69356	34.5991	0.74342	34.5991	0.66362	34.5991	0.44862
34.6992	0.85474	34.6992	0.78759	34.6991	0.73716	34.6991	0.85135		34.6991	0.6965	34.6991	0.5734	34.6991	0.66936	34.6991	0.65722
34.7992	0.85272	34.7992	0.79642	34.7991	0.95859	34.7991	0.83908		34.7991	0.68771	34.7991	0.63672	34.7991	0.67644	34.7991	0.62317
34.8992	0.85206	34.8992	0.73881	34.8991	0.97495	34.8991	0.81715		34.8991	0.68968	34.8991	0.51627	34.8991	0.67684	34.8991	0.5861
34.9991	0.84415	34.9991	0.9994	34.9991	0.62433	34.9991	0.81659		34.9991	0.68621	34.9991	0.54278	34.9991	0.67458	34.9991	0.74384
35.0991	0.83238	35.0991	0.90061	35.0991	0.59518	35.0991	0.80755		35.0991	0.67921	35.0991	0.50629	35.0991	0.6747	35.0991	0.93742
35.1991	0.82493	35.1991	0.77506	35.1991	0.89824	35.1991	0.8095		35.1991	0.68338	35.1991	0.41187	35.1991	0.67327	35.1991	0.59732
35.2991	0.824	35.2991	0.65073	35.2991	0.93999	35.2991	0.81619		35.2991	0.68581	35.2991	0.72086	35.2991	0.66955	35.2991	0.51619
35.3991	0.83645	35.3991	0.73509	35.3991	0.74978	35.3991	0.82702		35.3991	0.68691	35.3991	0.69788	35.3991	0.66261	35.3991	0.85099
35.4991	0.82713	35.4991	0.95793	35.4991	0.77627	35.4991	0.82982		35.4991	0.69395	35.4991	0.82395	35.4991	0.66567	35.4991	0.72304
35.5991	0.81887	35.5991	0.96919	35.5991	1.06736	35.5991	0.81935		35.5991	0.69919	35.5991	0.71157	35.5991	0.66858	35.5991	0.78886
35.6991	0.83551	35.6991	0.7329	35.6991	1.12549	35.6991	0.81831		35.6991	0.69689	35.6991	0.77351	35.6991	0.67757	35.6991	0.78678
35.7991	0.85235	35.7991	0.84377	35.7991	0.68888	35.7991	0.81136		35.7991	0.68078	35.7991	0.80876	35.7991	0.67779	35.7991	0.77396
35.8991	0.87634	35.8991	0.67167	35.8991	0.8741	35.8991	0.80997		35.8991	0.66632	35.8991	0.79642	35.8991	0.6749	35.8991	0.5692
35.9991	0.87942	35.9991	0.94498	35.9991	0.92046	35.9991	0.81999		35.9991	0.64879	35.9991	0.768	35.9991	0.67439	35.9991	0.65822
36.0991	0.88294	36.0991	1.08643	36.0991	0.63214	36.0991	0.82746		36.0991	0.63823	36.0991	0.58732	36.0991	0.682	36.0991	0.4299
36.1991	0.8833	36.1991	0.87913	36.1991	0.73337	36.1991	0.83055		36.1991	0.61535	36.1991	0.73629	36.1991	0.68309	36.1991	0.70493
36.2991	0.86999	36.2991	0.82355	36.2991	0.83345	36.2991	0.84454		36.2991	0.59332	36.2991	0.47245	36.2991	0.67464	36.2991	0.39823
36.3991	0.86052	36.3991	0.7283	36.3991	1.04283	36.3991	0.86291		36.3991	0.58205	36.3991	0.49071	36.3991	0.66625	36.3991	0.49356
36.4991	0.8739	36.4991	0.8058	36.4991	0.87461	36.4991	0.86752		36.4991	0.58067	36.4991	0.67544	36.4991	0.65635	36.4991	0.59651
36.5991	0.89067	36.5991	1.10265	36.5991	0.83816	36.5991	0.86507		36.599	0.57302	36.5991	0.94335	36.5991	0.65127	36.599	0.51132
36.6991	0.90418	36.6991	0.93234	36.6991	0.68326	36.6991	0.8718		36.699	0.57227	36.6991	0.63673	36.6991	0.64889	36.699	0.67129
36.7991	0.91014	36.7991	0.78654	36.7991	0.52946	36.7991	0.87076		36.799	0.58533	36.7991	0.77019	36.7991	0.63665	36.799	0.88857
36.8991	0.92549	36.8991	1.11547	36.8991	0.84555	36.8991	0.85988		36.899	0.58538	36.8991	0.69387	36.8991	0.63735	36.899	0.82641
36.9991	0.94195	36.9991	0.96372	36.9991	0.53724	36.9991	0.8457		36.999	0.58102	36.9991	0.65019	36.9991	0.64494	36.999	0.85067
37.0991	0.9499	37.0991	1.18041	37.0991	0.76836	37.0991	0.85226		37.099	0.57151	37.0991	0.58229	37.0991	0.65346	37.099	0.41449
37.1991	0.97358	37.1991	0.86454	37.1991	0.98778	37.1991	0.85536		37.199	0.5572	37.1991	0.5013	37.1991	0.65898	37.199	0.51791
37.2991	0.98585	37.2991	0.8845	37.2991	1.14524	37.2991	0.85345		37.299	0.54614	37.299	0.54593	37.299	0.65763	37.299	0.56086
37.3991	0.98338	37.3991	0.74788	37.3991	1.05227	37.3991	0.86277		37.399	0.54455	37.399	0.71806	37.399	0.66287	37.399	0.34413
37.4991	0.98302	37.4991	0.66666	37.499	0.97405	37.499	0.86398		37.499	0.53494	37.499	0.62799	37.499	0.67395	37.499	0.56128
37.5991	0.98806	37.5991	0.66365	37.599	1.05447	37.599	0.86407		37.599	0.53301	37.599	0.6471	37.599	0.67973	37.599	0.65785
37.6991	0.99919	37.6991	1.1096	37.699	1.01348	37.699	0.85785		37.699	0.53809	37.699	0.82444	37.699	0.67729	37.699	0.3299
37.7991	1.01332	37.7991	1.07005	37.799	0.87873	37.799	0.8669		37.799	0.53474	37.799	0.80004	37.799	0.67212	37.799	0.52676
37.8991	1.02417	37.8991	1.07271	37.899	0.91807	37.899	0.87427		37.899	0.52644	37.899	0.72164	37.899	0.67685	37.899	0.37692
37.9991	1.02923	37.9991	1.10703	37.999	0.75019	37.999	0.87029		37.999	0.52795	37.999	0.49257	37.999	0.68159	37.999	0.0862
38.0991	1.03952	38.0991	1.35302	38.099	0.79539	38.099	0.87874		38.099	0.5314	38.099	0.53384	38.099	0.68716	38.099	0.26447
38.1991	1.03545	38.1991	1.14437	38.199	0.77108	38.199	0.88477		38.199	0.53547	38.199	0.34637	38.199	0.68654	38.199	0.38639
38.2991	1.03114	38.2991	1.04247	38.299	0.85272	38.299	0.89736		38.299	0.54772	38.299	0.63618	38.299	0.68481	38.299	0.60956
38.3991	1.01667	38.3991	1.26374	38.399	0.95173	38.399	0.89891		38.399	0.55691	38.399	0.739	38.399	0.69269	38.399	0.67552
38.4991	1.01757	38.4991	1.25162	38.499	0.87263	38.499	0.89109		38.499	0.5523	38.499	0.69927	38.499	0.69702	38.499	0.69977
38.5991	1.01172	38.5991	1.02479	38.599	0.86507	38.599	0.88434		38.599	0.55068	38.599	0.5117	38.599	0.70281	38.599	0.53662
38.6991	1.01723	38.6991	0.87015	38.699	0.76358	38.699	0.87168		38.699	0.54535	38.699	0.66597	38.699	0.70105	38.699	0.7943
38.7991	1.02721	38.7991	0.9495	38.799	0.83591	38.799	0.86638		38.799	0.54659	38.799	0.75446	38.799	0.70033	38.799	0.75506
38.899	1.0366	38.899	1.00653	38.899	0.8873	38.899	0.86197		38.899	0.5437	38.899	0.65616	38.899	0.68395	38.899	0.62009
38.999	1.02694	38.999	1.1591	38.999	1.10074	38.999	0.86682		38.999	0.53813	38.999	0.83279	38.999	0.67096	38.999	0.48662
39.099	1.01647	39.099	1.37389	39.099	1.02254	39.099	0.8722		39.099	0.53415	39.099	0.77236	39.099	0.66548	39.099	0.85764
39.199	1.00046	39.199	1.05881	39.199	0.5837	39.199	0.87795		39.199	0.53346	39.199	0.87087	39.199	0.66278	39.199	0.60929
39.299	0.98741	39.299	1.04381	39.299	0.74081	39.299	0.88042		39.299	0.54041	39.299	1.15196	39.299	0.66147	39.299	0.26365
39.399	0.97608	39.399	1.01381	39.399	0.99626	39.399	0.89192		39.399	0.55372	39.399	0.87158	39.399	0.6632	39.399	0.50193
39.499	0.96899	39.499	0.85591	39.499	0.85184	39.499	0.89783		39.499	0.56374	39.499	0.6458	39.499	0.66077	39.499	0.59493
39.599	0.97055	39.599	0.81867	39.599	0.80711	39.599	0.90354		39.599	0.58403	39.599	0.7014	39.599	0.65866	39.599	0.501
39.699	0.98167	39.699	0.88702	39.699	0.79242	39.699	0.90313		39.699	0.58882	39.699	0.77375	39.699	0.65569	39.699	0.6576
39.799	0.98122	39.799	0.73811	39.799	0.97646	39.799	0.91054		39.799	0.5894	39.799	0.85994	39.799	0.65866	39.799	0.77118
39.899	0.98676	39.899	0.8858	39.899	0.73578	39.899	0.91486		39.899	0.59335	39.899	0.70363	39.899	0.65237	39.899	0.42424
39.999	0.99623	39.999	0.91615	39.999	0.84142	39.999	0.9191		39.999	0.59134	39.999	0.33204	39.999	0.65396	39.999	0.65001
40.099	1.00398	40.099	0.89843	40.099	0.94427	40.099	0.92306		40.099	0.59042	40.099	0.45135	40.099	0.65657	40.099	0.56347
40.199	0.99419	40.199	0.86796	40.199	1.13482	40.199	0.91068		40.199	0.5934	40.199	0.63678	40.199	0.65786	40.199	0.563
40.299	0.98972	40.299	0.80845	40.299	1.01312	40.299	0.88557		40.299	0.59216	40.299	0.57633	40.299	0.66542	40.299	0.53731
40.399	0.96642	40.399	0.67226	40.399	1.06185	40.399	0.86306		40.399	0.59412	40.399	0.49799	40.399	0.66738	40.399	0.61786
40.499	0.95754	40.499	0.78085	40.499	0.81185	40.499	0.8604		40.499	0.59363	40.499	0.43848	40.499	0.67028	40.499	0.64898
40.599	0.95296	40.599	1.0697	40.599	1.08291	40.599	0.84712		40.5989	0.5776	40.599	0.51398	40.599	0.66658	40.5989	0.49339
40.699	0.94831	40.699	0.96733	40.699	0.91897	40.699	0.83068		40.6989	0.56076	40.699	0.60966	40.699	0.65928	40.6989	0.56448
40.799	0.945	40.799	1.08129	40.799	0.99545	40.799	0.83135		40.7989	0.55119	40.799	0.72374	40.799	0.64575	40.7989	0.29951
40.899	0.94457	40.899	1.54179	40.899	0.94139	40.899	0.83692		40.8989	0.54654	40.899	0.44116	40.899	0.6473	40.8989	0.39059
40.999	0.93185	40.999	1.2405	40.999	1.05795	40.999	0.84534		40.9989	0.5531	40.999	0.54441	40.999	0.65119	40.9989	0.67163
41.099	0.93662	41.099	1.16322	41.099	0.97314	41.099	0.84107		41.0989	0.55571	41.099	0.46205	41.099	0.65214	41.0989	0.69455
41.199	0.94145	41.199	1.10677	41.199	0.86958	41.199	0.84037		41.1989	0.55351	41.199	0.51144	41.199	0.64646	41.1989	0.60778
41.299	0.94375	41.299	1.14335	41.299	0.9348	41.299	0.83981		41.2989	0.55889	41.2989	0.61083	41.2989	0.64365	41.2989	0.67711
41.399	0.9401	41.399	0.7618	41.399	0.57785	41.399	0.84067		41.3989	0.57138	41.3989	0.89063	41.3989	0.64251	41.3989	0.51549
41.499	0.93716	41.499	1.04722	41.4989	0.47302	41.4989	0.83125		41.4989	0.57501	41.4989	0.79773	41.4989	0.6401	41.4989	0.68621
41.599	0.93284	41.599	0.7916	41.5989	0.45976	41.5989	0.82444		41.5989	0.57086	41.5989	0.7346	41.5989	0.64626	41.5989	0.76155
41.699	0.93769	41.699	0.8367	41.6989	0.51708	41.6989	0.82039		41.6989	0.57906	41.6989	0.97567	41.6989	0.64613	41.6989	0.58173
41.799	0.94234	41.799	0.92924	41.7989	0.40898	41.7989	0.82511		41.7989	0.57693	41.7989	0.6797	41.7989	0.65129	41.7989	0.47855
41.899	0.93108	41.899	0.8977	41.8989	0.58528	41.8989	0.81274		41.8989	0.56397	41.8989	0.7272	41.8989	0.66659	41.8989	0.50721
41.999	0.93443	41.999	0.77316	41.9989	0.86844	41.9989	0.81673		41.9989	0.5649	41.9989	0.8284	41.9989	0.67344	41.9989	0.61505
42.099	0.93455	42.099	0.80798	42.0989	0.94645	42.0989	0.8204		42.0989	0.56504	42.0989	0.80555	42.0989	0.67706	42.0989	0.3304
42.199	0.90384	42.199	0.56883	42.1989	1.00286	42.1989	0.821		42.1989	0.56456	42.1989	0.78226	42.1989	0.6862	42.1989	0.40071
42.299	0.89686	42.299	0.85751	42.2989	0.86979	42.2989	0.82069		42.2989	0.57107	42.2989	0.46576	42.2989	0.69347	42.2989	0.62477
42.399	0.8833	42.399	1.00645	42.3989	0.71813	42.3989	0.82607		42.3989	0.58276	42.3989	0.78721	42.3989	0.69935	42.3989	0.56059
42.499	0.88735	42.499	0.97364	42.4989	0.82751	42.4989	0.83087		42.4989	0.59088	42.4989	0.69757	42.4989	0.70666	42.4989	0.52663
42.599	0.8787	42.599	0.80728	42.5989	0.96567	42.5989	0.83861		42.5989	0.59061	42.5989	0.56409	42.5989	0.69623	42.5989	0.69931
42.699	0.87287	42.699	0.79445	42.6989	0.89953	42.6989	0.86676		42.6989	0.59505	42.6989	0.60388	42.6989	0.68538	42.6989	0.70389
42.799	0.86751	42.799	0.70039	42.7989	0.84272	42.7989	0.89064		42.7989	0.60521	42.7989	0.56465	42.7989	0.68337	42.7989	0.51735
42.8989	0.87525	42.8989	0.79344	42.8989	0.96059	42.8989	0.93051		42.8989	0.61235	42.8989	0.75669	42.8989	0.67484	42.8989	0.57845
42.9989	0.8742	42.9989	0.8971	42.9989	0.92991	42.9989	0.95414		42.9989	0.61635	42.9989	0.67528	42.9989	0.66301	42.9989	0.48528
43.0989	0.86888	43.0989	0.78822	43.0989	0.77372	43.0989	0.98598		43.0989	0.61828	43.0989	0.65886	43.0989	0.65026	43.0989	0.65813
43.1989	0.86365	43.1989	1.05102	43.1989	1.01874	43.1989	1.00366		43.1989	0.62107	43.1989	0.80384	43.1989	0.64343	43.1989	0.8183
43.2989	0.87464	43.2989	1.0844	43.2989	1.08721	43.2989	1.01154		43.2989	0.62056	43.2989	0.80787	43.2989	0.6442	43.2989	0.67526
43.3989	0.87506	43.3989	0.77411	43.3989	0.95617	43.3989	1.0197		43.3989	0.60848	43.3989	0.54878	43.3989	0.64279	43.3989	0.73682
43.4989	0.87963	43.4989	1.06597	43.4989	1.05027	43.4989	1.01859		43.4989	0.60054	43.4989	0.54777	43.4989	0.64668	43.4989	0.43135
43.5989	0.8809	43.5989	0.82426	43.5989	1.10775	43.5989	1.03133		43.5989	0.59258	43.5989	0.59505	43.5989	0.64457	43.5989	0.59467
43.6989	0.86933	43.6989	1.20792	43.6989	0.98946	43.6989	1.03665		43.6989	0.58731	43.6989	0.60393	43.6989	0.63564	43.6989	0.60356
43.7989	0.86196	43.7989	0.92719	43.7989	1.12835	43.7989	1.04409		43.7989	0.58583	43.7989	0.63201	43.7989	0.61975	43.7989	0.6256
43.8989	0.86836	43.8989	0.61592	43.8989	1.28156	43.8989	1.04112		43.8989	0.59135	43.8989	0.66568	43.8989	0.61074	43.8989	0.3657
43.9989	0.86396	43.9989	0.9132	43.9989	1.07001	43.9989	1.05029		43.9989	0.59074	43.9989	0.60868	43.9989	0.60702	43.9989	0.5277
44.0989	0.87208	44.0989	0.98511	44.0989	1.4567	44.0989	1.06364		44.0989	0.59603	44.0989	0.48455	44.0989	0.60676	44.0989	0.6573
44.1989	0.87232	44.1989	0.81046	44.1989	1.10764	44.1989	1.06041		44.1989	0.60523	44.1989	0.64339	44.1989	0.60049	44.1989	0.64309
44.2989	0.88225	44.2989	0.79621	44.2989	1.20496	44.2989	1.07039		44.2989	0.6113	44.2989	0.58393	44.2989	0.60419	44.2989	0.80545
44.3989	0.89881	44.3989	0.76704	44.3989	1.02748	44.3989	1.095		44.3989	0.61419	44.3989	0.57536	44.3989	0.60156	44.3989	0.8483
44.4989	0.88729	44.4989	1.04799	44.4989	1.06534	44.4989	1.10097		44.4988	0.61243	44.4989	0.64503	44.4989	0.61008	44.4988	0.60287
44.5989	0.88335	44.5989	0.81848	44.5989	1.15043	44.5989	1.10214		44.5988	0.61473	44.5989	0.54165	44.5989	0.61817	44.5988	0.72931
44.6989	0.88816	44.6989	0.68306	44.6989	0.97507	44.6989	1.11109		44.6988	0.59808	44.6989	0.38195	44.6989	0.62777	44.6988	0.66805
44.7989	0.88555	44.7989	0.88925	44.7989	1.18834	44.7989	1.12349		44.7988	0.59275	44.7989	0.49962	44.7989	0.63641	44.7988	0.59173
44.8989	0.88667	44.8989	0.71706	44.8989	0.85114	44.8989	1.13809		44.8988	0.59645	44.8989	0.66055	44.8989	0.63624	44.8988	0.54813
44.9989	0.8796	44.9989	0.78946	44.9989	1.01352	44.9989	1.15393		44.9988	0.59854	44.9989	0.47487	44.9989	0.64814	44.9988	0.29022
45.0989	0.88582	45.0989	0.96741	45.0989	0.89145	45.0989	1.15007		45.0988	0.59508	45.0989	0.67516	45.0989	0.65952	45.0988	0.77987
45.1989	0.91297	45.1989	0.68428	45.1989	1.12877	45.1989	1.13863		45.1988	0.59929	45.1989	0.78274	45.1989	0.66144	45.1988	0.55146
45.2989	0.92146	45.2989	0.90356	45.2989	1.17635	45.2989	1.14346		45.2988	0.60108	45.2988	0.66901	45.2988	0.66552	45.2988	0.32256
45.3989	0.92461	45.3989	0.79931	45.3988	0.87997	45.3988	1.13395		45.3988	0.59086	45.3988	0.84825	45.3988	0.66024	45.3988	0.34243
45.4989	0.93629	45.4989	1.14549	45.4988	1.17941	45.4988	1.13725		45.4988	0.58875	45.4988	0.90835	45.4988	0.66966	45.4988	0.49717
45.5989	0.94962	45.5989	1.20199	45.5988	1.38884	45.5988	1.13613		45.5988	0.58487	45.5988	0.89436	45.5988	0.68096	45.5988	0.60353
45.6989	0.95054	45.6989	0.76319	45.6988	1.1682	45.6988	1.1601		45.6988	0.58004	45.6988	0.76787	45.6988	0.6863	45.6988	0.40229
45.7989	0.93198	45.7989	0.98576	45.7988	1.11636	45.7988	1.18024		45.7988	0.58508	45.7988	0.59046	45.7988	0.69662	45.7988	0.55719
45.8989	0.92873	45.8989	0.89431	45.8988	1.17989	45.8988	1.18893		45.8988	0.58773	45.8988	0.78433	45.8988	0.70664	45.8988	0.66232
45.9989	0.93374	45.9989	1.00086	45.9988	1.3602	45.9988	1.20672		45.9988	0.58385	45.9988	0.28125	45.9988	0.70917	45.9988	0.57356
46.0989	0.93743	46.0989	0.85215	46.0988	1.47271	46.0988	1.20813		46.0988	0.57356	46.0988	0.50266	46.0988	0.71294	46.0988	0.87037
46.1989	0.94884	46.1989	1.0313	46.1988	1.38552	46.1988	1.23418		46.1988	0.56533	46.1988	0.59968	46.1988	0.71641	46.1988	0.87569
46.2989	0.95284	46.2989	1.08255	46.2988	1.03179	46.2988	1.24657		46.2988	0.56212	46.2988	0.8648	46.2988	0.71643	46.2988	0.71028
46.3989	0.94947	46.3989	1.29472	46.3988	0.99572	46.3988	1.26923		46.3988	0.56084	46.3988	0.73626	46.3988	0.71322	46.3988	0.55877
46.4989	0.96658	46.4989	1.1256	46.4988	1.19059	46.4988	1.2819		46.4988	0.55734	46.4988	0.87915	46.4988	0.71266	46.4988	0.60296
46.5989	0.97276	46.5989	1.06374	46.5988	1.21895	46.5988	1.29625		46.5988	0.55575	46.5988	0.72919	46.5988	0.71205	46.5988	0.57302
46.6989	0.98225	46.6989	1.10256	46.6988	1.19037	46.6988	1.31574		46.6988	0.55292	46.6988	0.91884	46.6988	0.71403	46.6988	0.53389
46.7988	0.9866	46.7988	1.12944	46.7988	1.1768	46.7988	1.32146		46.7988	0.54811	46.7988	0.90502	46.7988	0.72042	46.7988	0.45748
46.8988	0.98258	46.8988	0.79007	46.8988	1.62666	46.8988	1.32755		46.8988	0.55304	46.8988	0.89864	46.8988	0.71766	46.8988	0.42252
46.9988	1.00613	46.9988	0.5838	46.9988	1.56891	46.9988	1.33548		46.9988	0.56262	46.9988	0.58743	46.9988	0.71669	46.9988	0.5733
47.0988	1.01077	47.0988	0.73726	47.0988	1.36764	47.0988	1.35166		47.0988	0.5633	47.0988	0.71978	47.0988	0.71355	47.0988	0.53181
47.1988	1.01803	47.1988	0.8083	47.1988	1.41979	47.1988	1.36159		47.1988	0.56382	47.1988	0.68051	47.1988	0.70525	47.1988	0.89174
47.2988	1.01113	47.2988	0.98149	47.2988	1.22366	47.2988	1.36427		47.2988	0.56614	47.2988	0.72025	47.2988	0.69488	47.2988	0.55871
47.3988	1.00079	47.3988	1.0023	47.3988	1.50248	47.3988	1.36539		47.3988	0.55988	47.3988	0.70224	47.3988	0.68969	47.3988	0.44022
47.4988	0.99175	47.4988	0.88956	47.4988	1.32327	47.4988	1.36744		47.4988	0.55788	47.4988	0.60249	47.4988	0.6969	47.4988	0.39534
47.5988	0.97369	47.5988	0.88303	47.5988	1.45794	47.5988	1.3803		47.5988	0.54588	47.5988	0.52449	47.5988	0.6988	47.5988	0.51273
47.6988	0.96293	47.6988	1.1121	47.6988	1.44542	47.6988	1.4042		47.6988	0.55775	47.6988	0.69364	47.6988	0.69911	47.6988	0.40299
47.7988	0.95689	47.7988	1.05806	47.7988	1.53525	47.7988	1.42347		47.7988	0.55693	47.7988	0.64465	47.7988	0.70345	47.7988	0.48466
47.8988	0.95129	47.8988	1.03665	47.8988	1.36704	47.8988	1.43465		47.8988	0.55456	47.8988	0.92929	47.8988	0.70772	47.8988	0.71344
47.9988	0.94903	47.9988	1.25421	47.9988	1.32248	47.9988	1.44274		47.9988	0.55106	47.9988	0.64212	47.9988	0.70776	47.9988	0.49629
48.0988	0.9481	48.0988	1.10137	48.0988	1.54102	48.0988	1.45988		48.0988	0.55392	48.0988	0.48393	48.0988	0.71127	48.0988	0.42873
48.1988	0.95764	48.1988	1.35215	48.1988	1.36666	48.1988	1.461		48.1988	0.56444	48.1988	0.64854	48.1988	0.72318	48.1988	0.6199
48.2988	0.97178	48.2988	1.10174	48.2988	1.5208	48.2988	1.46521		48.2988	0.56653	48.2988	0.63186	48.2988	0.73328	48.2988	0.46912
48.3988	0.97878	48.3988	1.0758	48.3988	1.42808	48.3988	1.4743		48.3988	0.56526	48.3988	0.67045	48.3988	0.73053	48.3988	0.41409
48.4988	0.98338	48.4988	0.82824	48.4988	1.42712	48.4988	1.4925		48.4987	0.56557	48.4988	0.66918	48.4988	0.73659	48.4987	0.72276
48.5988	0.97979	48.5988	0.59381	48.5988	1.50089	48.5988	1.50309		48.5987	0.55514	48.5988	0.59752	48.5988	0.72681	48.5987	0.661
48.6988	0.97474	48.6988	0.80524	48.6988	1.4368	48.6988	1.50928		48.6987	0.56259	48.6988	0.62538	48.6988	0.72318	48.6987	0.76977
48.7988	0.97333	48.7988	0.63097	48.7988	1.35314	48.7988	1.52141		48.7987	0.56273	48.7988	0.74088	48.7988	0.71824	48.7987	0.63747
48.8988	0.968	48.8988	1.02577	48.8988	1.59327	48.8988	1.52617		48.8987	0.56526	48.8988	0.89789	48.8988	0.72061	48.8987	0.61003
48.9988	0.95472	48.9988	0.97458	48.9988	1.67223	48.9988	1.53128		48.9987	0.57012	48.9988	0.87847	48.9988	0.71743	48.9987	0.39354
49.0988	0.95408	49.0988	0.9237	49.0988	1.49851	49.0988	1.53047		49.0987	0.57663	49.0988	0.85122	49.0988	0.71718	49.0987	0.43292
49.1988	0.9392	49.1988	1.04612	49.1988	1.39272	49.1988	1.55578		49.1987	0.57838	49.1987	0.62321	49.1987	0.71298	49.1987	0.59504
49.2988	0.91156	49.2988	1.1061	49.2988	1.60514	49.2988	1.58059		49.2987	0.59658	49.2987	0.59336	49.2987	0.72251	49.2987	0.67382
49.3988	0.89533	49.3988	1.02856	49.3987	1.6548	49.3987	1.58087		49.3987	0.60681	49.3987	0.8352	49.3987	0.7311	49.3987	0.54079
49.4988	0.8765	49.4988	0.93737	49.4987	1.67422	49.4987	1.60656		49.4987	0.60786	49.4987	0.76624	49.4987	0.73835	49.4987	0.46293
49.5988	0.86415	49.5988	0.91238	49.5987	1.59481	49.5987	1.61926		49.5987	0.61641	49.5987	0.92208	49.5987	0.73579	49.5987	0.53791
49.6988	0.85481	49.6988	0.92315	49.6987	1.87483	49.6987	1.62604		49.6987	0.62289	49.6987	1.02642	49.6987	0.73606	49.6987	0.70108
49.7988	0.86453	49.7988	0.89173	49.7987	1.48824	49.7987	1.63099		49.7987	0.6379	49.7987	0.94244	49.7987	0.73706	49.7987	0.62567
49.8988	0.87484	49.8988	0.87601	49.8987	1.65729	49.8987	1.64498		49.8987	0.64229	49.8987	0.8661	49.8987	0.73738	49.8987	0.89151
49.9988	0.88376	49.9988	0.85446	49.9987	1.62656	49.9987	1.66145		49.9987	0.65078	49.9987	0.57726	49.9987	0.73854	49.9987	0.75463
50.0988	0.89568	50.0988	0.74965	50.0987	1.57687	50.0987	1.67377		50.0987	0.64953	50.0987	0.50422	50.0987	0.73346	50.0987	0.85078
50.1988	0.88436	50.1988	0.78018	50.1987	1.57334	50.1987	1.688		50.1987	0.65275	50.1987	0.70518	50.1987	0.7234	50.1987	0.5457
50.2988	0.88023	50.2988	1.04206	50.2987	1.51495	50.2987	1.69461		50.2987	0.64618	50.2987	0.66865	50.2987	0.72613	50.2987	0.78074
50.3988	0.88426	50.3988	0.66469	50.3987	1.99966	50.3987	1.7144		50.3987	0.64413	50.3987	0.53366	50.3987	0.7253	50.3987	0.59676
50.4988	0.87828	50.4988	0.56322	50.4987	1.94283	50.4987	1.73226		50.4987	0.64573	50.4987	0.85817	50.4987	0.72747	50.4987	0.6081
50.5988	0.87166	50.5988	0.6955	50.5987	1.54796	50.5987	1.75143		50.5987	0.64203	50.5987	0.8582	50.5987	0.71493	50.5987	0.50679
50.6988	0.87001	50.6988	0.88158	50.6987	2.00893	50.6987	1.7664		50.6987	0.63357	50.6987	0.59572	50.6987	0.70518	50.6987	0.30941
50.7987	0.87004	50.7987	0.79297	50.7987	1.83839	50.7987	1.78254		50.7987	0.63251	50.7987	0.52273	50.7987	0.7016	50.7987	0.32391
50.8987	0.8699	50.8987	0.84228	50.8987	1.59742	50.8987	1.78627		50.8987	0.62901	50.8987	0.76117	50.8987	0.69177	50.8987	0.54249
50.9987	0.882	50.9987	1.07103	50.9987	1.55093	50.9987	1.77916		50.9987	0.62045	50.9987	0.65011	50.9987	0.68485	50.9987	0.59518
51.0987	0.87228	51.0987	0.85174	51.0987	1.85062	51.0987	1.80542		51.0987	0.61567	51.0987	0.63479	51.0987	0.68246	51.0987	0.91038
51.1987	0.86932	51.1987	1.02817	51.1987	1.84861	51.1987	1.8125		51.1987	0.60925	51.1987	0.56089	51.1987	0.67082	51.1987	0.6654
51.2987	0.87153	51.2987	0.92892	51.2987	1.66116	51.2987	1.83207		51.2987	0.61056	51.2987	0.64686	51.2987	0.66243	51.2987	1.02551
51.3987	0.87128	51.3987	0.74277	51.3987	1.94898	51.3987	1.85463		51.3987	0.60475	51.3987	0.65268	51.3987	0.66331	51.3987	0.89055
51.4987	0.87178	51.4987	0.87133	51.4987	1.83745	51.4987	1.87607		51.4987	0.60646	51.4987	0.72362	51.4987	0.65872	51.4987	0.70914
51.5987	0.84976	51.5987	1.02457	51.5987	1.99328	51.5987	1.90412		51.5987	0.60248	51.5987	0.79337	51.5987	0.65784	51.5987	0.71729
51.6987	0.85428	51.6987	0.89648	51.6987	1.83913	51.6987	1.916		51.6987	0.60043	51.6987	0.81223	51.6987	0.65483	51.6987	0.88621
51.7987	0.86645	51.7987	0.9407	51.7987	2.08458	51.7987	1.92634		51.7987	0.60323	51.7987	0.55141	51.7987	0.6509	51.7987	0.27559
51.8987	0.87335	51.8987	0.98716	51.8987	2.02893	51.8987	1.95165		51.8987	0.61013	51.8987	0.5814	51.8987	0.64443	51.8987	0.39734
51.9987	0.88333	51.9987	0.9382	51.9987	2.07768	51.9987	1.96406		51.9987	0.61701	51.9987	0.64176	51.9987	0.64797	51.9987	0.62528
52.0987	0.88423	52.0987	0.90893	52.0987	1.68809	52.0987	1.98462		52.0987	0.61634	52.0987	0.66338	52.0987	0.64398	52.0987	0.49348
52.1987	0.8823	52.1987	1.22568	52.1987	1.6971	52.1987	2.01505		52.1987	0.62207	52.1987	0.686	52.1987	0.65175	52.1987	0.49138
52.2987	0.87242	52.2987	0.6488	52.2987	2.14477	52.2987	2.03724		52.2987	0.62663	52.2987	0.61331	52.2987	0.67008	52.2987	0.57109
52.3987	0.87392	52.3987	0.80194	52.3987	1.8342	52.3987	2.04828		52.3987	0.62476	52.3987	0.66541	52.3987	0.67745	52.3987	0.62458
52.4987	0.87027	52.4987	0.90979	52.4987	2.11576	52.4987	2.06042		52.4986	0.63437	52.4987	0.61083	52.4987	0.68647	52.4986	0.32463
52.5987	0.87028	52.5987	0.74325	52.5987	2.14098	52.5987	2.08761		52.5986	0.6407	52.5987	0.70789	52.5987	0.69091	52.5986	0.54504
52.6987	0.88793	52.6987	0.79261	52.6987	2.10926	52.6987	2.09808		52.6986	0.64927	52.6987	0.7821	52.6987	0.69364	52.6986	0.46559
52.7987	0.89257	52.7987	0.49177	52.7987	2.21635	52.7987	2.10621		52.7986	0.64788	52.7987	0.48692	52.7987	0.70178	52.7986	0.65363
52.8987	0.896	52.8987	0.77767	52.8987	2.2966	52.8987	2.11932		52.8986	0.65749	52.8987	0.51502	52.8987	0.70523	52.8986	0.55295
52.9987	0.90455	52.9987	0.86745	52.9987	2.2013	52.9987	2.13347		52.9986	0.6607	52.9987	0.69923	52.9987	0.69937	52.9986	0.65873
53.0987	0.90428	53.0987	0.86787	53.0987	2.1807	53.0987	2.13929		53.0986	0.65922	53.0987	0.95589	53.0987	0.70159	53.0986	0.6307
53.1987	0.90676	53.1987	1.1312	53.1987	2.31916	53.1987	2.14684		53.1986	0.65511	53.1986	0.70328	53.1986	0.71216	53.1986	0.71048
53.2987	0.90256	53.2987	0.81552	53.2986	2.35251	53.2986	2.15317		53.2986	0.64431	53.2986	0.62574	53.2986	0.7067	53.2986	0.64852
53.3987	0.89587	53.3987	0.79404	53.3986	2.35808	53.3986	2.18329		53.3986	0.63018	53.3986	0.81311	53.3986	0.70617	53.3986	0.56811
53.4987	0.87301	53.4987	0.82397	53.4986	2.10567	53.4986	2.21089		53.4986	0.62214	53.4986	0.7588	53.4986	0.70903	53.4986	0.65123
53.5987	0.87407	53.5987	0.88932	53.5986	2.12655	53.5986	2.21935		53.5986	0.6188	53.5986	0.59182	53.5986	0.71064	53.5986	0.84939
53.6987	0.87676	53.6987	0.93692	53.6986	2.15234	53.6986	2.24196		53.6986	0.61563	53.6986	0.81992	53.6986	0.71547	53.6986	0.9089
53.7987	0.87342	53.7987	0.92901	53.7986	2.34092	53.7986	2.26055		53.7986	0.6098	53.7986	0.73242	53.7986	0.71042	53.7986	0.82163
53.8987	0.87157	53.8987	1.18408	53.8986	2.21062	53.8986	2.2775		53.8986	0.61533	53.8986	0.51103	53.8986	0.7066	53.8986	1.00237
53.9987	0.87647	53.9987	0.98722	53.9986	2.04061	53.9986	2.28459		53.9986	0.62534	53.9986	0.8733	53.9986	0.70679	53.9986	0.76911
54.0987	0.89111	54.0987	1.11029	54.0986	2.32116	54.0986	2.28642		54.0986	0.61994	54.0986	0.7888	54.0986	0.70863	54.0986	0.7435
54.1987	0.89061	54.1987	1.11039	54.1986	2.19272	54.1986	2.28893		54.1986	0.62648	54.1986	0.89203	54.1986	0.7144	54.1986	0.68766
54.2987	0.90555	54.2987	0.93388	54.2986	2.23015	54.2986	2.29388		54.2986	0.63757	54.2986	0.72176	54.2986	0.71527	54.2986	0.66595
54.3987	0.91138	54.3987	1.0492	54.3986	2.21763	54.3986	2.30003		54.3986	0.62886	54.3986	0.76629	54.3986	0.70897	54.3986	0.60096
54.4987	0.90125	54.4987	0.83311	54.4986	2.23601	54.4986	2.29914		54.4986	0.62746	54.4986	0.67205	54.4986	0.70875	54.4986	0.43593
54.5987	0.90177	54.5987	0.74166	54.5986	2.4412	54.5986	2.30405		54.5986	0.62948	54.5986	0.89131	54.5986	0.70947	54.5986	0.55772
54.6986	0.90966	54.6986	0.6543	54.6986	2.38706	54.6986	2.32176		54.6986	0.6306	54.6986	0.69149	54.6986	0.70612	54.6986	0.35014
54.7986	0.90961	54.7986	0.67521	54.7986	2.35615	54.7986	2.34561		54.7986	0.63519	54.7986	0.46681	54.7986	0.70202	54.7986	0.50691
54.8986	0.90914	54.8986	0.86919	54.8986	2.39952	54.8986	2.35243		54.8986	0.63846	54.8986	0.79892	54.8986	0.69418	54.8986	0.64231
54.9986	0.9119	54.9986	0.8263	54.9986	2.58048	54.9986	2.3655		54.9986	0.64143	54.9986	0.72238	54.9986	0.68571	54.9986	0.53264
55.0986	0.91313	55.0986	0.69702	55.0986	2.56484	55.0986	2.37217		55.0986	0.63933	55.0986	0.58934	55.0986	0.67708	55.0986	0.52444
55.1986	0.91268	55.1986	0.91505	55.1986	2.28631	55.1986	2.37957		55.1986	0.63984	55.1986	0.51934	55.1986	0.67212	55.1986	0.56273
55.2986	0.90307	55.2986	0.85798	55.2986	2.26229	55.2986	2.39314		55.2986	0.63285	55.2986	0.48433	55.2986	0.67176	55.2986	0.60299
55.3986	0.90074	55.3986	0.76495	55.3986	2.35937	55.3986	2.39952		55.3986	0.6445	55.3986	0.57762	55.3986	0.6626	55.3986	0.45521
55.4986	0.90252	55.4986	1.24116	55.4986	2.32503	55.4986	2.417		55.4986	0.64847	55.4986	0.73713	55.4986	0.65254	55.4986	0.47291
55.5986	0.90631	55.5986	1.01348	55.5986	2.33428	55.5986	2.43777		55.5986	0.65399	55.5986	0.80668	55.5986	0.65052	55.5986	0.62854
55.6986	0.89761	55.6986	0.87798	55.6986	2.297	55.6986	2.45298		55.6986	0.65291	55.6986	0.55747	55.6986	0.65861	55.6986	0.60613
55.7986	0.89754	55.7986	0.8286	55.7986	2.47536	55.7986	2.47865		55.7986	0.65306	55.7986	0.8523	55.7986	0.65704	55.7986	0.59157
55.8986	0.90185	55.8986	0.99119	55.8986	2.80079	55.8986	2.48895		55.8986	0.65107	55.8986	0.59578	55.8986	0.65653	55.8986	0.66016
55.9986	0.90776	55.9986	0.82265	55.9986	2.70179	55.9986	2.49357		55.9986	0.6365	55.9986	0.70392	55.9986	0.65283	55.9986	0.63868
56.0986	0.917	56.0986	0.8776	56.0986	2.29712	56.0986	2.50545		56.0986	0.6247	56.0986	0.63631	56.0986	0.65285	56.0986	0.5094
56.1986	0.92297	56.1986	1.0059	56.1986	2.47913	56.1986	2.51755		56.1986	0.62035	56.1986	0.47942	56.1986	0.64732	56.1986	0.85397
56.2986	0.92523	56.2986	0.9599	56.2986	2.50769	56.2986	2.52404		56.2986	0.62623	56.2986	0.70646	56.2986	0.64565	56.2986	0.76633
56.3986	0.93716	56.3986	1.17278	56.3986	2.39563	56.3986	2.52256		56.3985	0.63259	56.3986	0.74345	56.3986	0.65052	56.3985	0.81583
56.4986	0.9482	56.4986	0.74705	56.4986	2.37989	56.4986	2.53751		56.4985	0.64302	56.4986	0.60376	56.4986	0.64264	56.4985	0.61192
56.5986	0.96789	56.5986	1.0519	56.5986	2.48058	56.5986	2.55067		56.5985	0.64493	56.5986	0.60379	56.5986	0.64906	56.5985	1.02698
56.6986	0.97946	56.6986	1.15487	56.6986	2.62978	56.6986	2.56595		56.6985	0.65134	56.6986	0.53311	56.6986	0.65677	56.6985	0.6938
56.7986	0.96218	56.7986	1.02879	56.7986	2.74931	56.7986	2.57921		56.7985	0.65207	56.7986	0.73356	56.7986	0.66342	56.7985	0.76368
56.8986	0.9534	56.8986	0.8316	56.8986	2.59793	56.8986	2.59681		56.8985	0.65219	56.8986	0.72774	56.8986	0.66529	56.8985	0.85153
56.9986	0.96257	56.9986	0.83131	56.9986	2.87769	56.9986	2.6197		56.9985	0.66069	56.9986	0.51879	56.9986	0.67284	56.9985	0.69508
57.0986	0.97178	57.0986	0.84952	57.0986	2.69868	57.0986	2.63591		57.0985	0.66067	57.0986	0.50112	57.0986	0.66706	57.0985	0.80309
57.1986	0.97745	57.1986	0.80194	57.1986	2.50273	57.1986	2.6301		57.1985	0.65669	57.1985	0.63546	57.1985	0.67229	57.1985	0.70763
57.2986	0.98673	57.2986	0.90637	57.2985	2.65293	57.2985	2.6346		57.2985	0.65605	57.2985	0.68035	57.2985	0.67914	57.2985	0.55446
57.3986	0.99624	57.3986	1.0184	57.3985	2.7022	57.3985	2.66064		57.3985	0.65418	57.3985	0.73549	57.3985	0.6783	57.3985	0.64659
57.4986	1.00168	57.4986	0.88277	57.4985	2.74253	57.4985	2.67083		57.4985	0.65317	57.4985	0.82185	57.4985	0.67946	57.4985	0.70483
57.5986	1.01602	57.5986	0.99528	57.5985	2.52785	57.5985	2.67108		57.5985	0.65604	57.5985	0.7891	57.5985	0.68144	57.5985	0.5362
57.6986	1.03072	57.6986	1.1911	57.6985	2.6602	57.6985	2.6803		57.6985	0.65684	57.6985	0.77605	57.6985	0.68004	57.6985	0.60851
57.7986	1.05883	57.7986	1.35002	57.7985	2.59114	57.7985	2.69025		57.7985	0.65841	57.7985	0.71888	57.7985	0.66917	57.7985	0.75827
57.8986	1.05748	57.8986	1.05431	57.8985	2.74143	57.8985	2.69853		57.8985	0.65771	57.8985	0.71868	57.8985	0.65645	57.8985	0.26582
57.9986	1.05012	57.9986	0.80927	57.9985	2.65655	57.9985	2.71212		57.9985	0.65638	57.9985	0.74995	57.9985	0.65211	57.9985	0.34643
58.0986	1.05561	58.0986	0.79397	58.0985	2.7744	58.0985	2.71434		58.0985	0.65115	58.0985	0.64597	58.0985	0.64928	58.0985	0.32994
58.1986	1.06507	58.1986	1.10704	58.1985	2.86916	58.1985	2.72066		58.1985	0.64931	58.1985	0.57024	58.1985	0.65273	58.1985	0.47803
58.2986	1.07052	58.2986	1.05895	58.2985	2.88069	58.2985	2.72138		58.2985	0.6468	58.2985	0.65965	58.2985	0.65366	58.2985	0.49135
58.3986	1.06743	58.3986	1.13306	58.3985	2.65554	58.3985	2.72459		58.3985	0.64476	58.3985	0.52489	58.3985	0.65914	58.3985	0.48041
58.4986	1.07433	58.4986	1.05463	58.4985	2.81431	58.4985	2.72969		58.4985	0.63842	58.4985	0.82676	58.4985	0.66176	58.4985	0.82471
58.5986	1.08095	58.5986	1.11528	58.5985	2.94802	58.5985	2.73754		58.5985	0.63788	58.5985	0.68085	58.5985	0.67093	58.5985	0.84673
58.6985	1.09787	58.6985	1.14187	58.6985	2.73399	58.6985	2.74154		58.6985	0.63166	58.6985	0.70328	58.6985	0.67417	58.6985	0.85414
58.7985	1.11611	58.7985	1.3185	58.7985	2.51385	58.7985	2.73839		58.7985	0.62632	58.7985	0.82098	58.7985	0.67312	58.7985	0.63286
58.8985	1.12051	58.8985	1.54031	58.8985	2.62607	58.8985	2.74554		58.8985	0.6336	58.8985	0.52854	58.8985	0.67332	58.8985	0.56645
58.9985	1.10885	58.9985	1.44966	58.9985	2.62876	58.9985	2.75238		58.9985	0.64227	58.9985	0.71745	58.9985	0.67715	58.9985	0.66054
59.0985	1.09021	59.0985	1.0181	59.0985	2.68747	59.0985	2.74936		59.0985	0.63462	59.0985	0.59173	59.0985	0.67863	59.0985	0.78555
59.1985	1.08564	59.1985	0.97086	59.1985	2.96947	59.1985	2.74089		59.1985	0.6359	59.1985	0.46465	59.1985	0.67539	59.1985	0.65092
59.2985	1.09221	59.2985	1.16606	59.2985	2.80487	59.2985	2.72685		59.2985	0.63491	59.2985	0.61076	59.2985	0.66398	59.2985	0.82762
59.3985	1.09236	59.3985	1.06813	59.3985	2.75607	59.3985	2.72453		59.3985	0.64572	59.3985	0.62088	59.3985	0.66215	59.3985	0.88089
59.4985	1.09469	59.4985	0.96754	59.4985	2.89558	59.4985	2.7138		59.4985	0.65707	59.4985	0.46528	59.4985	0.66236	59.4985	0.5486
59.5985	1.09679	59.5985	0.77224	59.5985	2.77891	59.5985	2.71282		59.5985	0.65339	59.5985	0.83313	59.5985	0.65367	59.5985	0.64374
59.6985	1.08372	59.6985	0.97463	59.6985	2.6303	59.6985	2.7122		59.6985	0.66126	59.6985	0.72652	59.6985	0.64374	59.6985	0.89943
59.7985	1.08347	59.7985	1.07189	59.7985	2.84908	59.7985	2.70662		59.7985	0.66649	59.7985	0.4885	59.7985	0.64431	59.7985	0.55945
59.8985	1.08041	59.8985	1.44136	59.8985	2.80226	59.8985	2.69055		59.8985	0.6719	59.8985	0.47661	59.8985	0.64418	59.8985	0.71376
59.9985	1.07571	59.9985	1.33861	59.9985	2.66382	59.9985	2.67592		59.9985	0.67995	59.9985	0.72699	59.9985	0.64667	59.9985	0.82955
60.0985	1.06328	60.0985	1.10537	60.0985	2.70644	60.0985	2.67867		60.0985	0.69232	60.0985	0.65083	60.0985	0.6614	60.0985	0.58635
60.1985	1.03137	60.1985	0.89961	60.1985	2.83144	60.1985	2.68226		60.1985	0.69425	60.1985	0.63203	60.1985	0.67291	60.1985	0.61283
60.2985	1.01936	60.2985	0.88397	60.2985	2.5154	60.2985	2.68088		60.2985	0.69661	60.2985	0.88452	60.2985	0.68559	60.2985	0.593
60.3985	1.02047	60.3985	0.94018	60.3985	2.52969	60.3985	2.67563		60.3984	0.70887	60.3985	0.93031	60.3985	0.70197	60.3984	0.69322
60.4985	1.01837	60.4985	0.97344	60.4985	2.3057	60.4985	2.67124		60.4984	0.70099	60.4985	0.74627	60.4985	0.7166	60.4984	0.53241
60.5985	1.00506	60.5985	0.79763	60.5985	2.71623	60.5985	2.6711		60.5984	0.68563	60.5985	0.88036	60.5985	0.73011	60.5984	0.62868
60.6985	0.99669	60.6985	1.16543	60.6985	2.60096	60.6985	2.67606		60.6984	0.67039	60.6985	0.78792	60.6985	0.73275	60.6984	0.64217
60.7985	1.00392	60.7985	1.11151	60.7985	2.85634	60.7985	2.66743		60.7984	0.66367	60.7985	0.63309	60.7985	0.73485	60.7984	0.62832
60.8985	1.00302	60.8985	0.80614	60.8985	2.63992	60.8985	2.67511		60.8984	0.66609	60.8985	0.78712	60.8985	0.74275	60.8984	0.57266
60.9985	1.00782	60.9985	1.04836	60.9985	2.67486	60.9985	2.6804		60.9984	0.65219	60.9985	0.64552	60.9985	0.74356	60.9984	0.78267
61.0985	1.01411	61.0985	1.03879	61.0985	2.54628	61.0985	2.67267		61.0984	0.64751	61.0984	0.50816	61.0984	0.74884	61.0984	0.56284
61.1985	1.00436	61.1985	1.02447	61.1984	2.36827	61.1984	2.67377		61.1984	0.65233	61.1984	0.62068	61.1984	0.75283	61.1984	0.59129
61.2985	1.00856	61.2985	1.00759	61.2984	2.58261	61.2984	2.67903		61.2984	0.65651	61.2984	0.57282	61.2984	0.76037	61.2984	0.92796
61.3985	1.0182	61.3985	0.74262	61.3984	2.71574	61.3984	2.6785		61.3984	0.65916	61.3984	0.7389	61.3984	0.77162	61.3984	0.44436
61.4985	1.04546	61.4985	1.14948	61.4984	2.59422	61.4984	2.67593		61.4984	0.65549	61.4984	0.66956	61.4984	0.77185	61.4984	0.42889
61.5985	1.06204	61.5985	1.04593	61.5984	2.5564	61.5984	2.69279		61.5984	0.65316	61.5984	0.60308	61.5984	0.77472	61.5984	0.77981
61.6985	1.08068	61.6985	0.91838	61.6984	2.85958	61.6984	2.68646		61.6984	0.65501	61.6984	0.75111	61.6984	0.76959	61.6984	0.96644
61.7985	1.09447	61.7985	0.83317	61.7984	2.8015	61.7984	2.70627		61.7984	0.65293	61.7984	0.97341	61.7984	0.76011	61.7984	0.79462
61.8985	1.12306	61.8985	0.85885	61.8984	2.88006	61.8984	2.70963		61.8984	0.65493	61.8984	0.88846	61.8984	0.75406	61.8984	0.47464
61.9985	1.13745	61.9985	1.14841	61.9984	2.67969	61.9984	2.71168		61.9984	0.65492	61.9984	0.85908	61.9984	0.75177	61.9984	0.54685
62.0985	1.15288	62.0985	0.74958	62.0984	2.97086	62.0984	2.71533		62.0984	0.64784	62.0984	0.98452	62.0984	0.73656	62.0984	0.94441
62.1985	1.18583	62.1985	1.09477	62.1984	2.76255	62.1984	2.72378		62.1984	0.64205	62.1984	1.03358	62.1984	0.73274	62.1984	0.71525
62.2985	1.19485	62.2985	1.22906	62.2984	2.65588	62.2984	2.72695		62.2984	0.64447	62.2984	0.82821	62.2984	0.7268	62.2984	0.7463
62.3985	1.21178	62.3985	1.19768	62.3984	2.8299	62.3984	2.72802		62.3984	0.64142	62.3984	0.91835	62.3984	0.72007	62.3984	0.58705
62.4985	1.23567	62.4985	1.44366	62.4984	2.79529	62.4984	2.73169		62.4984	0.64659	62.4984	0.92291	62.4984	0.70337	62.4984	0.56532
62.5984	1.2499	62.5984	1.34642	62.5984	2.69301	62.5984	2.72302		62.5984	0.65711	62.5984	0.6161	62.5984	0.69886	62.5984	0.45544
62.6984	1.27589	62.6984	1.58093	62.6984	2.76736	62.6984	2.71259		62.6984	0.65927	62.6984	0.69879	62.6984	0.68469	62.6984	0.61501
62.7984	1.28924	62.7984	1.29846	62.7984	2.93676	62.7984	2.71464		62.7984	0.65559	62.7984	0.65144	62.7984	0.67477	62.7984	0.65665
62.8984	1.31275	62.8984	1.40624	62.8984	2.37149	62.8984	2.71795		62.8984	0.65536	62.8984	0.44437	62.8984	0.67487	62.8984	0.46101
62.9984	1.33247	62.9984	1.31822	62.9984	2.80089	62.9984	2.70609		62.9984	0.65985	62.9984	0.45548	62.9984	0.67028	62.9984	0.60484
63.0984	1.35183	63.0984	1.51237	63.0984	2.80029	63.0984	2.70264		63.0984	0.66217	63.0984	0.48639	63.0984	0.66451	63.0984	0.89195
63.1984	1.39272	63.1984	1.5252	63.1984	2.65212	63.1984	2.69287		63.1984	0.65918	63.1984	0.73419	63.1984	0.66124	63.1984	0.85069
63.2984	1.40952	63.2984	1.49721	63.2984	2.94783	63.2984	2.6982		63.2984	0.65643	63.2984	0.659	63.2984	0.65019	63.2984	0.67771
63.3984	1.4262	63.3984	1.63003	63.3984	2.85095	63.3984	2.69528		63.3984	0.65811	63.3984	0.51378	63.3984	0.64387	63.3984	0.30973
63.4984	1.42995	63.4984	1.27363	63.4984	2.75431	63.4984	2.6912		63.4984	0.65365	63.4984	0.56775	63.4984	0.63949	63.4984	0.79332
63.5984	1.44272	63.5984	1.46223	63.5984	2.57288	63.5984	2.69316		63.5984	0.65384	63.5984	0.70211	63.5984	0.6254	63.5984	0.84973
63.6984	1.46092	63.6984	1.62172	63.6984	2.46009	63.6984	2.69171		63.6984	0.65013	63.6984	0.60322	63.6984	0.60805	63.6984	0.5902
63.7984	1.46278	63.7984	1.36328	63.7984	2.36575	63.7984	2.69268		63.7984	0.63814	63.7984	0.47505	63.7984	0.59143	63.7984	0.64454
63.8984	1.47574	63.8984	1.39224	63.8984	2.45501	63.8984	2.69004		63.8984	0.64923	63.8984	0.43573	63.8984	0.5754	63.8984	0.46883
63.9984	1.4646	63.9984	1.48345	63.9984	2.64553	63.9984	2.68928		63.9984	0.64173	63.9984	0.47045	63.9984	0.57021	63.9984	0.57721
64.0984	1.48164	64.0984	1.63365	64.0984	2.63921	64.0984	2.6828		64.0984	0.62915	64.0984	0.52299	64.0984	0.55807	64.0984	0.60151
64.1984	1.49655	64.1984	1.41123	64.1984	2.56306	64.1984	2.69272		64.1984	0.62862	64.1984	0.64612	64.1984	0.54894	64.1984	0.58381
64.2984	1.51824	64.2984	1.31717	64.2984	2.71528	64.2984	2.69387		64.2983	0.63981	64.2984	0.62922	64.2984	0.54401	64.2983	0.57928
64.3984	1.52666	64.3984	1.8813	64.3984	2.63569	64.3984	2.68951		64.3983	0.64803	64.3984	0.62043	64.3984	0.54668	64.3983	0.62346
64.4984	1.52522	64.4984	1.56832	64.4984	2.81303	64.4984	2.68509		64.4983	0.64852	64.4984	0.46325	64.4984	0.54989	64.4983	0.79525
64.5984	1.52249	64.5984	1.16654	64.5984	2.89786	64.5984	2.67823		64.5983	0.65071	64.5984	0.69997	64.5984	0.54807	64.5983	0.73802
64.6984	1.52428	64.6984	1.18851	64.6984	2.66056	64.6984	2.6738		64.6983	0.6597	64.6984	0.67693	64.6984	0.55382	64.6983	0.80045
64.7984	1.53588	64.7984	1.54825	64.7984	2.70497	64.7984	2.66879		64.7983	0.66043	64.7984	0.65956	64.7984	0.56205	64.7983	0.8317
64.8984	1.53599	64.8984	1.65272	64.8984	2.79366	64.8984	2.66314		64.8983	0.66695	64.8984	0.40616	64.8984	0.56565	64.8983	0.71402
64.9984	1.53204	64.9984	1.49022	64.9984	2.81954	64.9984	2.67615		64.9983	0.66408	64.9984	0.66683	64.9984	0.57474	64.9983	0.58386
65.0984	1.54162	65.0984	1.67027	65.0984	2.62687	65.0984	2.6893		65.0983	0.66204	65.0983	0.46691	65.0983	0.5853	65.0983	0.52043
65.1984	1.55587	65.1984	1.3026	65.1983	2.74827	65.1983	2.70381		65.1983	0.65072	65.1983	0.7026	65.1983	0.58394	65.1983	0.54903
65.2984	1.56791	65.2984	1.72437	65.2983	2.77485	65.2983	2.70711		65.2983	0.65189	65.2983	0.52092	65.2983	0.58976	65.2983	0.76487
65.3984	1.56781	65.3984	1.77907	65.3983	2.61942	65.3983	2.70377		65.3983	0.64929	65.3983	0.40954	65.3983	0.59883	65.3983	0.62707
65.4984	1.57929	65.4984	1.8603	65.4983	2.82981	65.4983	2.70993		65.4983	0.64493	65.4983	0.63401	65.4983	0.59838	65.4983	0.55297
65.5984	1.58737	65.5984	1.72298	65.5983	2.69114	65.5983	2.70623		65.5983	0.64306	65.5983	0.50758	65.5983	0.60083	65.5983	0.42708
65.6984	1.57643	65.6984	1.48924	65.6983	2.5418	65.6983	2.71598		65.6983	0.64267	65.6983	0.5657	65.6983	0.60572	65.6983	0.67032
65.7984	1.58056	65.7984	1.4288	65.7983	2.77635	65.7983	2.7086		65.7983	0.63472	65.7983	0.77729	65.7983	0.61974	65.7983	0.67764
65.8984	1.59993	65.8984	1.67483	65.8983	2.73997	65.8983	2.70502		65.8983	0.62393	65.8983	0.47021	65.8983	0.62636	65.8983	0.49919
65.9984	1.61514	65.9984	1.56375	65.9983	2.62909	65.9983	2.70842		65.9983	0.60412	65.9983	0.54454	65.9983	0.63801	65.9983	0.62552
66.0984	1.6237	66.0984	1.46488	66.0983	2.43178	66.0983	2.71217		66.0983	0.59957	66.0983	0.74807	66.0983	0.63998	66.0983	0.68482
66.1984	1.6183	66.1984	1.5231	66.1983	2.78518	66.1983	2.71009		66.1983	0.59312	66.1983	0.72729	66.1983	0.64396	66.1983	0.60215
66.2984	1.62654	66.2984	1.6026	66.2983	2.69453	66.2983	2.71049		66.2983	0.57626	66.2983	0.82424	66.2983	0.64936	66.2983	0.91899
66.3984	1.62728	66.3984	1.74857	66.3983	2.81781	66.3983	2.72524		66.3983	0.57008	66.3983	0.77571	66.3983	0.65011	66.3983	0.50649
66.4984	1.6385	66.4984	1.78436	66.4983	2.72803	66.4983	2.72875		66.4983	0.55722	66.4983	0.57951	66.4983	0.65046	66.4983	0.64673
66.5983	1.63003	66.5983	1.63122	66.5983	2.5558	66.5983	2.72975		66.5983	0.5471	66.5983	0.75938	66.5983	0.64711	66.5983	0.77374
66.6983	1.62031	66.6983	1.69821	66.6983	2.71704	66.6983	2.73855		66.6983	0.54056	66.6983	0.59277	66.6983	0.64407	66.6983	0.72455
66.7983	1.59887	66.7983	1.51913	66.7983	2.62269	66.7983	2.74375		66.7983	0.52414	66.7983	0.59151	66.7983	0.64577	66.7983	0.55378
66.8983	1.58936	66.8983	1.60782	66.8983	2.87958	66.8983	2.75712		66.8983	0.50867	66.8983	0.58601	66.8983	0.65003	66.8983	0.50509
66.9983	1.5905	66.9983	1.67162	66.9983	2.62843	66.9983	2.76001		66.9983	0.50458	66.9983	0.52253	66.9983	0.66012	66.9983	0.40982
67.0983	1.6087	67.0983	1.65073	67.0983	2.80834	67.0983	2.76395		67.0983	0.50618	67.0983	0.70624	67.0983	0.66674	67.0983	0.34803
67.1983	1.61267	67.1983	1.56897	67.1983	2.7455	67.1983	2.76965		67.1983	0.50651	67.1983	0.64038	67.1983	0.68167	67.1983	0.49477
67.2983	1.62216	67.2983	1.76214	67.2983	2.79878	67.2983	2.77184		67.2983	0.5132	67.2983	0.68806	67.2983	0.69241	67.2983	0.56595
67.3983	1.63267	67.3983	1.51782	67.3983	2.74168	67.3983	2.7845		67.3983	0.51992	67.3983	0.71767	67.3983	0.70232	67.3983	0.39302
67.4983	1.64164	67.4983	1.69608	67.4983	2.82942	67.4983	2.78546		67.4983	0.52668	67.4983	0.68936	67.4983	0.70232	67.4983	0.53143
67.5983	1.64384	67.5983	1.68869	67.5983	2.99566	67.5983	2.78215		67.5983	0.52713	67.5983	0.72298	67.5983	0.70212	67.5983	0.44875
67.6983	1.63063	67.6983	1.58311	67.6983	2.83606	67.6983	2.78106		67.6983	0.52576	67.6983	0.89087	67.6983	0.70239	67.6983	0.61735
67.7983	1.61749	67.7983	1.51283	67.7983	2.7998	67.7983	2.77771		67.7983	0.53522	67.7983	0.78281	67.7983	0.71023	67.7983	0.3073
67.8983	1.6102	67.8983	1.53604	67.8983	2.83941	67.8983	2.77525		67.8983	0.55056	67.8983	0.65806	67.8983	0.71232	67.8983	0.43451
67.9983	1.60153	67.9983	1.32415	67.9983	2.95996	67.9983	2.78016		67.9983	0.56341	67.9983	0.78124	67.9983	0.70891	67.9983	0.23569
68.0983	1.61199	68.0983	1.48529	68.0983	3.02521	68.0983	2.78537		68.0983	0.56758	68.0983	0.68181	68.0983	0.71232	68.0983	0.20707
68.1983	1.6105	68.1983	1.51768	68.1983	2.61414	68.1983	2.7777		68.1983	0.5708	68.1983	0.60325	68.1983	0.71458	68.1983	0.41926
68.2983	1.60198	68.2983	1.88384	68.2983	2.87479	68.2983	2.77842		68.2982	0.58477	68.2983	0.52609	68.2983	0.71167	68.2982	0.68337
68.3983	1.60026	68.3983	1.77425	68.3983	2.88259	68.3983	2.7834		68.3982	0.59395	68.3983	0.71532	68.3983	0.71578	68.3982	0.6594
68.4983	1.59925	68.4983	1.80086	68.4983	2.6838	68.4983	2.78404		68.4982	0.58516	68.4983	0.37627	68.4983	0.7117	68.4982	0.58778
68.5983	1.58175	68.5983	1.7276	68.5983	2.7483	68.5983	2.78677		68.5982	0.59206	68.5983	0.72886	68.5983	0.70373	68.5982	0.54371
68.6983	1.58671	68.6983	1.74733	68.6983	2.80916	68.6983	2.78163		68.6982	0.59803	68.6983	0.82684	68.6983	0.69807	68.6982	0.72047
68.7983	1.58706	68.7983	1.65774	68.7983	2.6117	68.7983	2.7715		68.7982	0.6043	68.7983	0.71233	68.7983	0.69431	68.7982	0.88516
68.8983	1.57838	68.8983	1.41819	68.8983	2.79056	68.8983	2.7606		68.8982	0.61404	68.8983	0.74314	68.8983	0.69454	68.8982	0.616
68.9983	1.57809	68.9983	1.45601	68.9983	2.64445	68.9983	2.75259		68.9982	0.61941	68.9982	0.69895	68.9982	0.69562	68.9982	0.67225
69.0983	1.58854	69.0983	1.44901	69.0983	2.4942	69.0983	2.75105		69.0982	0.63205	69.0982	0.8486	69.0982	0.68595	69.0982	0.69368
69.1983	1.60096	69.1983	1.48143	69.1982	2.83971	69.1982	2.75232		69.1982	0.65837	69.1982	0.90555	69.1982	0.68668	69.1982	0.60772
69.2983	1.6188	69.2983	1.78044	69.2982	2.75306	69.2982	2.74738		69.2982	0.67634	69.2982	0.90343	69.2982	0.6843	69.2982	0.96322
69.3983	1.63564	69.3983	1.57077	69.3982	2.68783	69.3982	2.73051		69.3982	0.69092	69.3982	0.83625	69.3982	0.67755	69.3982	0.9975
69.4983	1.6407	69.4983	1.45856	69.4982	2.64646	69.4982	2.74079		69.4982	0.70094	69.4982	0.63615	69.4982	0.67127	69.4982	0.70245
69.5983	1.6294	69.5983	1.60779	69.5982	2.93271	69.5982	2.73912		69.5982	0.70076	69.5982	0.55944	69.5982	0.65809	69.5982	0.72169
69.6983	1.62713	69.6983	1.5436	69.6982	2.76155	69.6982	2.73073		69.6982	0.70276	69.6982	0.4684	69.6982	0.64637	69.6982	0.76566
69.7983	1.61662	69.7983	1.32471	69.7982	2.86705	69.7982	2.72972		69.7982	0.70262	69.7982	0.56379	69.7982	0.63324	69.7982	0.66479
69.8983	1.60816	69.8983	1.64163	69.8982	2.61322	69.8982	2.73317		69.8982	0.70434	69.8982	0.55676	69.8982	0.62608	69.8982	0.75751
69.9983	1.58646	69.9983	1.70499	69.9982	2.57624	69.9982	2.73466		69.9982	0.70297	69.9982	0.59871	69.9982	0.61475	69.9982	0.69525
70.0983	1.58182	70.0983	1.47157	70.0982	2.72317	70.0982	2.73354		70.0982	0.70593	70.0982	0.85453	70.0982	0.60811	70.0982	0.81798
70.1983	1.59102	70.1983	1.57583	70.1982	2.6358	70.1982	2.73097		70.1982	0.70478	70.1982	0.63497	70.1982	0.59922	70.1982	0.8494
70.2983	1.59814	70.2983	1.77411	70.2982	2.76127	70.2982	2.73318		70.2982	0.69964	70.2982	0.58679	70.2982	0.59749	70.2982	0.50833
70.3983	1.60782	70.3983	1.84653	70.3982	2.87107	70.3982	2.74321		70.3982	0.6869	70.3982	0.57205	70.3982	0.59087	70.3982	0.5133
70.4982	1.60945	70.4982	1.77019	70.4982	2.83642	70.4982	2.73872		70.4982	0.6796	70.4982	0.59044	70.4982	0.57797	70.4982	0.45256
70.5982	1.60722	70.5982	1.90633	70.5982	2.60344	70.5982	2.73407		70.5982	0.66885	70.5982	0.53358	70.5982	0.57852	70.5982	0.65957
70.6982	1.61229	70.6982	1.64416	70.6982	2.87111	70.6982	2.73407		70.6982	0.65415	70.6982	0.3861	70.6982	0.57943	70.6982	0.54187
70.7982	1.62143	70.7982	1.60129	70.7982	2.83311	70.7982	2.74287		70.7982	0.64427	70.7982	0.55536	70.7982	0.57987	70.7982	0.38023
70.8982	1.62327	70.8982	1.71747	70.8982	2.6728	70.8982	2.73741		70.8982	0.64779	70.8982	0.50396	70.8982	0.5763	70.8982	0.53479
70.9982	1.63032	70.9982	1.53813	70.9982	2.65873	70.9982	2.73884		70.9982	0.638	70.9982	0.42865	70.9982	0.58102	70.9982	0.99439
71.0982	1.64176	71.0982	1.51612	71.0982	2.83443	71.0982	2.73822		71.0982	0.6361	71.0982	0.57373	71.0982	0.57475	71.0982	0.61815
71.1982	1.65251	71.1982	1.20501	71.1982	2.84637	71.1982	2.73737		71.1982	0.62799	71.1982	0.69049	71.1982	0.5748	71.1982	0.73018
71.2982	1.65441	71.2982	1.54155	71.2982	2.58374	71.2982	2.74526		71.2982	0.6214	71.2982	0.62011	71.2982	0.57951	71.2982	0.66021
71.3982	1.65188	71.3982	1.64832	71.3982	2.72627	71.3982	2.74854		71.3982	0.62349	71.3982	0.59522	71.3982	0.58291	71.3982	0.92341
71.4982	1.64293	71.4982	1.63405	71.4982	2.69965	71.4982	2.75742		71.4982	0.6119	71.4982	0.52884	71.4982	0.58756	71.4982	0.71929
71.5982	1.63159	71.5982	1.69087	71.5982	2.74498	71.5982	2.75769		71.5982	0.59585	71.5982	0.69534	71.5982	0.59372	71.5982	0.6152
71.6982	1.62755	71.6982	1.52223	71.6982	2.72765	71.6982	2.75701		71.6982	0.58804	71.6982	0.51813	71.6982	0.60442	71.6982	0.26274
71.7982	1.63272	71.7982	1.72459	71.7982	2.63662	71.7982	2.75483		71.7982	0.57508	71.7982	0.4294	71.7982	0.6134	71.7982	0.47817
71.8982	1.62096	71.8982	1.69763	71.8982	2.68795	71.8982	2.75855		71.8982	0.57236	71.8982	0.53483	71.8982	0.62881	71.8982	0.39757
71.9982	1.61439	71.9982	1.68701	71.9982	2.8663	71.9982	2.75564		71.9982	0.57411	71.9982	0.47679	71.9982	0.65019	71.9982	0.45614
72.0982	1.61523	72.0982	1.65379	72.0982	2.79638	72.0982	2.75377		72.0982	0.57422	72.0982	0.61151	72.0982	0.65977	72.0982	0.67301
72.1982	1.60608	72.1982	1.71992	72.1982	2.79734	72.1982	2.75283		72.1982	0.57539	72.1982	0.74854	72.1982	0.67209	72.1982	0.48898
72.2982	1.59906	72.2982	1.61059	72.2982	2.85141	72.2982	2.7524		72.2981	0.58103	72.2982	0.75819	72.2982	0.68038	72.2981	0.66738
72.3982	1.60601	72.3982	1.91057	72.3982	2.59206	72.3982	2.74557		72.3981	0.57879	72.3982	0.61607	72.3982	0.68859	72.3981	0.67201
72.4982	1.62018	72.4982	1.75231	72.4982	2.7734	72.4982	2.74686		72.4981	0.5935	72.4982	0.81264	72.4982	0.696	72.4981	0.58115
72.5982	1.62902	72.5982	1.40852	72.5982	2.80509	72.5982	2.74745		72.5981	0.60013	72.5982	0.65441	72.5982	0.70583	72.5981	0.53178
72.6982	1.61721	72.6982	1.35197	72.6982	2.85787	72.6982	2.75105		72.6981	0.61724	72.6982	0.79224	72.6982	0.72079	72.6981	0.54962
72.7982	1.60782	72.7982	1.49056	72.7982	2.76816	72.7982	2.75889		72.7981	0.63456	72.7982	0.77639	72.7982	0.72738	72.7981	0.85337
72.8982	1.59512	72.8982	1.74553	72.8982	2.8539	72.8982	2.76008		72.8981	0.63493	72.8982	0.91096	72.8982	0.73509	72.8981	0.81148
72.9982	1.58054	72.9982	1.89945	72.9982	2.78209	72.9982	2.75745		72.9981	0.63364	72.9981	1.08231	72.9981	0.73835	72.9981	0.73066
73.0982	1.56922	73.0982	1.6123	73.0981	2.69643	73.0981	2.76636		73.0981	0.63295	73.0981	0.82136	73.0981	0.74644	73.0981	0.59503
73.1982	1.56365	73.1982	1.47997	73.1981	2.79833	73.1981	2.77204		73.1981	0.63983	73.1981	0.75021	73.1981	0.75276	73.1981	0.60955
73.2982	1.55275	73.2982	1.62223	73.2981	2.78642	73.2981	2.76674		73.2981	0.63844	73.2981	0.69819	73.2981	0.75644	73.2981	0.58088
73.3982	1.55031	73.3982	1.48886	73.3981	2.6493	73.3981	2.76873		73.3981	0.63079	73.3981	0.75204	73.3981	0.76733	73.3981	0.33243
73.4982	1.54313	73.4982	1.36247	73.4981	2.64787	73.4981	2.76754		73.4981	0.63143	73.4981	0.6609	73.4981	0.77168	73.4981	0.74228
73.5982	1.53368	73.5982	1.68997	73.5981	2.66357	73.5981	2.7575		73.5981	0.6396	73.5981	0.67275	73.5981	0.77007	73.5981	0.38086
73.6982	1.51429	73.6982	1.5593	73.6981	2.87883	73.6981	2.75857		73.6981	0.64307	73.6981	0.80269	73.6981	0.76774	73.6981	0.49054
73.7982	1.49927	73.7982	1.76242	73.7981	2.5983	73.7981	2.75057		73.7981	0.64608	73.7981	0.78944	73.7981	0.75793	73.7981	0.59337
73.8982	1.49938	73.8982	1.35313	73.8981	2.81627	73.8981	2.7511		73.8981	0.64601	73.8981	0.76001	73.8981	0.75606	73.8981	0.47429
73.9982	1.50572	73.9982	1.39927	73.9981	2.89565	73.9981	2.74595		73.9981	0.65761	73.9981	0.77963	73.9981	0.75268	73.9981	0.68034
74.0982	1.50603	74.0982	1.37336	74.0981	2.77469	74.0981	2.74609		74.0981	0.66058	74.0981	0.70926	74.0981	0.74483	74.0981	0.92205
74.1982	1.49623	74.1982	1.15786	74.1981	2.6621	74.1981	2.74868		74.1981	0.66823	74.1981	0.7359	74.1981	0.74705	74.1981	0.70655
74.2982	1.4713	74.2982	1.4415	74.2981	2.85936	74.2981	2.73785		74.2981	0.66649	74.2981	0.92417	74.2981	0.74856	74.2981	0.82129
74.3982	1.47071	74.3982	1.55833	74.3981	2.8298	74.3981	2.73391		74.3981	0.66155	74.3981	0.78706	74.3981	0.73677	74.3981	0.89969
74.4981	1.4739	74.4981	1.41454	74.4981	2.73391	74.4981	2.73266		74.4981	0.65643	74.4981	0.55935	74.4981	0.72398	74.4981	0.89902
74.5981	1.46795	74.5981	1.59294	74.5981	2.84599	74.5981	2.73112		74.5981	0.64994	74.5981	0.77522	74.5981	0.70992	74.5981	0.7341
74.6981	1.47183	74.6981	1.54024	74.6981	2.76759	74.6981	2.73361		74.6981	0.64963	74.6981	0.5974	74.6981	0.69953	74.6981	0.75132
74.7981	1.48572	74.7981	1.37447	74.7981	2.60062	74.7981	2.73954		74.7981	0.64493	74.7981	0.60143	74.7981	0.69474	74.7981	0.6774
74.8981	1.49582	74.8981	1.42573	74.8981	2.61859	74.8981	2.73773		74.8981	0.64083	74.8981	0.66368	74.8981	0.68935	74.8981	0.8855
74.9981	1.49912	74.9981	1.37674	74.9981	2.5736	74.9981	2.73769		74.9981	0.63421	74.9981	0.66115	74.9981	0.67798	74.9981	0.41851
75.0981	1.49338	75.0981	1.4113	75.0981	2.81818	75.0981	2.74644		75.0981	0.6327	75.0981	0.59539	75.0981	0.66667	75.0981	0.62432
75.1981	1.50672	75.1981	1.51064	75.1981	2.72913	75.1981	2.7389		75.1981	0.62701	75.1981	0.68218	75.1981	0.65046	75.1981	0.3897
75.2981	1.50516	75.2981	1.49816	75.2981	2.77177	75.2981	2.73276		75.2981	0.62109	75.2981	0.77339	75.2981	0.64514	75.2981	0.40977
75.3981	1.50859	75.3981	1.5005	75.3981	2.91857	75.3981	2.73188		75.3981	0.62898	75.3981	0.68755	75.3981	0.64574	75.3981	0.63476
75.4981	1.51458	75.4981	1.27634	75.4981	2.51141	75.4981	2.7388		75.4981	0.63897	75.4981	0.82234	75.4981	0.64659	75.4981	0.68097
75.5981	1.52477	75.5981	1.59758	75.5981	2.59789	75.5981	2.73747		75.5981	0.64289	75.5981	0.67224	75.5981	0.65957	75.5981	0.57246
75.6981	1.50749	75.6981	1.5595	75.6981	2.76707	75.6981	2.73751		75.6981	0.64134	75.6981	0.64947	75.6981	0.66201	75.6981	0.48986
75.7981	1.51087	75.7981	1.47367	75.7981	2.74795	75.7981	2.73292		75.7981	0.6399	75.7981	0.53037	75.7981	0.65901	75.7981	0.63493
75.8981	1.50972	75.8981	1.58568	75.8981	2.71142	75.8981	2.73116		75.8981	0.64214	75.8981	0.36843	75.8981	0.65399	75.8981	0.65729
75.9981	1.51336	75.9981	1.70982	75.9981	2.79617	75.9981	2.7301		75.9981	0.63435	75.9981	0.45753	75.9981	0.6494	75.9981	0.48448
76.0981	1.53338	76.0981	1.94243	76.0981	2.6183	76.0981	2.743		76.0981	0.64164	76.0981	0.50352	76.0981	0.64098	76.0981	0.70854
76.1981	1.5446	76.1981	1.6419	76.1981	2.8778	76.1981	2.75145		76.198	0.62728	76.1981	0.61454	76.1981	0.62594	76.198	0.52534
76.2981	1.55314	76.2981	1.61882	76.2981	2.81729	76.2981	2.76428		76.298	0.62138	76.2981	0.9997	76.2981	0.6247	76.298	0.6562
76.3981	1.56021	76.3981	1.68659	76.3981	2.62778	76.3981	2.76005		76.398	0.61686	76.3981	0.685	76.3981	0.61988	76.398	0.71729
76.4981	1.55673	76.4981	1.36026	76.4981	2.74209	76.4981	2.75561		76.498	0.60886	76.4981	0.69596	76.4981	0.61674	76.498	0.62819
76.5981	1.56185	76.5981	1.45924	76.5981	2.75257	76.5981	2.75006		76.598	0.61039	76.5981	0.76364	76.5981	0.61668	76.598	0.77215
76.6981	1.56583	76.6981	1.30754	76.6981	2.83512	76.6981	2.74413		76.698	0.61164	76.6981	0.56714	76.6981	0.61892	76.698	0.52468
76.7981	1.5663	76.7981	1.69616	76.7981	2.8261	76.7981	2.76074		76.798	0.60871	76.7981	0.35203	76.7981	0.61761	76.798	0.42818
76.8981	1.56994	76.8981	1.1264	76.8981	2.83097	76.8981	2.76999		76.898	0.6156	76.8981	0.6336	76.8981	0.62636	76.898	0.69156
76.9981	1.56607	76.9981	1.49904	76.9981	2.61907	76.9981	2.76709		76.998	0.63115	76.998	0.7292	76.998	0.62821	76.998	0.58297
77.0981	1.56428	77.0981	1.5643	77.098	2.80195	77.098	2.7608		77.098	0.63495	77.098	0.67807	77.098	0.62109	77.098	0.64578
77.1981	1.54744	77.1981	1.63116	77.198	2.74114	77.198	2.76606		77.198	0.64402	77.198	0.65116	77.198	0.62516	77.198	0.64281
77.2981	1.54562	77.2981	1.87501	77.298	2.92308	77.298	2.7705		77.298	0.65055	77.298	0.57733	77.298	0.6252	77.298	0.59548
77.3981	1.51632	77.3981	1.70617	77.398	2.82978	77.398	2.77822		77.398	0.66126	77.398	0.59601	77.398	0.6296	77.398	0.75043
77.4981	1.50898	77.4981	1.59029	77.498	2.89451	77.498	2.76751		77.498	0.66833	77.498	0.6405	77.498	0.63042	77.498	0.88318
77.5981	1.50764	77.5981	1.58807	77.598	2.71243	77.598	2.76828		77.598	0.66116	77.598	0.84806	77.598	0.63824	77.598	0.64067
77.6981	1.49938	77.6981	1.4236	77.698	2.61811	77.698	2.77299		77.698	0.66207	77.698	0.89776	77.698	0.63643	77.698	0.72483
77.7981	1.5019	77.7981	1.62617	77.798	2.633	77.798	2.76894		77.798	0.65489	77.798	0.68939	77.798	0.64163	77.798	0.74812
77.8981	1.51144	77.8981	1.59994	77.898	2.77032	77.898	2.77374		77.898	0.65617	77.898	0.46602	77.898	0.64583	77.898	0.60021
77.9981	1.52199	77.9981	1.28805	77.998	2.92646	77.998	2.77295		77.998	0.6585	77.998	0.58967	77.998	0.64938	77.998	0.50661
78.0981	1.52163	78.0981	1.68869	78.098	2.82928	78.098	2.77612		78.098	0.65597	78.098	0.37054	78.098	0.66652	78.098	0.64615
78.1981	1.53769	78.1981	1.46265	78.198	2.69455	78.198	2.77722		78.198	0.65442	78.198	0.47207	78.198	0.67573	78.198	0.70903
78.2981	1.54459	78.2981	1.42905	78.298	2.59065	78.298	2.78812		78.298	0.64617	78.298	0.58163	78.298	0.68479	78.298	0.72943
78.3981	1.539	78.3981	1.16459	78.398	2.84306	78.398	2.78371		78.398	0.64746	78.398	0.59572	78.398	0.69021	78.398	0.56896
78.498	1.53775	78.498	1.66431	78.498	2.90709	78.498	2.78386		78.498	0.65164	78.498	0.63919	78.498	0.69077	78.498	0.61508
78.598	1.51214	78.598	1.21008	78.598	2.8113	78.598	2.77937		78.598	0.64665	78.598	0.6886	78.598	0.69592	78.598	0.47372
78.698	1.50658	78.698	1.4584	78.698	2.6101	78.698	2.77712		78.698	0.63955	78.698	0.9586	78.698	0.69178	78.698	0.8329
78.798	1.50361	78.798	1.58516	78.798	2.83637	78.798	2.77261		78.798	0.61791	78.798	0.66423	78.798	0.69375	78.798	0.63025
78.898	1.50416	78.898	1.48007	78.898	2.74571	78.898	2.77395		78.898	0.61013	78.898	0.8139	78.898	0.70516	78.898	0.66456
78.998	1.50926	78.998	1.42326	78.998	2.64072	78.998	2.78223		78.998	0.60384	78.998	0.77553	78.998	0.71434	78.998	0.63983
79.098	1.49817	79.098	1.69779	79.098	2.87264	79.098	2.78072		79.098	0.59888	79.098	0.72937	79.098	0.72123	79.098	0.48968
79.198	1.48593	79.198	1.57147	79.198	2.81544	79.198	2.775		79.198	0.60051	79.198	0.59811	79.198	0.72918	79.198	0.76525
79.298	1.49513	79.298	1.68711	79.298	2.9053	79.298	2.75907		79.298	0.60076	79.298	0.76151	79.298	0.74108	79.298	0.74419
79.398	1.48348	79.398	1.52788	79.398	2.85831	79.398	2.75604		79.398	0.59437	79.398	0.65154	79.398	0.7356	79.398	0.54819
79.498	1.47036	79.498	1.67149	79.498	2.89158	79.498	2.76095		79.498	0.59177	79.498	0.8019	79.498	0.74335	79.498	0.33542
79.598	1.466	79.598	1.42447	79.598	2.69184	79.598	2.76335		79.598	0.5806	79.598	0.92219	79.598	0.74622	79.598	0.76896
79.698	1.47185	79.698	1.60001	79.698	2.74478	79.698	2.75615		79.698	0.57251	79.698	0.79894	79.698	0.74898	79.698	0.45876
79.798	1.47647	79.798	1.23479	79.798	2.81084	79.798	2.75376		79.798	0.56641	79.798	0.78823	79.798	0.74337	79.798	0.56209
79.898	1.49628	79.898	1.56707	79.898	2.77365	79.898	2.75523		79.898	0.56027	79.898	0.6411	79.898	0.73593	79.898	0.33048
79.998	1.51261	79.998	1.5161	79.998	2.78181	79.998	2.76127		79.998	0.56017	79.998	0.83187	79.998	0.73163	79.998	0.67194
80.098	1.50846	80.098	1.60175	80.098	2.74581	80.098	2.75628		80.098	0.56604	80.098	0.59927	80.098	0.72258	80.098	0.71139
80.198	1.50279	80.198	1.55109	80.198	2.82516	80.198	2.76278		80.1979	0.5685	80.198	0.86436	80.198	0.72124	80.1979	0.63586
80.298	1.51162	80.298	1.34887	80.298	2.59523	80.298	2.768		80.2979	0.56457	80.298	0.7311	80.298	0.7226	80.2979	0.65976
80.398	1.50553	80.398	1.29398	80.398	2.62719	80.398	2.7614		80.3979	0.56462	80.398	0.89339	80.398	0.71297	80.3979	0.32449
80.498	1.49951	80.498	1.51808	80.498	2.52839	80.498	2.76026		80.4979	0.5644	80.498	0.88119	80.498	0.70677	80.4979	0.44906
80.598	1.49144	80.598	1.39749	80.598	2.75338	80.598	2.74882		80.5979	0.57047	80.598	0.5797	80.598	0.71182	80.5979	0.65506
80.698	1.4979	80.698	1.13473	80.698	2.81749	80.698	2.75249		80.6979	0.58173	80.698	0.70545	80.698	0.70314	80.6979	0.50888
80.798	1.49866	80.798	1.32	80.798	2.65042	80.798	2.75074		80.7979	0.59037	80.798	0.68849	80.798	0.69499	80.7979	0.62739
80.898	1.5138	80.898	1.31081	80.898	2.66306	80.898	2.75898		80.8979	0.59031	80.8979	0.67682	80.8979	0.68823	80.8979	0.42003
80.998	1.52094	80.998	1.77968	80.9979	2.8475	80.9979	2.75805		80.9979	0.57701	80.9979	0.62824	80.9979	0.68294	80.9979	0.30183
81.098	1.54042	81.098	1.70542	81.0979	2.84795	81.0979	2.75471		81.0979	0.58316	81.0979	0.4836	81.0979	0.67322	81.0979	0.38034
81.198	1.53872	81.198	1.86655	81.1979	2.76114	81.1979	2.75028		81.1979	0.58876	81.1979	0.79478	81.1979	0.66298	81.1979	0.65781
81.298	1.53812	81.298	1.4816	81.2979	2.71166	81.2979	2.75149		81.2979	0.60296	81.2979	0.68162	81.2979	0.66104	81.2979	1.01503
81.398	1.53729	81.398	1.33816	81.3979	2.90816	81.3979	2.75265		81.3979	0.60557	81.3979	0.77667	81.3979	0.65369	81.3979	0.72202
81.498	1.54522	81.498	1.64418	81.4979	2.77129	81.4979	2.75009		81.4979	0.60535	81.4979	0.56384	81.4979	0.64308	81.4979	0.77311
81.598	1.55748	81.598	1.54539	81.5979	2.70763	81.5979	2.75581		81.5979	0.60869	81.5979	0.63594	81.5979	0.64188	81.5979	0.67079
81.698	1.56619	81.698	1.4211	81.6979	2.78693	81.6979	2.76332		81.6979	0.60996	81.6979	0.67052	81.6979	0.63473	81.6979	0.61277
81.798	1.56919	81.798	1.48537	81.7979	2.6192	81.7979	2.77968		81.7979	0.61799	81.7979	0.29737	81.7979	0.63421	81.7979	0.39804
81.898	1.57305	81.898	1.68934	81.8979	2.95007	81.8979	2.78152		81.8979	0.62591	81.8979	0.58176	81.8979	0.63781	81.8979	0.46488
81.998	1.59765	81.998	1.6904	81.9979	2.8478	81.9979	2.77567		81.9979	0.63209	81.9979	0.33417	81.9979	0.63451	81.9979	0.57161
82.098	1.61352	82.098	1.80314	82.0979	2.898	82.0979	2.77602		82.0979	0.62665	82.0979	0.54973	82.0979	0.62894	82.0979	0.77114
82.198	1.62354	82.198	1.77831	82.1979	2.72154	82.1979	2.78354		82.1979	0.63613	82.1979	0.47728	82.1979	0.63303	82.1979	0.75968
82.298	1.60728	82.298	1.72186	82.2979	2.72718	82.2979	2.77375		82.2979	0.63813	82.2979	0.71885	82.2979	0.63155	82.2979	0.71924
82.3979	1.60778	82.3979	1.52453	82.3979	2.66296	82.3979	2.76536		82.3979	0.63725	82.3979	0.70405	82.3979	0.62982	82.3979	0.6914
82.4979	1.59694	82.4979	1.50116	82.4979	2.812	82.4979	2.76721		82.4979	0.63937	82.4979	0.59443	82.4979	0.62629	82.4979	0.6637
82.5979	1.6102	82.5979	1.58101	82.5979	2.77499	82.5979	2.76093		82.5979	0.64697	82.5979	0.79348	82.5979	0.62517	82.5979	0.64044
82.6979	1.63242	82.6979	1.74927	82.6979	2.7612	82.6979	2.75966		82.6979	0.64469	82.6979	0.77436	82.6979	0.61712	82.6979	0.53824
82.7979	1.63092	82.7979	1.65544	82.7979	2.73809	82.7979	2.75988		82.7979	0.64479	82.7979	0.79262	82.7979	0.61654	82.7979	0.87171
82.8979	1.62922	82.8979	1.5116	82.8979	2.8149	82.8979	2.75962		82.8979	0.65035	82.8979	1.02645	82.8979	0.61359	82.8979	0.83128
82.9979	1.63712	82.9979	1.59328	82.9979	2.93755	82.9979	2.7635		82.9979	0.65673	82.9979	0.70319	82.9979	0.61053	82.9979	0.73703
83.0979	1.63993	83.0979	1.49385	83.0979	2.79927	83.0979	2.76446		83.0979	0.66185	83.0979	0.38861	83.0979	0.61151	83.0979	0.40968
83.1979	1.62561	83.1979	1.7497	83.1979	2.67115	83.1979	2.75308		83.1979	0.67695	83.1979	0.55454	83.1979	0.61604	83.1979	0.31622
83.2979	1.61107	83.2979	1.71674	83.2979	2.65921	83.2979	2.74747		83.2979	0.68342	83.2979	0.56232	83.2979	0.62191	83.2979	0.43579
83.3979	1.60226	83.3979	1.56134	83.3979	2.85123	83.3979	2.74708		83.3979	0.68485	83.3979	0.57044	83.3979	0.62654	83.3979	0.77407
83.4979	1.59537	83.4979	1.37331	83.4979	2.60277	83.4979	2.74801		83.4979	0.68075	83.4979	0.48546	83.4979	0.63327	83.4979	1.13936
83.5979	1.58302	83.5979	1.71778	83.5979	2.63802	83.5979	2.747		83.5979	0.67744	83.5979	0.64247	83.5979	0.64174	83.5979	0.56904
83.6979	1.57896	83.6979	1.59564	83.6979	2.80751	83.6979	2.75013		83.6979	0.66376	83.6979	0.70434	83.6979	0.64232	83.6979	0.40775
83.7979	1.57654	83.7979	1.81301	83.7979	2.55455	83.7979	2.75204		83.7979	0.65595	83.7979	0.72662	83.7979	0.64306	83.7979	0.44715
83.8979	1.56804	83.8979	1.89385	83.8979	2.87656	83.8979	2.75234		83.8979	0.6639	83.8979	0.64273	83.8979	0.64149	83.8979	0.65058
83.9979	1.55218	83.9979	1.60666	83.9979	2.77663	83.9979	2.755		83.9979	0.66068	83.9979	0.93651	83.9979	0.65253	83.9979	0.8136
84.0979	1.53753	84.0979	1.50289	84.0979	2.70124	84.0979	2.75604		84.0978	0.65845	84.0979	0.62079	84.0979	0.65113	84.0978	0.70606
84.1979	1.54666	84.1979	1.61862	84.1979	2.88378	84.1979	2.75582		84.1978	0.66465	84.1979	0.79681	84.1979	0.65513	84.1978	0.62818
84.2979	1.5533	84.2979	1.55539	84.2979	2.6434	84.2979	2.74321		84.2978	0.66447	84.2979	0.42488	84.2979	0.66128	84.2978	0.68635
84.3979	1.55218	84.3979	1.33155	84.3979	2.66549	84.3979	2.74056		84.3978	0.66141	84.3979	0.39782	84.3979	0.66035	84.3978	0.71448
84.4979	1.54246	84.4979	1.32688	84.4979	2.7076	84.4979	2.74314		84.4978	0.66359	84.4979	0.48416	84.4979	0.66395	84.4978	0.59235
84.5979	1.54309	84.5979	1.58286	84.5979	2.88831	84.5979	2.74533		84.5978	0.66385	84.5979	0.71054	84.5979	0.65914	84.5978	0.75205
84.6979	1.54904	84.6979	1.60593	84.6979	2.74466	84.6979	2.74589		84.6978	0.66571	84.6979	0.53415	84.6979	0.66319	84.6978	0.68622
84.7979	1.55334	84.7979	1.41319	84.7979	2.70207	84.7979	2.75863		84.7978	0.66096	84.7979	0.62519	84.7979	0.65905	84.7978	0.63692
84.8979	1.53547	84.8979	1.42316	84.8979	2.74113	84.8979	2.76567		84.8978	0.6498	84.8978	0.64702	84.8978	0.6674	84.8978	0.83848
84.9979	1.52902	84.9979	1.44058	84.9978	2.85981	84.9978	2.76571		84.9978	0.64344	84.9978	0.565	84.9978	0.66859	84.9978	0.47619
85.0979	1.51299	85.0979	1.36856	85.0978	2.7824	85.0978	2.76459		85.0978	0.63769	85.0978	0.6874	85.0978	0.67837	85.0978	0.58706
85.1979	1.49579	85.1979	1.35274	85.1978	2.82781	85.1978	2.75405		85.1978	0.62663	85.1978	0.71375	85.1978	0.69006	85.1978	1.00695
85.2979	1.50017	85.2979	1.28902	85.2978	2.76397	85.2978	2.7498		85.2978	0.6117	85.2978	0.76004	85.2978	0.69994	85.2978	0.92295
85.3979	1.50209	85.3979	1.74005	85.3978	2.80934	85.3978	2.75755		85.3978	0.60009	85.3978	0.75909	85.3978	0.70516	85.3978	0.80743
85.4979	1.49931	85.4979	1.75927	85.4978	2.62233	85.4978	2.74855		85.4978	0.59664	85.4978	1.00353	85.4978	0.72588	85.4978	0.40834
85.5979	1.50111	85.5979	1.4659	85.5978	2.73309	85.5978	2.75564		85.5978	0.59118	85.5978	0.96764	85.5978	0.73029	85.5978	0.48627
85.6979	1.51798	85.6979	1.50661	85.6978	2.73557	85.6978	2.76454		85.6978	0.56893	85.6978	0.58605	85.6978	0.73006	85.6978	0.28576
85.7979	1.52663	85.7979	1.73248	85.7978	2.71405	85.7978	2.76939		85.7978	0.55176	85.7978	0.66002	85.7978	0.72817	85.7978	0.35903
85.8979	1.52498	85.8979	1.71018	85.8978	2.86509	85.8978	2.76295		85.8978	0.54154	85.8978	0.70028	85.8978	0.7263	85.8978	0.60527
85.9979	1.52533	85.9979	1.4807	85.9978	2.92124	85.9978	2.76344		85.9978	0.53813	85.9978	0.6266	85.9978	0.71521	85.9978	0.55251
86.0979	1.5367	86.0979	1.27098	86.0978	2.81419	86.0978	2.77245		86.0978	0.54692	86.0978	0.50388	86.0978	0.70613	86.0978	0.3138
86.1979	1.55058	86.1979	1.43451	86.1978	2.80854	86.1978	2.76778		86.1978	0.53877	86.1978	0.58939	86.1978	0.70219	86.1978	0.65543
86.2979	1.54681	86.2979	1.41219	86.2978	2.5265	86.2978	2.7687		86.2978	0.51751	86.2978	0.91364	86.2978	0.69514	86.2978	0.71873
86.3978	1.54468	86.3978	1.46395	86.3978	2.613	86.3978	2.7684		86.3978	0.50008	86.3978	0.95104	86.3978	0.69275	86.3978	0.58098
86.4978	1.55022	86.4978	1.71597	86.4978	2.6703	86.4978	2.76332		86.4978	0.49137	86.4978	0.66327	86.4978	0.68909	86.4978	0.7146
86.5978	1.56151	86.5978	1.5511	86.5978	2.89518	86.5978	2.76237		86.5978	0.48822	86.5978	0.89963	86.5978	0.69968	86.5978	0.77521
86.6978	1.54088	86.6978	1.54894	86.6978	2.65869	86.6978	2.75903		86.6978	0.487	86.6978	0.81621	86.6978	0.70582	86.6978	0.39438
86.7978	1.52425	86.7978	1.60048	86.7978	2.82071	86.7978	2.77008		86.7978	0.49046	86.7978	0.80455	86.7978	0.7098	86.7978	0.52106
86.8978	1.53227	86.8978	1.75325	86.8978	2.88799	86.8978	2.76768		86.8978	0.49345	86.8978	0.64731	86.8978	0.7057	86.8978	0.34148
86.9978	1.53421	86.9978	1.54319	86.9978	2.82869	86.9978	2.76409		86.9978	0.4981	86.9978	0.73586	86.9978	0.7012	86.9978	0.1146
87.0978	1.52052	87.0978	1.5416	87.0978	2.72739	87.0978	2.77106		87.0978	0.50729	87.0978	0.74325	87.0978	0.69451	87.0978	0.17324
87.1978	1.52048	87.1978	1.6147	87.1978	2.75701	87.1978	2.7677		87.1978	0.51732	87.1978	0.61001	87.1978	0.69508	87.1978	0.25187
87.2978	1.5291	87.2978	1.69734	87.2978	2.92711	87.2978	2.76126		87.2978	0.52661	87.2978	0.78316	87.2978	0.69076	87.2978	0.44667
87.3978	1.53794	87.3978	1.77014	87.3978	2.62444	87.3978	2.76106		87.3978	0.53287	87.3978	0.58219	87.3978	0.69121	87.3978	0.64123
87.4978	1.53963	87.4978	1.34652	87.4978	2.88293	87.4978	2.75908		87.4978	0.55141	87.4978	0.81643	87.4978	0.69251	87.4978	0.46458
87.5978	1.55172	87.5978	1.31531	87.5978	2.77478	87.5978	2.76949		87.5978	0.55881	87.5978	0.39025	87.5978	0.68599	87.5978	0.40254
87.6978	1.55356	87.6978	1.49122	87.6978	2.70078	87.6978	2.77107		87.6978	0.56108	87.6978	0.47683	87.6978	0.68563	87.6978	0.55109
87.7978	1.54618	87.7978	1.57117	87.7978	2.74026	87.7978	2.76438		87.7978	0.57453	87.7978	0.50193	87.7978	0.68616	87.7978	0.57752
87.8978	1.54937	87.8978	1.22418	87.8978	2.7258	87.8978	2.75411		87.8978	0.59103	87.8978	0.68257	87.8978	0.67741	87.8978	0.8472
87.9978	1.5496	87.9978	1.34371	87.9978	2.89864	87.9978	2.75558		87.9978	0.61464	87.9978	0.41372	87.9978	0.6709	87.9978	0.61161
88.0978	1.54256	88.0978	1.66633	88.0978	2.67323	88.0978	2.75047		88.0977	0.62903	88.0978	0.658	88.0978	0.67236	88.0977	0.63397
88.1978	1.52669	88.1978	1.55517	88.1978	2.64578	88.1978	2.7466		88.1977	0.63937	88.1978	0.45809	88.1978	0.67368	88.1977	0.91303
88.2978	1.5327	88.2978	1.39021	88.2978	2.88815	88.2978	2.74047		88.2977	0.63978	88.2978	0.61933	88.2978	0.66582	88.2977	0.64084
88.3978	1.53702	88.3978	1.70921	88.3978	2.78118	88.3978	2.73487		88.3977	0.64932	88.3978	0.59485	88.3978	0.65811	88.3977	0.47556
88.4978	1.53775	88.4978	1.69609	88.4978	2.76028	88.4978	2.73906		88.4977	0.6675	88.4978	0.91449	88.4978	0.65233	88.4977	0.57137
88.5978	1.53455	88.5978	1.49195	88.5978	2.80914	88.5978	2.72547		88.5977	0.67964	88.5978	0.76646	88.5978	0.64673	88.5977	0.59389
88.6978	1.52912	88.6978	1.47687	88.6978	2.75903	88.6978	2.73381		88.6977	0.67695	88.6978	0.74353	88.6978	0.6421	88.6977	0.66006
88.7978	1.53491	88.7978	1.71451	88.7978	2.78671	88.7978	2.7356		88.7977	0.68082	88.7977	0.94167	88.7977	0.64086	88.7977	0.97062
88.8978	1.54443	88.8978	1.50986	88.8977	2.65252	88.8977	2.73618		88.8977	0.68285	88.8977	0.85517	88.8977	0.63833	88.8977	0.91694
88.9978	1.54476	88.9978	1.53153	88.9977	2.50303	88.9977	2.7416		88.9977	0.68963	88.9977	0.84693	88.9977	0.64126	88.9977	0.87195
89.0978	1.53856	89.0978	1.63073	89.0977	2.6384	89.0977	2.7365		89.0977	0.69555	89.0977	0.69337	89.0977	0.64056	89.0977	0.92887
89.1978	1.54623	89.1978	1.55475	89.1977	2.69542	89.1977	2.73287		89.1977	0.7033	89.1977	0.53315	89.1977	0.65089	89.1977	0.83964
89.2978	1.54782	89.2978	1.42458	89.2977	2.69315	89.2977	2.72773		89.2977	0.69741	89.2977	0.78291	89.2977	0.65623	89.2977	0.63944
89.3978	1.54981	89.3978	1.3563	89.3977	2.79113	89.3977	2.73147		89.3977	0.69812	89.3977	0.68029	89.3977	0.65973	89.3977	0.73795
89.4978	1.55584	89.4978	1.69342	89.4977	2.67542	89.4977	2.7404		89.4977	0.68953	89.4977	0.60384	89.4977	0.66318	89.4977	0.75347
89.5978	1.56061	89.5978	1.64963	89.5977	2.58745	89.5977	2.7312		89.5977	0.67886	89.5977	0.70863	89.5977	0.66887	89.5977	0.48649
89.6978	1.5614	89.6978	1.63295	89.6977	2.86165	89.6977	2.7321		89.6977	0.66967	89.6977	0.66869	89.6977	0.67424	89.6977	0.61885
89.7978	1.57288	89.7978	1.61731	89.7977	2.58749	89.7977	2.73305		89.7977	0.65703	89.7977	0.63533	89.7977	0.68101	89.7977	0.59981
89.8978	1.5761	89.8978	1.63453	89.8977	2.83297	89.8977	2.72604		89.8977	0.64106	89.8977	0.51865	89.8977	0.69202	89.8977	0.6696
89.9978	1.57975	89.9978	1.4912	89.9977	2.92755	89.9977	2.72906		89.9977	0.63589	89.9977	0.45996	89.9977	0.69144	89.9977	0.47419
90.0978	1.57135	90.0978	1.55343	90.0977	2.78933	90.0977	2.73098		90.0977	0.62131	90.0977	0.59446	90.0977	0.70586	90.0977	0.47571
90.1978	1.56501	90.1978	1.4995	90.1977	2.83624	90.1977	2.73033		90.1977	0.60916	90.1977	0.46311	90.1977	0.70553	90.1977	0.74933
90.2977	1.56039	90.2977	1.41615	90.2977	2.61283	90.2977	2.74112		90.2977	0.5955	90.2977	0.41354	90.2977	0.70074	90.2977	0.86937
90.3977	1.55728	90.3977	1.41574	90.3977	2.63505	90.3977	2.74485		90.3977	0.58631	90.3977	0.76711	90.3977	0.69656	90.3977	0.79853
90.4977	1.55304	90.4977	1.38345	90.4977	2.77023	90.4977	2.75		90.4977	0.58184	90.4977	0.7176	90.4977	0.69894	90.4977	0.50563
90.5977	1.55703	90.5977	1.71605	90.5977	2.76669	90.5977	2.75322		90.5977	0.57312	90.5977	0.74106	90.5977	0.69821	90.5977	0.39355
90.6977	1.56075	90.6977	1.70599	90.6977	2.86892	90.6977	2.75434		90.6977	0.57218	90.6977	0.78789	90.6977	0.69872	90.6977	0.55832
90.7977	1.54714	90.7977	1.50961	90.7977	2.65816	90.7977	2.75527		90.7977	0.58317	90.7977	0.75768	90.7977	0.69854	90.7977	0.65614
90.8977	1.5516	90.8977	1.72895	90.8977	2.80359	90.8977	2.75726		90.8977	0.58872	90.8977	0.84025	90.8977	0.70546	90.8977	0.3462
90.9977	1.54344	90.9977	1.98293	90.9977	2.78417	90.9977	2.74862		90.9977	0.59371	90.9977	0.84794	90.9977	0.70916	90.9977	0.21439
91.0977	1.54273	91.0977	1.57263	91.0977	2.63374	91.0977	2.75387		91.0977	0.5964	91.0977	0.79125	91.0977	0.72148	91.0977	0.29756
91.1977	1.5388	91.1977	1.5679	91.1977	2.83462	91.1977	2.74823		91.1977	0.58965	91.1977	0.61647	91.1977	0.72772	91.1977	0.49358
91.2977	1.53669	91.2977	1.50456	91.2977	2.83483	91.2977	2.74278		91.2977	0.5822	91.2977	0.53773	91.2977	0.7321	91.2977	0.58197
91.3977	1.53548	91.3977	1.3515	91.3977	2.63606	91.3977	2.74658		91.3977	0.59215	91.3977	0.92781	91.3977	0.74445	91.3977	0.74026
91.4977	1.53019	91.4977	1.41591	91.4977	2.77299	91.4977	2.7421		91.4977	0.59992	91.4977	0.86997	91.4977	0.75315	91.4977	0.45518
91.5977	1.54673	91.5977	1.55313	91.5977	2.73151	91.5977	2.7518		91.5977	0.6095	91.5977	0.75407	91.5977	0.76117	91.5977	0.62001
91.6977	1.55632	91.6977	1.44865	91.6977	2.82415	91.6977	2.75935		91.6977	0.6277	91.6977	0.63695	91.6977	0.75571	91.6977	0.66055
91.7977	1.56906	91.7977	1.52428	91.7977	2.77372	91.7977	2.76594		91.7977	0.63647	91.7977	0.76052	91.7977	0.74272	91.7977	0.76734
91.8977	1.55825	91.8977	1.44925	91.8977	2.81909	91.8977	2.76666		91.8977	0.63963	91.8977	0.86236	91.8977	0.74067	91.8977	0.6694
91.9977	1.55214	91.9977	1.35327	91.9977	2.69874	91.9977	2.76341		91.9977	0.64626	91.9977	0.73848	91.9977	0.73752	91.9977	0.80059
92.0977	1.55768	92.0977	1.76101	92.0977	2.63729	92.0977	2.76566		92.0976	0.65242	92.0977	0.76685	92.0977	0.7303	92.0976	0.58913
92.1977	1.54596	92.1977	1.429	92.1977	2.64545	92.1977	2.76815		92.1976	0.65921	92.1977	0.81685	92.1977	0.72369	92.1976	0.49242
92.2977	1.52283	92.2977	1.59975	92.2977	2.71881	92.2977	2.76327		92.2976	0.66507	92.2977	0.64323	92.2977	0.71721	92.2976	0.59347
92.3977	1.50791	92.3977	1.53611	92.3977	2.69194	92.3977	2.7632		92.3976	0.67073	92.3977	0.66897	92.3977	0.71529	92.3976	0.86796
92.4977	1.50468	92.4977	1.43856	92.4977	2.7914	92.4977	2.75767		92.4976	0.67742	92.4977	0.8781	92.4977	0.71227	92.4976	0.70989
92.5977	1.4941	92.5977	1.52305	92.5977	2.88422	92.5977	2.7484		92.5976	0.67827	92.5977	0.6175	92.5977	0.70481	92.5976	0.86598
92.6977	1.50856	92.6977	1.36733	92.6977	2.72431	92.6977	2.75079		92.6976	0.68228	92.6977	0.66617	92.6977	0.70331	92.6976	0.70901
92.7977	1.51107	92.7977	1.82974	92.7977	2.85525	92.7977	2.7432		92.7976	0.69509	92.7976	0.86819	92.7976	0.69674	92.7976	0.90649
92.8977	1.5183	92.8977	1.65532	92.8976	2.82376	92.8976	2.73829		92.8976	0.71565	92.8976	0.86485	92.8976	0.67946	92.8976	0.80249
92.9977	1.52054	92.9977	1.70192	92.9976	2.93513	92.9976	2.73574		92.9976	0.72897	92.9976	0.82852	92.9976	0.67541	92.9976	0.96693
93.0977	1.51593	93.0977	1.44585	93.0976	2.78471	93.0976	2.73029		93.0976	0.73158	93.0976	0.63834	93.0976	0.66462	93.0976	0.94575
93.1977	1.52572	93.1977	1.55325	93.1976	2.78772	93.1976	2.72754		93.1976	0.72795	93.1976	0.80828	93.1976	0.65578	93.1976	0.72898
93.2977	1.54132	93.2977	1.64811	93.2976	2.71434	93.2976	2.72676		93.2976	0.72418	93.2976	0.59804	93.2976	0.65192	93.2976	0.62513
93.3977	1.53393	93.3977	1.43589	93.3976	2.86574	93.3976	2.72938		93.3976	0.7231	93.3976	0.44494	93.3976	0.64254	93.3976	0.54343
93.4977	1.52778	93.4977	1.4049	93.4976	2.66213	93.4976	2.73463		93.4976	0.70061	93.4976	0.45679	93.4976	0.63747	93.4976	0.33252
93.5977	1.52155	93.5977	1.19945	93.5976	2.63213	93.5976	2.73278		93.5976	0.67903	93.5976	0.44106	93.5976	0.63304	93.5976	0.42443
93.6977	1.52231	93.6977	1.48732	93.6976	2.69647	93.6976	2.73739		93.6976	0.65834	93.6976	0.47777	93.6976	0.62934	93.6976	0.7373
93.7977	1.53042	93.7977	1.23997	93.7976	2.60302	93.7976	2.73626		93.7976	0.64528	93.7976	0.48714	93.7976	0.61468	93.7976	0.84657
93.8977	1.52934	93.8977	1.71294	93.8976	2.69582	93.8976	2.73559		93.8976	0.63393	93.8976	0.3957	93.8976	0.60679	93.8976	0.60992
93.9977	1.53391	93.9977	1.47873	93.9976	2.5832	93.9976	2.74272		93.9976	0.62163	93.9976	0.42165	93.9976	0.60996	93.9976	0.68432
94.0977	1.52122	94.0977	1.73378	94.0976	2.60864	94.0976	2.73836		94.0976	0.6094	94.0976	0.42169	94.0976	0.609	94.0976	0.62632
94.1977	1.52189	94.1977	1.50477	94.1976	2.76059	94.1976	2.73831		94.1976	0.60007	94.1976	0.72772	94.1976	0.61	94.1976	0.41576
94.2976	1.51566	94.2976	1.40898	94.2976	2.63744	94.2976	2.73459		94.2976	0.59137	94.2976	0.83462	94.2976	0.60575	94.2976	0.67676
94.3976	1.51508	94.3976	1.69399	94.3976	2.75031	94.3976	2.73462		94.3976	0.59568	94.3976	0.73351	94.3976	0.60949	94.3976	0.69768
94.4976	1.51213	94.4976	1.74328	94.4976	2.67909	94.4976	2.72728		94.4976	0.58924	94.4976	0.68759	94.4976	0.61487	94.4976	0.7013
94.5976	1.51045	94.5976	1.57626	94.5976	2.70292	94.5976	2.7195		94.5976	0.59146	94.5976	0.753	94.5976	0.6146	94.5976	0.77529
94.6976	1.51964	94.6976	1.27518	94.6976	2.77679	94.6976	2.7162		94.6976	0.58769	94.6976	0.85965	94.6976	0.61522	94.6976	0.48268
94.7976	1.53425	94.7976	1.44395	94.7976	2.67254	94.7976	2.72019		94.7976	0.57942	94.7976	0.85288	94.7976	0.6245	94.7976	0.61339
94.8976	1.56065	94.8976	1.55511	94.8976	2.80703	94.8976	2.7214		94.8976	0.56467	94.8976	0.67603	94.8976	0.62959	94.8976	0.59004
94.9976	1.56125	94.9976	1.64153	94.9976	2.76324	94.9976	2.72505		94.9976	0.55979	94.9976	0.56386	94.9976	0.62719	94.9976	0.61895
95.0976	1.57111	95.0976	1.49586	95.0976	2.86748	95.0976	2.73637		95.0976	0.5592	95.0976	0.59849	95.0976	0.63967	95.0976	0.60519
95.1976	1.55845	95.1976	1.48174	95.1976	2.90247	95.1976	2.7468		95.1976	0.56309	95.1976	0.47076	95.1976	0.64531	95.1976	0.44647
95.2976	1.56081	95.2976	1.51232	95.2976	2.74637	95.2976	2.75332		95.2976	0.57	95.2976	0.43628	95.2976	0.64973	95.2976	0.37338
95.3976	1.54801	95.3976	1.67211	95.3976	2.82243	95.3976	2.75868		95.3976	0.57979	95.3976	0.67744	95.3976	0.65854	95.3976	0.19952
95.4976	1.54871	95.4976	1.54633	95.4976	2.84212	95.4976	2.75172		95.4976	0.58761	95.4976	0.54939	95.4976	0.6646	95.4976	0.3502
95.5976	1.54004	95.5976	1.43121	95.5976	2.78556	95.5976	2.76268		95.5976	0.59906	95.5976	0.73169	95.5976	0.67706	95.5976	0.38233
95.6976	1.54284	95.6976	1.47944	95.6976	2.60424	95.6976	2.76586		95.6976	0.60124	95.6976	0.70511	95.6976	0.68285	95.6976	0.41061
95.7976	1.54086	95.7976	1.6062	95.7976	2.51973	95.7976	2.76756		95.7976	0.60235	95.7976	0.5929	95.7976	0.69946	95.7976	0.52897
95.8976	1.53936	95.8976	1.66571	95.8976	2.78314	95.8976	2.77573		95.8976	0.59759	95.8976	0.76839	95.8976	0.70174	95.8976	0.52084
95.9976	1.54305	95.9976	1.7701	95.9976	2.76198	95.9976	2.77518		95.9975	0.59639	95.9976	0.74406	95.9976	0.71022	95.9975	0.94252
96.0976	1.54049	96.0976	1.85935	96.0976	2.6624	96.0976	2.78099		96.0975	0.58892	96.0976	0.77898	96.0976	0.71635	96.0975	0.76113
96.1976	1.53454	96.1976	1.50238	96.1976	2.78768	96.1976	2.78552		96.1975	0.57425	96.1976	0.74243	96.1976	0.71916	96.1975	0.7706
96.2976	1.52659	96.2976	1.48651	96.2976	2.88609	96.2976	2.78706		96.2975	0.58365	96.2976	0.98142	96.2976	0.72849	96.2975	0.67971
96.3976	1.52384	96.3976	1.3965	96.3976	2.9565	96.3976	2.78712		96.3975	0.58941	96.3976	0.68236	96.3976	0.74597	96.3975	0.7019
96.4976	1.52603	96.4976	1.53767	96.4976	2.74618	96.4976	2.7829		96.4975	0.59478	96.4976	0.70913	96.4976	0.75864	96.4975	0.93119
96.5976	1.53205	96.5976	1.41364	96.5976	2.74268	96.5976	2.78171		96.5975	0.59692	96.5976	0.85411	96.5976	0.76883	96.5975	0.66603
96.6976	1.52911	96.6976	1.52232	96.6976	2.58657	96.6976	2.78192		96.6975	0.60519	96.6975	0.71835	96.6975	0.76277	96.6975	0.72019
96.7976	1.5276	96.7976	1.19222	96.7975	2.91151	96.7975	2.77584		96.7975	0.60375	96.7975	0.79782	96.7975	0.77571	96.7975	0.75519
96.8976	1.53978	96.8976	1.76405	96.8975	2.82988	96.8975	2.78012		96.8975	0.61049	96.8975	0.66317	96.8975	0.79196	96.8975	0.42187
96.9976	1.53452	96.9976	1.69385	96.9975	2.72139	96.9975	2.78107		96.9975	0.61495	96.9975	0.73922	96.9975	0.80966	96.9975	0.68504
97.0976	1.53866	97.0976	1.53871	97.0975	2.90739	97.0975	2.79538		97.0975	0.62131	97.0975	0.85406	97.0975	0.82239	97.0975	0.53388
97.1976	1.53674	97.1976	1.36749	97.1975	2.76292	97.1975	2.80089		97.1975	0.63495	97.1975	0.90536	97.1975	0.84384	97.1975	0.51436
97.2976	1.52257	97.2976	1.37981	97.2975	2.81791	97.2975	2.80282		97.2975	0.64599	97.2975	0.70728	97.2975	0.86489	97.2975	0.52827
97.3976	1.4943	97.3976	1.40641	97.3975	2.92019	97.3975	2.80754		97.3975	0.65624	97.3975	0.68859	97.3975	0.88675	97.3975	0.83916
97.4976	1.48598	97.4976	1.44286	97.4975	2.80178	97.4975	2.80114		97.4975	0.66084	97.4975	0.99452	97.4975	0.91607	97.4975	0.83454
97.5976	1.48922	97.5976	1.42693	97.5975	2.86896	97.5975	2.79078		97.5975	0.66854	97.5975	0.75239	97.5975	0.93502	97.5975	0.57195
97.6976	1.49572	97.6976	1.53674	97.6975	2.79697	97.6975	2.78159		97.6975	0.66749	97.6975	0.74841	97.6975	0.95427	97.6975	0.59453
97.7976	1.5026	97.7976	1.66267	97.7975	2.71667	97.7975	2.77927		97.7975	0.66364	97.7975	0.85111	97.7975	0.96241	97.7975	0.33209
97.8976	1.51445	97.8976	1.59863	97.8975	2.82763	97.8975	2.78384		97.8975	0.66399	97.8975	0.96083	97.8975	0.96667	97.8975	0.41809
97.9976	1.52343	97.9976	1.50862	97.9975	2.69	97.9975	2.79623		97.9975	0.65541	97.9975	1.15602	97.9975	0.9731	97.9975	0.38497
98.0976	1.53228	98.0976	1.73564	98.0975	2.89261	98.0975	2.79625		98.0975	0.648	98.0975	1.00657	98.0975	0.97722	98.0975	0.44263
98.1975	1.52916	98.1975	1.34809	98.1975	2.62792	98.1975	2.79034		98.1975	0.63706	98.1975	1.1181	98.1975	0.98655	98.1975	0.81079
98.2975	1.52384	98.2975	1.70954	98.2975	2.87753	98.2975	2.79088		98.2975	0.62879	98.2975	0.99128	98.2975	0.99554	98.2975	0.70955
98.3975	1.51358	98.3975	1.6178	98.3975	2.92098	98.3975	2.78424		98.3975	0.62987	98.3975	1.353	98.3975	0.99884	98.3975	0.85732
98.4975	1.52185	98.4975	1.41584	98.4975	2.81014	98.4975	2.78734		98.4975	0.63938	98.4975	1.03976	98.4975	1.00759	98.4975	0.68564
98.5975	1.52415	98.5975	1.15269	98.5975	2.78036	98.5975	2.78841		98.5975	0.65072	98.5975	1.14289	98.5975	1.01237	98.5975	0.66913
98.6975	1.5363	98.6975	1.29423	98.6975	2.62773	98.6975	2.77718		98.6975	0.65926	98.6975	1.26711	98.6975	1.01853	98.6975	1.00425
98.7975	1.5429	98.7975	1.56743	98.7975	2.62716	98.7975	2.78089		98.7975	0.66857	98.7975	1.10271	98.7975	1.02199	98.7975	0.52216
98.8975	1.5563	98.8975	1.55921	98.8975	2.72659	98.8975	2.77883		98.8975	0.67352	98.8975	0.81077	98.8975	1.02574	98.8975	0.79751
98.9975	1.54903	98.9975	1.70959	98.9975	2.68821	98.9975	2.77426		98.9975	0.6777	98.9975	0.81869	98.9975	1.02159	98.9975	0.61355
99.0975	1.53403	99.0975	1.70999	99.0975	2.857	99.0975	2.77998		99.0975	0.69108	99.0975	0.8606	99.0975	1.01682	99.0975	0.82354
99.1975	1.52458	99.1975	1.74668	99.1975	2.89642	99.1975	2.77572		99.1975	0.69356	99.1975	1.39806	99.1975	1.0213	99.1975	0.58164
99.2975	1.53063	99.2975	1.41346	99.2975	2.91191	99.2975	2.78292		99.2975	0.69857	99.2975	1.09322	99.2975	1.01883	99.2975	0.68397
99.3975	1.52207	99.3975	1.68609	99.3975	2.68208	99.3975	2.77778		99.3975	0.70852	99.3975	1.1327	99.3975	1.02111	99.3975	0.66311
99.4975	1.52999	99.4975	1.56094	99.4975	2.73509	99.4975	2.78807		99.4975	0.70979	99.4975	1.01745	99.4975	1.01978	99.4975	0.79466
99.5975	1.51677	99.5975	1.28222	99.5975	2.74128	99.5975	2.78547		99.5975	0.72282	99.5975	1.16103	99.5975	1.01396	99.5975	0.78043
99.6975	1.51667	99.6975	1.57423	99.6975	2.84042	99.6975	2.77843		99.6975	0.72647	99.6975	0.94379	99.6975	1.0035	99.6975	0.64718
99.7975	1.52928	99.7975	1.43718	99.7975	2.84467	99.7975	2.76878		99.7975	0.73263	99.7975	1.08426	99.7975	1.00517	99.7975	0.42637
99.8975	1.54602	99.8975	1.71032	99.8975	2.63939	99.8975	2.7672		99.8975	0.732	99.8975	1.09324	99.8975	0.9969	99.8975	0.54279
99.9975	1.56116	99.9975	1.60781	99.9975	2.89447	99.9975	2.77752		99.9974	0.73793	99.9975	0.64373	99.9975	0.99473	99.9974	0.70755
100.097	1.5652	100.097	1.76192	100.097	2.81753	100.097	2.78583		100.097	0.74391	100.097	0.80671	100.097	1.00114	100.097	0.63744
100.198	1.56499	100.198	1.35504	100.198	2.68261	100.198	2.78712		100.197	0.73921	100.198	0.75697	100.198	0.99507	100.197	0.95131
100.297	1.56208	100.297	1.28769	100.297	2.85985	100.297	2.78621		100.297	0.74417	100.297	0.93286	100.297	0.99033	100.297	0.92751
100.397	1.55775	100.397	1.36218	100.397	2.72107	100.397	2.78457		100.397	0.73363	100.397	0.9581	100.397	0.98211	100.397	0.70091
100.498	1.55027	100.498	1.65998	100.498	2.87007	100.498	2.77717		100.497	0.71716	100.498	1.08473	100.498	0.97796	100.497	0.77747
100.597	1.5503	100.597	1.52158	100.597	2.76411	100.597	2.75993		100.597	0.70607	100.597	1.00651	100.597	0.98279	100.597	0.84364
100.698	1.53124	100.698	1.54622	100.698	2.88501	100.698	2.76387		100.697	0.694	100.697	0.97532	100.697	0.99062	100.697	0.98469
100.797	1.52719	100.797	1.37895	100.797	2.81255	100.797	2.76073		100.797	0.69196	100.797	0.9289	100.797	1.00268	100.797	0.92068
100.897	1.54566	100.897	1.61524	100.897	2.74504	100.897	2.76223		100.897	0.68201	100.897	0.96086	100.897	1.00967	100.897	0.70397
100.998	1.55025	100.998	1.73115	100.997	2.56885	100.997	2.74272		100.997	0.68557	100.997	0.9047	100.997	1.01731	100.997	0.34411
101.097	1.55334	101.097	1.57119	101.097	2.74085	101.097	2.73407		101.097	0.68601	101.097	0.98385	101.097	1.01457	101.097	0.67721
101.198	1.54208	101.198	1.67283	101.197	2.88569	101.197	2.73103		101.197	0.67662	101.197	0.94405	101.197	1.02823	101.197	0.61659
101.297	1.54589	101.297	1.66821	101.297	2.83491	101.297	2.72495		101.297	0.68492	101.297	0.96751	101.297	1.05211	101.297	0.60243
101.397	1.54189	101.397	1.55404	101.397	2.75881	101.397	2.7161		101.397	0.67764	101.397	1.20979	101.397	1.06821	101.397	0.65932
101.498	1.54686	101.498	1.6369	101.497	2.66548	101.497	2.71545		101.497	0.6719	101.497	1.20697	101.497	1.07323	101.497	0.712
101.597	1.55177	101.597	1.60173	101.597	2.81609	101.597	2.70587		101.597	0.66511	101.597	1.25735	101.597	1.09276	101.597	0.65824
101.698	1.55886	101.698	1.55971	101.697	2.71135	101.697	2.70969		101.697	0.6722	101.697	1.09338	101.697	1.10358	101.697	0.79765
101.797	1.54228	101.797	1.41409	101.797	2.48095	101.797	2.70575		101.797	0.66589	101.797	1.18975	101.797	1.13205	101.797	0.79355
101.897	1.54073	101.897	1.20965	101.897	2.78055	101.897	2.7022		101.897	0.65979	101.897	1.09569	101.897	1.16159	101.897	0.68571
101.998	1.53363	101.998	1.45967	101.997	2.65665	101.997	2.6944		101.997	0.6555	101.997	1.05014	101.997	1.19303	101.997	0.62575
102.097	1.55161	102.097	1.74387	102.097	2.77881	102.097	2.69248		102.097	0.65338	102.097	1.25117	102.097	1.21541	102.097	0.43744
102.197	1.55372	102.197	1.68914	102.197	2.35253	102.197	2.69454		102.197	0.65297	102.197	1.56044	102.197	1.24473	102.197	0.55664
102.297	1.54532	102.297	1.51429	102.297	2.6286	102.297	2.70059		102.297	0.64795	102.297	1.24958	102.297	1.2691	102.297	0.38237
102.397	1.54658	102.397	1.42881	102.397	2.56332	102.397	2.7031		102.397	0.64103	102.397	1.40394	102.397	1.30894	102.397	0.55751
102.497	1.5415	102.497	1.70313	102.497	2.74256	102.497	2.69963		102.497	0.63286	102.497	1.15925	102.497	1.34066	102.497	0.63342
102.597	1.54356	102.597	1.66203	102.597	2.59609	102.597	2.69208		102.597	0.62329	102.597	1.15493	102.597	1.35328	102.597	0.65516
102.697	1.54559	102.697	1.47915	102.697	2.66657	102.697	2.69425		102.697	0.6223	102.697	1.33923	102.697	1.36746	102.697	0.77145
102.797	1.5303	102.797	1.41056	102.797	2.62032	102.797	2.69766		102.797	0.63603	102.797	1.27669	102.797	1.38617	102.797	0.43741
102.897	1.52858	102.897	1.53938	102.897	2.81644	102.897	2.69858		102.897	0.64056	102.897	1.50602	102.897	1.41744	102.897	0.6352
102.997	1.53238	102.997	1.2454	102.997	2.77169	102.997	2.69886		102.997	0.64117	102.997	1.52628	102.997	1.44994	102.997	0.88063
103.097	1.5347	103.097	1.483	103.097	2.67537	103.097	2.70913		103.097	0.64007	103.097	1.49025	103.097	1.48259	103.097	0.62523
103.197	1.53855	103.197	1.36848	103.197	2.69003	103.197	2.71231		103.197	0.64621	103.197	1.29071	103.197	1.51177	103.197	0.65381
103.297	1.54124	103.297	1.82854	103.297	2.76434	103.297	2.72068		103.297	0.65351	103.297	1.28442	103.297	1.54134	103.297	0.66374
103.397	1.53678	103.397	1.668	103.397	2.79674	103.397	2.72093		103.397	0.66368	103.397	1.35886	103.397	1.56045	103.397	0.85947
103.497	1.53373	103.497	1.52116	103.497	2.71996	103.497	2.72971		103.497	0.66233	103.497	1.79853	103.497	1.58179	103.497	0.57335
103.597	1.5338	103.597	1.60273	103.597	2.80374	103.597	2.72442		103.597	0.65027	103.597	2.00051	103.597	1.59584	103.597	0.49541
103.697	1.53742	103.697	1.54585	103.697	2.79873	103.697	2.72911		103.697	0.65181	103.697	1.67213	103.697	1.60431	103.697	0.80501
103.797	1.52278	103.797	1.71959	103.797	2.64634	103.797	2.72429		103.797	0.66294	103.797	1.54763	103.797	1.61333	103.797	0.57207
103.897	1.51294	103.897	1.60497	103.897	2.81301	103.897	2.73271		103.897	0.66646	103.897	1.7451	103.897	1.62444	103.897	0.61989
103.997	1.5222	103.997	1.25455	103.997	2.75076	103.997	2.74267		103.997	0.65868	103.997	1.9136	103.997	1.64599	103.997	0.85144
104.097	1.53231	104.097	1.55876	104.097	2.83892	104.097	2.75358		104.097	0.66355	104.097	1.44965	104.097	1.66691	104.097	0.7307
104.197	1.52993	104.197	1.6547	104.197	2.7185	104.197	2.75263		104.197	0.66886	104.197	1.79453	104.197	1.68193	104.197	0.46201
104.297	1.54546	104.297	1.47205	104.297	2.73775	104.297	2.75136		104.297	0.67956	104.297	1.82918	104.297	1.69413	104.297	0.6575
104.397	1.54245	104.397	1.30582	104.397	2.86001	104.397	2.74861		104.397	0.68053	104.397	1.58091	104.397	1.70811	104.397	0.75024
104.497	1.54119	104.497	1.52711	104.497	2.86585	104.497	2.74724		104.497	0.68165	104.497	1.59739	104.497	1.70589	104.497	0.67549
104.597	1.5337	104.597	1.63237	104.597	2.78516	104.597	2.74636		104.597	0.68064	104.597	1.84429	104.597	1.70986	104.597	0.75095
104.697	1.52462	104.697	1.61283	104.697	2.57192	104.697	2.74255		104.697	0.67006	104.697	1.82785	104.697	1.72537	104.697	0.71177
104.797	1.52613	104.797	1.51595	104.797	2.49632	104.797	2.74386		104.797	0.67143	104.797	1.83968	104.797	1.74542	104.797	0.75439
104.897	1.52193	104.897	1.51929	104.897	2.68055	104.897	2.73814		104.897	0.65359	104.897	1.46908	104.897	1.75571	104.897	0.568
104.997	1.52197	104.997	1.33729	104.997	2.62207	104.997	2.735		104.997	0.64343	104.997	1.77014	104.997	1.7702	104.997	0.67819
105.097	1.51875	105.097	1.41603	105.097	2.80669	105.097	2.7371		105.097	0.64015	105.097	1.98708	105.097	1.76835	105.097	0.90015
105.197	1.52486	105.197	1.71067	105.197	2.91558	105.197	2.73747		105.197	0.64182	105.197	2.11185	105.197	1.77181	105.197	0.54489
105.297	1.54152	105.297	1.66335	105.297	2.89288	105.297	2.73978		105.297	0.63975	105.297	1.91815	105.297	1.77702	105.297	0.33388
105.397	1.54191	105.397	1.47976	105.397	2.79286	105.397	2.73438		105.397	0.63082	105.397	1.63413	105.397	1.78187	105.397	0.63829
105.497	1.53396	105.497	1.63361	105.497	2.73991	105.497	2.73694		105.497	0.62576	105.497	1.56318	105.497	1.79772	105.497	0.5609
105.597	1.54002	105.597	1.40787	105.597	2.60662	105.597	2.7376		105.597	0.62743	105.597	1.64081	105.597	1.8094	105.597	0.70434
105.697	1.5561	105.697	1.33697	105.697	2.65577	105.697	2.72819		105.697	0.61601	105.697	1.64486	105.697	1.81939	105.697	0.54761
105.797	1.55254	105.797	1.64128	105.797	2.74244	105.797	2.72711		105.797	0.61625	105.797	1.53953	105.797	1.81477	105.797	0.69319
105.897	1.54534	105.897	1.44081	105.897	2.70128	105.897	2.72464		105.897	0.61182	105.897	1.78881	105.897	1.80607	105.897	0.58974
105.997	1.53117	105.997	1.55892	105.997	2.75285	105.997	2.72895		105.997	0.61858	105.997	1.69335	105.997	1.80744	105.997	0.80745
106.097	1.52307	106.097	1.49778	106.097	2.66065	106.097	2.73839		106.097	0.61933	106.097	1.82858	106.097	1.81652	106.097	0.81931
106.197	1.51859	106.197	1.54686	106.197	2.72033	106.197	2.7442		106.197	0.61706	106.197	2.07327	106.197	1.84203	106.197	0.68267
106.297	1.52357	106.297	1.6392	106.297	2.69889	106.297	2.74435		106.297	0.62388	106.297	2.0041	106.297	1.86515	106.297	0.25988
106.397	1.5298	106.397	1.75761	106.397	2.82218	106.397	2.74247		106.397	0.62094	106.397	1.92127	106.397	1.88643	106.397	0.43743
106.497	1.52644	106.497	1.67112	106.497	2.80851	106.497	2.73719		106.497	0.61745	106.497	1.77067	106.497	1.90522	106.497	0.87705
106.597	1.52469	106.597	1.56846	106.597	2.70383	106.597	2.72929		106.597	0.617	106.597	1.7521	106.597	1.92722	106.597	0.51805
106.697	1.52356	106.697	1.45585	106.697	2.78251	106.697	2.71888		106.697	0.61586	106.697	1.98707	106.697	1.94027	106.697	0.42341
106.797	1.52598	106.797	1.62374	106.797	2.75423	106.797	2.71874		106.797	0.60846	106.797	1.901	106.797	1.9632	106.797	0.34759
106.897	1.54186	106.897	1.70766	106.897	2.62484	106.897	2.72311		106.897	0.6045	106.897	1.89816	106.897	1.98895	106.897	0.6825
106.997	1.54882	106.997	1.43827	106.997	2.8388	106.997	2.73052		106.997	0.5999	106.997	2.35299	106.997	2.00777	106.997	0.59283
107.097	1.54925	107.097	1.45229	107.097	2.7235	107.097	2.72582		107.097	0.59559	107.097	2.09342	107.097	2.02458	107.097	0.60489
107.197	1.54394	107.197	1.25871	107.197	2.67955	107.197	2.72989		107.197	0.59933	107.197	1.85861	107.197	2.04608	107.197	0.73009
107.297	1.53864	107.297	1.31342	107.297	2.73248	107.297	2.73215		107.297	0.59708	107.297	2.00506	107.297	2.06856	107.297	0.40549
107.397	1.53181	107.397	1.40709	107.397	2.82568	107.397	2.73548		107.397	0.59682	107.397	2.02951	107.397	2.09577	107.397	0.84975
107.497	1.52438	107.497	1.46186	107.497	2.62586	107.497	2.73554		107.497	0.58712	107.497	2.02665	107.497	2.10662	107.497	0.76492
107.597	1.50356	107.597	1.57193	107.597	2.75966	107.597	2.73842		107.597	0.58648	107.597	2.33703	107.597	2.12699	107.597	0.60703
107.697	1.46525	107.697	1.62666	107.697	2.78362	107.697	2.73184		107.697	0.60101	107.697	2.13197	107.697	2.15221	107.697	0.43801
107.797	1.4452	107.797	1.61951	107.797	2.6953	107.797	2.72678		107.797	0.59846	107.797	2.23536	107.797	2.17724	107.797	0.68006
107.897	1.42897	107.897	1.4516	107.897	2.53259	107.897	2.72384		107.897	0.58429	107.897	2.17301	107.897	2.20204	107.897	0.56991
107.997	1.424	107.997	1.69391	107.997	2.73651	107.997	2.71874		107.997	0.57802	107.997	2.00465	107.997	2.21581	107.997	0.60685
108.097	1.41854	108.097	1.80489	108.097	2.71581	108.097	2.72131		108.097	0.56564	108.097	2.16018	108.097	2.23085	108.097	0.64512
108.197	1.41811	108.197	1.51107	108.197	2.841	108.197	2.72722		108.197	0.55826	108.197	2.18669	108.197	2.24235	108.197	0.88189
108.297	1.42636	108.297	1.65212	108.297	2.625	108.297	2.72058		108.297	0.54616	108.297	2.49161	108.297	2.25837	108.297	0.52863
108.397	1.42987	108.397	1.30798	108.397	2.80307	108.397	2.72256		108.397	0.54112	108.397	2.64875	108.397	2.26449	108.397	0.69632
108.497	1.43886	108.497	1.42642	108.497	2.80932	108.497	2.72758		108.497	0.53459	108.497	2.39437	108.497	2.27779	108.497	0.53311
108.597	1.4445	108.597	1.32695	108.597	2.74381	108.597	2.73088		108.597	0.54025	108.597	2.62481	108.597	2.29113	108.597	0.43933
108.697	1.45044	108.697	1.36123	108.697	2.72203	108.697	2.72482		108.697	0.55072	108.697	2.37703	108.697	2.29929	108.697	0.40479
108.797	1.44592	108.797	1.11861	108.797	2.77089	108.797	2.72299		108.797	0.5536	108.797	2.17743	108.797	2.32978	108.797	0.36406
108.897	1.44219	108.897	0.79985	108.897	2.65766	108.897	2.72086		108.897	0.52891	108.897	2.0862	108.897	2.35308	108.897	0.4327
108.997	1.43839	108.997	1.16997	108.997	2.68188	108.997	2.71563		108.997	0.51759	108.997	2.36024	108.997	2.37043	108.997	0.46282
109.097	1.43344	109.097	1.16269	109.097	2.63033	109.097	2.71643		109.097	0.51569	109.097	2.48187	109.097	2.38916	109.097	0.60001
109.197	1.43941	109.197	1.33167	109.197	2.65497	109.197	2.71795		109.197	0.50907	109.197	2.34833	109.197	2.40003	109.197	0.53042
109.297	1.43644	109.297	1.48721	109.297	2.81863	109.297	2.71641		109.297	0.50216	109.297	2.35483	109.297	2.41775	109.297	0.45085
109.397	1.43277	109.397	1.69696	109.397	2.77258	109.397	2.71212		109.397	0.49702	109.397	2.32074	109.397	2.43228	109.397	0.49592
109.497	1.43836	109.497	1.6445	109.497	2.67289	109.497	2.70887		109.497	0.49748	109.497	2.30387	109.497	2.44574	109.497	0.6229
109.597	1.42992	109.597	1.53985	109.597	2.77298	109.597	2.71404		109.597	0.50162	109.597	2.36105	109.597	2.47061	109.597	0.5599
109.697	1.43603	109.697	1.4835	109.697	2.80503	109.697	2.71167		109.697	0.50959	109.697	2.4568	109.697	2.48819	109.697	0.35929
109.797	1.426	109.797	1.45446	109.797	2.81495	109.797	2.71134		109.797	0.51463	109.797	2.43998	109.797	2.49421	109.797	0.52272
109.897	1.43605	109.897	1.55567	109.897	2.67423	109.897	2.70877		109.897	0.51323	109.897	2.30475	109.897	2.50331	109.897	0.51494
109.997	1.44348	109.997	1.34887	109.997	2.58005	109.997	2.71246		109.997	0.52659	109.997	2.46514	109.997	2.51314	109.997	0.66638
110.097	1.45717	110.097	1.47872	110.097	2.70627	110.097	2.7172		110.097	0.53982	110.097	2.41682	110.097	2.52359	110.097	0.47663
110.197	1.48088	110.197	1.53145	110.197	2.65288	110.197	2.71169		110.197	0.54652	110.197	2.4912	110.197	2.54021	110.197	0.17739
110.297	1.49221	110.297	1.49588	110.297	2.71541	110.297	2.71457		110.297	0.55428	110.297	2.70151	110.297	2.54171	110.297	0.3758
110.397	1.5044	110.397	1.60081	110.397	2.57061	110.397	2.70803		110.397	0.55811	110.397	2.59337	110.397	2.54879	110.397	0.51296
110.497	1.51142	110.497	1.6198	110.497	2.69805	110.497	2.71143		110.497	0.56221	110.497	2.70944	110.497	2.56	110.497	0.52601
110.597	1.52136	110.597	1.71299	110.597	2.60852	110.597	2.70804		110.597	0.57688	110.597	2.57733	110.597	2.57117	110.597	0.67072
110.697	1.51543	110.697	1.65096	110.697	2.75974	110.697	2.70994		110.697	0.58552	110.697	2.75424	110.697	2.57868	110.697	0.68054
110.797	1.5165	110.797	1.4409	110.797	2.75433	110.797	2.7143		110.797	0.60872	110.797	2.58471	110.797	2.58462	110.797	0.72387
110.897	1.52032	110.897	1.46091	110.897	2.74374	110.897	2.71262		110.897	0.61943	110.897	2.7797	110.897	2.6003	110.897	0.66625
110.997	1.52803	110.997	1.1755	110.997	2.80111	110.997	2.70806		110.997	0.62896	110.997	2.77345	110.997	2.6251	110.997	0.64583
111.097	1.53393	111.097	1.5783	111.097	2.67957	111.097	2.70621		111.097	0.63149	111.097	2.66056	111.097	2.63731	111.097	0.47579
111.197	1.53017	111.197	1.54692	111.197	2.81425	111.197	2.71202		111.197	0.63082	111.197	2.97049	111.197	2.66254	111.197	0.34493
111.297	1.52924	111.297	1.46084	111.297	2.88927	111.297	2.72209		111.297	0.63822	111.297	2.46794	111.297	2.67823	111.297	0.47781
111.397	1.52774	111.397	1.39258	111.397	2.52008	111.397	2.71673		111.397	0.64499	111.397	2.63258	111.397	2.68091	111.397	1.01257
111.497	1.52794	111.497	1.45341	111.497	2.75375	111.497	2.72226		111.497	0.64425	111.497	2.74906	111.497	2.68314	111.497	0.75948
111.597	1.52149	111.597	1.46745	111.597	2.4669	111.597	2.72404		111.597	0.64044	111.597	2.50816	111.597	2.69115	111.597	0.95426
111.697	1.52391	111.697	1.50696	111.697	2.73988	111.697	2.73244		111.697	0.64633	111.697	2.68382	111.697	2.70383	111.697	0.84507
111.797	1.52282	111.797	1.73589	111.797	2.73395	111.797	2.72129		111.797	0.64636	111.797	2.64192	111.797	2.70273	111.797	0.78711
111.897	1.51047	111.897	1.5486	111.897	2.82006	111.897	2.72338		111.897	0.63829	111.897	2.62257	111.897	2.70417	111.897	0.63799
111.997	1.48546	111.997	1.67116	111.997	2.78191	111.997	2.72161		111.997	0.63958	111.997	2.59574	111.997	2.70629	111.997	0.79385
112.097	1.4639	112.097	1.63542	112.097	2.73091	112.097	2.71488		112.097	0.64337	112.097	2.64492	112.097	2.71506	112.097	0.61087
112.197	1.46119	112.197	1.67631	112.197	2.69114	112.197	2.70833		112.197	0.64384	112.197	2.63394	112.197	2.71992	112.197	0.48629
112.297	1.47344	112.297	1.60192	112.297	2.76861	112.297	2.70335		112.297	0.6436	112.297	2.75006	112.297	2.72569	112.297	0.73058
112.397	1.47312	112.397	1.46176	112.397	2.81943	112.397	2.70379		112.397	0.64752	112.397	2.74694	112.397	2.72599	112.397	0.63846
112.497	1.47336	112.497	1.32543	112.497	2.83184	112.497	2.69747		112.497	0.65368	112.497	2.70835	112.497	2.72012	112.497	0.59436
112.597	1.49228	112.597	1.44146	112.597	2.57243	112.597	2.6934		112.597	0.66056	112.597	2.63217	112.597	2.72139	112.597	0.55416
112.697	1.49729	112.697	1.53634	112.697	2.79109	112.697	2.69941		112.697	0.66001	112.697	2.70653	112.697	2.71912	112.697	0.64016
112.797	1.50292	112.797	1.33455	112.797	2.75979	112.797	2.70514		112.797	0.64535	112.797	3.03263	112.797	2.72185	112.797	0.41154
112.897	1.49617	112.897	1.66129	112.897	2.78059	112.897	2.7147		112.897	0.63254	112.897	2.97605	112.897	2.72763	112.897	0.78452
112.997	1.49793	112.997	1.59267	112.997	2.4193	112.997	2.71687		112.997	0.62851	112.997	2.77587	112.997	2.73061	112.997	0.70399
113.097	1.48307	113.097	1.40431	113.097	2.66083	113.097	2.71887		113.097	0.6202	113.097	2.5411	113.097	2.73814	113.097	0.37303
113.197	1.46486	113.197	1.0257	113.197	2.7155	113.197	2.70683		113.197	0.60573	113.197	2.74464	113.197	2.73729	113.197	0.60518
113.297	1.46276	113.297	0.90191	113.297	2.58614	113.297	2.70993		113.297	0.59424	113.297	2.78582	113.297	2.74319	113.297	0.3649
113.397	1.46494	113.397	1.39315	113.397	2.5799	113.397	2.70454		113.397	0.58542	113.397	2.74986	113.397	2.75702	113.397	0.42556
113.497	1.46126	113.497	1.48178	113.497	2.67653	113.497	2.70483		113.497	0.57732	113.497	2.61458	113.497	2.75939	113.497	0.63353
113.597	1.46824	113.597	1.57021	113.597	2.69062	113.597	2.70405		113.597	0.58059	113.597	2.79801	113.597	2.77618	113.597	0.73859
113.697	1.47465	113.697	1.55278	113.697	2.65635	113.697	2.70259		113.697	0.57684	113.697	2.59104	113.697	2.77927	113.697	0.77172
113.797	1.49867	113.797	1.93385	113.797	2.78754	113.797	2.70044		113.797	0.56426	113.797	2.65459	113.797	2.79171	113.797	0.43726
113.897	1.49996	113.897	1.51783	113.897	2.67026	113.897	2.70944		113.897	0.55268	113.897	2.86518	113.897	2.78404	113.897	0.34242
113.997	1.49682	113.997	1.59414	113.997	2.89706	113.997	2.71091		113.997	0.56453	113.997	2.73166	113.997	2.77826	113.997	0.60921
114.097	1.5078	114.097	1.29884	114.097	2.70582	114.097	2.71167		114.097	0.57068	114.097	2.75546	114.097	2.78031	114.097	0.73352
114.197	1.50529	114.197	1.55095	114.197	2.79415	114.197	2.71118		114.197	0.57998	114.197	2.69656	114.197	2.78036	114.197	0.53999
114.297	1.50575	114.297	1.36433	114.297	2.78401	114.297	2.72044		114.297	0.58365	114.297	3.03083	114.297	2.78478	114.297	0.66769
114.397	1.51061	114.397	1.09344	114.397	2.51912	114.397	2.72089		114.397	0.58914	114.397	2.96142	114.397	2.78291	114.397	0.87856
114.497	1.52737	114.497	1.61853	114.497	2.8594	114.497	2.7186		114.497	0.58894	114.497	2.89306	114.497	2.77772	114.497	0.61027
114.597	1.55062	114.597	1.68996	114.597	2.59618	114.597	2.71719		114.597	0.59435	114.597	2.59496	114.597	2.76681	114.597	0.64999
114.697	1.55976	114.697	1.58443	114.697	2.69836	114.697	2.72428		114.697	0.58519	114.697	2.71227	114.697	2.75827	114.697	0.71263
114.797	1.5663	114.797	1.77635	114.797	2.74909	114.797	2.7237		114.797	0.58627	114.797	2.73032	114.797	2.75716	114.797	0.509
114.897	1.561	114.897	1.62198	114.897	2.78291	114.897	2.7294		114.897	0.59244	114.897	2.87366	114.897	2.75779	114.897	0.47618
114.997	1.56701	114.997	1.92598	114.997	2.77812	114.997	2.73388		114.997	0.58735	114.997	2.92256	114.997	2.75401	114.997	0.33616
115.097	1.54557	115.097	1.47377	115.097	2.79736	115.097	2.73307		115.097	0.58927	115.097	2.80792	115.097	2.75541	115.097	0.41605
115.197	1.54692	115.197	1.45765	115.197	2.82775	115.197	2.73783		115.197	0.58043	115.197	2.84683	115.197	2.75224	115.197	0.43888
115.297	1.55851	115.297	1.60924	115.297	2.77884	115.297	2.73107		115.297	0.57281	115.297	2.7089	115.297	2.74997	115.297	0.54405
115.397	1.57698	115.397	1.5984	115.397	2.76841	115.397	2.73127		115.397	0.56363	115.397	2.79433	115.397	2.75888	115.397	0.61004
115.497	1.56878	115.497	1.60426	115.497	2.65072	115.497	2.73136		115.497	0.573	115.497	2.77432	115.497	2.77041	115.497	0.39647
115.597	1.55961	115.597	1.52568	115.597	2.67203	115.597	2.72665		115.597	0.5745	115.597	2.72281	115.597	2.77818	115.597	0.507
115.697	1.56976	115.697	1.4449	115.697	2.65824	115.697	2.74153		115.697	0.56521	115.697	2.86813	115.697	2.77431	115.697	0.87532
115.797	1.55859	115.797	1.48311	115.797	2.55099	115.797	2.73308		115.797	0.56284	115.797	2.8223	115.797	2.77926	115.797	0.84539
115.897	1.55202	115.897	1.62159	115.897	2.75704	115.897	2.74039		115.897	0.56058	115.897	2.33773	115.897	2.78317	115.897	0.86227
115.997	1.54586	115.997	1.64524	115.997	2.66219	115.997	2.74382		115.997	0.55786	115.997	2.88533	115.997	2.78753	115.997	0.84144
116.097	1.53452	116.097	1.43772	116.097	2.83318	116.097	2.74152		116.097	0.56274	116.097	2.37662	116.097	2.79041	116.097	0.44771
116.197	1.54093	116.197	1.70315	116.197	2.7683	116.197	2.7319		116.197	0.56582	116.197	2.68556	116.197	2.79288	116.197	0.47398
116.297	1.51443	116.297	1.39788	116.297	2.76716	116.297	2.72962		116.297	0.57258	116.297	2.68608	116.297	2.79343	116.297	0.58481
116.397	1.51831	116.397	1.5515	116.397	2.7894	116.397	2.72414		116.397	0.56737	116.397	2.87318	116.397	2.79033	116.397	0.64138
116.497	1.51917	116.497	1.88387	116.497	2.72805	116.497	2.71734		116.497	0.55241	116.497	2.97468	116.497	2.79147	116.497	0.38416
116.597	1.51132	116.597	1.76058	116.597	2.71075	116.597	2.71443		116.597	0.54635	116.597	2.84948	116.597	2.7893	116.597	0.32785
116.697	1.50616	116.697	1.34583	116.697	2.79637	116.697	2.70871		116.697	0.54864	116.697	2.65566	116.697	2.78699	116.697	0.42036
116.797	1.49196	116.797	1.13531	116.797	2.66618	116.797	2.70923		116.797	0.54658	116.797	2.63405	116.797	2.7804	116.797	0.53993
116.897	1.48143	116.897	1.34716	116.897	2.89129	116.897	2.70916		116.897	0.53898	116.897	2.78121	116.897	2.79125	116.897	0.44645
116.997	1.47312	116.997	1.33926	116.997	2.64802	116.997	2.71544		116.997	0.54038	116.997	2.86704	116.997	2.80209	116.997	0.49449
117.097	1.4638	117.097	1.52559	117.097	2.77894	117.097	2.72248		117.097	0.54294	117.097	3.04515	117.097	2.80985	117.097	0.46862
117.197	1.45593	117.197	1.43057	117.197	2.78419	117.197	2.72294		117.197	0.55122	117.197	3.04144	117.197	2.80827	117.197	0.81894
117.297	1.45474	117.297	1.4929	117.297	2.69152	117.297	2.72676		117.297	0.56102	117.297	2.78137	117.297	2.80829	117.297	0.34336
117.397	1.46549	117.397	1.78209	117.397	2.54243	117.397	2.72124		117.397	0.56543	117.397	2.82893	117.397	2.80298	117.397	0.3808
117.497	1.46507	117.497	1.26339	117.497	2.72125	117.497	2.72076		117.497	0.56827	117.497	2.99752	117.497	2.80809	117.497	0.68755
117.597	1.48026	117.597	1.57079	117.597	2.66036	117.597	2.72112		117.597	0.56205	117.597	2.79664	117.597	2.81787	117.597	0.41234
117.697	1.4851	117.697	1.47926	117.697	2.65775	117.697	2.71603		117.697	0.55999	117.697	2.86307	117.697	2.83497	117.697	0.74156
117.797	1.47244	117.797	1.41288	117.797	2.70591	117.797	2.70898		117.797	0.55936	117.797	2.90374	117.797	2.84716	117.797	0.83536
117.897	1.44573	117.897	1.46955	117.897	2.62546	117.897	2.69958		117.897	0.55996	117.897	2.88782	117.897	2.84877	117.897	0.68808
117.997	1.45008	117.997	1.24909	117.997	2.66376	117.997	2.68507		117.997	0.56614	117.997	2.79572	117.997	2.84726	117.997	0.43443
118.097	1.4744	118.097	1.26249	118.097	2.67015	118.097	2.68682		118.097	0.56653	118.097	2.73814	118.097	2.84993	118.097	0.64938
118.197	1.49702	118.197	1.23722	118.197	2.81543	118.197	2.67154		118.197	0.56708	118.197	2.87883	118.197	2.84455	118.197	0.69871
118.297	1.50201	118.297	1.25005	118.297	2.72699	118.297	2.67355		118.297	0.56688	118.297	2.76121	118.297	2.84859	118.297	0.70465
118.397	1.51171	118.397	1.42491	118.397	2.76845	118.397	2.66955		118.397	0.57566	118.397	2.83497	118.397	2.84628	118.397	0.44224
118.497	1.51818	118.497	1.61536	118.497	2.75761	118.497	2.66578		118.497	0.58974	118.497	2.78303	118.497	2.83218	118.497	0.45752
118.597	1.52935	118.597	1.70649	118.597	2.69524	118.597	2.66714		118.597	0.61664	118.597	2.66349	118.597	2.83952	118.597	0.3661
118.697	1.50586	118.697	1.69276	118.697	2.75626	118.697	2.67679		118.697	0.62491	118.697	2.83597	118.697	2.82957	118.697	0.52927
118.797	1.50488	118.797	1.77751	118.797	2.77624	118.797	2.67916		118.797	0.6355	118.797	2.6668	118.797	2.82555	118.797	0.45967
118.897	1.51551	118.897	1.67254	118.897	2.66211	118.897	2.67581		118.897	0.63458	118.897	2.81019	118.897	2.81999	118.897	0.52505
118.997	1.50776	118.997	1.56734	118.997	2.55178	118.997	2.67087		118.997	0.64239	118.997	2.87907	118.997	2.81517	118.997	0.739
119.097	1.50543	119.097	1.09278	119.097	2.47571	119.097	2.66516		119.097	0.63933	119.097	2.87331	119.097	2.82645	119.097	0.71598
119.197	1.51081	119.197	1.45465	119.197	2.43366	119.197	2.6638		119.197	0.62665	119.197	2.90878	119.197	2.82669	119.197	0.59196
119.297	1.53748	119.297	1.74342	119.297	2.71009	119.297	2.66219		119.297	0.61837	119.297	3.01068	119.297	2.8216	119.297	0.55869
119.397	1.54901	119.397	1.91266	119.397	2.50921	119.397	2.6604		119.397	0.61737	119.397	2.78185	119.397	2.80829	119.397	0.91236
119.497	1.55043	119.497	1.46407	119.497	2.69817	119.497	2.64596		119.497	0.60716	119.497	2.74202	119.497	2.80038	119.497	0.92357
119.597	1.55816	119.597	1.76807	119.597	2.67909	119.597	2.63743		119.597	0.60002	119.597	2.79719	119.597	2.79696	119.597	0.69361
119.697	1.55413	119.697	1.59211	119.697	2.68991	119.697	2.62948		119.697	0.59248	119.697	2.80561	119.697	2.79802	119.697	0.55839
119.797	1.55231	119.797	1.77232	119.797	2.72556	119.797	2.62847		119.797	0.60394	119.797	2.84396	119.797	2.8048	119.797	0.58916
119.897	1.54825	119.897	1.19476	119.897	2.7837	119.897	2.62939		119.897	0.60053	119.897	3.05469	119.897	2.80168	119.897	0.57649
119.997	1.54631	119.997	1.23897	119.997	2.7805	119.997	2.63391		119.997	0.59014	119.997	2.87337	119.997	2.79678	119.997	0.58047
120.097	1.53129	120.097	1.83653	120.097	2.57656	120.097	2.62926		120.097	0.60071	120.097	2.78438	120.097	2.79615	120.097	0.72845
120.197	1.52224	120.197	1.28537	120.197	2.53426	120.197	2.62853		120.197	0.5927	120.197	2.38992	120.197	2.79729	120.197	0.64622
120.297	1.52999	120.297	1.35473	120.297	2.56312	120.297	2.64008		120.297	0.59123	120.297	2.5343	120.297	2.79755	120.297	0.59411
120.397	1.55096	120.397	1.60412	120.397	2.59137	120.397	2.65651		120.397	0.59561	120.397	2.71908	120.397	2.79735	120.397	0.64255
120.497	1.56555	120.497	1.9157	120.497	2.62358	120.497	2.67188		120.497	0.58839	120.497	2.90492	120.497	2.79792	120.497	0.5119
120.597	1.56038	120.597	1.55086	120.597	2.62529	120.597	2.66807		120.597	0.58577	120.597	2.74698	120.597	2.7926	120.597	0.45549
120.697	1.53836	120.697	1.27272	120.697	2.45458	120.697	2.67718		120.697	0.58764	120.697	2.97139	120.697	2.78644	120.697	0.51
120.797	1.54762	120.797	1.44318	120.797	2.51367	120.797	2.67976		120.797	0.59288	120.797	2.81482	120.797	2.78693	120.797	0.94919
120.897	1.54346	120.897	1.32425	120.897	2.5698	120.897	2.68955		120.897	0.60284	120.897	3.0155	120.897	2.7918	120.897	0.71231
120.997	1.54118	120.997	1.56976	120.997	2.73222	120.997	2.68934		120.997	0.60284	120.997	2.91848	120.997	2.79501	120.997	0.61411
121.097	1.53181	121.097	1.60505	121.097	2.71842	121.097	2.69079		121.097	0.61026	121.097	2.69914	121.097	2.79712	121.097	0.17208
121.197	1.52161	121.197	1.64427	121.197	2.86923	121.197	2.68924		121.197	0.61713	121.197	2.72066	121.197	2.79128	121.197	0.36201
121.297	1.52217	121.297	1.40195	121.297	2.65999	121.297	2.68827		121.297	0.61725	121.297	2.75741	121.297	2.79039	121.297	0.23381
121.397	1.50487	121.397	1.44627	121.397	2.64375	121.397	2.69613		121.397	0.61697	121.397	2.77375	121.397	2.78074	121.397	0.70669
121.497	1.51595	121.497	1.76127	121.497	2.8405	121.497	2.70342		121.497	0.62527	121.497	2.93372	121.497	2.78004	121.497	0.48025
121.597	1.52808	121.597	1.61699	121.597	2.88644	121.597	2.70979		121.597	0.64502	121.597	2.48822	121.597	2.77168	121.597	0.57159
121.697	1.51696	121.697	1.81944	121.697	2.818	121.697	2.72285		121.697	0.66378	121.697	2.71522	121.697	2.77287	121.697	0.82311
121.797	1.51605	121.797	1.61411	121.797	2.6148	121.797	2.72892		121.797	0.67074	121.797	2.6672	121.797	2.77524	121.797	0.76728
121.897	1.52275	121.897	1.36226	121.897	2.7369	121.897	2.72566		121.897	0.68435	121.897	2.88514	121.897	2.77722	121.897	0.64181
121.997	1.53343	121.997	1.69547	121.997	2.76288	121.997	2.74428		121.997	0.70134	121.997	2.83764	121.997	2.77378	121.997	0.8738
122.097	1.52743	122.097	1.66399	122.097	2.92384	122.097	2.74988		122.097	0.7203	122.097	2.77023	122.097	2.76443	122.097	0.84316
122.197	1.53609	122.197	1.53511	122.197	2.68449	122.197	2.75493		122.197	0.74079	122.197	2.82075	122.197	2.7572	122.197	0.85357
122.297	1.53051	122.297	1.53806	122.297	2.76196	122.297	2.75568		122.297	0.75496	122.297	2.65454	122.297	2.76018	122.297	0.58743
122.397	1.53564	122.397	0.93977	122.397	2.74482	122.397	2.75718		122.397	0.77968	122.397	2.72978	122.397	2.75503	122.397	0.60738
122.497	1.54029	122.497	1.25307	122.497	2.75634	122.497	2.75865		122.497	0.80072	122.497	2.8348	122.497	2.75768	122.497	0.85461
122.597	1.55806	122.597	1.40407	122.597	2.77303	122.597	2.76182		122.597	0.8222	122.597	2.89237	122.597	2.75462	122.597	0.43872
122.697	1.57015	122.697	1.56231	122.697	2.71642	122.697	2.76268		122.697	0.8386	122.697	2.64506	122.697	2.75124	122.697	0.77669
122.797	1.56598	122.797	1.65801	122.797	2.72249	122.797	2.76176		122.797	0.85153	122.797	2.72606	122.797	2.73313	122.797	0.91841
122.897	1.55341	122.897	1.32613	122.897	2.91786	122.897	2.75555		122.897	0.86793	122.897	2.79277	122.897	2.72482	122.897	0.89965
122.997	1.53736	122.997	1.89283	122.997	2.77521	122.997	2.75162		122.997	0.87161	122.997	2.76952	122.997	2.71502	122.997	1.25866
123.097	1.52443	123.097	1.71845	123.097	2.54394	123.097	2.75674		123.097	0.87472	123.097	2.8955	123.097	2.71284	123.097	0.92101
123.197	1.53862	123.197	1.53976	123.197	2.92001	123.197	2.76012		123.197	0.88354	123.197	2.8803	123.197	2.70851	123.197	1.02548
123.297	1.53697	123.297	1.293	123.297	2.65357	123.297	2.76413		123.297	0.89502	123.297	2.80878	123.297	2.70797	123.297	1.03647
123.397	1.53265	123.397	1.54095	123.397	2.6962	123.397	2.75556		123.397	0.91685	123.397	2.52319	123.397	2.70394	123.397	0.95394
123.497	1.53395	123.497	1.43019	123.497	2.75099	123.497	2.75993		123.497	0.92683	123.497	2.61234	123.497	2.71467	123.497	1.07738
123.597	1.52284	123.597	1.73331	123.597	2.7558	123.597	2.76224		123.597	0.92942	123.597	2.56407	123.597	2.72617	123.597	0.85112
123.697	1.5466	123.697	1.76038	123.697	2.906	123.697	2.76226		123.697	0.92558	123.697	2.67145	123.697	2.72721	123.697	0.74431
123.797	1.55803	123.797	1.84631	123.797	2.73934	123.797	2.75871		123.797	0.92128	123.797	2.64684	123.797	2.73047	123.797	1.13456
123.897	1.56693	123.897	1.74855	123.897	2.6651	123.897	2.75755		123.897	0.90906	123.897	2.75484	123.897	2.72405	123.897	1.11809
123.997	1.56209	123.997	1.65696	123.997	2.8175	123.997	2.76235		123.997	0.90947	123.997	2.56456	123.997	2.71843	123.997	0.90382
124.097	1.55542	124.097	1.30272	124.097	2.73129	124.097	2.76762		124.097	0.90008	124.097	2.899	124.097	2.72401	124.097	0.72775
124.197	1.57142	124.197	1.41822	124.197	2.71978	124.197	2.75314		124.197	0.88765	124.197	2.58383	124.197	2.71369	124.197	0.73811
124.297	1.55973	124.297	1.29097	124.297	2.74277	124.297	2.74749		124.297	0.88115	124.297	2.56575	124.297	2.71263	124.297	1.02874
124.397	1.55244	124.397	1.71694	124.397	2.82149	124.397	2.75902		124.397	0.88573	124.397	2.69426	124.397	2.70737	124.397	0.76957
124.497	1.5616	124.497	1.65427	124.497	2.86294	124.497	2.75239		124.497	0.87907	124.497	2.66167	124.497	2.70715	124.497	1.03894
124.597	1.5603	124.597	1.55578	124.597	2.70968	124.597	2.7592		124.597	0.87757	124.597	2.82181	124.597	2.70531	124.597	1.07822
124.697	1.55247	124.697	1.56762	124.697	2.79383	124.697	2.75957		124.697	0.87511	124.697	2.82188	124.697	2.70584	124.697	0.85066
124.797	1.57227	124.797	1.26037	124.797	2.81972	124.797	2.75692		124.797	0.86244	124.797	2.47302	124.797	2.70796	124.797	0.93201
124.897	1.56176	124.897	1.53371	124.897	2.74516	124.897	2.75769		124.897	0.85094	124.897	2.77762	124.897	2.71508	124.897	0.56736
124.997	1.5479	124.997	1.53888	124.997	2.66761	124.997	2.75055		124.997	0.84103	124.997	2.76922	124.997	2.71676	124.997	0.61185
125.097	1.52317	125.097	1.62675	125.097	2.74417	125.097	2.75149		125.097	0.83039	125.097	2.83719	125.097	2.72293	125.097	0.52855
125.197	1.49555	125.197	1.44126	125.197	2.83627	125.197	2.76023		125.197	0.8124	125.197	2.79096	125.197	2.73329	125.197	0.81094
125.297	1.48936	125.297	1.49115	125.297	2.85432	125.297	2.75862		125.297	0.80926	125.297	2.88443	125.297	2.7328	125.297	0.84568
125.397	1.49571	125.397	1.72627	125.397	2.55572	125.397	2.76747		125.397	0.80445	125.397	2.64341	125.397	2.72882	125.397	0.64374
125.497	1.49711	125.497	1.60047	125.497	2.63394	125.497	2.77282		125.497	0.79468	125.497	2.85366	125.497	2.72922	125.497	1.11732
125.597	1.51788	125.597	1.53625	125.597	2.83242	125.597	2.76776		125.597	0.79667	125.597	2.80715	125.597	2.7326	125.597	1.02576
125.697	1.50794	125.697	1.7686	125.697	2.75424	125.697	2.75637		125.697	0.8032	125.697	2.74075	125.697	2.74245	125.697	0.73572
125.797	1.50483	125.797	1.26067	125.797	2.82365	125.797	2.75176		125.797	0.80708	125.797	2.86781	125.797	2.74961	125.797	0.6181
125.897	1.51481	125.897	1.34515	125.897	2.70557	125.897	2.75244		125.897	0.81356	125.897	2.88137	125.897	2.76306	125.897	0.66543
125.997	1.51815	125.997	1.92522	125.997	2.68478	125.997	2.75039		125.997	0.81593	125.997	2.61342	125.997	2.76268	125.997	0.83121
126.097	1.53878	126.097	1.47059	126.097	2.77488	126.097	2.75066		126.097	0.81595	126.097	2.49672	126.097	2.76668	126.097	0.98159
126.197	1.53365	126.197	1.41377	126.197	2.72753	126.197	2.75299		126.197	0.80799	126.197	2.61065	126.197	2.76873	126.197	0.68631
126.297	1.53423	126.297	1.22815	126.297	2.76286	126.297	2.75598		126.297	0.80142	126.297	2.51909	126.297	2.77344	126.297	0.771
126.397	1.52806	126.397	1.05792	126.397	2.88372	126.397	2.75194		126.397	0.80869	126.397	2.87915	126.397	2.77661	126.397	0.80537
126.497	1.51933	126.497	1.50235	126.497	2.77719	126.497	2.74902		126.497	0.82168	126.497	2.90681	126.497	2.7847	126.497	0.77388
126.597	1.49616	126.597	1.46145	126.597	2.95251	126.597	2.74575		126.597	0.82947	126.597	2.72604	126.597	2.78422	126.597	0.82891
126.697	1.47639	126.697	1.45327	126.697	2.85356	126.697	2.75742		126.697	0.82844	126.697	2.82435	126.697	2.79035	126.697	0.97682
126.797	1.48168	126.797	1.81015	126.797	2.61636	126.797	2.76649		126.797	0.83088	126.797	2.71728	126.797	2.79025	126.797	1.03126
126.897	1.48119	126.897	1.46834	126.897	2.53673	126.897	2.75806		126.897	0.84261	126.897	2.8075	126.897	2.78569	126.897	0.58284
126.997	1.46227	126.997	1.57668	126.997	2.74771	126.997	2.75783		126.997	0.8397	126.997	2.88201	126.997	2.77893	126.997	0.78025
127.097	1.46692	127.097	1.80516	127.097	2.72661	127.097	2.75872		127.097	0.84354	127.097	2.94746	127.097	2.77795	127.097	0.81036
127.197	1.47947	127.197	1.65114	127.197	2.7425	127.197	2.76431		127.197	0.85228	127.197	2.84129	127.197	2.78043	127.197	0.80917
127.297	1.46485	127.297	1.77619	127.297	2.82648	127.297	2.76324		127.297	0.85862	127.297	2.86993	127.297	2.77993	127.297	1.19779
127.397	1.46465	127.397	1.40535	127.397	2.80356	127.397	2.76287		127.397	0.86144	127.397	2.52379	127.397	2.76829	127.397	0.90675
127.497	1.46969	127.497	1.55354	127.497	2.74227	127.497	2.76939		127.497	0.86398	127.497	2.75314	127.497	2.76207	127.497	0.82423
127.597	1.48931	127.597	1.47244	127.597	2.64306	127.597	2.76862		127.597	0.87075	127.597	2.71205	127.597	2.7539	127.597	1.09001
127.697	1.52448	127.697	1.22298	127.697	2.76343	127.697	2.7617		127.697	0.8784	127.697	2.63865	127.697	2.75885	127.697	0.90672
127.797	1.5228	127.797	0.91192	127.797	2.77261	127.797	2.75678		127.797	0.87757	127.797	2.75847	127.797	2.76001	127.797	0.67352
127.897	1.52974	127.897	1.2319	127.897	2.84747	127.897	2.75069		127.897	0.87572	127.897	2.97284	127.897	2.75919	127.897	0.84507
127.997	1.5322	127.997	1.73292	127.997	2.86058	127.997	2.7442		127.997	0.87575	127.997	2.93562	127.997	2.74948	127.997	1.01383
128.097	1.52921	128.097	1.52383	128.097	2.62167	128.097	2.75195		128.097	0.89479	128.097	2.84699	128.097	2.75094	128.097	1.04559
128.197	1.52395	128.197	1.2956	128.197	2.74837	128.197	2.75866		128.197	0.91001	128.197	2.7845	128.197	2.75693	128.197	0.58719
128.297	1.52385	128.297	1.37697	128.297	2.84613	128.297	2.7646		128.297	0.91043	128.297	2.90809	128.297	2.75978	128.297	0.76743
128.397	1.51236	128.397	1.6588	128.397	2.84522	128.397	2.76202		128.397	0.91123	128.397	2.65006	128.397	2.76729	128.397	0.70075
128.497	1.50355	128.497	1.55976	128.497	2.658	128.497	2.76753		128.497	0.90891	128.497	2.81587	128.497	2.77664	128.497	0.76235
128.597	1.49508	128.597	1.46559	128.597	2.76562	128.597	2.75998		128.597	0.90853	128.597	2.7263	128.597	2.77499	128.597	1.00628
128.697	1.50211	128.697	1.53988	128.697	2.89048	128.697	2.75946		128.697	0.90865	128.697	2.70562	128.697	2.76721	128.697	1.11591
128.797	1.51127	128.797	1.71863	128.797	2.74365	128.797	2.75804		128.797	0.89231	128.797	2.68535	128.797	2.76188	128.797	0.99145
128.897	1.52095	128.897	1.93717	128.897	2.71067	128.897	2.7614		128.897	0.88516	128.897	2.68112	128.897	2.75484	128.897	0.95277
128.997	1.53748	128.997	1.46039	128.997	2.65418	128.997	2.76156		128.997	0.88085	128.997	2.58863	128.997	2.7531	128.997	0.80132
129.097	1.56385	129.097	1.63488	129.097	2.80037	129.097	2.75841		129.097	0.86381	129.097	2.64491	129.097	2.76016	129.097	0.78534
129.197	1.57275	129.197	1.51472	129.197	2.69135	129.197	2.7531		129.197	0.85684	129.197	2.73971	129.197	2.75502	129.197	0.90308
129.297	1.55483	129.297	1.73544	129.297	2.80995	129.297	2.74324		129.297	0.85205	129.297	2.62118	129.297	2.75341	129.297	0.77224
129.397	1.56568	129.397	1.33686	129.397	2.70461	129.397	2.74234		129.397	0.85638	129.397	2.70253	129.397	2.75433	129.397	0.73762
129.497	1.56945	129.497	1.57406	129.497	2.89623	129.497	2.73994		129.497	0.84346	129.497	2.89	129.497	2.75168	129.497	0.9896
129.597	1.57477	129.597	1.51809	129.597	2.66193	129.597	2.73607		129.597	0.83288	129.597	2.64938	129.597	2.75622	129.597	1.07931
129.697	1.5704	129.697	1.43082	129.697	2.88027	129.697	2.72937		129.697	0.83395	129.697	2.67079	129.697	2.76272	129.697	1.03491
129.797	1.56384	129.797	1.56442	129.797	2.63782	129.797	2.73746		129.797	0.82371	129.797	2.77985	129.797	2.76773	129.797	0.94
129.897	1.57108	129.897	1.58123	129.897	2.79048	129.897	2.74021		129.897	0.83039	129.897	2.79478	129.897	2.77065	129.897	1.19223
129.997	1.56702	129.997	1.78239	129.997	2.70694	129.997	2.72905		129.997	0.83058	129.997	2.90767	129.997	2.7583	129.997	0.84996
130.097	1.56308	130.097	1.7144	130.097	2.72703	130.097	2.72673		130.097	0.82313	130.097	3.00636	130.097	2.75625	130.097	0.68034
130.197	1.55064	130.197	1.63621	130.197	2.76735	130.197	2.73149		130.197	0.82724	130.197	2.6496	130.197	2.75537	130.197	0.45399
130.297	1.55097	130.297	1.57131	130.297	2.69379	130.297	2.73925		130.297	0.82953	130.297	2.72759	130.297	2.74693	130.297	0.95681
130.397	1.54465	130.397	1.45425	130.397	2.71485	130.397	2.74115		130.397	0.82698	130.397	2.91523	130.397	2.74486	130.397	1.04764
130.497	1.54033	130.497	1.28494	130.497	2.61403	130.497	2.74261		130.497	0.8262	130.497	3.01557	130.497	2.74823	130.497	0.76695
130.597	1.52691	130.597	1.79514	130.597	2.59906	130.597	2.73584		130.597	0.83142	130.597	2.87862	130.597	2.75403	130.597	0.5593
130.697	1.5321	130.697	1.38989	130.697	2.68847	130.697	2.73854		130.697	0.84491	130.697	2.69393	130.697	2.75824	130.697	0.58406
130.797	1.54136	130.797	1.51004	130.797	2.74935	130.797	2.72901		130.797	0.83956	130.797	2.72402	130.797	2.76398	130.797	0.76818
130.897	1.53884	130.897	1.54959	130.897	2.67771	130.897	2.7241		130.897	0.8433	130.897	2.68898	130.897	2.76634	130.897	0.56924
130.997	1.54906	130.997	1.39557	130.997	2.86018	130.997	2.72339		130.997	0.84598	130.997	2.64302	130.997	2.7696	130.997	0.63379
131.097	1.54671	131.097	1.64663	131.097	2.8346	131.097	2.73182		131.097	0.84078	131.097	2.73194	131.097	2.7748	131.097	0.67788
131.197	1.54275	131.197	1.43853	131.197	2.61131	131.197	2.72854		131.197	0.84951	131.197	2.78169	131.197	2.77278	131.197	0.80335
131.297	1.53806	131.297	1.61997	131.297	2.68572	131.297	2.72822		131.297	0.8673	131.297	2.77311	131.297	2.76894	131.297	1.08455
131.397	1.52293	131.397	1.62632	131.397	2.82972	131.397	2.72781		131.397	0.87805	131.397	2.69241	131.397	2.77329	131.397	0.85936
131.497	1.51379	131.497	1.46854	131.497	2.84814	131.497	2.7301		131.497	0.8899	131.497	2.85925	131.497	2.77296	131.497	0.77951
131.597	1.50889	131.597	1.47682	131.597	2.84781	131.597	2.73309		131.597	0.88969	131.597	2.60418	131.597	2.76906	131.597	1.19497
131.697	1.51949	131.697	1.40685	131.697	2.728	131.697	2.72925		131.697	0.88997	131.697	2.83772	131.697	2.77277	131.697	0.93882
131.797	1.53219	131.797	1.39989	131.797	2.64051	131.797	2.73643		131.797	0.89881	131.797	2.83087	131.797	2.77751	131.797	1.0477
131.897	1.53144	131.897	1.46665	131.897	2.7723	131.897	2.74126		131.897	0.90416	131.897	2.63079	131.897	2.77628	131.897	0.83718
131.997	1.54494	131.997	1.80549	131.997	2.65794	131.997	2.74481		131.997	0.90885	131.997	2.83419	131.997	2.77163	131.997	0.97292
132.097	1.54779	132.097	1.45516	132.097	2.53902	132.097	2.73963		132.097	0.92695	132.097	2.67814	132.097	2.77345	132.097	1.08749
132.197	1.54289	132.197	1.68629	132.197	2.86257	132.197	2.74052		132.197	0.94219	132.197	2.6913	132.197	2.77266	132.197	0.71441
132.297	1.54501	132.297	1.50564	132.297	2.84849	132.297	2.72925		132.297	0.95711	132.297	2.64437	132.297	2.77063	132.297	1.09124
132.397	1.54176	132.397	1.48235	132.397	2.70854	132.397	2.73001		132.397	0.96502	132.397	2.75264	132.397	2.77257	132.397	0.96226
132.497	1.55661	132.497	1.66494	132.497	2.6991	132.497	2.73688		132.497	0.98411	132.497	2.93019	132.497	2.76696	132.497	0.94284
132.597	1.55873	132.597	1.33612	132.597	2.7166	132.597	2.73878		132.597	0.98925	132.597	2.80774	132.597	2.7708	132.597	1.15282
132.697	1.55205	132.697	1.40791	132.697	2.82469	132.697	2.73703		132.697	0.98616	132.697	2.72259	132.697	2.77577	132.697	1.09083
132.797	1.53471	132.797	1.44886	132.797	2.76843	132.797	2.73395		132.797	0.98339	132.797	2.89766	132.797	2.778	132.797	1.02868
132.897	1.53016	132.897	1.71921	132.897	2.61891	132.897	2.73055		132.897	0.99663	132.897	2.80499	132.897	2.78468	132.897	0.96507
132.997	1.53946	132.997	1.6023	132.997	2.79349	132.997	2.73101		132.997	1.01282	132.997	2.86743	132.997	2.79278	132.997	1.07897
133.097	1.54311	133.097	1.77643	133.097	2.71979	133.097	2.7354		133.097	1.02295	133.097	2.79845	133.097	2.8012	133.097	1.09068
133.197	1.54319	133.197	1.72742	133.197	2.77729	133.197	2.72943		133.197	1.01958	133.197	2.79514	133.197	2.79992	133.197	0.88888
133.297	1.53582	133.297	1.58127	133.297	2.61981	133.297	2.73936		133.297	1.01489	133.297	2.68726	133.297	2.80225	133.297	1.07272
133.397	1.54352	133.397	1.42702	133.397	2.70005	133.397	2.74864		133.397	1.013	133.397	2.95419	133.397	2.8117	133.397	0.92123
133.497	1.53853	133.497	1.44863	133.497	2.57842	133.497	2.74015		133.497	1.00515	133.497	2.6802	133.497	2.81153	133.497	0.85585
133.597	1.53343	133.597	1.56542	133.597	2.85361	133.597	2.7355		133.597	0.99508	133.597	2.76755	133.597	2.80647	133.597	1.17262
133.697	1.53859	133.697	1.8098	133.697	2.78291	133.697	2.7386		133.697	0.9752	133.697	2.94303	133.697	2.80927	133.697	0.97048
133.797	1.53907	133.797	1.67303	133.797	2.73326	133.797	2.74152		133.797	0.97191	133.797	3.01632	133.797	2.80922	133.797	0.79722
133.897	1.56118	133.897	1.45921	133.897	2.78596	133.897	2.74447		133.897	0.97269	133.897	2.72354	133.897	2.81298	133.897	0.93301
133.997	1.56252	133.997	1.03496	133.997	2.77126	133.997	2.73618		133.997	0.96654	133.997	2.86489	133.997	2.80975	133.997	0.86983
134.097	1.54851	134.097	1.36303	134.097	2.76269	134.097	2.73102		134.097	0.96007	134.097	2.88512	134.097	2.80465	134.097	1.14258
134.197	1.55114	134.197	1.63951	134.197	2.73971	134.197	2.73102		134.197	0.96262	134.197	2.649	134.197	2.80031	134.197	1.13251
134.297	1.55673	134.297	1.4911	134.297	2.75011	134.297	2.7311		134.297	0.96409	134.297	2.66735	134.297	2.80591	134.297	0.97303
134.397	1.54949	134.397	1.46871	134.397	2.62301	134.397	2.73023		134.397	0.96032	134.397	2.71459	134.397	2.81093	134.397	0.95435
134.497	1.5411	134.497	1.62114	134.497	2.90636	134.497	2.73434		134.497	0.95527	134.497	2.89235	134.497	2.80553	134.497	0.91243
134.597	1.53839	134.597	1.64777	134.597	2.77098	134.597	2.73952		134.597	0.94306	134.597	2.88287	134.597	2.81246	134.597	0.6724
134.697	1.53946	134.697	1.56145	134.697	2.65028	134.697	2.74099		134.697	0.94647	134.697	2.73234	134.697	2.80416	134.697	0.85178
134.797	1.54559	134.797	1.37826	134.797	2.73232	134.797	2.75126		134.797	0.92746	134.797	2.76318	134.797	2.79859	134.797	0.8325
134.897	1.53575	134.897	1.61116	134.897	2.78598	134.897	2.74625		134.897	0.91801	134.897	2.71555	134.897	2.80108	134.897	0.9912
134.997	1.52789	134.997	1.67707	134.997	2.77216	134.997	2.73948		134.997	0.90375	134.997	3.00028	134.997	2.79078	134.997	0.9023
135.097	1.5232	135.097	1.88888	135.097	2.79029	135.097	2.74218		135.097	0.90088	135.097	2.82876	135.097	2.78672	135.097	1.0713
135.197	1.53041	135.197	1.44145	135.197	2.61743	135.197	2.73592		135.197	0.90398	135.197	2.94072	135.197	2.78025	135.197	1.19665
135.297	1.55986	135.297	1.09851	135.297	2.63933	135.297	2.73493		135.297	0.89939	135.297	2.68948	135.297	2.77508	135.297	0.91777
135.397	1.56993	135.397	1.78495	135.397	2.61888	135.397	2.72926		135.397	0.89441	135.397	2.56532	135.397	2.77197	135.397	0.82365
135.497	1.56808	135.497	1.7421	135.497	2.79548	135.497	2.72892		135.497	0.88468	135.497	2.68012	135.497	2.76758	135.497	0.80822
135.597	1.56358	135.597	1.59544	135.597	2.6981	135.597	2.73252		135.597	0.87519	135.597	2.79695	135.597	2.76383	135.597	0.69742
135.697	1.56607	135.697	1.51775	135.697	2.88013	135.697	2.73693		135.696	0.87561	135.697	3.0508	135.697	2.76471	135.696	0.87042
135.797	1.54898	135.797	1.51338	135.797	2.74936	135.797	2.7267		135.797	0.86834	135.797	2.77006	135.797	2.76842	135.797	0.85867
135.897	1.54227	135.897	1.45368	135.897	2.73665	135.897	2.71934		135.897	0.86681	135.897	2.51761	135.897	2.76851	135.897	0.88721
135.997	1.53392	135.997	1.60206	135.997	2.83512	135.997	2.71665		135.996	0.85566	135.997	2.76812	135.997	2.77689	135.996	0.82274
136.097	1.53575	136.097	1.31944	136.097	2.72847	136.097	2.7139		136.096	0.84762	136.097	2.87365	136.097	2.7745	136.096	0.88023
136.197	1.5291	136.197	1.61313	136.197	2.61363	136.197	2.71369		136.196	0.84513	136.197	2.6757	136.197	2.76783	136.196	1.22122
136.297	1.52712	136.297	1.5558	136.297	2.80087	136.297	2.7147		136.297	0.84191	136.297	2.80865	136.297	2.77124	136.297	0.74924
136.397	1.50878	136.397	1.63952	136.397	2.62945	136.397	2.71987		136.397	0.8289	136.397	2.66045	136.397	2.77389	136.397	0.86248
136.497	1.50277	136.497	1.77112	136.496	2.74635	136.496	2.73087		136.496	0.81898	136.496	2.79651	136.496	2.76677	136.496	0.86
136.597	1.52972	136.597	1.61499	136.596	2.62092	136.596	2.7319		136.596	0.80984	136.596	3.05303	136.596	2.76311	136.596	0.73599
136.697	1.52959	136.697	1.59324	136.696	2.73142	136.696	2.73621		136.696	0.81329	136.696	2.78753	136.696	2.76374	136.696	0.82094
136.797	1.538	136.797	1.3785	136.797	2.84003	136.797	2.7358		136.797	0.81166	136.797	2.6569	136.797	2.76374	136.797	0.57944
136.897	1.53985	136.897	1.53095	136.897	2.73335	136.897	2.7338		136.897	0.80624	136.897	2.65362	136.897	2.75894	136.897	0.83344
136.997	1.53945	136.997	1.19387	136.996	2.6506	136.996	2.7353		136.996	0.80333	136.996	2.78295	136.996	2.75378	136.996	0.63011
137.097	1.53674	137.097	1.48005	137.096	2.58699	137.096	2.73497		137.096	0.80537	137.096	2.53327	137.096	2.75525	137.096	0.98137
137.197	1.53608	137.197	1.35258	137.196	2.58301	137.196	2.72883		137.196	0.79509	137.196	2.87264	137.196	2.75833	137.196	0.55746
137.297	1.54462	137.297	1.42405	137.297	2.66347	137.297	2.72634		137.297	0.79488	137.297	2.78268	137.297	2.7584	137.297	0.90494
137.397	1.55774	137.397	1.44501	137.397	2.78067	137.397	2.72802		137.397	0.78388	137.397	2.40108	137.397	2.75822	137.397	0.95793
137.497	1.56194	137.497	1.62754	137.496	2.79751	137.496	2.73769		137.496	0.79013	137.496	2.90094	137.496	2.75489	137.496	1.02871
137.597	1.56235	137.597	1.43036	137.596	2.91963	137.596	2.73461		137.596	0.7917	137.596	2.90128	137.596	2.76157	137.596	0.6116
137.697	1.54817	137.697	1.29126	137.696	2.89244	137.696	2.73894		137.696	0.79224	137.696	2.89958	137.696	2.76573	137.696	0.58522
137.797	1.54339	137.797	1.77227	137.797	2.66486	137.797	2.74083		137.797	0.80588	137.797	2.77654	137.797	2.76891	137.797	0.78562
137.897	1.55274	137.897	1.78155	137.897	2.72673	137.897	2.75151		137.897	0.8051	137.897	2.89619	137.897	2.76956	137.897	0.74403
137.996	1.54251	137.996	1.95245	137.996	2.78536	137.996	2.75551		137.996	0.80862	137.996	2.8793	137.996	2.76328	137.996	0.84454
138.096	1.54997	138.096	1.64179	138.096	2.64788	138.096	2.75839		138.096	0.81048	138.096	2.95466	138.096	2.76262	138.096	0.98269
138.196	1.53295	138.196	1.50777	138.196	2.91778	138.196	2.76592		138.196	0.81372	138.196	2.74923	138.196	2.76125	138.196	0.68876
138.297	1.53864	138.297	1.44542	138.297	2.74109	138.297	2.77316		138.297	0.81064	138.297	2.6325	138.297	2.77056	138.297	0.73796
138.397	1.53359	138.397	1.43729	138.397	2.58303	138.397	2.77782		138.397	0.82107	138.397	2.60574	138.397	2.77801	138.397	0.72056
138.496	1.54448	138.496	1.81551	138.496	2.77299	138.496	2.79091		138.496	0.82385	138.496	2.55995	138.496	2.77566	138.496	0.91102
138.596	1.55332	138.596	1.6476	138.596	2.77032	138.596	2.79672		138.596	0.82098	138.596	2.62219	138.596	2.77735	138.596	0.73694
138.696	1.5479	138.696	1.71809	138.696	2.85558	138.696	2.79596		138.696	0.82483	138.696	2.83542	138.696	2.7825	138.696	0.88489
138.797	1.53047	138.797	1.56601	138.797	2.72386	138.797	2.78936		138.797	0.83565	138.797	2.68149	138.797	2.78168	138.797	0.7407
138.897	1.53171	138.897	1.28488	138.897	2.73764	138.897	2.7815		138.897	0.83886	138.897	2.81653	138.897	2.78488	138.897	0.89838
138.996	1.53604	138.996	1.65178	138.996	2.79356	138.996	2.77991		138.996	0.84342	138.996	2.89175	138.996	2.78624	138.996	0.94446
139.096	1.51941	139.096	1.84857	139.096	2.88793	139.096	2.7857		139.096	0.84826	139.096	2.94946	139.096	2.79077	139.096	0.87505
139.196	1.49804	139.196	1.33758	139.196	2.83155	139.196	2.7914		139.196	0.84844	139.196	2.87165	139.196	2.80138	139.196	0.74162
139.297	1.47978	139.297	1.56499	139.297	2.91203	139.297	2.79692		139.297	0.85216	139.297	2.65425	139.297	2.80566	139.297	0.96072
139.397	1.47894	139.397	1.10544	139.397	2.92161	139.397	2.80762		139.397	0.84076	139.397	2.80393	139.397	2.8033	139.397	0.99737
139.496	1.4811	139.496	1.3361	139.496	2.83135	139.496	2.80323		139.496	0.839	139.496	2.85781	139.496	2.80148	139.496	0.9412
139.596	1.48541	139.596	1.35378	139.596	2.70349	139.596	2.80625		139.596	0.83123	139.596	2.82934	139.596	2.80794	139.596	0.74939
139.696	1.49144	139.696	1.62496	139.696	2.91044	139.696	2.8172		139.696	0.83496	139.696	2.79342	139.696	2.80241	139.696	0.91554
139.797	1.47075	139.797	1.64506	139.797	2.80867	139.797	2.8181		139.796	0.82399	139.797	2.75053	139.797	2.80731	139.796	0.73297
139.897	1.46058	139.897	1.30943	139.897	2.76162	139.897	2.82068		139.896	0.81771	139.897	2.78325	139.897	2.81238	139.896	1.09274
139.996	1.44915	139.996	1.19179	139.996	2.63265	139.996	2.81432		139.996	0.81787	139.996	2.84216	139.996	2.79755	139.996	0.68758
140.096	1.45059	140.096	1.46134	140.096	2.7231	140.096	2.81768		140.096	0.83126	140.096	2.81329	140.096	2.80249	140.096	0.75398
140.196	1.44829	140.196	1.39967	140.196	2.85268	140.196	2.82325		140.196	0.8323	140.196	2.75641	140.196	2.80457	140.196	0.99304
140.297	1.43739	140.297	1.35637	140.297	2.80947	140.297	2.81879		140.296	0.8284	140.296	2.9379	140.296	2.81083	140.296	0.73787
140.397	1.42632	140.397	1.24726	140.396	2.86936	140.396	2.81379		140.396	0.82081	140.396	2.79941	140.396	2.82566	140.396	0.99988
140.496	1.42595	140.496	1.49598	140.496	2.9234	140.496	2.80798		140.496	0.82007	140.496	2.89485	140.496	2.82928	140.496	0.77952
140.596	1.43473	140.596	1.62086	140.596	2.91538	140.596	2.80502		140.596	0.81922	140.596	2.80152	140.596	2.83977	140.596	0.8107
140.696	1.4644	140.696	1.56185	140.696	2.80793	140.696	2.80104		140.696	0.82553	140.696	2.95154	140.696	2.8527	140.696	0.61534
140.797	1.47461	140.797	1.55299	140.796	2.81668	140.796	2.79833		140.796	0.82894	140.796	2.89729	140.796	2.85982	140.796	0.98821
140.897	1.49554	140.897	1.58799	140.896	2.85679	140.896	2.79824		140.896	0.83306	140.896	2.70812	140.896	2.85582	140.896	0.50964
140.996	1.489	140.996	1.29848	140.996	2.79533	140.996	2.79061		140.996	0.83396	140.996	2.74951	140.996	2.84945	140.996	0.77141
141.096	1.48956	141.096	1.39321	141.096	2.83501	141.096	2.79526		141.096	0.84111	141.096	2.83622	141.096	2.8458	141.096	0.90795
141.196	1.50211	141.196	1.43234	141.196	2.69659	141.196	2.79319		141.196	0.84406	141.196	2.84034	141.196	2.83832	141.196	0.74399
141.297	1.51922	141.297	1.60201	141.296	2.80763	141.296	2.79467		141.296	0.84815	141.296	2.85376	141.296	2.83644	141.296	0.89391
141.397	1.52455	141.397	1.22744	141.396	2.8771	141.396	2.79842		141.396	0.84617	141.396	2.85288	141.396	2.82811	141.396	0.7105
141.496	1.52838	141.496	1.37933	141.496	2.68189	141.496	2.79751		141.496	0.83796	141.496	2.75821	141.496	2.82439	141.496	0.76182
141.596	1.53963	141.596	1.5718	141.596	2.76308	141.596	2.79964		141.596	0.83136	141.596	2.76784	141.596	2.82825	141.596	0.74847
141.696	1.55665	141.696	1.32837	141.696	2.68627	141.696	2.80105		141.696	0.83033	141.696	2.8471	141.696	2.83149	141.696	0.77033
141.796	1.56503	141.796	1.78448	141.796	2.83807	141.796	2.7944		141.796	0.83152	141.796	2.83079	141.796	2.82917	141.796	0.71596
141.896	1.56395	141.896	1.847	141.896	2.82203	141.896	2.78694		141.896	0.83891	141.896	2.92926	141.896	2.82355	141.896	0.97317
141.996	1.5585	141.996	1.59142	141.996	2.76344	141.996	2.78202		141.996	0.84214	141.996	2.90365	141.996	2.81463	141.996	0.90294
142.096	1.56776	142.096	1.87716	142.096	2.70134	142.096	2.77865		142.096	0.85418	142.096	2.74103	142.096	2.81217	142.096	0.90348
142.196	1.56431	142.196	1.46145	142.196	2.71974	142.196	2.77337		142.196	0.85642	142.196	2.87035	142.196	2.81101	142.196	0.87515
142.296	1.55808	142.296	1.65904	142.296	2.92486	142.296	2.77414		142.296	0.85883	142.296	2.84663	142.296	2.80818	142.296	0.95799
142.396	1.55588	142.396	1.62312	142.396	2.70993	142.396	2.77811		142.396	0.86121	142.396	2.75365	142.396	2.80485	142.396	1.17448
142.496	1.5539	142.496	1.61964	142.496	2.66957	142.496	2.78232		142.496	0.8714	142.496	3.0205	142.496	2.80158	142.496	1.08659
142.596	1.55184	142.596	1.59444	142.596	2.81679	142.596	2.77639		142.596	0.8666	142.596	2.84015	142.596	2.79736	142.596	0.7569
142.696	1.55705	142.696	1.49547	142.696	2.82997	142.696	2.77907		142.696	0.86304	142.696	2.97129	142.696	2.79575	142.696	0.74026
142.796	1.56142	142.796	1.63763	142.796	2.86276	142.796	2.7875		142.796	0.86675	142.796	2.86364	142.796	2.79446	142.796	0.82523
142.896	1.55579	142.896	1.67264	142.896	2.90474	142.896	2.78562		142.896	0.87196	142.896	2.42041	142.896	2.79362	142.896	1.15015
142.996	1.56042	142.996	1.70568	142.996	2.75718	142.996	2.79187		142.996	0.87764	142.996	2.89482	142.996	2.79096	142.996	0.89574
143.096	1.54891	143.096	1.59382	143.096	2.72887	143.096	2.78208		143.096	0.87569	143.096	2.65324	143.096	2.79873	143.096	1.01005
143.196	1.53578	143.196	1.42561	143.196	2.68492	143.196	2.7744		143.196	0.87747	143.196	2.63638	143.196	2.79144	143.196	0.94249
143.296	1.52659	143.296	1.78433	143.296	2.73233	143.296	2.77063		143.296	0.87864	143.296	2.60295	143.296	2.79115	143.296	0.74211
143.396	1.50774	143.396	1.50181	143.396	2.72491	143.396	2.76756		143.396	0.8756	143.396	2.82588	143.396	2.79389	143.396	0.71658
143.496	1.49749	143.496	1.14273	143.496	2.81445	143.496	2.77015		143.496	0.86605	143.496	2.85157	143.496	2.78699	143.496	0.763
143.596	1.48134	143.596	1.33833	143.596	2.93426	143.596	2.75693		143.596	0.85627	143.596	2.6603	143.596	2.78279	143.596	0.7121
143.696	1.47687	143.696	1.38271	143.696	2.80192	143.696	2.75783		143.696	0.85735	143.696	2.79451	143.696	2.7799	143.696	0.64227
143.796	1.47517	143.796	1.55066	143.796	2.65941	143.796	2.76855		143.796	0.86263	143.796	2.79961	143.796	2.77806	143.796	0.71159
143.896	1.46548	143.896	1.3577	143.896	2.94404	143.896	2.76557		143.896	0.86301	143.896	2.85769	143.896	2.77601	143.896	0.74471
143.996	1.45722	143.996	1.48859	143.996	2.89258	143.996	2.76525		143.996	0.85516	143.996	2.82978	143.996	2.77636	143.996	1.12733
144.096	1.44455	144.096	1.431	144.096	2.71612	144.096	2.75474		144.096	0.85777	144.096	2.64103	144.096	2.7756	144.096	1.19481
144.196	1.43028	144.196	1.44415	144.196	2.84248	144.196	2.75083		144.196	0.85452	144.196	2.71623	144.196	2.7679	144.196	0.99528
144.296	1.42568	144.296	1.49657	144.296	2.59332	144.296	2.75412		144.296	0.85828	144.296	2.84273	144.296	2.7667	144.296	0.78494
144.396	1.42548	144.396	1.51876	144.396	2.63008	144.396	2.76677		144.396	0.85737	144.396	2.72562	144.396	2.76478	144.396	0.77892
144.496	1.42165	144.496	1.36164	144.496	2.66911	144.496	2.77539		144.496	0.86147	144.496	2.98135	144.496	2.75932	144.496	0.98741
144.596	1.42193	144.596	1.4059	144.596	2.62476	144.596	2.7793		144.596	0.86921	144.596	2.84128	144.596	2.75377	144.596	0.64935
144.696	1.4277	144.696	1.20516	144.696	2.7844	144.696	2.78265		144.696	0.87386	144.696	2.77555	144.696	2.74673	144.696	0.76204
144.796	1.4331	144.796	1.25545	144.796	2.59429	144.796	2.78661		144.796	0.87486	144.796	2.79261	144.796	2.74672	144.796	0.91827
144.896	1.43331	144.896	1.51137	144.896	2.73261	144.896	2.78028		144.896	0.87802	144.896	2.75313	144.896	2.74733	144.896	0.72846
144.996	1.44381	144.996	1.57713	144.996	2.93751	144.996	2.78126		144.996	0.88905	144.996	2.76677	144.996	2.74733	144.996	0.82269
145.096	1.44008	145.096	1.35209	145.096	2.74233	145.096	2.78471		145.096	0.90409	145.096	2.86037	145.096	2.75478	145.096	0.94347
145.196	1.43791	145.196	1.28899	145.196	2.8218	145.196	2.78419		145.196	0.90661	145.196	2.74666	145.196	2.75244	145.196	0.96454
145.296	1.44681	145.296	1.32097	145.296	2.60008	145.296	2.78032		145.296	0.90954	145.296	2.65406	145.296	2.7537	145.296	0.98663
145.396	1.46101	145.396	1.31573	145.396	2.80698	145.396	2.7784		145.396	0.91224	145.396	2.81524	145.396	2.7607	145.396	0.68044
145.496	1.47209	145.496	1.59077	145.496	2.83947	145.496	2.77496		145.496	0.92192	145.496	2.7477	145.496	2.75593	145.496	0.92114
145.596	1.46814	145.596	1.58888	145.596	3.04514	145.596	2.78105		145.596	0.92936	145.596	2.46059	145.596	2.75626	145.596	0.98848
145.696	1.47975	145.696	1.32984	145.696	2.90043	145.696	2.7848		145.696	0.94175	145.696	2.86296	145.696	2.75357	145.696	0.90081
145.796	1.50753	145.796	1.79139	145.796	2.82993	145.796	2.79139		145.796	0.95183	145.796	2.79975	145.796	2.7548	145.796	0.68728
145.896	1.5188	145.896	1.64586	145.896	2.80879	145.896	2.79339		145.896	0.95435	145.896	2.65686	145.896	2.75074	145.896	1.21086
145.996	1.52776	145.996	1.27787	145.996	2.9135	145.996	2.7932		145.996	0.94693	145.996	2.78518	145.996	2.75224	145.996	0.97765
146.096	1.5257	146.096	1.34362	146.096	2.77589	146.096	2.7967		146.096	0.94741	146.096	2.71677	146.096	2.75072	146.096	1.25075
146.196	1.51532	146.196	1.64509	146.196	2.82639	146.196	2.79071		146.196	0.93893	146.196	2.7501	146.196	2.75053	146.196	1.06712
146.296	1.5063	146.296	1.45751	146.296	2.74562	146.296	2.77825		146.296	0.93865	146.296	2.71947	146.296	2.75333	146.296	0.75627
146.396	1.51436	146.396	1.30348	146.396	2.93112	146.396	2.77192		146.396	0.93537	146.396	2.74252	146.396	2.7504	146.396	1.06642
146.496	1.5201	146.496	1.71089	146.496	2.79588	146.496	2.76778		146.496	0.93241	146.496	2.65938	146.496	2.74662	146.496	1.19365
146.596	1.52829	146.596	1.78604	146.596	2.66823	146.596	2.77532		146.596	0.93566	146.596	2.57727	146.596	2.74572	146.596	0.88885
146.696	1.54845	146.696	1.72116	146.696	2.75624	146.696	2.77004		146.696	0.94558	146.696	2.80391	146.696	2.74308	146.696	1.06214
146.796	1.54377	146.796	1.39785	146.796	2.74575	146.796	2.76846		146.796	0.95027	146.796	2.66192	146.796	2.74268	146.796	0.82662
146.896	1.54908	146.896	1.80912	146.896	2.72388	146.896	2.75827		146.896	0.9483	146.896	2.66213	146.896	2.74034	146.896	0.89055
146.996	1.56138	146.996	2.05619	146.996	2.83372	146.996	2.75535		146.996	0.94927	146.996	2.90649	146.996	2.73494	146.996	0.97054
147.096	1.56357	147.096	1.68764	147.096	2.67487	147.096	2.75252		147.096	0.95213	147.096	2.94462	147.096	2.74159	147.096	0.77698
147.196	1.5554	147.196	1.42907	147.196	2.77965	147.196	2.75418		147.196	0.93826	147.196	2.87089	147.196	2.74243	147.196	0.86551
147.296	1.55422	147.296	1.20395	147.296	2.68174	147.296	2.74968		147.296	0.92464	147.296	2.78024	147.296	2.74311	147.296	0.95987
147.396	1.55237	147.396	1.25197	147.396	2.58275	147.396	2.75025		147.396	0.92174	147.396	2.75309	147.396	2.75485	147.396	0.98493
147.496	1.53875	147.496	1.35159	147.496	2.62614	147.496	2.75307		147.496	0.9108	147.496	2.67758	147.496	2.76137	147.496	0.98166
147.596	1.53232	147.596	1.5535	147.596	2.58394	147.596	2.75462		147.596	0.91412	147.596	2.7015	147.596	2.765	147.596	0.8007
147.696	1.52504	147.696	1.43259	147.696	2.71833	147.696	2.75007		147.696	0.91485	147.696	2.8945	147.696	2.76667	147.696	0.88988
147.796	1.52201	147.796	1.52573	147.796	2.78859	147.796	2.74751		147.796	0.91565	147.796	2.96565	147.796	2.76832	147.796	0.82155
147.896	1.51398	147.896	1.8198	147.896	2.67499	147.896	2.75523		147.896	0.91417	147.896	2.71015	147.896	2.76688	147.896	0.88176
147.996	1.49584	147.996	1.47366	147.996	2.80003	147.996	2.76255		147.996	0.90218	147.996	2.62615	147.996	2.7745	147.996	0.99444
148.096	1.51117	148.096	1.72158	148.096	2.79034	148.096	2.76508		148.096	0.90273	148.096	2.90934	148.096	2.77665	148.096	0.8439
148.196	1.50425	148.196	1.63736	148.196	2.82745	148.196	2.77074		148.196	0.89749	148.196	2.7901	148.196	2.77265	148.196	0.78555
148.296	1.48789	148.296	1.84616	148.296	2.75906	148.296	2.76701		148.296	0.88927	148.296	2.60473	148.296	2.78315	148.296	0.79239
148.396	1.48022	148.396	1.44158	148.396	2.85048	148.396	2.76695		148.396	0.88579	148.396	2.70146	148.396	2.7866	148.396	0.82205
148.496	1.4921	148.496	1.24832	148.496	2.80098	148.496	2.77135		148.496	0.88864	148.496	2.71502	148.496	2.78656	148.496	1.11685
148.596	1.51351	148.596	1.29733	148.596	2.79008	148.596	2.77127		148.596	0.89055	148.596	2.86326	148.596	2.78835	148.596	0.88409
148.696	1.51651	148.696	1.3046	148.696	2.89695	148.696	2.7778		148.696	0.89131	148.696	2.62188	148.696	2.79143	148.696	1.12482
148.796	1.51075	148.796	1.29689	148.796	2.78433	148.796	2.78375		148.796	0.89137	148.796	2.62112	148.796	2.79285	148.796	0.73551
148.896	1.50859	148.896	1.12136	148.896	2.81741	148.896	2.78868		148.896	0.88125	148.896	2.82032	148.896	2.79656	148.896	0.83555
148.996	1.50943	148.996	1.63536	148.996	2.73192	148.996	2.78749		148.996	0.88314	148.996	2.94525	148.996	2.79975	148.996	0.80315
149.096	1.51783	149.096	1.58525	149.096	2.86119	149.096	2.78578		149.096	0.89858	149.096	2.86427	149.096	2.80624	149.096	0.97416
149.196	1.50121	149.196	1.26751	149.196	2.93914	149.196	2.77949		149.196	0.89439	149.196	2.73738	149.196	2.80369	149.196	0.86575
149.296	1.51103	149.296	1.78106	149.296	2.80905	149.296	2.77908		149.296	0.88726	149.296	2.71263	149.296	2.80171	149.296	0.87364
149.396	1.50023	149.396	1.63628	149.396	2.86535	149.396	2.77664		149.396	0.88511	149.396	2.91867	149.396	2.79357	149.396	0.88063
149.496	1.50447	149.496	1.6471	149.496	2.74039	149.496	2.77361		149.496	0.89004	149.496	2.94167	149.496	2.78903	149.496	0.73162
149.596	1.4937	149.596	1.49599	149.596	2.67352	149.596	2.7756		149.596	0.89269	149.596	2.82878	149.596	2.79495	149.596	0.84982
149.696	1.49835	149.696	1.72606	149.696	2.8897	149.696	2.77574		149.696	0.88565	149.696	2.93673	149.696	2.80482	149.696	1.07381
149.796	1.51087	149.796	1.73919	149.796	2.67968	149.796	2.77449		149.796	0.8881	149.796	2.91583	149.796	2.80787	149.796	1.18012
149.896	1.51689	149.896	1.32701	149.896	2.74599	149.896	2.77161		149.896	0.89663	149.896	2.55392	149.896	2.80567	149.896	0.99106
149.996	1.52469	149.996	1.20757	149.996	2.77487	149.996	2.75429		149.996	0.90341	149.996	2.66175	149.996	2.80337	149.996	1.07699
150.096	1.54301	150.096	1.49946	150.096	2.7072	150.096	2.7419		150.096	0.90844	150.096	2.76284	150.096	2.80632	150.096	0.64559
150.196	1.56487	150.196	1.45347	150.196	2.68863	150.196	2.73902		150.196	0.90007	150.196	2.95051	150.196	2.80625	150.196	0.80844
150.296	1.56754	150.296	1.73574	150.296	2.74581	150.296	2.74307		150.296	0.89503	150.296	2.87393	150.296	2.80933	150.296	0.81187
150.396	1.56474	150.396	1.4043	150.396	2.51763	150.396	2.73919		150.396	0.88984	150.396	2.89564	150.396	2.81775	150.396	0.91133
150.496	1.57491	150.496	1.71933	150.496	2.78979	150.496	2.73569		150.496	0.89041	150.496	2.75259	150.496	2.80639	150.496	0.948
150.596	1.56951	150.596	1.45139	150.596	2.72947	150.596	2.74434		150.596	0.88765	150.596	2.88118	150.596	2.79964	150.596	0.72369
150.696	1.55936	150.696	1.74348	150.696	2.75172	150.696	2.73633		150.696	0.88589	150.696	2.78022	150.696	2.8083	150.696	0.98157
150.796	1.55868	150.796	1.57685	150.796	2.80861	150.796	2.74366		150.796	0.88626	150.796	2.65646	150.796	2.80154	150.796	1.01666
150.896	1.55433	150.896	1.55788	150.896	2.85405	150.896	2.75056		150.896	0.88586	150.896	2.83677	150.896	2.79098	150.896	0.59539
150.996	1.539	150.996	1.56135	150.996	2.76978	150.996	2.74739		150.996	0.88	150.996	2.81211	150.996	2.78852	150.996	0.8754
151.096	1.54407	151.096	1.44777	151.096	2.71794	151.096	2.74857		151.096	0.87425	151.096	2.87982	151.096	2.77764	151.096	0.68371
151.196	1.55974	151.196	1.49966	151.196	2.46402	151.196	2.74925		151.196	0.86824	151.196	2.76997	151.196	2.77863	151.196	1.02716
151.296	1.57278	151.296	1.75474	151.296	2.47467	151.296	2.74607		151.296	0.87164	151.296	2.85589	151.296	2.77701	151.296	0.93327
151.396	1.57121	151.396	1.66794	151.396	2.74536	151.396	2.74325		151.396	0.86161	151.396	2.74023	151.396	2.77339	151.396	0.98094
151.496	1.56446	151.496	1.70202	151.496	2.83322	151.496	2.7497		151.496	0.85677	151.496	2.76401	151.496	2.77678	151.496	0.89289
151.596	1.54652	151.596	1.51547	151.596	2.76405	151.596	2.75245		151.596	0.84199	151.596	2.52502	151.596	2.77784	151.596	0.5739
151.696	1.55467	151.696	1.52167	151.696	2.85184	151.696	2.76702		151.696	0.84531	151.696	2.68156	151.696	2.77527	151.696	0.9387
151.796	1.53498	151.796	1.64605	151.796	3.02513	151.796	2.76224		151.796	0.84818	151.796	2.8681	151.796	2.77072	151.796	1.27083
151.896	1.52933	151.896	1.38256	151.896	2.66521	151.896	2.76582		151.896	0.84439	151.896	2.94855	151.896	2.76921	151.896	0.91603
151.996	1.52159	151.996	1.63018	151.996	2.92366	151.996	2.76859		151.996	0.84543	151.996	2.81904	151.996	2.76818	151.996	0.71829
152.096	1.52125	152.096	1.38703	152.096	2.8459	152.096	2.77043		152.096	0.83783	152.096	2.70029	152.096	2.7751	152.096	0.86375
152.196	1.5074	152.196	1.34294	152.196	2.81063	152.196	2.77417		152.196	0.82576	152.196	2.60391	152.196	2.77901	152.196	1.0044
152.296	1.49404	152.296	1.86585	152.296	2.70917	152.296	2.77522		152.296	0.82701	152.296	2.76546	152.296	2.78129	152.296	0.75523
152.396	1.50758	152.396	1.71881	152.396	2.76301	152.396	2.77959		152.396	0.83803	152.396	2.86807	152.396	2.78491	152.396	0.60654
152.496	1.52261	152.496	1.5335	152.496	2.69537	152.496	2.78946		152.496	0.83697	152.496	2.85587	152.496	2.7743	152.496	0.65899
152.596	1.51246	152.596	1.46028	152.596	2.63655	152.596	2.79756		152.596	0.84563	152.596	2.5751	152.596	2.77082	152.596	0.69679
152.696	1.51249	152.696	1.28478	152.696	2.85003	152.696	2.79582		152.696	0.85077	152.696	2.64949	152.696	2.77099	152.696	0.96541
152.796	1.50047	152.796	1.28708	152.796	2.81448	152.796	2.79025		152.796	0.85327	152.796	2.71901	152.796	2.77748	152.796	0.95214
152.896	1.49759	152.896	1.60824	152.896	2.88183	152.896	2.78523		152.896	0.85699	152.896	2.61725	152.896	2.77997	152.896	0.89422
152.996	1.50252	152.996	1.22704	152.996	2.67019	152.996	2.78749		152.996	0.8611	152.996	3.0569	152.996	2.77737	152.996	0.74258
153.096	1.48428	153.096	1.31006	153.096	2.81913	153.096	2.77995		153.096	0.8666	153.096	2.82662	153.096	2.77437	153.096	0.97753
153.196	1.48816	153.196	1.54998	153.196	2.82105	153.196	2.78584		153.196	0.86192	153.196	2.56816	153.196	2.77378	153.196	0.80488
153.296	1.47657	153.296	1.56849	153.296	2.8544	153.296	2.78231		153.296	0.86758	153.296	2.98511	153.296	2.77456	153.296	0.63249
153.396	1.47436	153.396	1.2116	153.396	2.94761	153.396	2.77432		153.396	0.87169	153.396	2.94885	153.396	2.77223	153.396	0.59922
153.496	1.49953	153.496	1.22723	153.496	2.79608	153.496	2.76544		153.496	0.85581	153.496	2.75774	153.496	2.7653	153.496	0.7663
153.596	1.49678	153.596	1.78636	153.596	2.82723	153.596	2.76929		153.596	0.85077	153.596	3.06515	153.596	2.7585	153.596	1.08949
153.696	1.49852	153.696	1.87531	153.696	2.71068	153.696	2.77052		153.696	0.83716	153.696	2.84067	153.696	2.766	153.696	0.91882
153.796	1.50176	153.796	1.50093	153.796	2.6772	153.796	2.77765		153.796	0.8423	153.796	2.66999	153.796	2.75881	153.796	0.87429
153.896	1.5088	153.896	1.66878	153.896	2.70179	153.896	2.78282		153.896	0.83927	153.896	2.67894	153.896	2.75863	153.896	0.96428
153.996	1.52663	153.996	1.40154	153.996	2.69403	153.996	2.78195		153.996	0.84782	153.996	2.59452	153.996	2.75912	153.996	0.88433
154.096	1.54955	154.096	1.44356	154.096	2.63854	154.096	2.77602		154.096	0.85784	154.096	2.79694	154.096	2.76206	154.096	1.2154
154.196	1.55361	154.196	1.64489	154.196	2.9083	154.196	2.76709		154.196	0.85483	154.196	2.87035	154.196	2.75491	154.196	0.80211
154.296	1.5692	154.296	1.19002	154.296	2.83681	154.296	2.77104		154.296	0.85785	154.296	2.82372	154.296	2.76079	154.296	0.69414
154.396	1.58695	154.396	1.47941	154.396	2.81228	154.396	2.77186		154.396	0.87909	154.396	2.67475	154.396	2.76394	154.396	0.91569
154.496	1.5925	154.496	1.34043	154.496	2.83559	154.496	2.77536		154.496	0.89037	154.496	2.86538	154.496	2.77065	154.496	0.75387
154.596	1.58995	154.596	1.33201	154.596	2.6461	154.596	2.76614		154.596	0.89279	154.596	2.63947	154.596	2.78141	154.596	0.87578
154.696	1.60648	154.696	1.97213	154.696	2.58867	154.696	2.76229		154.696	0.89196	154.696	2.6181	154.696	2.78967	154.696	1.15873
154.796	1.62767	154.796	1.79693	154.796	2.80529	154.796	2.75563		154.796	0.90082	154.796	2.78622	154.796	2.78199	154.796	0.9873
154.896	1.62415	154.896	1.76251	154.896	2.79382	154.896	2.75488		154.896	0.8935	154.896	2.74716	154.896	2.77989	154.896	0.81772
154.996	1.60516	154.996	1.61447	154.996	2.87347	154.996	2.75567		154.996	0.88191	154.996	2.86628	154.996	2.78018	154.996	1.09899
155.096	1.60562	155.096	1.63622	155.096	2.76604	155.096	2.75851		155.096	0.87522	155.096	2.69983	155.096	2.7836	155.096	0.91483
155.196	1.60762	155.196	1.73061	155.196	2.82806	155.196	2.7578		155.196	0.86646	155.196	2.64258	155.196	2.7815	155.196	0.57867
155.296	1.60621	155.296	1.86008	155.296	2.66624	155.296	2.75539		155.296	0.87277	155.296	2.60101	155.296	2.77526	155.296	0.76652
155.396	1.60938	155.396	1.70959	155.396	2.65876	155.396	2.75582		155.396	0.86974	155.396	2.66021	155.396	2.7728	155.396	0.69214
155.496	1.59908	155.496	1.61685	155.496	2.76878	155.496	2.74793		155.496	0.86833	155.496	2.87815	155.496	2.76054	155.496	0.75096
155.596	1.62498	155.596	1.75382	155.596	2.83976	155.596	2.74746		155.596	0.86399	155.596	2.77091	155.596	2.76677	155.596	0.73201
155.696	1.6312	155.696	1.68878	155.696	2.90841	155.696	2.74767		155.696	0.86432	155.696	2.83472	155.696	2.76825	155.696	0.83527
155.796	1.64545	155.796	1.5048	155.796	2.62407	155.796	2.74661		155.796	0.86072	155.796	2.70046	155.796	2.77034	155.796	0.72795
155.896	1.66249	155.896	1.62477	155.896	2.85134	155.896	2.7529		155.896	0.85426	155.896	2.65644	155.896	2.76456	155.896	0.83055
155.996	1.65064	155.996	1.75693	155.996	2.62955	155.996	2.76475		155.996	0.84212	155.996	3.00139	155.996	2.76732	155.996	1.10158
156.096	1.64196	156.096	1.69843	156.096	2.80847	156.096	2.75724		156.096	0.83527	156.096	3.03246	156.096	2.76776	156.096	1.03136
156.196	1.63998	156.196	1.40051	156.196	2.73036	156.196	2.76073		156.196	0.83507	156.196	2.64293	156.196	2.77736	156.196	1.16049
156.296	1.64317	156.296	1.51237	156.296	2.74823	156.296	2.75511		156.296	0.83334	156.296	3.05869	156.296	2.7815	156.296	0.8971
156.396	1.63785	156.396	1.71894	156.396	2.68414	156.396	2.75711		156.396	0.82912	156.396	2.96085	156.396	2.77669	156.396	1.13073
156.496	1.63416	156.496	1.36627	156.496	2.63373	156.496	2.7559		156.496	0.83301	156.496	2.85307	156.496	2.77345	156.496	0.82408
156.596	1.6198	156.596	1.52273	156.596	2.64916	156.596	2.7625		156.596	0.83714	156.596	2.79868	156.596	2.76891	156.596	0.67683
156.696	1.62071	156.696	1.38734	156.696	2.71103	156.696	2.76791		156.696	0.848	156.696	2.88816	156.696	2.77384	156.696	0.74372
156.796	1.61935	156.796	1.83757	156.796	2.82515	156.796	2.77044		156.796	0.85142	156.796	2.5551	156.796	2.78291	156.796	0.87101
156.896	1.60505	156.896	1.6349	156.896	2.81747	156.896	2.77058		156.896	0.8401	156.896	2.81371	156.896	2.78238	156.896	0.60821
156.996	1.59901	156.996	1.6967	156.996	2.80908	156.996	2.76309		156.996	0.83731	156.996	2.80367	156.996	2.78599	156.996	0.58831
157.096	1.60522	157.096	1.75797	157.096	2.80344	157.096	2.77061		157.096	0.82483	157.096	2.53628	157.096	2.78352	157.096	0.63898
157.196	1.60578	157.196	1.67583	157.196	2.88499	157.196	2.76774		157.196	0.82266	157.196	2.44434	157.196	2.77957	157.196	0.8667
157.296	1.60524	157.296	1.57989	157.296	2.61738	157.296	2.77569		157.296	0.83228	157.296	2.84056	157.296	2.77433	157.296	0.68269
157.396	1.59966	157.396	1.713	157.396	2.88119	157.396	2.77298		157.396	0.83759	157.396	2.80591	157.396	2.77598	157.396	0.98906
157.496	1.60867	157.496	1.69422	157.496	2.73305	157.496	2.77488		157.496	0.83673	157.496	2.84606	157.496	2.77741	157.496	0.9814
157.596	1.61937	157.596	1.50331	157.596	2.81598	157.596	2.77603		157.596	0.84868	157.596	2.75048	157.596	2.77296	157.596	0.83648
157.696	1.62061	157.696	1.63848	157.696	2.79789	157.696	2.77677		157.696	0.85632	157.696	2.62978	157.696	2.77177	157.696	0.91457
157.796	1.61849	157.796	1.5011	157.796	2.83105	157.796	2.7842		157.796	0.85164	157.796	2.80261	157.796	2.77022	157.796	0.65306
157.896	1.62626	157.896	1.73215	157.896	2.79397	157.896	2.79486		157.896	0.84865	157.896	2.72373	157.896	2.76721	157.896	0.9688
157.996	1.6404	157.996	1.58296	157.996	2.83225	157.996	2.79637		157.996	0.83862	157.996	2.94433	157.996	2.77232	157.996	0.88468
158.096	1.62425	158.096	1.39621	158.096	2.84326	158.096	2.79297		158.096	0.82827	158.096	2.7851	158.096	2.78517	158.096	0.82615
158.196	1.61973	158.196	1.53773	158.196	2.72103	158.196	2.78745		158.196	0.82	158.196	2.74588	158.196	2.78556	158.196	0.90679
158.296	1.60316	158.296	1.66007	158.296	2.81198	158.296	2.7823		158.296	0.81781	158.296	2.41373	158.296	2.79066	158.296	0.88324
158.396	1.59362	158.396	1.6388	158.396	2.77965	158.396	2.78279		158.396	0.80825	158.396	3.09449	158.396	2.79053	158.396	0.77662
158.496	1.59969	158.496	1.74356	158.496	2.82841	158.496	2.77766		158.496	0.80143	158.496	2.84544	158.496	2.78706	158.496	0.88333
158.596	1.61105	158.596	1.55879	158.596	2.74066	158.596	2.78534		158.596	0.80771	158.596	2.75439	158.596	2.79516	158.596	0.83549
158.696	1.61011	158.696	1.62589	158.696	2.77775	158.696	2.78054		158.696	0.80922	158.696	2.77788	158.696	2.80556	158.696	0.95211
158.796	1.6116	158.796	1.77984	158.796	2.77696	158.796	2.7806		158.796	0.81633	158.796	2.77669	158.796	2.80207	158.796	0.87137
158.896	1.62415	158.896	1.75	158.896	2.70284	158.896	2.77368		158.896	0.82392	158.896	2.92435	158.896	2.81613	158.896	0.92574
158.996	1.62293	158.996	1.31323	158.996	2.81934	158.996	2.77695		158.996	0.83413	158.996	2.88827	158.996	2.82028	158.996	0.74799
159.096	1.61406	159.096	1.71694	159.096	2.91583	159.096	2.77827		159.096	0.8396	159.096	2.83842	159.096	2.82525	159.096	0.64103
159.196	1.59307	159.196	1.74076	159.196	2.74857	159.196	2.77916		159.196	0.83443	159.196	2.70248	159.196	2.82949	159.196	0.75265
159.296	1.57222	159.296	1.43396	159.296	2.7402	159.296	2.7767		159.296	0.84502	159.296	2.62448	159.296	2.83111	159.296	0.59055
159.396	1.56918	159.396	1.52185	159.396	2.67956	159.396	2.76944		159.396	0.85707	159.396	2.9175	159.396	2.82497	159.396	0.95062
159.496	1.56707	159.496	1.2825	159.496	2.68021	159.496	2.76571		159.496	0.85778	159.496	2.62273	159.496	2.82494	159.496	0.89063
159.596	1.5531	159.596	1.51943	159.596	2.81584	159.596	2.76819		159.596	0.85388	159.596	3.02931	159.596	2.82416	159.596	1.08329
159.696	1.54608	159.696	1.82757	159.696	2.75677	159.696	2.76507		159.696	0.85331	159.696	2.8841	159.696	2.81188	159.696	0.87483
159.796	1.53066	159.796	1.86396	159.796	2.80934	159.796	2.76336		159.796	0.8555	159.796	2.89853	159.796	2.7947	159.796	0.78737
159.896	1.53352	159.896	1.68934	159.896	2.76106	159.896	2.76515		159.896	0.85682	159.896	2.83223	159.896	2.78887	159.896	0.79769
159.996	1.54037	159.996	1.73154	159.996	2.73458	159.996	2.75983		159.996	0.86676	159.996	2.80262	159.996	2.78966	159.996	0.84567
160.096	1.5429	160.096	1.81704	160.096	2.64303	160.096	2.75837		160.096	0.86685	160.096	3.16228	160.096	2.79337	160.096	0.70405
160.196	1.54383	160.196	1.60812	160.196	2.87971	160.196	2.76311		160.196	0.86304	160.196	2.9329	160.196	2.78851	160.196	0.6722
160.296	1.56187	160.296	1.27925	160.296	2.86407	160.296	2.76383		160.296	0.86454	160.296	2.88426	160.296	2.77934	160.296	0.71127
160.396	1.55461	160.396	1.20728	160.396	2.81605	160.396	2.75916		160.396	0.86289	160.396	2.87168	160.396	2.77555	160.396	0.7964
160.496	1.54615	160.496	1.06193	160.496	2.77073	160.496	2.75765		160.496	0.87336	160.496	2.60704	160.496	2.77406	160.496	0.94911
160.596	1.54588	160.596	1.32021	160.596	2.66185	160.596	2.75278		160.596	0.87176	160.596	2.5063	160.596	2.77821	160.596	1.02672
160.696	1.5399	160.696	1.48486	160.696	2.62773	160.696	2.75504		160.696	0.86862	160.696	2.79684	160.696	2.77953	160.696	0.94608
160.796	1.55118	160.796	1.31088	160.796	2.87391	160.796	2.76119		160.796	0.87449	160.796	2.68999	160.796	2.77675	160.796	0.84138
160.896	1.56334	160.896	1.46327	160.896	2.70173	160.896	2.765		160.896	0.871	160.896	2.70767	160.896	2.75967	160.896	0.9851
160.996	1.55234	160.996	1.35801	160.996	2.78562	160.996	2.76233		160.996	0.87116	160.996	2.73852	160.996	2.75913	160.996	1.0096
161.096	1.54043	161.096	1.63024	161.096	2.78557	161.096	2.76018		161.096	0.87928	161.096	2.67969	161.096	2.7585	161.096	0.87656
161.196	1.54302	161.196	1.79735	161.196	2.64463	161.196	2.76199		161.196	0.88346	161.196	2.6517	161.196	2.75251	161.196	1.03113
161.296	1.54147	161.296	1.84294	161.296	2.74053	161.296	2.76829		161.296	0.89647	161.296	2.72342	161.296	2.7465	161.296	1.05693
161.396	1.53525	161.396	1.77339	161.396	2.82124	161.396	2.76942		161.396	0.9035	161.396	2.52526	161.396	2.74457	161.396	0.83229
161.496	1.52267	161.496	1.76417	161.496	2.83736	161.496	2.76931		161.496	0.90647	161.496	2.78446	161.496	2.74754	161.496	1.02641
161.596	1.53356	161.596	1.53538	161.596	2.79917	161.596	2.76556		161.596	0.90753	161.596	2.6653	161.596	2.74915	161.596	0.93309
161.696	1.55666	161.696	1.52929	161.696	2.71066	161.696	2.76168		161.696	0.90797	161.696	2.62222	161.696	2.75031	161.696	1.16795
161.796	1.58098	161.796	1.4271	161.796	2.61864	161.796	2.76146		161.796	0.90434	161.796	2.80489	161.796	2.75177	161.796	0.68663
161.896	1.59752	161.896	1.37232	161.896	2.73609	161.896	2.76677		161.896	0.89986	161.896	2.72655	161.896	2.74511	161.896	0.72624
161.996	1.60721	161.996	1.56471	161.996	2.8338	161.996	2.77639		161.996	0.90656	161.996	2.7567	161.996	2.75676	161.996	0.80982
162.096	1.61992	162.096	1.82346	162.096	2.91113	162.096	2.78099		162.096	0.91007	162.096	2.78019	162.096	2.74791	162.096	0.89507
162.196	1.62029	162.196	1.55255	162.196	2.68999	162.196	2.78012		162.196	0.91841	162.196	2.89737	162.196	2.7492	162.196	0.77956
162.296	1.63223	162.296	1.56599	162.296	2.75566	162.296	2.77756		162.296	0.92119	162.296	2.94517	162.296	2.75347	162.296	0.88628
162.396	1.64162	162.396	1.75432	162.396	2.80628	162.396	2.77685		162.396	0.9124	162.396	2.96227	162.396	2.75778	162.396	0.70006
162.496	1.63422	162.496	1.69277	162.496	2.89208	162.496	2.77986		162.496	0.90737	162.496	2.72205	162.496	2.76138	162.496	0.67427
162.596	1.62447	162.596	1.66153	162.596	2.67125	162.596	2.77835		162.596	0.90488	162.596	2.65228	162.596	2.76166	162.596	1.02287
162.696	1.61588	162.696	1.29344	162.696	2.87698	162.696	2.7773		162.696	0.90632	162.696	2.84382	162.696	2.77342	162.696	1.05522
162.796	1.62052	162.796	1.55164	162.796	2.77037	162.796	2.77988		162.796	0.90427	162.796	2.86579	162.796	2.77927	162.796	0.98624
162.896	1.62519	162.896	1.78477	162.896	2.71892	162.896	2.77419		162.896	0.88636	162.896	2.85652	162.896	2.79424	162.896	0.82328
162.996	1.62773	162.996	1.66981	162.996	2.76532	162.996	2.76678		162.996	0.88108	162.996	2.69243	162.996	2.80179	162.996	0.69598
163.096	1.61432	163.096	1.73387	163.096	2.79451	163.096	2.76923		163.096	0.88544	163.096	2.7149	163.096	2.80264	163.096	1.03362
163.196	1.61762	163.196	1.72692	163.196	2.86825	163.196	2.76263		163.196	0.88159	163.196	2.64757	163.196	2.79921	163.196	1.06064
163.296	1.62017	163.296	1.62884	163.296	2.98887	163.296	2.75505		163.296	0.87461	163.296	2.72599	163.296	2.8109	163.296	0.85193
163.396	1.59678	163.396	1.47234	163.396	2.68013	163.396	2.75564		163.396	0.87481	163.396	2.83956	163.396	2.81688	163.396	1.17886
163.496	1.58114	163.496	1.65649	163.496	2.72147	163.496	2.75763		163.496	0.87287	163.496	2.97686	163.496	2.82046	163.496	0.97979
163.596	1.56572	163.596	1.86521	163.596	2.76791	163.596	2.75859		163.596	0.86104	163.596	2.7858	163.596	2.82269	163.596	0.8105
163.696	1.53358	163.696	1.61229	163.696	2.71997	163.696	2.75525		163.696	0.85096	163.696	2.88933	163.696	2.82074	163.696	0.88663
163.796	1.5164	163.796	1.59921	163.796	2.70279	163.796	2.74901		163.796	0.85374	163.796	2.93374	163.796	2.82698	163.796	0.6891
163.896	1.52156	163.896	1.55862	163.896	2.79485	163.896	2.7542		163.896	0.85495	163.896	2.8076	163.896	2.82526	163.896	0.79269
163.996	1.53116	163.996	1.88013	163.996	2.90192	163.996	2.75163		163.996	0.85327	163.996	2.80385	163.996	2.82136	163.996	0.99373
164.096	1.53036	164.096	1.65216	164.096	2.65699	164.096	2.74956		164.096	0.85263	164.096	2.84348	164.096	2.82185	164.096	0.88666
164.196	1.51862	164.196	1.59284	164.196	2.52532	164.196	2.74715		164.196	0.84616	164.196	2.83391	164.196	2.82639	164.196	0.75407
164.296	1.51409	164.296	1.09167	164.296	2.67981	164.296	2.74129		164.296	0.85758	164.296	2.67784	164.296	2.81644	164.296	0.96427
164.396	1.50897	164.396	1.45479	164.396	2.57123	164.396	2.73563		164.396	0.85807	164.396	2.84607	164.396	2.80763	164.396	0.78857
164.496	1.50319	164.496	1.62853	164.496	2.64435	164.496	2.73065		164.496	0.85079	164.496	2.4908	164.496	2.80406	164.496	0.72171
164.596	1.49933	164.596	1.23863	164.596	2.92589	164.596	2.72645		164.596	0.84468	164.596	2.86698	164.596	2.80234	164.596	0.74813
164.696	1.50465	164.696	1.16161	164.696	2.73964	164.696	2.73431		164.696	0.84061	164.696	2.96279	164.696	2.79768	164.696	0.77582
164.796	1.50216	164.796	1.18045	164.796	2.77959	164.796	2.73649		164.796	0.83854	164.796	2.76487	164.796	2.79238	164.796	0.75522
164.896	1.50108	164.896	0.95097	164.896	2.72274	164.896	2.74043		164.896	0.84095	164.896	2.79834	164.896	2.79595	164.896	1.05902
164.996	1.51284	164.996	1.26314	164.996	2.7363	164.996	2.74124		164.996	0.83198	164.996	2.77314	164.996	2.80413	164.996	0.95064
165.096	1.52615	165.096	1.79065	165.096	2.80092	165.096	2.74666		165.096	0.82336	165.096	2.87104	165.096	2.80206	165.096	0.91183
165.196	1.5223	165.196	1.53329	165.196	2.81269	165.196	2.7501		165.196	0.83365	165.196	2.90082	165.196	2.79228	165.196	0.59102
165.296	1.51038	165.296	1.53175	165.296	2.71857	165.296	2.7468		165.296	0.83324	165.296	2.95434	165.296	2.78663	165.296	0.58294
165.396	1.51586	165.396	1.49137	165.396	2.6588	165.396	2.74975		165.396	0.83145	165.396	2.62433	165.396	2.78076	165.396	1.11828
165.496	1.51193	165.496	1.55651	165.496	2.61878	165.496	2.75582		165.496	0.83319	165.496	2.87973	165.496	2.78113	165.496	0.76104
165.596	1.54217	165.596	1.60573	165.596	2.65295	165.596	2.76108		165.596	0.82357	165.596	2.85369	165.596	2.77912	165.596	0.53942
165.696	1.55752	165.696	1.58247	165.696	2.74366	165.696	2.77082		165.696	0.82012	165.696	2.87145	165.696	2.77447	165.696	0.88472
165.796	1.56073	165.796	1.53233	165.796	2.88407	165.796	2.78037		165.796	0.82343	165.796	2.61544	165.796	2.76335	165.796	0.94025
165.896	1.57591	165.896	1.60533	165.896	2.87661	165.896	2.77804		165.896	0.82285	165.896	2.66742	165.896	2.74965	165.896	0.57379
165.996	1.59233	165.996	1.5943	165.996	2.77592	165.996	2.77956		165.996	0.83407	165.996	2.73447	165.996	2.7467	165.996	0.75949
166.096	1.59865	166.096	1.83812	166.096	2.86648	166.096	2.77901		166.096	0.83503	166.096	2.79659	166.096	2.74862	166.096	1.16494
166.196	1.60458	166.196	1.90637	166.196	2.74007	166.196	2.77953		166.196	0.83768	166.196	2.87559	166.196	2.74961	166.196	1.03305
166.296	1.60524	166.296	1.93198	166.296	2.83828	166.296	2.77794		166.296	0.84688	166.296	2.53002	166.296	2.74807	166.296	0.77536
166.396	1.60177	166.396	1.4624	166.396	2.881	166.396	2.76978		166.396	0.84907	166.396	2.83254	166.396	2.75002	166.396	0.88267
166.496	1.60209	166.496	1.58211	166.496	2.8193	166.496	2.76629		166.496	0.84897	166.496	2.66987	166.496	2.75143	166.496	0.76485
166.596	1.61	166.596	1.78902	166.596	2.7309	166.596	2.75826		166.596	0.8504	166.596	2.73703	166.596	2.76079	166.596	0.93591
166.696	1.62467	166.696	1.49461	166.696	2.67683	166.696	2.76301		166.696	0.8546	166.696	2.4285	166.696	2.75711	166.696	1.0944
166.796	1.63052	166.796	1.84784	166.796	2.8115	166.796	2.76565		166.796	0.85094	166.796	2.81704	166.796	2.76601	166.796	0.77515
166.896	1.62733	166.896	1.83842	166.896	2.81474	166.896	2.76587		166.896	0.85728	166.896	2.96748	166.896	2.75707	166.896	0.6511
166.996	1.63284	166.996	1.70885	166.996	2.88307	166.996	2.76678		166.996	0.8518	166.996	2.71719	166.996	2.75619	166.996	0.91132
167.096	1.64362	167.096	1.61802	167.096	2.86763	167.096	2.75664		167.096	0.859	167.096	2.65455	167.096	2.74288	167.096	0.95316
167.196	1.64983	167.196	1.57212	167.196	2.7775	167.196	2.74936		167.196	0.85717	167.196	2.75769	167.196	2.74341	167.196	0.98972
167.296	1.65766	167.296	1.33856	167.296	2.76603	167.296	2.74437		167.296	0.87019	167.296	2.91596	167.296	2.74374	167.296	0.80969
167.396	1.6557	167.396	1.09917	167.396	2.73573	167.396	2.73884		167.396	0.8752	167.396	2.69281	167.396	2.7402	167.396	0.74253
167.496	1.64961	167.496	1.27966	167.496	2.69646	167.496	2.73411		167.496	0.88733	167.496	2.55565	167.496	2.73906	167.496	0.92379
167.596	1.63285	167.596	1.70389	167.596	2.59697	167.596	2.72766		167.596	0.90115	167.596	2.64168	167.596	2.73906	167.596	0.85724
167.696	1.63561	167.696	1.54142	167.696	2.72542	167.696	2.7184		167.696	0.89982	167.696	2.80602	167.696	2.7366	167.696	0.5277
167.796	1.64474	167.796	1.7295	167.796	2.5179	167.796	2.71358		167.796	0.88639	167.796	2.86322	167.796	2.74021	167.796	0.93317
167.896	1.6337	167.896	1.85806	167.896	2.77756	167.896	2.71828		167.896	0.87852	167.896	2.93193	167.896	2.75088	167.896	0.96221
167.996	1.61959	167.996	1.70279	167.996	2.68477	167.996	2.7228		167.996	0.88415	167.996	2.73813	167.996	2.75054	167.996	0.68334
168.096	1.59693	168.096	1.52598	168.096	2.65844	168.096	2.72497		168.096	0.8746	168.096	2.63744	168.096	2.76073	168.096	0.91225
168.196	1.58174	168.196	1.72022	168.196	2.76636	168.196	2.71713		168.196	0.86354	168.196	2.71602	168.196	2.76903	168.196	1.06948
168.296	1.57761	168.296	1.80173	168.296	2.63047	168.296	2.71134		168.296	0.85477	168.296	2.85117	168.296	2.77424	168.296	0.9331
168.396	1.56957	168.396	1.76052	168.396	2.6946	168.396	2.70237		168.396	0.85608	168.396	3.03055	168.396	2.77142	168.396	0.88736
168.496	1.55344	168.496	1.79018	168.496	2.65117	168.496	2.6987		168.496	0.84544	168.496	2.80559	168.496	2.76538	168.496	0.84881
168.596	1.56793	168.596	1.78917	168.596	2.72839	168.596	2.69143		168.596	0.84168	168.596	2.80665	168.596	2.76837	168.596	1.06383
168.696	1.59056	168.696	1.75402	168.696	2.62172	168.696	2.69082		168.696	0.86118	168.696	2.657	168.696	2.77066	168.696	0.86919
168.796	1.59951	168.796	1.51291	168.796	2.67708	168.796	2.68002		168.796	0.86758	168.796	2.85302	168.796	2.78021	168.796	0.71085
168.896	1.58447	168.896	1.53135	168.896	2.64946	168.896	2.68334		168.896	0.86713	168.896	2.81697	168.896	2.78006	168.896	0.71274
168.996	1.58567	168.996	1.81039	168.996	2.69884	168.996	2.68131		168.996	0.86385	168.996	2.72712	168.996	2.78222	168.996	0.86141
169.096	1.57963	169.096	1.51319	169.096	2.8483	169.096	2.69158		169.096	0.86165	169.096	2.42078	169.096	2.77931	169.096	1.03883
169.196	1.57422	169.196	1.14186	169.196	2.78979	169.196	2.69133		169.196	0.86699	169.196	2.89212	169.196	2.77996	169.196	0.87671
169.296	1.56956	169.296	1.2813	169.296	2.8659	169.296	2.69451		169.296	0.874	169.296	2.45193	169.296	2.77398	169.296	1.02445
169.396	1.56888	169.396	1.45867	169.396	2.61879	169.396	2.70194		169.396	0.87831	169.396	2.88085	169.396	2.77575	169.396	0.91962
169.496	1.5671	169.496	1.60554	169.496	2.73833	169.496	2.69915		169.496	0.86692	169.496	2.78955	169.496	2.78412	169.496	1.18739
169.596	1.56538	169.596	1.41705	169.596	2.64332	169.596	2.70062		169.596	0.85989	169.596	2.84803	169.596	2.78042	169.596	0.68508
169.696	1.55407	169.696	1.16886	169.696	2.68574	169.696	2.70257		169.696	0.87013	169.696	2.74287	169.696	2.78978	169.696	0.9873
169.796	1.53857	169.796	1.70083	169.796	2.58437	169.796	2.70306		169.796	0.88041	169.796	2.88322	169.796	2.79546	169.796	0.46445
169.896	1.5246	169.896	1.66478	169.896	2.72037	169.896	2.69911		169.896	0.88183	169.896	2.85582	169.896	2.80777	169.896	0.63648
169.996	1.51496	169.996	1.50361	169.996	2.42651	169.996	2.69954		169.996	0.87784	169.996	2.82519	169.996	2.80069	169.996	0.66818
170.096	1.51058	170.096	1.32773	170.096	2.68001	170.096	2.69685		170.096	0.88254	170.096	2.77038	170.096	2.79543	170.096	0.47915
170.196	1.51474	170.196	1.57144	170.196	2.67456	170.196	2.69788		170.196	0.88394	170.196	2.98361	170.196	2.78758	170.196	0.94612
170.296	1.49856	170.296	1.57867	170.296	2.7746	170.296	2.69602		170.296	0.86745	170.296	2.86031	170.296	2.78789	170.296	1.04808
170.396	1.51291	170.396	1.72275	170.396	2.77145	170.396	2.69116		170.396	0.86098	170.396	2.70865	170.396	2.78254	170.396	0.81604
170.496	1.52961	170.496	1.58637	170.496	2.76414	170.496	2.69242		170.496	0.86082	170.496	2.74933	170.496	2.78676	170.496	0.8933
170.596	1.5461	170.596	1.50894	170.596	2.84424	170.596	2.68546		170.596	0.85269	170.596	2.63017	170.596	2.79355	170.596	1.09608
170.696	1.5484	170.696	1.67568	170.696	2.69651	170.696	2.69859		170.696	0.84222	170.696	2.66621	170.696	2.79026	170.696	0.9141
170.796	1.54872	170.796	1.75877	170.796	2.66744	170.796	2.70313		170.796	0.84207	170.796	2.80463	170.796	2.79197	170.796	1.18847
170.896	1.5664	170.896	1.47759	170.896	2.74334	170.896	2.70616		170.896	0.84504	170.896	2.82934	170.896	2.78783	170.896	0.94997
170.996	1.58752	170.996	1.40291	170.996	2.6634	170.996	2.7148		170.996	0.8354	170.996	2.99687	170.996	2.79576	170.996	0.98502
171.096	1.58307	171.096	1.43977	171.096	2.62951	171.096	2.71998		171.096	0.83668	171.096	2.76734	171.096	2.79042	171.096	0.90963
171.196	1.58869	171.196	1.51295	171.196	2.63245	171.196	2.72131		171.196	0.84077	171.196	2.86186	171.196	2.79312	171.196	0.50923
171.296	1.59341	171.296	1.4034	171.296	2.60981	171.296	2.72967		171.296	0.83323	171.296	2.71111	171.296	2.79049	171.296	0.82699
171.396	1.59956	171.396	1.63559	171.396	2.67518	171.396	2.73294		171.396	0.83485	171.396	2.66618	171.396	2.79039	171.396	0.79923
171.496	1.59107	171.496	1.40577	171.496	2.65243	171.496	2.73096		171.496	0.82853	171.496	2.87368	171.496	2.7919	171.496	1.00206
171.596	1.59278	171.596	1.87187	171.596	2.72682	171.596	2.73112		171.596	0.82958	171.596	2.90212	171.596	2.78648	171.596	0.85098
171.696	1.59065	171.696	1.5594	171.696	2.82122	171.696	2.72686		171.696	0.83611	171.696	2.85513	171.696	2.7775	171.696	0.74904
171.796	1.5877	171.796	1.69359	171.796	2.69198	171.796	2.72391		171.796	0.84284	171.796	2.73704	171.796	2.77635	171.796	0.86977
171.896	1.58272	171.896	1.51617	171.896	2.94708	171.896	2.72488		171.896	0.84585	171.896	2.83206	171.896	2.76287	171.896	0.63489
171.996	1.56758	171.996	1.61364	171.996	2.85169	171.996	2.73024		171.996	0.84649	171.996	2.78511	171.996	2.75527	171.996	1.00692
172.096	1.55631	172.096	1.85891	172.096	2.71912	172.096	2.73383		172.096	0.85442	172.096	2.97569	172.096	2.74711	172.096	1.14438
172.196	1.56256	172.196	1.69692	172.196	2.9017	172.196	2.73118		172.196	0.85853	172.196	2.43614	172.196	2.74442	172.196	0.61526
172.296	1.56865	172.296	1.58965	172.296	2.71385	172.296	2.73705		172.296	0.87448	172.296	2.59802	172.296	2.74306	172.296	0.62414
172.396	1.56046	172.396	1.80522	172.396	2.75383	172.396	2.74416		172.396	0.87386	172.396	2.49824	172.396	2.74373	172.396	0.71632
172.496	1.55764	172.496	1.62149	172.496	2.63528	172.496	2.74498		172.496	0.86568	172.496	2.92796	172.496	2.74285	172.496	0.79792
172.596	1.5682	172.596	1.48165	172.596	2.76192	172.596	2.74883		172.596	0.85689	172.596	2.70882	172.596	2.74702	172.596	0.6557
172.696	1.56432	172.696	1.35919	172.696	2.62511	172.696	2.75125		172.696	0.83423	172.696	2.84786	172.696	2.74546	172.696	0.67262
172.796	1.57077	172.796	1.62127	172.796	2.77859	172.796	2.75045		172.796	0.83192	172.796	2.72602	172.796	2.75862	172.796	0.90756
172.896	1.55474	172.896	1.66964	172.896	2.66496	172.896	2.75149		172.896	0.83384	172.896	3.00227	172.896	2.76413	172.896	0.96598
172.996	1.5555	172.996	1.51249	172.996	2.6903	172.996	2.74853		172.996	0.82721	172.996	2.79221	172.996	2.75837	172.996	0.80524
173.096	1.55113	173.096	1.38438	173.096	2.86846	173.096	2.75162		173.096	0.82205	173.096	2.49593	173.096	2.75501	173.096	0.7795
173.196	1.55256	173.196	1.29732	173.196	2.83054	173.196	2.74023		173.196	0.82441	173.196	2.68365	173.196	2.75152	173.196	1.093
173.296	1.55967	173.296	1.47707	173.296	2.7572	173.296	2.73934		173.296	0.82764	173.296	2.54173	173.296	2.74603	173.296	0.96032
173.396	1.55443	173.396	1.63363	173.396	2.67715	173.396	2.74436		173.396	0.83898	173.396	2.86374	173.396	2.74317	173.396	0.74638
173.496	1.5575	173.496	1.55517	173.496	2.81018	173.496	2.74259		173.496	0.84308	173.496	2.66578	173.496	2.73976	173.496	1.1594
173.596	1.56016	173.596	1.2351	173.596	2.80713	173.596	2.73923		173.596	0.85157	173.596	2.92656	173.596	2.74233	173.596	0.7751
173.696	1.55649	173.696	1.44238	173.696	2.65298	173.696	2.73543		173.696	0.86026	173.696	2.66853	173.696	2.74207	173.696	0.91242
173.796	1.55303	173.796	1.66742	173.796	2.70598	173.796	2.73907		173.796	0.86217	173.796	2.67537	173.796	2.7438	173.796	1.17133
173.896	1.5544	173.896	1.53869	173.896	2.73566	173.896	2.73571		173.896	0.86702	173.896	2.77557	173.896	2.7467	173.896	0.70513
173.996	1.55846	173.996	1.567	173.996	2.63248	173.996	2.73964		173.996	0.87135	173.996	2.69357	173.996	2.74082	173.996	0.94062
174.096	1.5464	174.096	1.47102	174.096	2.75282	174.096	2.74093		174.096	0.88491	174.096	2.84157	174.096	2.73774	174.096	0.82923
174.196	1.54205	174.196	1.57851	174.196	2.74733	174.196	2.74236		174.196	0.88664	174.196	2.6122	174.196	2.74466	174.196	0.83247
174.296	1.54282	174.296	1.58431	174.296	2.76923	174.296	2.73941		174.296	0.88387	174.296	2.78257	174.296	2.74665	174.296	0.66178
174.396	1.54646	174.396	1.55189	174.396	2.66236	174.396	2.7386		174.396	0.89144	174.396	2.74149	174.396	2.74287	174.396	0.94438
174.496	1.55975	174.496	1.79149	174.496	2.82944	174.496	2.73581		174.496	0.89174	174.496	2.96738	174.496	2.74392	174.496	0.96354
174.596	1.56324	174.596	1.72782	174.596	2.8445	174.596	2.73763		174.596	0.89596	174.596	2.9429	174.596	2.74582	174.596	1.0544
174.696	1.56011	174.696	1.77381	174.696	2.85736	174.696	2.73802		174.696	0.90826	174.696	2.84841	174.696	2.75652	174.696	0.70391
174.796	1.55644	174.796	1.65605	174.796	2.62999	174.796	2.73138		174.796	0.90519	174.796	2.70186	174.796	2.75086	174.796	0.55942
174.896	1.55522	174.896	1.71337	174.896	2.6589	174.896	2.73367		174.896	0.89563	174.896	2.77421	174.896	2.75085	174.896	0.51592
174.996	1.55478	174.996	1.53511	174.996	2.72627	174.996	2.73623		174.996	0.89244	174.996	2.82321	174.996	2.73626	174.996	0.85543
175.096	1.55502	175.096	1.51577	175.096	2.67779	175.096	2.73526		175.096	0.89303	175.096	2.62582	175.096	2.73595	175.096	0.87359
175.196	1.55159	175.196	1.46076	175.196	2.72342	175.196	2.7343		175.196	0.88621	175.196	2.75622	175.196	2.73366	175.196	1.12891
175.296	1.54711	175.296	1.31977	175.296	2.81089	175.296	2.72921		175.296	0.86792	175.296	2.46091	175.296	2.73033	175.296	0.90752
175.396	1.55353	175.396	1.56086	175.396	2.70072	175.396	2.72355		175.395	0.86078	175.396	2.58296	175.396	2.72622	175.395	0.90014
175.496	1.55827	175.496	1.53185	175.496	2.61639	175.496	2.71357		175.495	0.84729	175.496	2.80858	175.496	2.73156	175.495	0.98809
175.596	1.55245	175.596	1.47533	175.596	2.84833	175.596	2.71249		175.595	0.83792	175.596	2.76997	175.596	2.73002	175.595	1.04338
175.696	1.55256	175.696	1.62966	175.696	2.76084	175.696	2.70919		175.696	0.83997	175.696	2.63197	175.696	2.71829	175.696	1.05182
175.796	1.53972	175.796	1.56433	175.796	2.80273	175.796	2.70295		175.796	0.84559	175.796	2.69806	175.796	2.71187	175.796	0.88817
175.896	1.52623	175.896	1.5553	175.896	2.68682	175.896	2.6936		175.895	0.84638	175.895	2.73574	175.895	2.69951	175.895	0.93304
175.996	1.52232	175.996	1.46327	175.995	2.64418	175.995	2.69098		175.995	0.84312	175.995	2.79396	175.995	2.69792	175.995	1.00171
176.096	1.51576	176.096	1.2047	176.095	2.86442	176.095	2.70169		176.095	0.84139	176.095	2.79877	176.095	2.69665	176.095	0.92916
176.196	1.50934	176.196	1.43138	176.196	2.71694	176.196	2.69821		176.196	0.83393	176.196	2.69029	176.196	2.70092	176.196	0.87157
176.296	1.50539	176.296	1.67334	176.296	2.68174	176.296	2.69117		176.296	0.82764	176.296	2.72252	176.296	2.69861	176.296	0.6528
176.396	1.51235	176.396	1.45293	176.395	2.71172	176.395	2.69815		176.395	0.83907	176.395	2.51588	176.395	2.70167	176.395	0.80697
176.496	1.51287	176.496	1.45513	176.495	2.50504	176.495	2.69904		176.495	0.83306	176.495	2.73557	176.495	2.70527	176.495	0.77309
176.596	1.52182	176.596	1.63149	176.595	2.61141	176.595	2.69628		176.595	0.83783	176.595	2.86481	176.595	2.70403	176.595	0.64074
176.696	1.52145	176.696	1.69703	176.696	2.49773	176.696	2.6977		176.696	0.8473	176.696	2.57952	176.696	2.70275	176.696	0.88677
176.796	1.51806	176.796	1.43879	176.796	2.74234	176.796	2.69845		176.796	0.84689	176.796	2.70962	176.796	2.70426	176.796	0.93791
176.896	1.5221	176.896	1.55475	176.895	2.57989	176.895	2.68728		176.895	0.84748	176.895	2.80371	176.895	2.70241	176.895	0.68963
176.996	1.50993	176.996	1.47029	176.995	2.67338	176.995	2.69042		176.995	0.84843	176.995	2.75391	176.995	2.69947	176.995	0.64423
177.096	1.51569	177.096	1.39062	177.095	2.61068	177.095	2.68732		177.095	0.85134	177.095	2.69117	177.095	2.70377	177.095	0.85593
177.196	1.51491	177.196	1.6761	177.196	2.79181	177.196	2.68998		177.196	0.8633	177.196	2.59552	177.196	2.71499	177.196	0.75435
177.296	1.5179	177.296	1.49208	177.296	2.89791	177.296	2.69288		177.296	0.86182	177.296	2.58059	177.296	2.71938	177.296	0.73294
177.395	1.5372	177.395	1.55284	177.395	2.57194	177.395	2.69104		177.395	0.85941	177.395	2.47088	177.395	2.72003	177.395	0.91212
177.495	1.54423	177.495	1.43628	177.495	2.55009	177.495	2.693		177.495	0.85766	177.495	2.81465	177.495	2.72368	177.495	0.74867
177.595	1.52341	177.595	1.68982	177.595	2.85236	177.595	2.68962		177.595	0.85392	177.595	2.76944	177.595	2.72831	177.595	0.65337
177.696	1.52187	177.696	1.47387	177.696	2.74559	177.696	2.69408		177.696	0.85217	177.696	2.6303	177.696	2.7253	177.696	0.70471
177.796	1.5177	177.796	1.54357	177.796	2.74191	177.796	2.70336		177.796	0.86243	177.796	2.81441	177.796	2.73281	177.796	1.08145
177.895	1.50255	177.895	1.55151	177.895	2.73625	177.895	2.70806		177.895	0.86955	177.895	2.74179	177.895	2.73774	177.895	0.95627
177.995	1.50027	177.995	1.44697	177.995	2.63517	177.995	2.72136		177.995	0.87533	177.995	2.72688	177.995	2.74269	177.995	1.29687
178.095	1.5029	178.095	1.57657	178.095	2.56904	178.095	2.72262		178.095	0.87983	178.095	2.79231	178.095	2.74608	178.095	1.06098
178.196	1.50069	178.196	1.32518	178.196	2.83947	178.196	2.7209		178.196	0.89174	178.196	2.84622	178.196	2.75692	178.196	0.6276
178.296	1.50967	178.296	1.70843	178.296	2.72527	178.296	2.72404		178.296	0.90535	178.296	2.85104	178.296	2.75662	178.296	0.8034
178.395	1.52384	178.395	1.5357	178.395	2.75322	178.395	2.72958		178.395	0.91733	178.395	2.91783	178.395	2.76023	178.395	0.86011
178.495	1.51762	178.495	1.53803	178.495	2.71673	178.495	2.7282		178.495	0.93469	178.495	2.90243	178.495	2.76493	178.495	0.77298
178.595	1.51614	178.595	1.68733	178.595	2.8184	178.595	2.73001		178.595	0.95307	178.595	2.7124	178.595	2.77122	178.595	1.17367
178.696	1.51429	178.696	1.60708	178.696	2.76591	178.696	2.73234		178.696	0.96071	178.696	2.80008	178.696	2.77446	178.696	1.0536
178.796	1.52934	178.796	1.15277	178.796	2.59712	178.796	2.74032		178.796	0.96674	178.796	2.78839	178.796	2.77413	178.796	1.19653
178.895	1.52681	178.895	1.41445	178.895	2.82325	178.895	2.7312		178.895	0.96166	178.895	2.59076	178.895	2.77535	178.895	0.92502
178.995	1.53109	178.995	1.35094	178.995	2.73715	178.995	2.73633		178.995	0.96731	178.995	2.6475	178.995	2.77588	178.995	1.09059
179.095	1.53602	179.095	1.25284	179.095	2.72877	179.095	2.73702		179.095	0.96364	179.095	2.71922	179.095	2.77539	179.095	0.98214
179.196	1.54192	179.196	1.63986	179.196	2.83037	179.196	2.73577		179.196	0.96174	179.196	2.88869	179.196	2.78081	179.196	0.70668
179.296	1.54946	179.296	1.50474	179.296	2.77385	179.296	2.74547		179.295	0.97352	179.296	2.56108	179.296	2.78539	179.295	1.03523
179.395	1.5475	179.395	1.49951	179.395	2.53673	179.395	2.76161		179.395	0.98126	179.395	2.82998	179.395	2.78715	179.395	0.81417
179.495	1.54147	179.495	1.69463	179.495	2.75191	179.495	2.75727		179.495	0.97841	179.495	2.8515	179.495	2.79232	179.495	1.08239
179.595	1.53942	179.595	1.7449	179.595	2.74925	179.595	2.75814		179.595	0.97483	179.595	2.88029	179.595	2.79923	179.595	1.08844
179.696	1.54033	179.696	1.5205	179.696	2.75728	179.696	2.75692		179.695	0.97594	179.696	2.67166	179.696	2.79622	179.695	0.91966
179.796	1.54205	179.796	1.4553	179.796	2.94317	179.796	2.75713		179.795	0.97308	179.796	2.8468	179.796	2.79187	179.795	1.04236
179.895	1.52534	179.895	1.50642	179.895	2.63009	179.895	2.75554		179.895	0.96065	179.895	2.85898	179.895	2.79	179.895	0.89417
179.995	1.51565	179.995	1.81259	179.995	2.74974	179.995	2.7554		179.995	0.96029	179.995	2.85503	179.995	2.77767	179.995	0.74227
180.095	1.5302	180.095	1.62661	180.095	2.62442	180.095	2.77009		180.095	0.95725	180.095	2.91191	180.095	2.78538	180.095	1.11236
180.196	1.53328	180.196	1.58084	180.195	2.87378	180.195	2.77087		180.195	0.95665	180.195	3.01512	180.195	2.79348	180.195	1.09334
180.296	1.54092	180.296	1.66683	180.295	2.75909	180.295	2.77049		180.295	0.94631	180.295	2.81146	180.295	2.78577	180.295	0.98452
180.395	1.55988	180.395	1.69893	180.395	2.70506	180.395	2.76328		180.395	0.94315	180.395	2.56571	180.395	2.79014	180.395	0.89743
180.495	1.56746	180.495	1.63562	180.495	2.87768	180.495	2.75515		180.495	0.9437	180.495	2.61161	180.495	2.79423	180.495	0.93664
180.595	1.57216	180.595	1.52743	180.595	2.97244	180.595	2.75022		180.595	0.94975	180.595	2.87897	180.595	2.78671	180.595	1.09598
180.696	1.56591	180.696	1.17458	180.695	2.73115	180.695	2.75144		180.695	0.94448	180.695	2.59312	180.695	2.791	180.695	0.94202
180.796	1.5498	180.796	1.65717	180.795	2.7468	180.795	2.74975		180.795	0.92646	180.795	2.81517	180.795	2.79593	180.795	0.9249
180.895	1.5389	180.895	1.55844	180.895	2.72289	180.895	2.7508		180.895	0.92357	180.895	2.73736	180.895	2.80053	180.895	0.82269
180.995	1.53961	180.995	1.58104	180.995	2.72189	180.995	2.75196		180.995	0.91234	180.995	2.72812	180.995	2.79511	180.995	0.65413
181.095	1.54214	181.095	1.26952	181.095	2.77869	181.095	2.74025		181.095	0.90678	181.095	2.73075	181.095	2.79975	181.095	0.65316
181.196	1.54502	181.196	1.36471	181.195	2.76253	181.195	2.74198		181.195	0.91273	181.195	2.85695	181.195	2.79677	181.195	0.9401
181.295	1.53714	181.295	1.51651	181.295	2.96437	181.295	2.73987		181.295	0.91216	181.295	2.8924	181.295	2.80342	181.295	0.94843
181.395	1.5336	181.395	1.4916	181.395	2.84254	181.395	2.74647		181.395	0.92818	181.395	2.88962	181.395	2.80231	181.395	1.10638
181.495	1.53849	181.495	1.54196	181.495	2.72777	181.495	2.73976		181.495	0.92771	181.495	2.68458	181.495	2.79637	181.495	0.88091
181.595	1.53612	181.595	1.72679	181.595	2.54847	181.595	2.74376		181.595	0.92432	181.595	2.9206	181.595	2.78929	181.595	1.16288
181.695	1.53326	181.695	1.82926	181.695	2.62703	181.695	2.74531		181.695	0.91421	181.695	2.88379	181.695	2.7817	181.695	0.95997
181.795	1.53024	181.795	1.62231	181.795	2.65073	181.795	2.73159		181.795	0.90138	181.795	2.61512	181.795	2.77814	181.795	0.69459
181.895	1.52825	181.895	1.34331	181.895	2.56732	181.895	2.71227		181.895	0.90293	181.895	2.80624	181.895	2.76619	181.895	0.85429
181.995	1.54115	181.995	1.29181	181.995	2.70962	181.995	2.70902		181.995	0.8884	181.995	2.78871	181.995	2.75779	181.995	0.94278
182.095	1.5404	182.095	1.47232	182.095	2.77547	182.095	2.70212		182.095	0.87436	182.095	2.67501	182.095	2.75921	182.095	0.87041
182.195	1.55258	182.195	1.53843	182.195	2.78617	182.195	2.70603		182.195	0.87856	182.195	2.94905	182.195	2.75761	182.195	0.88076
182.295	1.55154	182.295	1.5185	182.295	2.65059	182.295	2.70939		182.295	0.87851	182.295	2.90391	182.295	2.753	182.295	0.88204
182.395	1.5603	182.395	1.57839	182.395	2.67316	182.395	2.70858		182.395	0.88234	182.395	2.78112	182.395	2.75376	182.395	1.16916
182.495	1.5691	182.495	1.61551	182.495	2.6971	182.495	2.70658		182.495	0.87835	182.495	2.99689	182.495	2.75629	182.495	0.94105
182.595	1.57192	182.595	1.53816	182.595	2.78952	182.595	2.69282		182.595	0.87464	182.595	2.6379	182.595	2.75126	182.595	0.83968
182.695	1.58004	182.695	1.70322	182.695	2.70588	182.695	2.68521		182.695	0.8776	182.695	2.54144	182.695	2.76057	182.695	0.57003
182.795	1.58378	182.795	1.60745	182.795	2.85925	182.795	2.67888		182.795	0.88066	182.795	2.91053	182.795	2.77369	182.795	0.85843
182.895	1.57142	182.895	1.62754	182.895	2.74358	182.895	2.68495		182.895	0.88011	182.895	2.67292	182.895	2.78306	182.895	0.97925
182.995	1.55525	182.995	1.55997	182.995	2.53471	182.995	2.69274		182.995	0.88102	182.995	2.57668	182.995	2.77761	182.995	0.72913
183.095	1.55896	183.095	1.47771	183.095	2.48954	183.095	2.70105		183.095	0.88658	183.095	2.94078	183.095	2.77656	183.095	0.89843
183.195	1.57947	183.195	1.49712	183.195	2.64981	183.195	2.71484		183.195	0.89289	183.195	2.59726	183.195	2.78191	183.195	1.11165
183.295	1.58841	183.295	1.63851	183.295	2.57445	183.295	2.71838		183.295	0.89956	183.295	2.60096	183.295	2.77366	183.295	1.13332
183.395	1.58622	183.395	1.86281	183.395	2.82051	183.395	2.71927		183.395	0.89433	183.395	2.59515	183.395	2.77161	183.395	0.75592
183.495	1.58527	183.495	1.55499	183.495	2.80596	183.495	2.71622		183.495	0.8836	183.495	3.03069	183.495	2.7743	183.495	1.07117
183.595	1.58693	183.595	1.48862	183.595	2.75831	183.595	2.71463		183.595	0.88006	183.595	2.72047	183.595	2.77564	183.595	0.76469
183.695	1.58405	183.695	1.58473	183.695	2.71265	183.695	2.71913		183.695	0.86889	183.695	2.79256	183.695	2.77637	183.695	0.74684
183.795	1.58171	183.795	1.58709	183.795	2.6204	183.795	2.7173		183.795	0.86784	183.795	2.52877	183.795	2.77878	183.795	0.85933
183.895	1.58611	183.895	1.69451	183.895	2.65217	183.895	2.71529		183.895	0.86269	183.895	2.76074	183.895	2.77318	183.895	0.4234
183.995	1.58476	183.995	1.63553	183.995	2.56968	183.995	2.71804		183.995	0.87019	183.995	2.70449	183.995	2.77478	183.995	0.66928
184.095	1.57258	184.095	1.41759	184.095	2.70014	184.095	2.71213		184.095	0.87132	184.095	2.76343	184.095	2.77344	184.095	0.93313
184.195	1.56971	184.195	1.42508	184.195	2.8217	184.195	2.71456		184.195	0.88672	184.195	2.84077	184.195	2.77224	184.195	1.10137
184.295	1.5739	184.295	1.71521	184.295	2.85845	184.295	2.71977		184.295	0.89697	184.295	2.89791	184.295	2.77293	184.295	0.92774
184.395	1.57823	184.395	1.85596	184.395	2.91216	184.395	2.72939		184.395	0.89678	184.395	2.86593	184.395	2.77087	184.395	0.748
184.495	1.58035	184.495	1.51537	184.495	2.79803	184.495	2.72383		184.495	0.90416	184.495	3.03043	184.495	2.7699	184.495	1.07742
184.595	1.57504	184.595	1.41752	184.595	2.79787	184.595	2.7354		184.595	0.91653	184.595	2.75141	184.595	2.77346	184.595	1.40223
184.695	1.5671	184.695	1.51465	184.695	2.70986	184.695	2.73533		184.695	0.92679	184.695	2.90778	184.695	2.76773	184.695	0.86692
184.795	1.55858	184.795	1.56014	184.795	2.61076	184.795	2.73072		184.795	0.92766	184.795	2.81497	184.795	2.77033	184.795	0.85
184.895	1.54774	184.895	1.50629	184.895	2.78566	184.895	2.73041		184.895	0.93162	184.895	2.80789	184.895	2.76802	184.895	0.84365
184.995	1.53168	184.995	1.55686	184.995	2.65142	184.995	2.73008		184.995	0.94782	184.995	2.77473	184.995	2.76829	184.995	0.97345
185.095	1.52253	185.095	1.64831	185.095	2.73937	185.095	2.73221		185.095	0.95398	185.095	3.06788	185.095	2.77298	185.095	0.78988
185.195	1.51822	185.195	1.66949	185.195	2.77455	185.195	2.73439		185.195	0.96071	185.195	2.6742	185.195	2.7719	185.195	0.92824
185.295	1.51326	185.295	1.30297	185.295	2.71145	185.295	2.74217		185.295	0.95799	185.295	2.66097	185.295	2.77072	185.295	0.95225
185.395	1.52535	185.395	1.55571	185.395	2.80441	185.395	2.7501		185.395	0.96332	185.395	2.58105	185.395	2.7735	185.395	1.00808
185.495	1.53869	185.495	1.66474	185.495	2.66486	185.495	2.74546		185.495	0.97056	185.495	2.80524	185.495	2.76487	185.495	0.88865
185.595	1.53471	185.595	1.58584	185.595	2.73008	185.595	2.73431		185.595	0.97478	185.595	2.65696	185.595	2.75576	185.595	0.75799
185.695	1.52033	185.695	1.55029	185.695	2.51087	185.695	2.72818		185.695	0.98037	185.695	2.67963	185.695	2.76007	185.695	0.90164
185.795	1.52421	185.795	1.50562	185.795	2.86357	185.795	2.72658		185.795	0.98395	185.795	2.84486	185.795	2.74846	185.795	0.74673
185.895	1.5316	185.895	1.66445	185.895	2.81887	185.895	2.72713		185.895	0.99154	185.895	2.85697	185.895	2.74298	185.895	1.1526
185.995	1.54091	185.995	1.34192	185.995	2.69069	185.995	2.72883		185.995	0.9859	185.995	2.60888	185.995	2.73888	185.995	1.29688
186.095	1.54561	186.095	1.2176	186.095	2.75069	186.095	2.74008		186.095	0.98977	186.095	2.60358	186.095	2.75131	186.095	0.89001
186.195	1.55352	186.195	1.1833	186.195	2.70422	186.195	2.73482		186.195	0.98757	186.195	2.58248	186.195	2.75115	186.195	1.11585
186.295	1.55577	186.295	1.35836	186.295	2.67362	186.295	2.73629		186.295	0.98047	186.295	2.62316	186.295	2.74799	186.295	1.0705
186.395	1.54838	186.395	1.5866	186.395	2.70675	186.395	2.7289		186.395	0.98208	186.395	2.95573	186.395	2.73807	186.395	1.272
186.495	1.54572	186.495	1.51148	186.495	2.76415	186.495	2.72244		186.495	0.966	186.495	2.74963	186.495	2.734	186.495	1.06873
186.595	1.55884	186.595	1.71988	186.595	2.89842	186.595	2.72372		186.595	0.95027	186.595	2.63433	186.595	2.7278	186.595	1.10367
186.695	1.54623	186.695	1.75858	186.695	2.70575	186.695	2.71454		186.695	0.95534	186.695	2.87072	186.695	2.72854	186.695	0.93786
186.795	1.54148	186.795	1.61578	186.795	2.57966	186.795	2.72202		186.795	0.95887	186.795	2.81244	186.795	2.73263	186.795	0.93839
186.895	1.54037	186.895	1.49657	186.895	2.75882	186.895	2.72338		186.895	0.95104	186.895	2.6262	186.895	2.73369	186.895	1.01798
186.995	1.54224	186.995	1.61237	186.995	2.758	186.995	2.73071		186.995	0.9427	186.995	2.75659	186.995	2.73272	186.995	0.89533
187.095	1.55025	187.095	1.60214	187.095	2.81178	187.095	2.72357		187.095	0.94694	187.095	2.57367	187.095	2.73951	187.095	0.79049
187.195	1.54889	187.195	1.74743	187.195	2.75237	187.195	2.7205		187.195	0.96764	187.195	2.75161	187.195	2.74063	187.195	0.75464
187.295	1.55375	187.295	1.67768	187.295	2.89191	187.295	2.71765		187.295	0.95797	187.295	2.75302	187.295	2.74684	187.295	1.07025
187.395	1.56196	187.395	1.70408	187.395	2.65423	187.395	2.72009		187.395	0.9515	187.395	2.92381	187.395	2.74596	187.395	0.97473
187.495	1.56607	187.495	1.61295	187.495	2.68823	187.495	2.71838		187.495	0.94665	187.495	2.74703	187.495	2.74768	187.495	0.86295
187.595	1.57331	187.595	1.46369	187.595	2.55442	187.595	2.71042		187.595	0.94362	187.595	2.84741	187.595	2.7518	187.595	1.00104
187.695	1.56822	187.695	1.6029	187.695	2.61319	187.695	2.71362		187.695	0.93817	187.695	2.70171	187.695	2.76233	187.695	0.87494
187.795	1.56879	187.795	1.63094	187.795	2.74351	187.795	2.70404		187.795	0.9314	187.795	2.55208	187.795	2.76511	187.795	0.87044
187.895	1.55596	187.895	1.24045	187.895	2.57479	187.895	2.69863		187.895	0.9318	187.895	2.76326	187.895	2.76879	187.895	0.82652
187.995	1.54949	187.995	1.546	187.995	2.85179	187.995	2.69405		187.995	0.93794	187.995	2.93993	187.995	2.77236	187.995	0.86224
188.095	1.54988	188.095	1.55822	188.095	2.76408	188.095	2.69159		188.095	0.93716	188.095	2.86319	188.095	2.77307	188.095	0.66651
188.195	1.55018	188.195	1.59703	188.195	2.69428	188.195	2.69282		188.195	0.93376	188.195	2.78501	188.195	2.77206	188.195	0.72037
188.295	1.54181	188.295	1.7059	188.295	2.68493	188.295	2.68947		188.295	0.92734	188.295	3.01041	188.295	2.77141	188.295	1.00445
188.395	1.53378	188.395	1.63032	188.395	2.74218	188.395	2.68481		188.395	0.91735	188.395	2.80114	188.395	2.77739	188.395	0.93779
188.495	1.52751	188.495	1.46337	188.495	2.61937	188.495	2.68014		188.495	0.90685	188.495	2.7122	188.495	2.78727	188.495	1.02509
188.595	1.52196	188.595	1.42287	188.595	2.81167	188.595	2.67152		188.595	0.90665	188.595	2.57078	188.595	2.7903	188.595	1.03646
188.695	1.5077	188.695	1.28617	188.695	2.66149	188.695	2.67546		188.695	0.89524	188.695	2.68197	188.695	2.79516	188.695	0.9469
188.795	1.50551	188.795	1.53926	188.795	2.4746	188.795	2.67508		188.795	0.89747	188.795	2.85628	188.795	2.7976	188.795	1.07701
188.895	1.50845	188.895	1.45933	188.895	2.78687	188.895	2.67705		188.895	0.89317	188.895	2.81507	188.895	2.79575	188.895	0.8771
188.995	1.49861	188.995	1.52587	188.995	2.52456	188.995	2.6835		188.995	0.89566	188.995	2.83574	188.995	2.80188	188.995	0.98145
189.095	1.48047	189.095	1.39912	189.095	2.76326	189.095	2.68097		189.095	0.89613	189.095	2.85936	189.095	2.79373	189.095	1.16132
189.195	1.49406	189.195	1.59671	189.195	2.59115	189.195	2.68512		189.195	0.90759	189.195	2.67445	189.195	2.78965	189.195	0.68348
189.295	1.49679	189.295	1.62563	189.295	2.51817	189.295	2.6786		189.295	0.91345	189.295	2.61943	189.295	2.79554	189.295	0.88419
189.395	1.49786	189.395	1.50412	189.395	2.78968	189.395	2.67796		189.395	0.91426	189.395	2.78659	189.395	2.79585	189.395	1.11874
189.495	1.49545	189.495	1.40317	189.495	2.67414	189.495	2.6743		189.495	0.91999	189.495	2.85731	189.495	2.79995	189.495	0.95079
189.595	1.4841	189.595	1.4012	189.595	2.69531	189.595	2.66695		189.595	0.92327	189.595	2.80789	189.595	2.79875	189.595	0.83348
189.695	1.48377	189.695	1.59067	189.695	2.6358	189.695	2.66931		189.695	0.91978	189.695	2.75008	189.695	2.79938	189.695	0.61314
189.795	1.49011	189.795	1.53897	189.795	2.67624	189.795	2.66565		189.795	0.92089	189.795	2.74503	189.795	2.7963	189.795	1.13344
189.895	1.48428	189.895	1.34764	189.895	2.75278	189.895	2.66046		189.895	0.93111	189.895	2.92793	189.895	2.79528	189.895	1.01895
189.995	1.49302	189.995	1.55807	189.995	2.67881	189.995	2.65712		189.995	0.93779	189.995	2.8704	189.995	2.7931	189.995	0.94648
190.095	1.49766	190.095	1.53731	190.095	2.60365	190.095	2.66993		190.095	0.9423	190.095	2.77358	190.095	2.78336	190.095	1.01406
190.195	1.49387	190.195	1.35699	190.195	2.77438	190.195	2.66557		190.195	0.95354	190.195	2.89541	190.195	2.78166	190.195	0.90221
190.295	1.49416	190.295	1.17744	190.295	2.68033	190.295	2.68145		190.295	0.95839	190.295	2.80471	190.295	2.7809	190.295	1.0759
190.395	1.49291	190.395	1.57998	190.395	2.67853	190.395	2.67967		190.395	0.96204	190.395	2.74545	190.395	2.77009	190.395	0.85803
190.495	1.48814	190.495	1.61443	190.495	2.68871	190.495	2.68915		190.495	0.95884	190.495	2.62736	190.495	2.76548	190.495	0.6914
190.595	1.47933	190.595	1.58491	190.595	2.74817	190.595	2.69729		190.595	0.95581	190.595	2.93871	190.595	2.76668	190.595	0.76519
190.695	1.47332	190.695	1.53677	190.695	2.60261	190.695	2.69121		190.695	0.94509	190.695	2.86885	190.695	2.76921	190.695	0.65536
190.795	1.48401	190.795	1.42216	190.795	2.50131	190.795	2.69501		190.795	0.93739	190.795	2.88037	190.795	2.75851	190.795	0.84279
190.895	1.49432	190.895	1.62217	190.895	2.80121	190.895	2.69328		190.895	0.9423	190.895	2.83524	190.895	2.76591	190.895	0.75961
190.995	1.49326	190.995	1.62172	190.995	2.52781	190.995	2.69698		190.995	0.9475	190.995	2.73248	190.995	2.76442	190.995	1.19293
191.095	1.49108	191.095	1.27708	191.095	2.6819	191.095	2.70574		191.095	0.95204	191.095	2.69807	191.095	2.76647	191.095	1.08339
191.195	1.48698	191.195	1.50472	191.195	2.57797	191.195	2.70555		191.195	0.95625	191.195	2.57135	191.195	2.7546	191.195	1.1198
191.295	1.48736	191.295	1.65527	191.295	2.79496	191.295	2.71191		191.295	0.94971	191.295	2.55689	191.295	2.75622	191.295	0.9114
191.395	1.49671	191.395	1.36473	191.395	2.67789	191.395	2.71456		191.395	0.95289	191.395	2.67949	191.395	2.76003	191.395	1.13535
191.495	1.51323	191.495	1.53289	191.495	2.92149	191.495	2.71206		191.495	0.94973	191.495	2.73225	191.495	2.75692	191.495	1.19793
191.595	1.52828	191.595	1.36802	191.595	2.71873	191.595	2.71738		191.595	0.95257	191.595	3.0505	191.595	2.75662	191.595	1.15651
191.695	1.52112	191.695	1.4775	191.695	2.82816	191.695	2.72505		191.695	0.96767	191.695	2.81192	191.695	2.75587	191.695	0.86312
191.795	1.51843	191.795	1.4052	191.795	2.72157	191.795	2.72748		191.795	0.96165	191.795	2.70188	191.795	2.75457	191.795	0.89375
191.895	1.51262	191.895	1.35394	191.895	2.63772	191.895	2.72559		191.895	0.97034	191.895	2.84584	191.895	2.74895	191.895	1.07765
191.995	1.52026	191.995	1.67046	191.995	2.76911	191.995	2.72928		191.995	0.98746	191.995	2.50014	191.995	2.74566	191.995	1.02154
192.095	1.52965	192.095	1.65888	192.095	2.65214	192.095	2.74576		192.095	0.99696	192.095	2.76725	192.095	2.74201	192.095	1.00216
192.195	1.53338	192.195	1.56415	192.195	2.72835	192.195	2.74285		192.195	0.99824	192.195	2.47119	192.195	2.73978	192.195	1.134
192.295	1.533	192.295	1.48461	192.295	2.89521	192.295	2.75665		192.295	0.99356	192.295	2.71925	192.295	2.73608	192.295	0.92648
192.395	1.54293	192.395	1.2451	192.395	2.74808	192.395	2.76087		192.395	1.01057	192.395	2.62912	192.395	2.73548	192.395	0.92256
192.495	1.54495	192.495	1.56754	192.495	2.83765	192.495	2.76601		192.495	1.02294	192.495	2.84715	192.495	2.7417	192.495	0.96284
192.595	1.53924	192.595	1.77119	192.595	2.67001	192.595	2.76962		192.595	1.03631	192.595	2.96761	192.595	2.74691	192.595	0.91915
192.695	1.5526	192.695	1.7698	192.695	2.71193	192.695	2.76762		192.695	1.05482	192.695	2.82537	192.695	2.7461	192.695	0.81187
192.795	1.55429	192.795	1.55382	192.795	2.81324	192.795	2.76233		192.795	1.0652	192.795	2.64199	192.795	2.75	192.795	0.88346
192.895	1.55582	192.895	1.40089	192.895	2.87044	192.895	2.76832		192.895	1.06759	192.895	2.79521	192.895	2.75267	192.895	0.89671
192.995	1.55198	192.995	1.54728	192.995	2.74941	192.995	2.76652		192.995	1.07211	192.995	2.77612	192.995	2.75819	192.995	1.07563
193.095	1.55404	193.095	1.43954	193.095	2.70098	193.095	2.77377		193.095	1.06727	193.095	2.77094	193.095	2.75351	193.095	1.11474
193.195	1.55653	193.195	1.72787	193.195	2.69487	193.195	2.77807		193.195	1.0668	193.195	2.66465	193.195	2.7534	193.195	1.18202
193.295	1.5439	193.295	1.65685	193.295	2.91318	193.295	2.78023		193.295	1.06324	193.295	3.06518	193.295	2.75778	193.295	1.11808
193.395	1.54037	193.395	1.71536	193.395	2.72837	193.395	2.78328		193.395	1.06614	193.395	2.72603	193.395	2.76273	193.395	0.96916
193.495	1.54388	193.495	1.61229	193.495	2.87302	193.495	2.78673		193.495	1.06686	193.495	2.84959	193.495	2.76787	193.495	0.8854
193.595	1.55274	193.595	1.5254	193.595	2.78721	193.595	2.78083		193.595	1.08436	193.595	2.63354	193.595	2.774	193.595	0.99222
193.695	1.56715	193.695	1.5551	193.695	2.70664	193.695	2.78393		193.695	1.08493	193.695	2.9434	193.695	2.77654	193.695	1.03687
193.795	1.56615	193.795	1.51255	193.795	2.88507	193.795	2.78025		193.795	1.08629	193.795	2.56557	193.795	2.77422	193.795	1.36218
193.895	1.55778	193.895	1.69868	193.895	2.62798	193.895	2.78301		193.895	1.07831	193.895	2.63184	193.895	2.77813	193.895	1.23337
193.995	1.54382	193.995	1.57535	193.995	2.78926	193.995	2.79045		193.995	1.07662	193.995	2.83132	193.995	2.7778	193.995	1.30565
194.095	1.54299	194.095	1.40625	194.095	2.86832	194.095	2.78837		194.095	1.0836	194.095	2.77595	194.095	2.77743	194.095	1.2529
194.195	1.55106	194.195	1.38145	194.195	2.78333	194.195	2.78626		194.195	1.08147	194.195	2.83847	194.195	2.7799	194.195	1.06631
194.295	1.55678	194.295	1.45658	194.295	2.9027	194.295	2.78545		194.295	1.07855	194.295	2.67091	194.295	2.77607	194.295	1.33152
194.395	1.57122	194.395	1.41624	194.395	2.74524	194.395	2.78742		194.395	1.07538	194.395	2.72562	194.395	2.77243	194.395	1.02593
194.495	1.57143	194.495	1.35483	194.495	2.82314	194.495	2.79003		194.495	1.07553	194.495	2.80072	194.495	2.78106	194.495	0.97338
194.595	1.56548	194.595	1.57045	194.595	2.72833	194.595	2.77631		194.595	1.06961	194.595	2.91151	194.595	2.77653	194.595	1.07418
194.695	1.56373	194.695	1.65204	194.695	2.81456	194.695	2.7772		194.695	1.06685	194.695	2.84843	194.695	2.778	194.695	1.24348
194.795	1.56118	194.795	1.70615	194.795	2.74775	194.795	2.77269		194.795	1.07196	194.795	2.8585	194.795	2.76878	194.795	1.2106
194.895	1.57656	194.895	1.60522	194.895	2.82551	194.895	2.75991		194.895	1.07109	194.895	2.7505	194.895	2.76811	194.895	0.98088
194.995	1.58396	194.995	1.54252	194.995	2.74566	194.995	2.76662		194.995	1.07166	194.995	2.70676	194.995	2.76694	194.995	1.03105
195.095	1.58023	195.095	1.56197	195.095	2.73907	195.095	2.76424		195.095	1.07525	195.095	2.69613	195.095	2.78028	195.095	0.90715
195.195	1.57132	195.195	1.42074	195.195	2.89801	195.195	2.76307		195.195	1.07203	195.195	2.81294	195.195	2.78978	195.195	0.75566
195.295	1.57413	195.295	1.53306	195.295	2.7612	195.295	2.76672		195.295	1.05636	195.295	2.7966	195.295	2.79023	195.295	0.86781
195.395	1.58975	195.395	1.60273	195.395	2.8177	195.395	2.76195		195.395	1.0374	195.395	2.76864	195.395	2.79096	195.395	1.32341
195.495	1.60202	195.495	1.69029	195.495	2.72903	195.495	2.7639		195.495	1.02089	195.495	2.6002	195.495	2.79189	195.495	1.05593
195.595	1.60294	195.595	1.80066	195.595	2.75035	195.595	2.76003		195.595	1.01571	195.595	2.80183	195.595	2.79197	195.595	1.17564
195.695	1.60478	195.695	1.73303	195.695	2.76019	195.695	2.76057		195.695	1.01071	195.695	2.98843	195.695	2.79607	195.695	1.05866
195.795	1.62121	195.795	1.50803	195.795	2.57016	195.795	2.75714		195.795	1.01067	195.795	2.82188	195.795	2.7973	195.795	0.98551
195.895	1.61137	195.895	1.67155	195.895	2.75066	195.895	2.75856		195.895	1.00662	195.895	2.85023	195.895	2.80888	195.895	0.87389
195.995	1.60843	195.995	1.5486	195.995	2.76031	195.995	2.75156		195.995	0.99799	195.995	2.83279	195.995	2.80978	195.995	0.77289
196.095	1.60458	196.095	1.90986	196.095	2.46746	196.095	2.75199		196.095	0.98666	196.095	2.70205	196.095	2.81506	196.095	0.54918
196.195	1.60359	196.195	1.74017	196.195	2.87455	196.195	2.74921		196.195	0.9736	196.195	2.77578	196.195	2.81273	196.195	0.98077
196.295	1.61337	196.295	1.41928	196.295	2.82555	196.295	2.74725		196.295	0.96157	196.295	2.79292	196.295	2.81827	196.295	0.99564
196.395	1.61012	196.395	1.47582	196.395	2.59873	196.395	2.74878		196.395	0.96773	196.395	2.50438	196.395	2.81759	196.395	1.10502
196.495	1.6134	196.495	1.64571	196.495	2.88057	196.495	2.74451		196.495	0.96624	196.495	2.71049	196.495	2.81423	196.495	1.13058
196.595	1.61255	196.595	1.7968	196.595	2.74901	196.595	2.75195		196.595	0.97207	196.595	2.7451	196.595	2.81081	196.595	0.92506
196.695	1.62013	196.695	1.68819	196.695	2.83213	196.695	2.75203		196.695	0.97798	196.695	3.01345	196.695	2.81543	196.695	1.23127
196.795	1.62317	196.795	1.47943	196.795	2.80578	196.795	2.75285		196.795	0.97737	196.795	3.07484	196.795	2.82032	196.795	0.97536
196.895	1.62138	196.895	1.46242	196.895	2.7589	196.895	2.75592		196.895	0.98581	196.895	3.00836	196.895	2.81607	196.895	0.97351
196.995	1.61496	196.995	1.7654	196.995	2.73744	196.995	2.75923		196.995	0.98301	196.995	2.7567	196.995	2.81535	196.995	1.02975
197.095	1.61579	197.095	1.32455	197.095	2.76368	197.095	2.76861		197.095	0.98412	197.095	2.84091	197.095	2.81329	197.095	1.19907
197.195	1.61649	197.195	1.57863	197.195	2.63967	197.195	2.77252		197.195	0.9928	197.195	2.8922	197.195	2.82411	197.195	1.08913
197.295	1.62331	197.295	1.60974	197.295	2.75832	197.295	2.76651		197.295	0.99947	197.295	2.95292	197.295	2.82774	197.295	0.95825
197.395	1.6101	197.395	1.58064	197.395	2.75612	197.395	2.77123		197.395	1.01584	197.395	2.89776	197.395	2.82509	197.395	0.93517
197.495	1.60268	197.495	1.78703	197.495	2.69675	197.495	2.77039		197.495	1.02201	197.495	2.8117	197.495	2.82113	197.495	0.83223
197.595	1.61892	197.595	1.48073	197.595	2.77714	197.595	2.76792		197.595	1.02788	197.595	2.49715	197.595	2.81283	197.595	0.70068
197.695	1.62331	197.695	1.50252	197.695	2.79132	197.695	2.77516		197.695	1.02951	197.695	2.735	197.695	2.80227	197.695	0.81856
197.795	1.62431	197.795	1.51192	197.795	2.9472	197.795	2.77259		197.795	1.0295	197.795	2.92802	197.795	2.80003	197.795	1.0878
197.895	1.61201	197.895	1.79215	197.895	2.81965	197.895	2.76806		197.895	1.0266	197.895	2.73123	197.895	2.79754	197.895	1.26347
197.995	1.6034	197.995	1.76632	197.995	2.74971	197.995	2.76377		197.995	1.044	197.995	2.86344	197.995	2.7921	197.995	1.20344
198.095	1.61793	198.095	1.75593	198.095	2.82706	198.095	2.76083		198.095	1.04993	198.095	2.88698	198.095	2.78957	198.095	0.99857
198.195	1.61709	198.195	1.57262	198.195	2.84295	198.195	2.75752		198.195	1.05825	198.195	2.74497	198.195	2.78395	198.195	1.03681
198.295	1.60915	198.295	1.52877	198.295	2.80453	198.295	2.75963		198.295	1.06618	198.295	2.70624	198.295	2.78125	198.295	0.94803
198.395	1.62313	198.395	1.68908	198.395	2.84841	198.395	2.75653		198.395	1.06601	198.395	2.75672	198.395	2.7782	198.395	1.03346
198.495	1.62369	198.495	1.71907	198.495	2.61002	198.495	2.75488		198.495	1.0698	198.495	2.79662	198.495	2.78039	198.495	1.04205
198.595	1.62467	198.595	1.57948	198.595	2.58547	198.595	2.7586		198.595	1.06298	198.595	2.76863	198.595	2.78277	198.595	1.02852
198.695	1.61933	198.695	1.55472	198.695	2.85355	198.695	2.75459		198.695	1.04887	198.695	2.79934	198.695	2.78209	198.695	1.1876
198.795	1.61302	198.795	1.82528	198.795	2.76386	198.795	2.7519		198.795	1.04263	198.795	2.84713	198.795	2.78233	198.795	1.22416
198.895	1.61192	198.895	1.58572	198.895	2.77963	198.895	2.75069		198.895	1.03687	198.895	2.66529	198.895	2.7753	198.895	0.97398
198.995	1.6068	198.995	1.67074	198.995	2.81649	198.995	2.74444		198.995	1.04046	198.995	2.76879	198.995	2.76734	198.995	1.16006
199.095	1.6089	199.095	1.4893	199.095	2.63564	199.095	2.73615		199.095	1.04811	199.095	2.97154	199.095	2.75644	199.095	1.04303
199.195	1.60097	199.195	1.4727	199.195	2.72498	199.195	2.73235		199.195	1.05251	199.195	2.64678	199.195	2.75374	199.195	1.03713
199.295	1.59639	199.295	1.84277	199.295	2.73232	199.295	2.73461		199.295	1.05887	199.295	2.67484	199.295	2.76687	199.295	1.10595
199.395	1.58302	199.395	1.44145	199.395	2.67606	199.395	2.72949		199.395	1.0491	199.395	2.7979	199.395	2.76959	199.395	1.11415
199.495	1.58181	199.495	1.56689	199.495	2.79033	199.495	2.72791		199.495	1.0465	199.495	2.70489	199.495	2.77853	199.495	1.25024
199.595	1.57862	199.595	1.67407	199.595	2.68604	199.595	2.72565		199.595	1.04634	199.595	2.81159	199.595	2.77314	199.595	1.08693
[truncated: 7,105 more rows]
[truncated: 23 more columns]
