# Supplementary material for: Etoposide promotes DNA loop trapping and barrier formation by topoisomerase II
Source: Nat Chem Biol. 2023 Jan 30;19(5):641–50. doi: 10.1038/s41589-022-01235-9 (PMC10154222; doi:10.1038/s41589-022-01235-9)
Supplement: Source Data Extended Data Fig. 2 — Statistical source data [file 41589_2022_1235_MOESM9_ESM.xlsx]

## Sheet: ED Fig 2
a, top					a, bottom					b, top					b, bottom					c					d, top					d, bottom
5 pM scII		Detected events			5 pM scII		Detected events			5 pM scII, withETO		Detected events			5 pM scII, withETO		Detected events			with loop		no loop			Data		Fit			Data		Fit 1		Fit 2
Time(s)	Number of base-pairs	Time(s)	Number of base-pairs		Time(s)	Force (pN)	Time(s)	Force (pN)		Time(s)	Number of base-pairs	Time(s)	Number of base-pairs		Time(s)	Force (pN)	Time(s)	Force (pN)		Force (pN)	Extension (nm)	Force (pN)	Extension (nm)		Extension @ 0.5 pN (nm)	Counts	Extension @ 0.5 pN (nm)	Counts		Extension @ 0.5 pN (nm)	Counts	Extension @ 0.5 pN (nm)	Counts	Extension @ 0.5 pN (nm)	Counts
13.0006	8997.28	15.0249	9253.99		13.0006	1.11918	15.0249	5.96724		12	6623.34	11.0936	5855.49		12	1.45915	11.0936	1.92734		2486.74	0.19186	2498.79	0.05957		2050	0	2050	1.1271e-111		2050	1	2500	1.45213e-32	2500	0.00114
13.0021	9130.72	16.0126	10053.4		13.0021	0.98547	16.0126	4.1717		12.0012	7038.13	14.7655	7141.52		12.0012	0.86431	14.7655	29.3316		2495.8	-0.05446	2501.13	-0.01544		2150	0	2150	1.8235e-96		2150	0	2525.42	7.5429e-31	2525.42	0.00196
13.0038	8755.26	17.4075	10940.2		13.0038	1.481	17.4075	4.17035		12.0024	6662.13	16.0103	7864.68		12.0024	1.40152	16.0103	30.6916		2489.39	0.12791	2501.83	0.00744		2250	0	2250	2.32705e-82		2250	0	2550.85	3.52511e-29	2550.85	0.00333
13.005	8778	18.684	11405.9		13.005	1.43027	18.684	8.27198		12.0036	6691.42	16.7493	8277.31		12.0036	1.33362	16.7493	32.2891		2501.05	-0.19604	2498.54	0.12618		2350	0	2350	2.34242e-69		2350	0	2576.27	1.48221e-27	2576.27	0.00553
13.0063	8804.26	19.4904	11742.3		13.0063	1.40077	19.4904	12.6098		12.0048	6712.8	18.2679	9064.87		12.0048	1.29936	18.2679	44.8645		2479.28	0.38538	2492.24	0.28586		2450	0	2450	1.85987e-57		2450	0	2601.69	5.60726e-26	2601.69	0.00903
13.0075	8903.98	19.9251	12050		13.0075	1.25046	19.9251	11.278		12.0062	6875.48	18.7867	9710.81		12.0062	1.05418	18.7867	16.0196		2478.24	0.4668	2490.08	0.39485		2550	1	2550	1.16482e-46		2550	0	2627.12	1.90851e-24	2627.12	0.01449
13.0092	8765.39	20.1435	12198.6		13.0092	1.48097	20.1435	10.9207		12.0074	6826.36	18.9351	9782.42		12.0074	1.11568	18.9351	17.0406		2494.39	0.01707	2506	-0.06891		2650	0	2650	5.75431e-37		2650	0	2652.54	5.84442e-23	2652.54	0.02283
13.0104	8947.3	20.6078	12345.6		13.0104	1.19904	20.6078	15.4838		12.0088	6831.51	19.4997	9950.89		12.0088	1.11364	19.4997	28.9012		2486.5	0.32743	2507.4	-0.06201		2750	1	2750	2.24226e-28		2750	0	2677.97	1.61024e-21	2677.97	0.03534
13.0119	8624.39	21.7134	12753.6		13.0119	1.76182	21.7134	29.1793		12.0101	6817.8	19.8279	10244.7		12.0101	1.13211	19.8279	21.3914		2482.32	0.42228	2509.04	-0.06226		2850	0	2850	6.89188e-21		2850	2	2703.39	3.99158e-20	2703.39	0.05372
13.0134	8898.28				13.0134	1.2785				12.0114	6693.42	20.2025	10333.2		12.0114	1.35508	20.2025	31.8258		2505.43	-0.23339	2499.22	0.24139		2950	0	2950	1.67089e-14		2950	1	2728.81	8.90229e-19	2728.81	0.08023
13.0146	8725.75				13.0146	1.55845				12.0128	7193.25	21.1011	10883.2		12.0128	0.74266	21.1011	30.4362		2503.9	-0.15949	2501.85	0.16337		3050	0	3000	1.00372e-11		3050	2	2754.24	1.78633e-17	2754.24	0.11769
13.0158	8676.19				13.0158	1.6601				12.0143	6756.01				12.0143	1.24008				2496.53	0.07009	2503.18	0.14288		3150	3	3003.42	1.51999e-11		3150	5	2779.66	3.22496e-16	2779.66	0.16959
13.017	8716.08				13.017	1.57813				12.0156	6809.58				12.0156	1.15524				2483.04	0.54662	2498.1	0.32107		3250	0	3006.85	2.29496e-11		3250	6	2805.08	5.23831e-15	2805.08	0.24002
13.0183	8911.17				13.0183	1.26676				12.0172	6647.3				12.0172	1.43341				2495.42	0.17496	2507.15	0.08704		3350	5	3010.27	3.45475e-11		3350	10	2830.51	7.65527e-14	2830.51	0.3337
13.0196	8977.19				13.0196	1.17847				12.0187	6724.59				12.0187	1.29902				2491.91	0.29591	2509.29	0.01305		3450	40	3013.7	5.18518e-11		3450	16	2855.93	1.00654e-12	2855.93	0.4557
13.0209	8864.46				13.0209	1.32374				12.02	6696.25				12.02	1.34884				2505.14	-0.07594	2509.28	0.03321		3550	23	3017.12	7.75922e-11		3550	9	2881.36	1.19072e-11	2881.36	0.61127
13.0223	8684.76				13.0223	1.66659				12.0211	6687.34				12.0211	1.37032				2511.39	-0.16462	2508.22	0.03534		3650	3	3020.55	1.15765e-10		3650	1	2906.78	1.26732e-10	2906.78	0.80542
13.0237	8797.57				13.0237	1.46124				12.0225	6809.7				12.0225	1.15867				2505.02	-0.02338	2510.56	0.05301		3750	0	3023.97	1.72205e-10		3750	1	2932.2	1.21358e-09	2932.2	1.04241
13.0249	8810.69				13.0249	1.43456				12.0239	6818.5				12.0239	1.14705				2497.18	0.1679	2505.65	0.19565		3850	1	3027.4	2.55398e-10		3850	0	2957.63	1.04557e-08	2957.63	1.3252
13.0266	9065.35				13.0266	1.08981				12.025	6642.86				12.025	1.44929				2505.38	-0.07825	2517.67	-0.09193		3950	0	3030.82	3.77657e-10		3950	0	2983.05	8.10482e-08	2983.05	1.65485
13.0278	8773.8				13.0278	1.51318				12.0265	6665.97				12.0265	1.42302				2511.91	-0.14213	2507.97	0.15083		4050	0	3034.25	5.5678e-10		4050	1	3008.47	5.65243e-07	3008.47	2.02985
13.0289	8779.42				13.0289	1.51185				12.0284	6802.7				12.0284	1.19323				2503.9	0.11205	2510.86	0.12228		4150	0	3037.67	8.18418e-10		4150	0	3033.9	3.54674e-06	3033.9	2.44567
13.0302	8755.34				13.0302	1.56357				12.0295	6811.12				12.0295	1.16537				2500.79	0.19599	2500.88	0.46776		4250	0	3041.1	1.19943e-09		4250	0	3059.32	2.00229e-05	3059.32	2.89443
13.0314	8884.34				13.0314	1.34099				12.0309	6759.55				12.0309	1.25381				2507.4	0.02692	2514.58	0.09869		4350	0	3044.52	1.75258e-09		4350	0	3084.75	0.000101702	3084.75	3.36478
13.0331	8667.36				13.0331	1.74442				12.0321	6794.27				12.0321	1.19078				2491.79	0.4617	2503	0.46429				3047.95	2.55323e-09				3110.17	0.000464765	3110.17	3.84221
13.0348	8926.13				13.0348	1.29106				12.0335	6733.83				12.0335	1.29179				2502.07	0.21502	2503.92	0.37181				3050	3.19532e-09				3135.59	0.00191	3135.59	4.30958
13.0364	8764.42				13.0364	1.55645				12.035	6989.74				12.035	0.94609				2495.84	0.40134	2505.46	0.37897				3051.37	3.70857e-09				3161.02	0.00707	3161.02	4.74808
13.0377	8768.63				13.0377	1.55619				12.0363	6664.83				12.0363	1.44097				2501.65	0.26283	2514.02	0.12556				3054.79	5.37069e-09				3186.44	0.02353	3186.44	5.13844
13.039	8836.43				13.039	1.43362				12.0376	6853.31				12.0376	1.10413				2509.65	0.01307	2513.34	0.21604				3058.22	7.75461e-09				3211.86	0.07045	3211.86	5.46229
13.0402	8794.55				13.0402	1.51213				12.0388	6660.5				12.0388	1.43886				2504.41	0.19916	2521.85	-0.06608				3061.64	1.11634e-08				3237.29	0.1898	3237.29	5.70358
13.0416	8897.75				13.0416	1.34707				12.0401	6682.62				12.0401	1.40693				2508.02	0.17932	2511.32	0.27051				3065.07	1.60228e-08				3262.71	0.46007	3262.71	5.84993
13.0428	8786.56				13.0428	1.53829				12.0414	6793.22				12.0414	1.21003				2509.38	0.12406	2517.94	0.09566				3068.49	2.29291e-08				3288.14	1.00335	3288.14	5.89363
13.0441	8929.41				13.0441	1.30027				12.0426	6684.37				12.0426	1.40438				2496.5	0.55829	2509.47	0.33741				3071.92	3.27147e-08				3313.56	1.96872	3313.56	5.83237
13.0457	8775.16				13.0457	1.57414				12.0438	6939.78				12.0438	1.00111				2504.65	0.27099	2508.4	0.4483				3075.34	4.65376e-08				3338.98	3.47549	3338.98	5.6694
13.0471	8781.63				13.0471	1.56008				12.045	6784.4				12.045	1.22804				2519.97	-0.16373	2517.83	0.09395				3078.77	6.60043e-08				3364.41	5.52017	3364.41	5.41326
13.0484	8696.38				13.0484	1.72238				12.0463	6755.29				12.0463	1.26706				2521.12	-0.15433	2518.1	0.15876				3082.19	9.33354e-08				3389.83	7.88846	3389.83	5.07703
13.0495	8568.78				13.0495	2.05516				12.0475	6657.56				12.0475	1.46366				2504.24	0.30229	2527.49	-0.10316				3085.62	1.31591e-07				3415.25	10.1423	3415.25	4.67726
13.0509	8904.03				13.0509	1.36151				12.0493	6605.47				12.0493	1.57601				2499.81	0.49397	2534.87	-0.31475				3089.04	1.84975e-07				3440.68	11.7322	3440.68	4.23255
13.0522	8838.8				13.0522	1.47658				12.0506	6662.92				12.0506	1.45164				2507.66	0.20874	2520.22	0.1298				3092.47	2.59243e-07				3466.1	12.2104	3466.1	3.76221
13.0535	8767.7				13.0535	1.59282				12.052	6598				12.052	1.61059				2511.66	0.1134	2513.03	0.34168				3095.89	3.62248e-07				3491.53	11.4336	3491.53	3.28483
13.0547	8794.7				13.0547	1.56192				12.0532	6603.38				12.0532	1.60582				2514.34	0.13637	2526.59	0.02642				3099.32	5.04675e-07				3516.95	9.63246	3516.95	2.81717
13.056	8922.44				13.056	1.34415				12.0544	6671.73				12.0544	1.4492				2522.9	-0.12467	2521.9	0.15363				3102.74	7.0101e-07				3542.37	7.30123	3542.37	2.37325
13.0572	8778.51				13.0572	1.59415				12.0556	6644.62				12.0556	1.51135				2513.56	0.15425	2516.99	0.282				3106.16	9.70829e-07				3567.8	4.97918	3567.8	1.96383
13.0583	8922.85				13.0583	1.35565				12.0569	6642.07				12.0569	1.51842				2509.99	0.33587	2521.32	0.23912				3109.59	1.3405e-06				3593.22	3.05508	3593.22	1.59622
13.0596	8837.91				13.0596	1.49412				12.0582	6757.82				12.0582	1.2877				2523.16	-0.0748	2544.54	-0.45151				3113.01	1.84543e-06				3618.64	1.68652	3618.64	1.27442
13.0608	8620.06				13.0608	1.9516				12.0598	6640.65				12.0598	1.51583				2507.19	0.37696	2536.03	-0.2083				3116.44	2.533e-06				3644.07	0.83765	3644.07	0.99945
13.0621	8866.92				13.0621	1.45125				12.0611	6784.27				12.0611	1.23992				2524.49	-0.07527	2535.89	-0.17952				3119.86	3.46641e-06				3669.49	0.37431	3669.49	0.76991
13.0633	8785.68				13.0633	1.59826				12.0623	6735.91				12.0623	1.3349				2511.79	0.32012	2528.31	-0.03498				3123.29	4.72966e-06				3694.92	0.15049	3694.92	0.58257
13.0644	8891.75				13.0644	1.40933				12.0635	6661.08				12.0635	1.48414				2516.3	0.19447	2514.64	0.52965				3126.71	6.43407e-06				3720.34	0.05444	3720.34	0.433
13.0659	8794.58				13.0659	1.58709				12.0648	6842.35				12.0648	1.16802				2508.85	0.42374	2522.72	0.25122				3130.14	8.72667e-06				3745.76	0.01772	3745.76	0.31612
13.0673	8919.01				13.0673	1.37387				12.066	6929.57				12.066	1.02013				2512.15	0.34772	2524.14	0.3119				3133.56	1.1801e-05				3771.19	0.00519	3771.19	0.2267
13.0686	8825.22				13.0686	1.52962				12.0673	6786.57				12.0673	1.22709				2527.42	-0.05569	2531.79	0.06083				3136.99	1.59108e-05				3796.61	0.00137	3796.61	0.15969
13.07	8911.43				13.07	1.39951				12.069	6775.51				12.069	1.25764				2523.23	0.11334	2532.26	0.07128				3140.41	2.13882e-05				3822.03	0.000323929	3822.03	0.11049
13.0713	8863.81				13.0713	1.48069				12.0703	6888.6				12.0703	1.09333				2522.96	0.08724	2541.97	-0.20123				3143.84	2.86657e-05				3847.46	6.90791e-05	3847.46	0.0751
13.0726	8741.96				13.0726	1.70031				12.0715	6689.52				12.0715	1.43309				2527.53	0.02354	2527.07	0.23901				3147.26	3.83051e-05				3872.88	1.3254e-05	3872.88	0.05014
13.074	8742.19				13.074	1.72989				12.0729	6700.21				12.0729	1.40319				2530.96	-0.09796	2533.83	0.07294				3150	4.81993e-05				3898.31	2.28797e-06	3898.31	0.03288
13.0757	8735.06				13.0757	1.74587				12.074	6978.39				12.074	0.97967				2522.42	0.17617	2529.93	0.25863				3150.68	5.10338e-05				3923.73	3.5535e-07	3923.73	0.02118
13.077	8971.73				13.077	1.32492				12.0754	6922.12				12.0754	1.04459				2523.03	0.16341	2533.2	0.1114				3154.11	6.77898e-05				3949.15	4.96553e-08	3949.15	0.0134
13.0783	8878.91				13.0783	1.46402				12.0766	6784.09				12.0766	1.26448				2522.83	0.19438	2526.6	0.3807				3157.53	8.97796e-05				3974.58	6.24279e-09	3974.58	0.00833
13.0794	8754.91				13.0794	1.71684				12.078	6795.31				12.078	1.24397				2545.94	-0.44788	2544.15	-0.20241				3160.96	0.000118549				4000	7.06146e-10	4000	0.00508
13.0807	8886				13.0807	1.47407				12.0794	6836.32				12.0794	1.17804				2525.94	0.19827	2522.03	0.50216				3164.38	0.000156071
13.0819	9026.42				13.0819	1.26373				12.081	6715.64				12.081	1.39202				2523.88	0.23134	2533.08	0.24765				3167.81	0.000204859
13.0833	8951.12				13.0833	1.37685				12.0826	6608.27				12.0826	1.63574				2528.18	0.11701	2532.56	0.21955				3171.23	0.000268098
13.0847	8794.08				13.0847	1.66074				12.0839	6597.4				12.0839	1.67017				2527.04	0.17037	2551.07	-0.29313				3174.66	0.000349815
13.0864	8864.02				13.0864	1.52801				12.0851	6626.66				12.0851	1.59076				2543.19	-0.31608	2532.33	0.33894				3178.08	0.000455082
13.088	8779.79				13.088	1.70495				12.0862	6625.36				12.0862	1.58425				2527.12	0.22085	2548.92	-0.10151				3181.51	0.000590266
13.0893	8841.94				13.0893	1.58659				12.0874	6805.45				12.0874	1.23696				2529.61	0.10797	2546	-0.06794				3184.93	0.000763328
13.0905	8892.66				13.0905	1.49483				12.0886	6764.33				12.0886	1.31436				2535.78	-0.02857	2537.66	0.19389				3188.36	0.000984196
13.092	8910.72				13.092	1.46185				12.0901	6615.79				12.0901	1.6259				2540.29	-0.09978	2526.09	0.5592				3191.78	0.00127
13.0933	8925.04				13.0933	1.43353				12.0912	6656.07				12.0912	1.52451				2536.31	0.03394	2537.61	0.26792				3195.21	0.00162
13.0945	8985.97				13.0945	1.35373				12.0925	6722.17				12.0925	1.39316				2534.27	0.05615	2533.47	0.35952				3198.63	0.00207
13.0959	8834.01				13.0959	1.60059				12.0937	6689.29				12.0937	1.45038				2526.33	0.29625	2525.67	0.57312				3202.05	0.00264
13.0971	8875.95				13.0971	1.53498				12.095	6805.8				12.095	1.2502				2528.75	0.1879	2550.03	-0.03224				3205.48	0.00335
13.0984	9064.85				13.0984	1.24371				12.0962	7032.39				12.0962	0.94712				2537.39	0.03076	2532.17	0.41719				3208.9	0.00425
13.0997	8903.99				13.0997	1.48882				12.0974	6803.65				12.0974	1.2444				2538.94	0.00372	2533.57	0.40565				3212.33	0.00536
13.1011	9071.11				13.1011	1.23367				12.0988	6763.94				12.0988	1.32059				2521.43	0.46453	2541.05	0.26875				3215.75	0.00675
13.1023	8725.4				13.1023	1.86563				12.1	6552.92				12.1	1.80039				2533.29	0.19318	2534.05	0.4209				3219.18	0.00848
13.1034	8902.94				13.1034	1.49853				12.1013	6799.61				12.1013	1.25629				2521.24	0.53114	2548.78	0.0738				3222.6	0.01061
13.1049	8868.63				13.1049	1.5725				12.1026	6824.07				12.1026	1.21494				2534.74	0.19812	2544.97	0.1885				3226.03	0.01324
13.1066	8741.27				13.1066	1.84304				12.1039	6678.28				12.1039	1.50248				2527.83	0.42692	2548.94	0.06931				3229.45	0.01647
13.1086	8844.89				13.1086	1.63105				12.105	6857.42				12.105	1.17526				2533.24	0.25882	2541.06	0.31268				3232.88	0.02043
13.1098	8972.91				13.1098	1.40382				12.1064	6685.37				12.1064	1.48335				2547.02	-0.08668	2545.02	0.27066				3236.3	0.02526
13.1109	8828.67				13.1109	1.66521				12.1078	6839.02				12.1078	1.20022				2536.22	0.19779	2542.17	0.3223				3239.73	0.03115
13.1122	9009.22				13.1122	1.36308				12.1099	6642.2				12.1099	1.57993				2537.44	0.15144	2543.73	0.3103				3243.15	0.03829
13.1134	8904.27				13.1134	1.53827				12.1119	6716.41				12.1119	1.43727				2537.21	0.22843	2540.82	0.44921				3246.58	0.04693
13.1148	8918.15				13.1148	1.51463				12.1131	6666				12.1131	1.54714				2558.52	-0.35207	2548.04	0.18462				3250	0.05735
13.116	8820.32				13.116	1.70509				12.1142	6682.6				12.1142	1.50317				2542.46	0.13296	2538.14	0.5327				3250	0.05735
13.1173	8871.88				13.1173	1.59485				12.1155	6721.13				12.1155	1.42804				2544.67	0.10562	2542.94	0.43232				3253.42	0.06987
13.1187	8766.07				13.1187	1.83641				12.1166	6738.76				12.1166	1.39653				2532.38	0.44296	2545.69	0.30548				3256.85	0.08488
13.1199	8877.75				13.1199	1.60706				12.1177	6795.84				12.1177	1.28928				2530.73	0.50609	2554.94	0.05051				3260.27	0.10281
13.121	8930.29				13.121	1.5069				12.1189	6811.15				12.1189	1.26246				2531.29	0.55282	2546.56	0.38133				3263.7	0.12414
13.1223	8900.68				13.1223	1.56674				12.1202	6763				12.1202	1.35311				2541.4	0.26768	2560.99	-0.0288				3267.12	0.14947
13.1235	8846.07				13.1235	1.67188				12.1215	6821.25				12.1215	1.25072				2546.59	0.14601	2554.3	0.19317				3270.55	0.17942
13.1248	8989.9				13.1248	1.42575				12.1226	6692.33				12.1226	1.49634				2542.29	0.28068	2553.73	0.20984				3273.97	0.21473
13.126	8997.23				13.126	1.40381				12.124	6688.67				12.124	1.50757				2551.23	0.0258	2569.8	-0.30269				3277.4	0.25623
13.1274	8880.76				13.1274	1.61915				12.1251	6704.61				12.1251	1.46935				2555.84	-0.117	2550.67	0.32651				3280.82	0.30484
13.1287	8891.29				13.1287	1.61079				12.1264	6766.84				12.1264	1.36099				2538.89	0.43164	2559.61	0.06171				3284.25	0.36159
13.13	8813.94				13.13	1.77838				12.1276	6691.63				12.1276	1.50767				2547.93	0.19904	2549.65	0.37759				3287.67	0.42763
13.1313	8765.58				13.1313	1.908				12.1288	6786.8				12.1288	1.3182				2547.89	0.27889	2550.48	0.35729				3291.1	0.50423
13.1325	8789.54				13.1325	1.84744				12.1301	6896.56				12.1301	1.137				2543.57	0.36419	2549.31	0.43551				3294.52	0.59278
13.1337	8881.71				13.1337	1.63782				12.1315	6806.39				12.1315	1.29471				2560.21	-0.07745	2563.03	0.05194				3297.95	0.69481
13.1354	8809.82				13.1354	1.79219				12.1329	6951.41				12.1329	1.06566				2541.04	0.36691	2563.65	0.05306				3301.37	0.81198
13.1366	8779.85				13.1366	1.87631				12.1341	6605.33				12.1341	1.71805				2555.13	0.09927	2564.22	0.07997				3304.79	0.94608
13.1384	8868.48				13.1384	1.67641				12.1353	6649.35				12.1353	1.60486				2550.44	0.18649	2559.48	0.28714				3308.22	1.09906
13.1396	8753.03				13.1396	1.94876				12.1365	6967.4				12.1365	1.03836				2546.25	0.39242	2561	0.19265				3311.64	1.27297
13.1409	8854.69				13.1409	1.73051				12.1378	6835.06				12.1378	1.24816				2548.74	0.33096	2567.54	0.04895				3315.07	1.47001
13.1421	9025.99				13.1421	1.40962				12.139	6674.29				12.139	1.55857				2553.96	0.21705	2560.2	0.29094				3318.49	1.69251
13.1437	8935.96				13.1437	1.56817				12.1402	6508.62				12.1402	2.00725				2562.86	-0.05392	2563.34	0.18034				3321.92	1.94289
13.1452	8876.72				13.1452	1.69194				12.1415	6743.5				12.1415	1.40811				2552.68	0.2526	2553.83	0.52415				3325.34	2.22368
13.1465	8839.37				13.1465	1.77908				12.1427	6793.53				12.1427	1.31718				2564.52	-0.08476	2566.45	0.10597				3328.77	2.53747
13.1484	8808.87				13.1484	1.85516				12.1441	6690.03				12.1441	1.54362				2551.47	0.40362	2572.11	-0.01043				3332.19	2.88693
13.1498	8993.48				13.1498	1.48646				12.1453	6747				12.1453	1.42012				2549.9	0.38006	2565.78	0.16526				3335.62	3.27475
13.1511	8950.13				13.1511	1.57215				12.1465	7141.17				12.1465	0.86206				2572.47	-0.2984	2572.37	-0.01336				3339.04	3.70363
13.1526	8838.46				13.1526	1.7927				12.1478	6836.68				12.1478	1.24809				2567.48	-0.05127	2568.47	0.10402				3342.47	4.1762
13.1538	8791.8				13.1538	1.91283				12.149	6616.17				12.149	1.72572				2553.64	0.31606	2563.61	0.31606				3345.89	4.69508
13.155	9011.19				13.155	1.47045				12.1504	6658.3				12.1504	1.61689				2549.87	0.51293	2573.73	-0.00527				3349.32	5.26272
13.1563	8835.42				13.1563	1.81263				12.1517	6716.1				12.1517	1.48516				2561.53	0.18135	2569.54	0.18437				3350	5.3823
13.1582	8810.73				13.1582	1.89384				12.1528	6833.4				12.1528	1.26631				2558.77	0.27028	2567.39	0.30423				3352.74	5.88144
13.1594	8885.39				13.1594	1.71634				12.1541	6708.92				12.1541	1.49857				2567.66	0.05597	2567.15	0.26347				3356.16	6.55335
13.1606	8955.56				13.1606	1.57678				12.1553	6733.84				12.1553	1.44604				2554.67	0.42878	2568.84	0.22202				3359.59	7.28031
13.1621	8937.53				13.1621	1.61927				12.1565	6731.68				12.1565	1.45218				2550.89	0.54582	2566.58	0.37859				3363.01	8.06385
13.1634	8801.83				13.1634	1.92689				12.1578	6683.03				12.1578	1.57111				2557.24	0.39236	2563.12	0.47433				3366.44	8.90515
13.1647	8751.67				13.1647	2.05634				12.159	6739.31				12.159	1.44798				2559.16	0.42276	2578.74	0.01555				3369.86	9.80498
13.166	8934.77				13.166	1.63953				12.1602	6701.4				12.1602	1.52705				2571.78	0.03005	2584.02	-0.1238				3373.29	10.7636
13.1674	8951.31				13.1674	1.611				12.1616	6945.46				12.1616	1.09526				2570.75	0.08072	2577.04	0.12064				3376.71	11.7808
13.1693	8845.78				13.1693	1.84076				12.1627	6908.12				12.1627	1.15618				2567.11	0.15167	2569.14	0.31622				3380.14	12.8558
13.1706	8935.92				13.1706	1.65554				12.1639	6707.27				12.1639	1.53256				2576.14	-0.08609	2586.66	-0.13967				3383.56	13.9872
13.1717	8790.12				13.1717	1.98643				12.1652	6726.54				12.1652	1.4938				2564.73	0.28718	2571.52	0.30313				3386.99	15.1729
13.173	8880.57				13.173	1.77591				12.1664	6670.53				12.1664	1.60886				2555.3	0.5329	2576.85	0.15117				3390.41	16.4101
13.1742	8800.32				13.1742	1.96661				12.1676	6704.62				12.1676	1.54545				2578.55	-0.09029	2569.17	0.42462				3393.84	17.6954
13.1755	8812.55				13.1755	1.94086				12.1688	6661.53				12.1688	1.65422				2563.73	0.35245	2584.18	-0.00593				3397.26	19.0246
13.1767	8995.45				13.1767	1.56885				12.17	6757.29				12.17	1.42933				2570.73	0.19939	2580.52	0.13462				3400.68	20.3928
13.1781	8985.76				13.1781	1.58645				12.1715	6807.9				12.1715	1.33393				2576.39	0.02384	2568.7	0.53272				3404.11	21.7945
13.1799	9041.31				13.1799	1.49229				12.1728	6882.2				12.1728	1.20635				2560.12	0.5212	2574.55	0.33972				3407.53	23.2232
13.1813	8787.18				13.1813	2.03066				12.174	6755.31				12.174	1.42805				2569.02	0.28638	2575.06	0.32017				3410.96	24.6719
13.1825	8801.61				13.1825	1.99798				12.1753	6658.84				12.1753	1.65602				2575.24	0.14651	2570.79	0.49861				3414.38	26.133
13.1838	8883.15				13.1838	1.8029				12.1767	6850.19				12.1767	1.26268				2571.17	0.22464	2588.34	-0.01351				3417.81	27.5984
13.1849	8845.14				13.1849	1.90799				12.1779	6730.81				12.1779	1.4978				2578.53	0.02288	2569.31	0.57939				3421.23	29.0592
13.1862	8832.54				13.1862	1.93075				12.179	6731.04				12.179	1.49624				2582.49	-0.05174	2583.97	0.21179				3424.66	30.5063
13.1874	8927.82				13.1874	1.72723				12.1804	6780.28				12.1804	1.38506				2572.4	0.25214	2591.19	-0.05038				3428.08	31.9303
13.189	8949.75				13.189	1.68017				12.1818	6757				12.1818	1.44235				2572.91	0.34445	2574.32	0.4654				3431.51	33.3213
13.1904	8894.42				13.1904	1.80016				12.183	6766.33				12.183	1.42874				2566.33	0.45351	2587.66	0.1403				3434.93	34.6694
13.1916	8842.51				13.1916	1.94154				12.1843	6654.17				12.1843	1.69061				2569.17	0.38425	2590.84	0.00944				3438.36	35.9649
13.193	8909.01				13.193	1.79197				12.1855	6706.41				12.1855	1.54977				2570.06	0.39322	2588.51	0.08003				3441.78	37.1977
13.1943	9000.84				13.1943	1.60104				12.1866	6846.07				12.1866	1.27865				2576.2	0.23094	2593.14	0.02862				3445.21	38.3584
13.1956	8994.08				13.1956	1.6249				12.188	6687.05				12.188	1.61786				2580.03	0.1738	2585.91	0.29199				3448.63	39.4377
13.1969	8961.44				13.1969	1.678				12.1894	6703.43				12.1894	1.56765				2581.39	0.13829	2588.28	0.19104				3450	39.8446
13.1982	9048.66				13.1982	1.53145				12.191	6669.05				12.191	1.64916				2591.35	-0.14252	2593.92	0.07417				3452.05	40.4267
13.1995	9094.67				13.1995	1.45292				12.1923	6693.86				12.1923	1.60483				2570.23	0.41813	2586.72	0.29646				3455.48	41.3173
13.2008	8852.04				13.2008	1.9416				12.1935	6806.07				12.1935	1.35838				2580.35	0.19443	2605.48	-0.23519				3458.9	42.1018
13.2021	8956.59				13.2021	1.71989				12.1955	6741.33				12.1955	1.49336				2578.82	0.33426	2584.19	0.41485				3462.33	42.7737
13.2034	8885.3				13.2034	1.87565				12.1973	6844.66				12.1973	1.29581				2591.67	-0.10232	2589.52	0.28156				3465.75	43.3271
13.2047	8977.48				13.2047	1.67978				12.1986	6802.82				12.1986	1.37847				2568.41	0.6152	2583.01	0.42957				3469.18	43.757
13.2061	8851.8				13.2061	1.96586				12.1999	6705.45				12.1999	1.57323				2576.46	0.34626	2593.97	0.14708				3472.6	44.0598
13.2074	8931.26				13.2074	1.79702				12.2012	6626.62				12.2012	1.76802				2576.83	0.37763	2603.22	-0.03984				3476.03	44.2328
13.2092	8868.54				13.2092	1.94353				12.2025	6767.73				12.2025	1.43746				2578.79	0.35924	2588.39	0.39133				3479.45	44.2743
13.2107	8946.29				13.2107	1.76987				12.2038	6686.27				12.2038	1.65014				2587.72	0.09013	2589.86	0.34046				3482.88	44.184
13.212	8964.14				13.212	1.74791				12.2049	6611.35				12.2049	1.82419				2576.85	0.42862	2597.53	0.13741				3486.3	43.9628
13.2134	9085.09				13.2134	1.50485				12.2062	6715.85				12.2062	1.5756				2593.44	-0.00384	2592.99	0.29618				3489.73	43.6126
13.2146	8907.48				13.2146	1.85659				12.2075	6703.51				12.2075	1.59812				2592.78	0.01114	2589.23	0.41925				3493.15	43.1365
13.2158	8979.09				13.2158	1.71942				12.2436	6642.95				12.2436	1.7544				2577.76	0.42701	2612.63	-0.25885				3496.58	42.5387
13.217	8917.73				13.217	1.85769				12.2449	6648.11				12.2449	1.73472				2588.24	0.23777	2602.15	0.13559				3500	41.8244
13.2183	8908.16				13.2183	1.88092				12.2465	6635.94				12.2465	1.80987				2584.24	0.31877	2596.76	0.30947				3503.42	40.9997
13.2198	8772.79				13.2198	2.23904				12.248	6613.5				12.248	1.8822				2590.31	0.20366	2609.03	-0.07757				3506.85	40.0718
13.2449	8950.25				13.2449	1.80354				12.2492	6701.91				12.2492	1.65845				2588.13	0.20643	2593.37	0.40282				3510.27	39.0484
13.2464	8902.69				13.2464	1.89265				12.2509	6738.15				12.2509	1.59144				2586.34	0.33537	2605.47	0.04985				3513.7	37.938
13.2476	8895.14				13.2476	1.93617				12.2522	6703.52				12.2522	1.6604				2592.95	0.13401	2598.71	0.26518				3517.12	36.7495
13.2487	9041				13.2487	1.63396				12.2535	6646.76				12.2535	1.81699				2592.03	0.17115	2602.68	0.17498				3520.55	35.4924
13.25	9017.59				13.25	1.66308				12.2547	6713.78				12.2547	1.64213				2593.08	0.16922	2605.05	0.14207				3523.97	34.1763
13.2515	8915.59				13.2515	1.88054				12.256	6772.8				12.256	1.50741				2594.6	0.16322	2595.06	0.49503				3527.4	32.8111
13.2526	8868.04				13.2526	2.00586				12.2573	6802.45				12.2573	1.46825				2586.5	0.38961	2600.45	0.32648				3530.82	31.4067
13.2539	9009.46				13.2539	1.69577				12.2584	6639.49				12.2584	1.83089				2588.39	0.37919	2593.96	0.53583				3534.25	29.9731
13.2552	8975.55				13.2552	1.75195				12.2597	6763.99				12.2597	1.53898				2607.18	-0.16194	2604.03	0.24703				3537.67	28.5198
13.2565	8923.16				13.2565	1.87802				12.261	6809.44				12.261	1.44313				2608.2	-0.17846	2603.51	0.24234				3541.1	27.0563
13.2578	8947.31				13.2578	1.82428				12.2622	6739.61				12.2622	1.59736				2588.14	0.41444	2614.7	-0.03691				3544.52	25.5915
13.2592	8912.95				13.2592	1.90652				12.2634	6772.2				12.2634	1.53698				2594.06	0.27788	2608.73	0.10452				3547.95	24.134
13.2604	8871.24				13.2604	2.00974				12.2647	6674.07				12.2647	1.76329				2590.47	0.42088	2606.06	0.28014				3550	23.2664
13.2617	8893.3				13.2617	1.97051				12.2659	6832.69				12.2659	1.40095				2591.81	0.45533	2608.04	0.13536				3551.37	22.6918
13.2631	9112.53				13.2631	1.50083				12.2671	6657.32				12.2671	1.80578				2597.27	0.21117	2601.6	0.42484				3554.79	21.2724
13.2646	8957.8				13.2646	1.81647				12.2684	6659.68				12.2684	1.80587				2596.74	0.22123	2609.13	0.21172				3558.22	19.8824
13.2658	8912.73				13.2658	1.92652				12.2695	6799.31				12.2695	1.46929				2598.95	0.24688	2615.53	0.07637				3561.64	18.528
13.2672	8986.81				13.2672	1.7504				12.2708	6782.36				12.2708	1.51474				2599.32	0.261	2614.08	0.11012				3565.07	17.2145
13.2684	8873.19				13.2684	2.02555				12.2723	6689.14				12.2723	1.74265				2596.21	0.36082	2614.41	0.18417				3568.49	15.9465
13.2696	8934.75				13.2696	1.88506				12.2734	6774.88				12.2734	1.53036				2595.7	0.39451	2614.17	0.1672				3571.92	14.728
13.2708	8956.86				13.2708	1.82271				12.2748	6676.1				12.2748	1.79412				2601.02	0.25381	2620.32	-0.01964				3575.34	13.5622
13.2723	9026.45				13.2723	1.67911				12.2762	6696.14				12.2762	1.7354				2600.29	0.24186	2615.85	0.16054				3578.77	12.4514
13.2738	8918.92				13.2738	1.91571				12.2775	6690.22				12.2775	1.74968				2602.06	0.28327	2604.1	0.49695				3582.19	11.3977
13.2751	9074.66				13.2751	1.59567				12.2791	6777.02				12.2791	1.53613				2602.93	0.25636	2613.31	0.29711				3585.62	10.4021
13.2763	8906.04				13.2763	1.96097				12.2804	6714.02				12.2804	1.69695				2609.1	0.06455	2614.92	0.29345				3589.04	9.46521
13.2775	8787.03				13.2775	2.27772				12.2817	6763.07				12.2817	1.57077				2598.18	0.42061	2626.14	-0.03284				3592.47	8.58709
13.2788	8824.77				13.2788	2.17265				12.2831	6790.1				12.2831	1.52677				2611.36	-0.04794	2623.14	0.01858				3595.89	7.76728
13.28	8877.45				13.28	2.03404				12.2844	6859.94				12.2844	1.36531				2603.48	0.26383	2632.81	-0.21962				3599.32	7.00483
13.2812	8891.57				13.2812	2.0025				12.2856	6773.36				12.2856	1.55751				2616.76	-0.06763	2617.46	0.21157				3602.74	6.29843
13.2825	8906.88				13.2825	1.96962				12.2868	6729.53				12.2868	1.6728				2601.13	0.42825	2618.55	0.17855				3606.16	5.64643
13.2841	8927.92				13.2841	1.89531				12.2881	6601.92				12.2881	2.02065				2603.73	0.37973	2617.11	0.26148				3609.59	5.04687
13.2853	8941.88				13.2853	1.88145				12.2893	6553.03				12.2893	2.17599				2591.95	0.77943	2620.55	0.21586				3613.01	4.49755
13.2866	8966.52				13.2866	1.82853				12.2905	6719.44				12.2905	1.6994				2606.29	0.36081	2614.56	0.44385				3616.44	3.9961
13.2879	9022.98				13.2879	1.70746				12.2918	6635.21				12.2918	1.92133				2611.99	0.18899	2619.39	0.27132				3619.86	3.54
13.2899	9039.97				13.2899	1.66979				12.2931	6619.51				12.2931	1.96173				2614.3	0.10486	2617.53	0.30762				3623.29	3.12663
13.2911	8760.35				13.2911	2.37733				12.2944	6820.53				12.2944	1.47105				2609.88	0.30513	2623.57	0.15366				3626.71	2.75331
13.2924	9086.17				13.2924	1.6015				12.2956	6710.47				12.2956	1.7265				2609.15	0.31019	2610.43	0.56503				3630.14	2.41736
13.294	8926.44				13.294	1.93038				12.2968	6742.51				12.2968	1.64854				2611.3	0.23895	2627.13	0.15013				3633.56	2.11608
13.2954	8924.11				13.2954	1.93047				12.2981	6756.35				12.2981	1.61166				2607.81	0.44397	2620.43	0.33438				3636.99	1.84685
13.2968	8868.66				13.2968	2.08297				12.2994	6828.3				12.2994	1.44147				2619.01	0.06089	2623.82	0.29494				3640.41	1.60707
13.2979	8872.11				13.2979	2.07942				12.3008	6717.24				12.3008	1.71507				2624.2	-0.00232	2620.3	0.4034				3643.84	1.39427
13.2992	9057.71				13.2992	1.65755				12.302	6628.19				12.302	1.95941				2622.12	0.03083	2626.04	0.21811				3647.26	1.20605
13.3005	9002.29				13.3005	1.76283				12.3032	6811.58				12.3032	1.48232				2622.06	0.00792	2617.71	0.45421				3650	1.07163
13.3018	8992				13.3018	1.79619				12.3045	6722.3				12.3045	1.72063				2610.84	0.41279	2617.66	0.50397				3650.68	1.04013
13.3032	8860.49				13.3032	2.12562				12.3056	6635.77				12.3056	1.93589				2636.49	-0.39776	2624.5	0.28469				3654.11	0.89437
13.305	8913.39				13.305	1.97019				12.3068	6759.19				12.3068	1.6177				2623.23	0.06128	2622.25	0.4081				3657.53	0.76675
13.3064	9046.22				13.3064	1.68362				12.3081	6727.12				12.3081	1.69552				2624.17	0.02799	2634.8	0.0556				3660.96	0.65539
13.3077	8833.4				13.3077	2.19616				12.3094	6815.9				12.3094	1.49874				2620.15	0.16474	2636.67	-0.000945689				3664.38	0.55853
13.3099	8795.13				13.3099	2.32145				12.3107	6917.89				12.3107	1.31036				2626.96	0.02274	2618.12	0.57783				3667.81	0.47457
13.3115	8962.49				13.3115	1.87594				12.312	6813.92				12.312	1.53442				2621.81	0.1688	2630.23	0.2337				3671.23	0.40203
13.3126	9045.9				13.3126	1.68694				12.314	6657.1				12.314	1.89276				2630.99	-0.09883	2638.5	-0.0023				3674.66	0.33957
13.3139	9059.87				13.3139	1.66691				12.3155	6767.79				12.3155	1.61826				2618.85	0.33722	2623.83	0.47604				3678.08	0.28596
13.3151	9031.63				13.3151	1.724				12.3166	6716.2				12.3166	1.74909				2630.96	-0.06387	2629.05	0.29941				3681.51	0.2401
13.3162	8907.93				13.3162	2.02122				12.3178	6758.51				12.3178	1.63531				2624.52	0.17003	2633.44	0.20039				3684.93	0.20099
13.3174	8949.07				13.3174	1.92421				12.319	6754.36				12.319	1.65587				2621.29	0.31627	2626.76	0.39514				3688.36	0.16775
13.3186	8924.93				13.3186	1.99161				12.3202	6841.77				12.3202	1.46501				2616.36	0.49194	2632.78	0.23739				3691.78	0.13959
13.3198	8883.48				13.3198	2.1009				12.3213	6646.11				12.3213	1.93143				2618.16	0.40939	2630.06	0.39458				3695.21	0.11582
13.3211	8938.4				13.3211	1.94422				12.3224	6756.17				12.3224	1.65521				2632.58	0.03511	2639.11	0.10308				3698.63	0.0958
13.3222	8918.85				13.3222	2.00673				12.3239	6760.93				12.3239	1.64395				2630.29	0.10399	2639.92	0.11791				3702.05	0.07901
13.3236	8915.94				13.3236	2.00232				12.3252	6731.89				12.3252	1.71575				2627.83	0.24324	2643.48	-0.03464				3705.48	0.06497
13.3248	9005.85				13.3248	1.79244				12.3265	6822.09				12.3265	1.50076				2627.8	0.23043	2636.62	0.2378				3708.9	0.05327
13.3262	9263.43				13.3262	1.33081				12.3276	6776.51				12.3276	1.61249				2628.37	0.20753	2632.8	0.36855				3712.33	0.04354
13.3274	9073.3				13.3274	1.67267				12.3288	6777.47				12.3288	1.6084				2625.99	0.34291	2645.35	-0.00227				3715.75	0.03548
13.3287	8974.12				13.3287	1.87459				12.3302	6764.82				12.3302	1.64501				2631.74	0.13922	2644.24	0.09085				3719.18	0.02883
13.3301	8924.54				13.3301	2.00213				12.3314	6910.87				12.3314	1.34158				2633.03	0.17939	2649.81	-0.05821				3722.6	0.02336
13.3314	9079				13.3314	1.65218				12.3327	6673.88				12.3327	1.88181				2636.7	0.08275	2639.2	0.29809				3726.03	0.01887
13.3327	8894.14				13.3327	2.08229				12.3343	6753.99				12.3343	1.66606				2629.79	0.27175	2634.91	0.38386				3729.45	0.01519
13.334	8851.9				13.334	2.18235				12.3357	6760.91				12.3357	1.6616				2643.14	-0.08676	2635.06	0.42162				3732.88	0.0122
13.3354	8914.9				13.3354	2.03021				12.3369	6749.97				12.3369	1.68429				2628.79	0.33821	2647.02	0.10588				3736.3	0.00977
13.3369	9015.47				13.3369	1.79809				12.3383	6719.32				12.3383	1.76057				2638.66	0.1077	2636.16	0.43128				3739.73	0.0078
13.3383	8932.66				13.3383	1.98062				12.3396	6666.68				12.3396	1.91335				2631.15	0.33403	2653.68	-0.09123				3743.15	0.0062
13.3397	9041.96				13.3397	1.73235				12.3408	6593.44				12.3408	2.14536				2639.56	0.0852	2642.96	0.29869				3746.58	0.00492
13.3409	8963.44				13.3409	1.91176				12.3421	6781.62				12.3421	1.63052				2639.17	0.10269	2645.24	0.22969				3750	0.00389
13.3422	9021.53				13.3422	1.79441				12.3433	6876.59				12.3433	1.42027				2633.28	0.34032	2651.35	0.02861				3750	0.00389
13.3434	8886.08				13.3434	2.10793				12.3451	6747.84				12.3451	1.70742				2640.35	0.07596	2651.82	0.06849				3753.42	0.00307
13.3451	8954.54				13.3451	1.95315				12.3463	6769.5				12.3463	1.6552				2652.55	-0.22737	2649.77	0.1107				3756.85	0.00241
13.3464	8920.52				13.3464	2.02653				12.3475	6775.27				12.3475	1.65729				2638.13	0.2174	2636.08	0.60422				3760.27	0.00189
13.3476	9022.42				13.3476	1.79931				12.3487	6838.86				12.3487	1.49855				2654.65	-0.23317	2646.01	0.28094				3763.7	0.00148
13.3488	9047.86				13.3488	1.73878				12.35	6680.25				12.35	1.90073				2644.94	0.08076	2646.87	0.28914				3767.12	0.00115
13.3501	8944.34				13.3501	1.96619				12.3514	6786.56				12.3514	1.61225				2635.29	0.37735	2646.66	0.28429				3770.55	0.000896184
13.3515	8924.24				13.3515	2.03239				12.3526	6733.16				12.3526	1.75652				2624.97	0.65811	2655.82	0.10099				3773.97	0.000694302
13.3527	8888.5				13.3527	2.11731				12.3542	6675.81				12.3542	1.92079				2636.88	0.32078	2662.27	-0.13974				3777.4	0.000536298
13.3541	8873.84				13.3541	2.16426				12.3559	6613.83				12.3559	2.1089				2644.38	0.14156	2661.21	-0.0577				3780.82	0.000413019
13.3555	8876.67				13.3555	2.16138				12.3572	6683.67				12.3572	1.89496				2647.9	0.08966	2647.33	0.34433				3784.25	0.000317132
13.3568	8903.41				13.3568	2.10014				12.3585	6748.91				12.3585	1.72377				2640.64	0.32478	2656.63	0.06154				3787.67	0.000242782
13.3579	8892.67				13.3579	2.13105				12.3598	6854.6				12.3598	1.4744				2647.54	0.08642	2645.12	0.44279				3791.1	0.00018531
13.3591	9042.35				13.3591	1.76912				12.3611	6743.85				12.3611	1.74975				2640.96	0.30143	2652.27	0.2638				3794.52	0.000141023
13.3603	9006.03				13.3603	1.84445				12.3623	6807.9				12.3623	1.61463				2648.76	0.09844	2657.64	0.08499				3797.95	0.000107
13.3616	8878.58				13.3616	2.18051				12.3636	6720.82				12.3636	1.81331				2652.47	0.01064	2659.57	0.0909				3801.37	8.09442e-05
13.3629	8899.8				13.3629	2.11197				12.365	6632.77				12.365	2.07089				2653.85	-0.00634	2647.7	0.45437				3804.79	6.10512e-05
13.3642	8909.03				13.3642	2.09273				12.3664	6815.86				12.3664	1.58126				2662.76	-0.28079	2655.78	0.24111				3808.22	4.59101e-05
13.3654	9047.5				13.3654	1.7568				12.3677	6750.06				12.3677	1.75378				2646.46	0.19327	2650.53	0.40527				3811.64	3.44214e-05
13.3668	8909.2				13.3668	2.10561				12.369	6747.77				12.369	1.75332				2645.55	0.19993	2660.56	0.14562				3815.07	2.5731e-05
13.368	8942.91				13.368	2.00293				12.3703	6656.15				12.3703	1.9913				2638.45	0.55536	2658.31	0.24953				3818.49	1.91774e-05
13.3692	9104.5				13.3692	1.65164				12.3715	6784.27				12.3715	1.66104				2641.85	0.43913	2657.48	0.30987				3821.92	1.42505e-05
13.3705	9033.22				13.3705	1.79631				12.3729	6700.36				12.3729	1.88075				2647.86	0.29498	2662.28	0.13741				3825.34	1.05578e-05
13.3721	9173.35				13.3721	1.52872				12.3744	6770.39				12.3744	1.68393				2640.72	0.49642	2649.13	0.5582				3828.77	7.7988e-06
13.3734	8827.43				13.3734	2.3366				12.3758	6818.95				12.3758	1.58244				2644.2	0.45305	2681.26	-0.34896				3832.19	5.74363e-06
13.3747	9052.59				13.3747	1.76771				12.3769	6771.14				12.3769	1.70893				2651.18	0.24283	2668.16	0.04811				3835.62	4.21746e-06
13.376	9104.24				13.376	1.66169				12.3783	6808.6				12.3783	1.61311				2648.42	0.35341	2662.11	0.32073				3839.04	3.08761e-06
13.3773	9075.28				13.3773	1.73008				12.3796	6771.61				12.3796	1.70365				2650.79	0.27403	2669.96	0.0184				3842.47	2.25372e-06
13.3786	8908.06				13.3786	2.11492				12.381	6676.81				12.381	1.9643				2655.8	0.14208	2665.21	0.15284				3845.89	1.64015e-06
13.3798	8983.66				13.3798	1.93211				12.3825	6804.28				12.3825	1.63392				2652.34	0.33679	2662.52	0.30513				3849.32	1.19008e-06
13.3811	9025.79				13.3811	1.83091				12.3838	6745.42				12.3838	1.78588				2660.9	0.08675	2667.02	0.15204				3850	1.11573e-06
13.3823	8940.69				13.3823	2.03468				12.3851	6796.25				12.3851	1.65402				2642.51	0.64575	2664.21	0.25853				3852.74	8.60937e-07
13.3836	9014.98				13.3836	1.86454				12.3864	6777.42				12.3864	1.69318				2661.22	0.05666	2669.33	0.10715				3856.16	6.20975e-07
13.3848	9253.25				13.3848	1.39946				12.388	6759.64				12.388	1.74572				2669.3	-0.19175	2668.59	0.19406				3859.59	4.46564e-07
13.3864	8932.58				13.3864	2.07746				12.3894	6682.17				12.3894	1.97844				2651.05	0.41615	2661.51	0.39438				3863.01	3.20184e-07
13.3877	9051.28				13.3877	1.77979				12.3905	6708.83				12.3905	1.89301				2665.98	-0.00323	2678.82	-0.04764				3866.44	2.28887e-07
13.3889	9007.31				13.3889	1.88271				12.3918	6760.98				12.3918	1.77024				2658.15	0.2591	2675.41	0.03136				3869.86	1.63136e-07
13.3902	8910.93				13.3902	2.13665				12.3931	6790.6				12.3931	1.70107				2653.67	0.36091	2677.21	0.01125				3873.29	1.15927e-07
13.3915	8978.03				13.3915	1.94547				12.3946	6701.66				12.3946	1.92907				2663.14	0.13271	2680.76	-0.05175				3876.71	8.21343e-08
13.3933	9023.1				13.3933	1.85972				12.3961	6710.89				12.3961	1.90407				2664.76	0.05837	2676.97	0.06835				3880.14	5.80192e-08
13.3947	9166.81				13.3947	1.57351				12.3973	6753.33				12.3973	1.78697				2663.92	0.13271	2678.77	-0.00632				3883.56	4.08625e-08
13.3962	9025.87				13.3962	1.85225				12.3987	6749.56				12.3987	1.80887				2661.34	0.24478	2666.32	0.44758				3886.99	2.86936e-08
13.3973	9042.68				13.3973	1.82951				12.4	6758.6				12.4	1.77697				2665.38	0.16339	2688.11	-0.18576				3890.41	2.00887e-08
13.3986	8939.56				13.3986	2.08361				12.4014	6784.93				12.4014	1.71519				2664.18	0.21007	2683.59	-0.00397				3893.84	1.40224e-08
13.3999	9058.69				13.3999	1.78442				12.4027	6724.66				12.4027	1.87148				2658.78	0.34379	2674.51	0.21776				3897.26	9.75894e-09
13.4011	9132.82				13.4011	1.63572				12.4039	6761.21				12.4039	1.77076				2671.5	0.13074	2670.58	0.35243				3900.68	6.77154e-09
13.4026	9057.49				13.4026	1.79382				12.4053	6755.94				12.4053	1.79553				2670.89	0.03594	2675.7	0.2911				3904.11	4.68467e-09
13.4037	8961.28				13.4037	2.01997				12.4066	6642.59				12.4066	2.12651				2670.76	0.10951	2677.34	0.23608				3907.53	3.2313e-09
13.405	8947.56				13.405	2.06817				12.4077	6773.32				12.4077	1.75332				2663.61	0.29177	2679.87	0.15383				3910.96	2.22219e-09
13.4064	8933.9				13.4064	2.09031				12.4092	6791.85				12.4092	1.70859				2655.02	0.59706	2671.66	0.46882				3914.38	1.52367e-09
13.4077	9049.94				13.4077	1.8236				12.4104	6757.59				12.4104	1.79257				2674.66	0.0107	2681.3	0.1748				3917.81	1.04162e-09
13.409	8868.45				13.409	2.27994				12.4119	6814.77				12.4119	1.66204				2669.62	0.1993	2684.05	0.11622				3921.23	7.09955e-10
13.4104	9010.14				13.4104	1.92677				12.4133	6807.85				12.4133	1.67622				2664.28	0.40531	2683.21	0.14691				3924.66	4.82459e-10
13.4118	8875.69				13.4118	2.27684				12.4145	6673.32				12.4145	2.0685				2682.56	-0.1585	2686.74	0.06868				3928.08	3.26886e-10
13.4132	8931.11				13.4132	2.12703				12.4164	6900.24				12.4164	1.47513				2671.6	0.17253	2689.54	0.01341				3931.51	2.2082e-10
13.4146	9005.98				13.4146	1.92189				12.4178	6783.3				12.4178	1.73639				2674.18	0.15897	2675.1	0.48075				3934.93	1.48726e-10
13.4158	8994.34				13.4158	1.96174				12.4191	6823.21				12.4191	1.64895				2664.76	0.39078	2689.22	0.08323				3938.36	9.98714e-11
13.4172	9042.02				13.4172	1.84431				12.4204	6921.26				12.4204	1.42417				2670.68	0.27523	2676.54	0.41008				3941.78	6.68655e-11
13.4185	8849.92				13.4185	2.36872				12.4215	6766.44				12.4215	1.78188				2676.44	0.0607	2673.46	0.53881				3945.21	4.46344e-11
13.42	8971.81				13.42	2.02791				12.4228	6744.04				12.4228	1.85867				2675.24	0.18691	2681.69	0.33283				3948.63	2.97059e-11
13.4212	8880.47				13.4212	2.25289				12.424	6816.62				12.424	1.67568				2678.33	0.13765	2688.23	0.18255				3950	2.52203e-11
13.4226	8895.79				13.4226	2.22602				12.4255	6848.84				12.4255	1.58798				2669.69	0.4296	2691.22	0.04186				3952.05	1.97116e-11
13.4238	8879.45				13.4238	2.27685				12.4268	6785.75				12.4268	1.75348				2686.8	-0.09986	2686.75	0.2571				3955.48	1.3041e-11
13.4251	8887				13.4251	2.27055				12.4279	6866.53				12.4279	1.5631				2680.44	0.09294	2686.44	0.27749				3958.9	8.60205e-12
13.4264	8918.86				13.4264	2.18266				12.4292	6775.65				12.4292	1.77429				2669.13	0.41968	2682.17	0.45273				3962.33	5.65719e-12
13.4285	9001.52				13.4285	1.96274				12.4304	6806.78				12.4304	1.69702				2680.02	0.19497	2682.9	0.45075				3965.75	3.70942e-12
13.4296	8992.62				13.4296	1.97601				12.4316	6743.11				12.4316	1.87414				2677.43	0.27841	2691.13	0.22311				3969.18	2.42503e-12
13.4311	8934.34				13.4311	2.11179				12.4329	6803.54				12.4329	1.72151				2676.34	0.24248	2690.9	0.20114				3972.6	1.58065e-12
13.4322	8956.34				13.4322	2.0993				12.4344	6817.49				12.4344	1.68459				2679.47	0.20188	2697.87	0.04832				3976.03	1.02721e-12
13.4334	8945.09				13.4334	2.13002				12.436	6778.02				12.436	1.799				2679.88	0.1695	2694.55	0.15948				3979.45	6.65564e-13
13.4347	8973.26				13.4347	2.05047				12.4371	6898.19				12.4371	1.49645				2674.07	0.39526	2694.75	0.15776				3982.88	4.29959e-13
13.4358	9000.19				13.4358	1.9674				12.4383	6881				12.4383	1.53188				2679.75	0.26587	2682.36	0.56672				3986.3	2.7693e-13
13.437	8928.93				13.437	2.17799				12.4395	6814.53				12.4395	1.67826				2677.46	0.37168	2686.94	0.45741				3989.73	1.77836e-13
13.4387	8960.38				13.4387	2.08722				12.4407	6674.2				12.4407	2.10722				2680.47	0.25623	2682.26	0.59626				3993.15	1.13861e-13
13.4399	8917.29				13.4399	2.18805				12.4419	6720.86				12.4419	1.9582				2679.1	0.37184	2694.75	0.22761				3996.58	7.26838e-14
13.4411	8953.61				13.4411	2.11837				12.4432	6724.23				12.4432	1.94975				2673.66	0.53641	2696.86	0.19277				4000	4.626e-14
13.4424	8883.89				13.4424	2.29158				12.4444	6722.52				12.4444	1.95501				2677.65	0.47022	2700.6	0.07931				4050	4.49678e-17
13.4436	9003.05				13.4436	1.98494				12.4457	6641.65				12.4457	2.21662				2697.1	-0.16518	2687.46	0.50573				4150	6.32428e-24
13.4449	9008.97				13.4449	1.97171				12.4471	6747.9				12.4471	1.89011				2673.19	0.6287	2688.5	0.47406				4250	7.01583e-32
13.4462	9049.68				13.4462	1.87275				12.4484	6726.64				12.4484	1.95488				2694.57	-0.0686	2706.72	-0.01746				4350	6.1391e-41
13.4475	8913.65				13.4475	2.23102				12.4496	6764.2				12.4496	1.84285				2696.69	-0.07298	2690.97	0.46297
13.4491	9040.83				13.4491	1.89929				12.451	6801.3				12.451	1.76225				2688.1	0.15184	2716.14	-0.28873
13.4503	8987.84				13.4503	2.03496				12.4523	6799.31				12.4523	1.74744				2689.98	0.1356	2693.23	0.48578
13.4516	9048.08				13.4516	1.89925				12.4536	6876.45				12.4536	1.5754				2697.35	-0.02398	2692.93	0.43778
13.4529	8985.85				13.4529	2.04231				12.455	6838.45				12.455	1.6572				2686.81	0.25541	2700.67	0.23166
13.4544	8933.98				13.4544	2.18031				12.4565	6771.71				12.4565	1.8357				2692.41	0.13061	2696.3	0.33597
13.4556	8957.89				13.4556	2.12476				12.4577	6669.57				12.4577	2.1573				2681.52	0.44758	2707.81	-0.0159
13.457	8991.68				13.457	2.0406				12.459	6795.93				12.459	1.76657				2686.37	0.33938	2707.66	0.08313
13.4583	8952.28				13.4583	2.14172				12.4602	6901.1				12.4602	1.53581				2689.48	0.25461	2700.43	0.34285
13.46	8906.22				13.46	2.27122				12.4613	6722.64				12.4613	1.98844				2689.92	0.29097	2691.48	0.61231
13.4613	8916.09				13.4613	2.25854				12.4625	6768.75				12.4625	1.85613				2696.48	0.07658	2697.59	0.46661
13.4626	8954.32				13.4626	2.1589				12.4638	6708.52				12.4638	2.03847				2693.78	0.27844	2703.15	0.33626
13.464	8949.14				13.464	2.16897				12.4649	6679.23				12.4649	2.13005				2692.86	0.24643	2698.24	0.4459
13.4653	8869.13				13.4653	2.41371				12.4662	6766.03				12.4662	1.86351				2697.43	0.16125	2715.64	-0.06528
13.4666	9020.22				13.4666	1.97418				12.4675	6765.78				12.4675	1.87132				2691	0.37204	2724.94	-0.24897
13.4679	8971.79				13.4679	2.10208				12.4687	6886				12.4687	1.57544				2712.29	-0.30473	2705.02	0.26922
13.4697	8966.95				13.4697	2.11859				12.47	6755.81				12.47	1.90672				2699.54	0.10285	2711.25	0.15274
13.4714	8974.3				13.4714	2.10805				12.4712	6727.53				12.4712	1.989				2682.45	0.6485	2701.33	0.46618
13.4729	9024.72				13.4729	1.97403				12.4723	6845.66				12.4723	1.67079				2683.61	0.64611	2703.04	0.43399
13.4741	9041.63				13.4741	1.93678				12.4736	6797.62				12.4736	1.79868				2690.87	0.48056	2709.21	0.25067
13.4756	9048.93				13.4756	1.925				12.4747	6921.01				12.4747	1.50586				2696.27	0.35243	2704.93	0.4468
13.4768	8870.24				13.4768	2.4071				12.4759	6830.92				12.4759	1.73402				2695.75	0.3923	2715.67	0.12746
13.4781	8964.34				13.4781	2.14668				12.4772	6742.83				12.4772	1.96377				2711.22	-0.08792	2707.18	0.41103
13.4793	8948.34				13.4793	2.19033				12.4785	6827.69				12.4785	1.72702				2701.72	0.19057	2709.15	0.38717
13.4806	8904.28				13.4806	2.31824				12.4796	6860.62				12.4796	1.65801				2710.22	-0.0385	2723.46	-0.09493
13.4818	8991.82				13.4818	2.07064				12.4809	6865.38				12.4809	1.63402				2695.79	0.39807	2717.98	0.09195
13.483	9097.63				13.483	1.82664				12.4821	6901.11				12.4821	1.56293				2705.45	0.12646	2720.12	0.02183
13.4841	9012.19				13.4841	2.01678				12.4834	6889.82				12.4834	1.58343				2706.29	0.10562	2719.56	0.08351
13.4855	9025.71				13.4855	1.99956				12.4847	6832.24				12.4847	1.72467				2699.02	0.39362	2712.79	0.30056
13.4868	8920.55				13.4868	2.29455				12.4859	6835.79				12.4859	1.71546				2700.71	0.32539	2716.26	0.17978
13.488	8931.1				13.488	2.23904				12.4871	6756.13				12.4871	1.93365				2706.85	0.15367	2718.2	0.20454
13.4895	8894.01				13.4895	2.35985				12.4885	6763.89				12.4885	1.91763				2697.73	0.46869	2722.7	0.00306
13.4911	9074.84				13.4911	1.89292				12.4899	6841.1				12.4899	1.7231				2712.96	0.06234	2721.18	0.06886
13.4922	8840.55				13.4922	2.5495				12.4911	6951.99				12.4911	1.45324				2711.64	0.10738	2713.6	0.32046
13.4935	9039.49				13.4935	1.9587				12.4923	6740.95				12.4923	1.98528				2702.5	0.45584	2717.33	0.27117
13.4948	9020.58				13.4948	2.02464				12.4935	6823.24				12.4935	1.77493				2705.98	0.34525	2717.09	0.31247
13.4959	9022.68				13.4959	2.01051				12.4952	6927.01				12.4952	1.52366				2713.92	0.15763	2716.97	0.2864
13.4972	9054.13				13.4972	1.94802				12.4964	6842.11				12.4964	1.72659				2713.41	0.07797	2728.73	-0.09128
13.4986	8981.73				13.4986	2.13503				12.4979	6815.14				12.4979	1.80999				2711.21	0.18464	2708.98	0.59827
13.4997	8950.25				13.4997	2.22588				12.4993	6794.49				12.4993	1.84318				2706.6	0.39074	2731.51	-0.04165
13.501	8832.01				13.501	2.59135				12.5006	6723.71				12.5006	2.0618				2706.08	0.35651	2725.76	0.13329
13.5021	8910.81				13.5021	2.35467				12.5018	6689.67				12.5018	2.17654				2704.01	0.50002	2733.7	-0.08345
13.5034	8885.83				13.5034	2.41701				12.503	6935.48				12.503	1.51104				2713.29	0.20552	2713.33	0.53147
13.5046	8967.59				13.5046	2.18506				12.5043	6852.18				12.5043	1.71097				2714.15	0.24846	2720.82	0.35452
13.5059	8952.17				13.5059	2.23325				12.5055	6830.2				12.5055	1.77519				2710.31	0.37812	2727.27	0.17211
13.5071	8919.86				13.5071	2.31951				12.5068	6856.14				12.5068	1.70714				2730.86	-0.25353	2730.02	0.13351
13.5084	8993.53				13.5084	2.12639				12.5082	6751.28				12.5082	1.98298				2714.98	0.25917	2723.73	0.33159
13.5095	9037.34				13.5095	2.00673				12.5095	6868.42				12.5095	1.67589				2710.65	0.39579	2727.65	0.18597
13.5108	9034.93				13.5108	2.02297				12.5109	6726.24				12.5109	2.06205				2712.25	0.29759	2726.92	0.26207
13.5119	9012.56				13.5119	2.07359				12.5121	6928.83				12.5121	1.54087				2723.83	0.03939	2723.21	0.39682
13.5131	9076.27				13.5131	1.91459				12.5132	6770.95				12.5132	1.93708				2726.98	-0.01168	2724.47	0.38851
13.5143	8994.47				13.5143	2.13425				12.5146	6796.05				12.5146	1.86868				2722.49	0.09469	2738.12	0.01564
13.5162	9031.12				13.5162	2.0495				12.5157	6814.08				12.5157	1.81839				2731.68	-0.14949	2728.96	0.28017
13.5178	9003.32				13.5178	2.12115				12.517	6829.13				12.517	1.78624				2723	0.18438	2740.3	-0.0604
13.5189	8986.96				13.5189	2.15561				12.5185	6750.5				12.5185	2.03331				2728.85	0.03579	2731.81	0.26916
13.5202	9068.66				13.5202	1.95691				12.5201	6797.21				12.5201	1.88379				2709.79	0.58066	2741.3	-0.06142
13.5215	9057.35				13.5215	1.981				12.5213	6852.47				12.5213	1.72856				2722.91	0.21558	2742.78	-0.06619
13.5228	9001.59				13.5228	2.11794				12.5225	6902.79				12.5225	1.62127				2728.62	0.05239	2738.5	0.05388
13.5239	9050.74				13.5239	2.01356				12.5237	6763.47				12.5237	1.99013				2713.57	0.5389	2745.69	-0.05564
13.5252	9057.94				13.5252	1.98299				12.5249	6827.29				12.5249	1.80796				2718.56	0.41471	2732.98	0.29783
13.5265	9111.38				13.5265	1.86308				12.5261	6802.32				12.5261	1.88007				2724.85	0.25252	2730.2	0.46193
13.5277	9148.87				13.5277	1.77861				12.5273	6871.14				12.5273	1.70801				2731.12	0.06114	2736.19	0.24356
13.5289	9115.62				13.5289	1.84786				12.5285	6734.54				12.5285	2.08154				2713.78	0.60471	2749.05	-0.13824
13.53	8960.92				13.53	2.25454				12.5297	6801.76				12.5297	1.90722				2732.09	0.07622	2727.83	0.60105
13.5317	8915.91				13.5317	2.39849				12.5309	6743.73				12.5309	2.05713				2732.68	0.01353	2740.1	0.19474
13.5329	9094.7				13.5329	1.91189				12.5321	6827.73				12.5321	1.82695				2725.91	0.2802	2739.82	0.24902
13.5342	8961.36				13.5342	2.24049				12.5334	6759.87				12.5334	2.01818				2729.68	0.23961	2725.57	0.73296
13.5353	8938.31				13.5353	2.31783				12.5346	6724.09				12.5346	2.12455				2735.74	0.03953	2740.64	0.23319
13.5365	8950.76				13.5365	2.2932				12.536	6790.33				12.536	1.93334				2749.76	-0.38084	2750.43	-0.10045
13.5379	8960.76				13.5379	2.25506				12.5371	6817.59				12.5371	1.85528				2732.43	0.22117	2745.44	0.15126
13.5397	8929.1				13.5397	2.35667				12.5384	6797.77				12.5384	1.90604				2732.4	0.25673	2734.8	0.54386
13.5409	9051.83				13.5409	2.0239				12.5396	6834.33				12.5396	1.82121				2740.4	-0.04737	2745.35	0.14892
13.5421	8987.49				13.5421	2.19972				12.5409	6860				12.5409	1.75109				2720.9	0.56369	2748.11	0.10939
13.5434	8946.48				13.5434	2.32417				12.5422	6800.69				12.5422	1.91039				2720.44	0.60496	2732.46	0.59278
13.5447	8963.38				13.5447	2.272				12.5434	6705.99				12.5434	2.2081				2735.85	0.20153	2738.68	0.41878
13.5458	8995.31				13.5458	2.18167				12.5447	6854.58				12.5447	1.7653				2727.8	0.42228	2747.62	0.19473
13.5471	9014.43				13.5471	2.15476				12.546	6853.5				12.546	1.78106				2746.87	-0.04524	2739.39	0.45664
13.5482	9019				13.5482	2.12494				12.5471	6841.1				12.5471	1.81762				2730.91	0.41755	2746.29	0.24498
13.5494	8930.05				13.5494	2.37085				12.5484	6864.23				12.5484	1.74951				2735.51	0.26176	2753.02	0.08473
13.5506	9070.9				13.5506	1.98384				12.5497	7012.61				12.5497	1.4324				2739.65	0.1936	2740.77	0.43094
13.5519	9020.48				13.5519	2.11284				12.5509	6895.86				12.5509	1.67714				2729.84	0.45695	2745.44	0.35172
13.5532	9001.5				13.5532	2.16456				12.5521	6832.02				12.5521	1.82716				2727.95	0.52408	2758.27	-0.01604
13.5544	9002.62				13.5544	2.17764				12.5535	6726.29				12.5535	2.1678				2737.82	0.31619	2761.79	-0.11327
13.5556	8956.23				13.5556	2.31936				12.5549	6766.74				12.5549	2.02051				2753.27	-0.1855	2752.86	0.21917
13.5568	9069.83				13.5568	1.99765				12.5564	6898.93				12.5564	1.668				2747.49	0.02003	2755.22	0.13685
13.558	9032.23				13.558	2.09658				12.5576	6759.37				12.5576	2.04853				2739.42	0.32663	2754	0.11441
13.5599	9090.94				13.5599	1.9503				12.5588	6859.46				12.5588	1.78045				2741.54	0.27693	2756.57	0.10556
13.5612	9045.29				13.5612	2.06702				12.5602	6706.33				12.5602	2.23709				2744.44	0.17785	2756.57	0.16591
13.5624	8956				13.5624	2.34039				12.5614	6832.27				12.5614	1.85847				2728.82	0.70083	2750.07	0.33571
13.5637	9039.46				13.5637	2.10167				12.5625	6815.07				12.5625	1.90187				2752.48	-0.01739	2760.45	0.01744
13.565	8942.32				13.565	2.36318				12.5643	6784.46				12.5643	1.99807				2737.32	0.42927	2760.56	0.07859
13.5662	8919.25				13.5662	2.44692				12.5654	6792.17				12.5654	1.97652				2743.63	0.31165	2774.15	-0.29075
13.5674	9036.35				13.5674	2.10966				12.5666	6904.27				12.5666	1.67065				2748.53	0.19696	2755.18	0.25872
13.5686	8996.44				13.5686	2.20479				12.5681	6825.42				12.5681	1.87951				2748.32	0.16926	2750.56	0.39564
13.5698	8917.43				13.5698	2.4519				12.5693	6765.13				12.5693	2.06273				2742.58	0.35988	2750.96	0.43787
13.5711	9041.02				13.5711	2.10431				12.5705	6935.2				12.5705	1.61315				2758.16	-0.02127	2749.63	0.45872
13.5723	9054.63				13.5723	2.05556				12.5718	6808.67				12.5718	1.92564				2756.69	-0.00635	2766.48	0.00289
13.5735	8995.04				13.5735	2.23027				12.5732	6902.94				12.5732	1.70792				2757.35	-0.01634	2755.53	0.33236
13.5748	8942.98				13.5748	2.39272				12.5751	6873.9				12.5751	1.75898				2749.33	0.25496	2748.92	0.6009
13.5761	9065.44				13.5761	2.04014				12.5765	6731.34				12.5765	2.18678				2741.53	0.55288	2767.18	0.09089
13.5773	9022.95				13.5773	2.1538				12.578	6717.98				12.578	2.23326				2747.16	0.37424	2771.89	-0.08756
13.5785	8985.61				13.5785	2.26332				12.5792	6757.94				12.5792	2.11224				2744.91	0.40862	2755.55	0.42259
13.5798	8957.64				13.5798	2.36548				12.5806	6792.68				12.5806	1.99945				2760.35	-0.01318	2759.73	0.30925
13.5811	8967.49				13.5811	2.33172				12.5819	6781.46				12.5819	2.05985				2752.84	0.24511	2750.94	0.63088
13.5823	9030.6				13.5823	2.1429				12.5834	6753.96				12.5834	2.13317				2743.85	0.65518	2760.86	0.34552
13.5835	9046.38				13.5835	2.11805				12.5846	6756.13				12.5846	2.12606				2751.71	0.32628	2775.03	-0.0738
13.5847	9021.53				13.5847	2.18411				12.5861	6865.42				12.5861	1.80523				2756.29	0.22512	2764.67	0.22275
13.5859	9001.69				13.5859	2.23729				12.5875	6811.57				12.5875	1.96214				2765.2	-0.04151	2772.6	0.02528
13.5872	8937.33				13.5872	2.42864				12.5889	6930.48				12.5889	1.64921				2749.51	0.4482	2760.34	0.44092
13.5885	8988.38				13.5885	2.26855				12.5901	6735.1				12.5901	2.22519				2750.38	0.41332	2770.22	0.11339
13.5896	9014.48				13.5896	2.20421				12.5914	6832.65				12.5914	1.90582				2747.92	0.57489	2771.49	0.10949
13.591	9031.22				13.591	2.15932				12.5925	6893.59				12.5925	1.74509				2762.88	0.11905	2759.14	0.502
13.5931	8953.29				13.5931	2.40776				12.5938	6696.16				12.5938	2.36061				2773.24	-0.15227	2761.88	0.42912
13.5945	9057.89				13.5945	2.09792				12.595	6799.04				12.595	2.02439				2757.19	0.32281	2762.25	0.45854
13.5956	9065.45				13.5956	2.08072				12.5966	6682.75				12.5966	2.40816				2760.02	0.29756	2776.95	0.03237
13.5968	8979.95				13.5968	2.30063				12.5978	6807.63				12.5978	1.991				2762.39	0.2687	2761.8	0.46076
13.598	9115.04				13.598	1.96471				12.5991	6885.92				12.5991	1.7826				2750.19	0.55657	2771	0.22918
13.5992	9058.8				13.5992	2.11018				12.6004	6704.7				12.6004	2.3445				2763.57	0.2166	2771	0.27065
13.6004	9012.33				13.6004	2.22518				12.6018	6812.99				12.6018	1.97639				2768.46	0.11827	2771.16	0.28088
13.6016	9038.68				13.6016	2.16885				12.6031	6745.91				12.6031	2.1868				2758.07	0.42721	2772.36	0.28749
13.6029	8960.52				13.6029	2.40605				12.6044	6801.92				12.6044	2.02489				2766.77	0.18437	2772.22	0.31191
13.6041	9027.73				13.6041	2.20752				12.6056	6785.55				12.6056	2.08488				2758.39	0.45082	2778.74	0.14745
13.6052	8940.97				13.6052	2.44676				12.6073	6724.96				12.6073	2.28226				2771.86	-0.0055	2772.3	0.35056
13.6064	9001.19				13.6064	2.26406				12.6085	6905				12.6085	1.74412				2757.91	0.53817	2771.28	0.38097
13.6077	9021.89				13.6077	2.23299				12.6097	6821.37				12.6097	1.9918				2767.81	0.26807	2779.35	0.1728
13.6091	9009.52				13.6091	2.2571				12.6112	6792.61				12.6112	2.07173				2774.25	0.04123	2768.24	0.51821
13.6103	8989.92				13.6103	2.32089				12.6125	6813.28				12.6125	2.01653				2770.67	0.1805	2778.89	0.19829
13.6117	9037.32				13.6117	2.1786				12.6138	6776.85				12.6138	2.13505				2775.66	0.07827	2767.49	0.54326
13.613	9036.33				13.613	2.17586				12.6152	6841.3				12.6152	1.94552				2763.47	0.38034	2777.12	0.33727
13.6143	9046.45				13.6143	2.15587				12.6164	6889.16				12.6164	1.81235				2762.85	0.51929	2781.73	0.17606
13.6155	9160.13				13.6155	1.87466				12.618	6793.39				12.618	2.09487				2759.43	0.62923	2786.9	0.08809
13.6167	9049.79				13.6167	2.16097				12.6193	6754.24				12.6193	2.2152				2774.38	0.20193	2781.55	0.25256
13.6181	9057.63				13.6181	2.13803				12.6205	6798.12				12.6205	2.05978				2767.54	0.36599	2769.38	0.65632
13.6195	9005.1				13.6195	2.28637				12.6218	6807.6				12.6218	2.03417				2765.27	0.51995	2799.75	-0.30348
13.6209	9042.34				13.6209	2.19074				12.6235	6762.14				12.6235	2.19827				2779.46	0.06176	2787.47	0.10528
13.622	9002.17				13.622	2.29752				12.6248	6815.29				12.6248	2.02293				2772.65	0.27061	2781.77	0.36658
13.6234	9095.08				13.6234	2.05008				12.626	6827.94				12.626	2.00231				2782.27	0.04089	2783.99	0.22208
13.6247	9018.34				13.6247	2.26335				12.6274	6762.89				12.6274	2.2118				2768.93	0.47647	2768.42	0.72445
13.6264	8924.11				13.6264	2.55217				12.6287	6786.65				12.6287	2.11503				2769	0.43197	2786.97	0.21066
13.6276	9028.67				13.6276	2.24656				12.63	6926.36				12.63	1.72453				2768.45	0.50068	2798.15	-0.17602
13.6288	9022.65				13.6288	2.26404				12.6314	6756.45				12.6314	2.23041				2785.31	-0.01717	2795.55	0.02316
13.6299	9048.26				13.6299	2.1866				12.6326	6766.33				12.6326	2.20533				2782.05	0.09252	2790.08	0.18519
13.6313	9014.44				13.6313	2.29143				12.6339	6815.42				12.6339	2.04119				2786.89	0.0541	2785.88	0.30437
13.6326	9047.84				13.6326	2.21568				12.635	6867.13				12.635	1.89732				2773.35	0.42494	2779.97	0.49195
13.6338	9024.56				13.6338	2.26928				12.6364	6796.1				12.6364	2.09567				2780.36	0.2349	2787.85	0.25962
13.6352	9016.7				13.6352	2.27551				12.6376	6969.08				12.6376	1.63886				2785.68	0.14164	2790.41	0.20026
13.6367	9055.46				13.6367	2.17324				12.639	6925.4				12.639	1.75044				2788.06	0.03845	2801.41	-0.05583
13.6382	8942.77				13.6382	2.52725				12.6404	6804.76				12.6404	2.08214				2796.58	-0.1859	2793.89	0.12448
13.6401	8992.58				13.6401	2.36335				12.6417	6773.23				12.6417	2.18612				2786.65	0.15717	2796.17	0.09455
13.6413	8998				13.6413	2.34721				12.6429	6938.22				12.6429	1.72137				2783.29	0.25073	2789.73	0.3267
13.6426	9012.55				13.6426	2.30766				12.6442	6738.46				12.6442	2.30408				2787.04	0.15521	2802.41	-0.06614
13.6438	9119.18				13.6438	2.02464				12.6455	6825.32				12.6455	2.02587				2789.92	0.01168	2801.97	-0.02298
13.6451	9068.38				13.6451	2.15844				12.6467	6753.16				12.6467	2.26596				2779.56	0.40426	2796.81	0.13499
13.6464	8954.89				13.6464	2.49301				12.6481	6820.72				12.6481	2.05663				2788.43	0.09716	2794.33	0.28651
13.6477	9048.1				13.6477	2.22491				12.6494	6808				12.6494	2.08744				2792.51	0.0872	2797.57	0.17147
13.6489	8945.95				13.6489	2.53601				12.6507	6759.96				12.6507	2.23747				2796.46	-0.00333	2789.94	0.39619
13.6503	9048.46				13.6503	2.20676				12.6518	6746.78				12.6518	2.29976				2778.09	0.56543	2789.71	0.44469
13.6516	9038.01				13.6516	2.24399				12.6531	6856.03				12.6531	1.94588				2783.59	0.37655	2801.56	0.10957
13.6528	8985.28				13.6528	2.40561				12.6542	6810.94				12.6542	2.09117				2787.71	0.28459	2808.75	-0.05033
13.6541	9074.01				13.6541	2.15693				12.6555	6823.69				12.6555	2.06857				2783.95	0.44499	2805.95	0.01515
13.6554	9037.91				13.6554	2.25911				12.6568	6821.88				12.6568	2.0571				2781.05	0.48595	2798.61	0.2406
13.6567	9032.99				13.6567	2.26275				12.6581	6719.66				12.6581	2.40779				2792.66	0.1636	2801.92	0.18839
13.6583	9014.78				13.6583	2.35048				12.6594	6865.41				12.6594	1.93655				2799.91	0.00609	2796.91	0.35137
13.6604	9023.1				13.6604	2.31661				12.6606	6890.96				12.6606	1.87211				2787.97	0.36131	2805.78	0.12545
13.6617	9095.36				13.6617	2.12506				12.6618	6861.56				12.6618	1.95354				2792.33	0.27291	2799.33	0.30929
13.6631	9064.53				13.6631	2.1879				12.663	6972.19				12.663	1.66415				2793.73	0.27132	2802.51	0.22623
13.6647	9053.8				13.6647	2.2283				12.6642	6780.72				12.6642	2.20715				2798.97	0.09475	2800.93	0.29911
13.6661	9099.33				13.6661	2.13161				12.6655	6878.68				12.6655	1.94				2800.57	0.04561	2817.97	-0.16222
13.6677	9074.04				13.6677	2.1939				12.6668	6793.81				12.6668	2.15555				2784.72	0.58272	2809.18	0.06163
13.6689	8972.91				13.6689	2.50593				12.6681	6799.34				12.6681	2.14703				2804.4	-0.04103	2819.04	-0.18037
13.6701	9022.11				13.6701	2.29478				12.6695	6860.18				12.6695	1.98033				2788.03	0.46107	2804.58	0.30767
13.6715	9027.05				13.6715	2.34001				12.6708	6815.9				12.6708	2.1093				2797.15	0.29625	2805.56	0.27791
13.6728	9022.03				13.6728	2.33482				12.672	6865.3				12.672	1.97011				2794.39	0.31013	2797.94	0.54319
13.674	9037.64				13.674	2.29016				12.6733	6778.55				12.6733	2.26002				2811.09	-0.14528	2809.73	0.20019
13.6753	9021.2				13.6753	2.35946				12.6745	6764.75				12.6745	2.29391				2795.63	0.2989	2805.08	0.3369
13.6769	9058.67				13.6769	2.25315				12.6757	6757.85				12.6757	2.34857				2799.71	0.21231	2801.58	0.43338
13.6782	8944.42				13.6782	2.59443				12.677	6780.52				12.677	2.24637				2794.3	0.41717	2804.32	0.42148
13.6793	9069.86				13.6793	2.23567				12.6783	6818.44				12.6783	2.1198				2796.98	0.33029	2824.27	-0.16002
13.6807	9028.61				13.6807	2.34953				12.6795	6848.49				12.6795	2.02097				2787.68	0.65811	2815.42	0.12066
13.6818	9080.47				13.6818	2.18586				12.6806	6860.33				12.6806	1.99943				2805.34	0.07515	2823.91	-0.1387
13.6831	8931.84				13.6831	2.63892				12.6818	6783.66				12.6818	2.23383				2801.45	0.23981	2811	0.26687
13.6844	9117.05				13.6844	2.10196				12.6834	6770.27				12.6834	2.29453				2802.05	0.18486	2808.7	0.38906
13.6859	9084.55				13.6859	2.18641				12.6848	6861.29				12.6848	2.01643				2807.63	0.18489	2809.94	0.37009
13.6871	9085.11				13.6871	2.19137				12.686	6863.65				12.686	1.99436				2818.14	-0.19113	2820.94	0.05685
13.6884	9035.72				13.6884	2.33839				12.6871	6883.29				12.6871	1.94914				2810.28	0.12363	2811.28	0.38832
13.69	9070.65				13.69	2.23232				12.6885	6886.25				12.6885	1.93287				2801.77	0.40086	2822.33	0.06443
13.6914	8988.22				13.6914	2.49729				12.6897	6860.76				12.6897	2.0077				2801.7	0.44188	2822.13	0.04544
13.6927	9135.86				13.6927	2.06337				12.691	6851.89				12.691	2.03717				2806.01	0.25628	2833.46	-0.22033
13.6939	9038.98				13.6939	2.34406				12.6921	6826.71				12.6921	2.11818				2809.46	0.21981	2815.62	0.27942
13.6951	9049.49				13.6951	2.30312				12.6934	6759.19				12.6934	2.36027				2809.29	0.26073	2814.86	0.379
13.6963	9013.46				13.6963	2.42635				12.6945	6888.94				12.6945	1.94493				2821.84	-0.07969	2822.39	0.16275
13.698	8934.44				13.698	2.67623				12.6963	6892.88				12.6963	1.94869				2822.09	-0.16749	2812.4	0.45502
13.6993	9072.69				13.6993	2.25099				12.6976	6806.23				12.6976	2.21001				2814.07	0.11324	2829.58	-0.02753
13.7008	9007.77				13.7008	2.45017				12.6989	6838.5				12.6989	2.09211				2813.17	0.14035	2832.38	-0.06812
13.7023	9039.39				13.7023	2.35199				12.7004	6836.55				12.7004	2.1067				2811.91	0.24482	2819.47	0.33923
13.7034	8997.31				13.7034	2.48094				12.7019	6849.5				12.7019	2.07463				2802.81	0.531	2822.51	0.25407
13.7049	9048.69				13.7049	2.31997				12.7033	6908.5				12.7033	1.89605				2807	0.40231	2828.61	0.05701
13.7064	9020.07				13.7064	2.40728				12.7047	6871.63				12.7047	1.99986				2814.85	0.21954	2812.91	0.6064
13.7077	9071.58				13.7077	2.26068				12.7059	6790.6				12.7059	2.27297				2814.91	0.29871	2821.13	0.33331
13.709	9000.23				13.709	2.47633				12.7072	6815.61				12.7072	2.18699				2812.8	0.29477	2830.22	0.11826
13.7103	8972.46				13.7103	2.58996				12.7084	6811.51				12.7084	2.20898				2823.56	-0.03226	2823.88	0.26713
13.7116	9047.55				13.7116	2.34544				12.7448	6836.54				12.7448	2.13024				2825.39	-0.01314	2832.35	0.0279
13.7128	8967.98				13.7128	2.59436				12.7462	6877.38				12.7462	1.99076				2809.09	0.46143	2822.75	0.38276
13.7141	9002.89				13.7141	2.46247				12.7478	6864.69				12.7478	2.08409				2806.41	0.60037	2810.06	0.79613
13.7154	8995.53				13.7154	2.51205				12.749	6763.63				12.749	2.43726				2814.86	0.27079	2819.38	0.52726
13.7166	8960.13				13.7166	2.62773				12.7503	6858.35				12.7503	2.121				2806.33	0.54868	2824.7	0.43372
13.7179	9104.59				13.7179	2.20172				12.7516	6876.63				12.7516	2.07531				2813.7	0.42734	2826.28	0.31558
13.7197	9045.01				13.7197	2.37938				12.7528	6832.49				12.7528	2.21685				2821.1	0.19834	2818.42	0.62985
13.7216	9088.16				13.7216	2.25088				12.7545	6934.56				12.7545	1.9318				2827.96	0.04347	2821.71	0.49016
13.724	9044.25				13.724	2.38026				12.7558	6806.41				12.7558	2.29645				2820.87	0.23649	2820.95	0.55474
13.7251	9020.87				13.7251	2.4466				12.757	6823.46				12.757	2.26515				2819.57	0.28447	2833.73	0.1712
13.7264	9047.76				13.7264	2.37617				12.7583	6752.9				12.7583	2.5365				2823.22	0.16329	2832.66	0.27447
13.7275	8987.71				13.7275	2.55736				12.7595	6811.1				12.7595	2.31431				2832.09	-0.09299	2827.51	0.432
13.7288	9039.51				13.7288	2.39829				12.7609	6756.88				12.7609	2.51333				2819.25	0.32724	2838.29	0.09604
13.73	9082.32				13.73	2.28536				12.7623	6748.03				12.7623	2.55238				2826.03	0.14782	2830.48	0.38745
13.7316	9051.78				13.7316	2.37286				12.7637	6807.35				12.7637	2.33929				2828.96	0.16298	2839.24	0.14755
13.7329	8980.54				13.7329	2.59042				12.7651	6739.85				12.7651	2.59579				2832.84	0.01404	2835.98	0.22788
13.7341	8966.51				13.7341	2.63869				12.7665	6749.35				12.7665	2.58534				2834.33	-0.04145	2853.33	-0.2876
13.7354	8990.03				13.7354	2.56402				12.7678	6793.34				12.7678	2.4031				2829.22	0.1953	2834.18	0.34464
13.7365	9018.01				13.7365	2.47905				12.7691	6809.95				12.7691	2.36186				2827.65	0.23328	2831.63	0.4447
13.7378	9078.57				13.7378	2.30265				12.7703	6773.19				12.7703	2.48139				2833.87	0.07256	2850.14	-0.11132
13.7391	8968.01				13.7391	2.64286				12.7718	6884.25				12.7718	2.0819				2833.79	0.0353	2837.52	0.32614
13.7404	8956.76				13.7404	2.68559				12.773	6905.37				12.773	2.04043				2836.92	0.02432	2837.12	0.33918
13.7417	9143.56				13.7417	2.12131				12.7743	6840.48				12.7743	2.24813				2829.78	0.25222	2837.97	0.32257
13.7429	9024.73				13.7429	2.47086				12.7757	6826.95				12.7757	2.2843				2831.14	0.20605	2845.05	0.12423
13.744	9054.15				13.744	2.38225				12.7769	6776.3				12.7769	2.50645				2842.24	-0.11796	2834.56	0.44181
13.7453	9105.58				13.7453	2.23664				12.7782	6785.39				12.7782	2.45241				2831.84	0.20609	2844.2	0.18137
13.7465	9070.43				13.7465	2.33097				12.7794	6809.9				12.7794	2.36875				2830.94	0.26472	2854.89	-0.11124
13.7478	9028.29				13.7478	2.46774				12.7806	6880.46				12.7806	2.12053				2832.17	0.34239	2841.42	0.34702
13.7489	9010.04				13.7489	2.53532				12.7819	6801.37				12.7819	2.40076				2832.84	0.28479	2845.29	0.21793
13.7502	9008.99				13.7502	2.53256				12.7831	6794.69				12.7831	2.43396				2827.66	0.4099	2841.85	0.40566
13.7514	9123.58				13.7514	2.19045				12.7842	6922.89				12.7842	2.00565				2842.92	0.01103	2844.67	0.28353
13.7527	9151.81				13.7527	2.10978				12.7856	6837.26				12.7856	2.29668				2831.13	0.33299	2847.31	0.25189
13.7538	8988.39				13.7538	2.60207				12.7869	6847.08				12.7869	2.26083				2837.58	0.1492	2847.38	0.28914
13.7552	8995.19				13.7552	2.58072				12.7881	6827.82				12.7881	2.30942				2840.61	0.11696	2853.56	0.04446
13.7565	9049.38				13.7565	2.41205				12.7892	6858.25				12.7892	2.22312				2847.61	-0.09272	2841.05	0.51127
13.7578	8947.29				13.7578	2.75213				12.7904	6930.6				12.7904	2.00504				2836.38	0.3022	2849.03	0.23408
13.7591	9058.02				13.7591	2.39877				12.7916	6853.89				12.7916	2.23834				2850.9	-0.09319	2844.55	0.36084
13.7603	9007.06				13.7603	2.56409				12.7928	6910.93				12.7928	2.06911				2843.82	0.11433	2855.7	0.07931
13.7616	9014.2				13.7616	2.55665				12.7941	6873.62				12.7941	2.18206				2839.41	0.27579	2856.83	0.09978
13.763	8967.88				13.763	2.71881				12.7957	6888.71				12.7957	2.14668				2829.51	0.56009	2845.49	0.44795
13.7643	9019.02				13.7643	2.54317				12.7969	6795.27				12.7969	2.45625				2851.42	0.0362	2840.25	0.57408
13.7655	9121.37				13.7655	2.23361				12.7981	6780.67				12.7981	2.52125				2841.63	0.27209	2847.71	0.375
13.7667	9012.5				13.7667	2.55697				12.7993	6757.21				12.7993	2.60633				2838.11	0.41559	2848.89	0.40081
13.7679	8928.67				13.7679	2.85686				12.8006	6928.64				12.8006	2.01658				2842.78	0.29652	2861.02	0.07197
13.7693	8954.02				13.7693	2.75589				12.802	6915.5				12.802	2.07582				2840.5	0.36657	2855.91	0.26846
13.7706	8922.45				13.7706	2.90463				12.8032	6916.52				12.8032	2.05929				2847.24	0.1792	2860.83	0.09237
13.7721	8990.66				13.7721	2.62185				12.8045	6930.37				12.8045	2.03581				2845.09	0.23538	2851.13	0.4216
13.7735	9011.82				13.7735	2.565				12.8057	6802.06				12.8057	2.47059				2846.98	0.15729	2857.29	0.25722
13.7754	8957.72				13.7754	2.77941				12.8068	6891.06				12.8068	2.15245				2832.04	0.6768	2866.42	-0.04869
13.7765	9035.07				13.7765	2.51076				12.8081	6748.22				12.8081	2.66344				2836.05	0.51882	2856.59	0.29259
13.7777	8891.22				13.7777	3.01641				12.8093	7012.9				12.8093	1.81021				2844.81	0.34113	2864.54	0.05911
13.7791	8932.34				13.7791	2.88437				12.8106	6866.47				12.8106	2.22628				2842.48	0.42295	2863.33	0.14664
13.7805	8946.09				13.7805	2.8418				12.8118	6977.97				12.8118	1.89364				2846.81	0.31347	2850.41	0.55157
13.7819	9019.84				13.7819	2.56048				12.8129	6783.18				12.8129	2.54879				2857.34	0.00514	2869.85	0.01161
13.7835	9123.26				13.7835	2.25386				12.8142	6771.01				12.8142	2.60152				2850.41	0.25795	2856.58	0.38874
13.7847	8987.14				13.7847	2.68013				12.8155	6825.99				12.8155	2.40787				2844.82	0.38988	2863.34	0.22184
13.7862	9091.55				13.7862	2.33968				12.8167	6844.78				12.8167	2.33242				2856.93	0.07771	2863.07	0.23095
13.7875	9038.22				13.7875	2.51975				12.818	6779.83				12.818	2.57744				2847.87	0.36093	2861.24	0.31646
13.7889	9058.5				13.7889	2.448				12.8192	6774.81				12.8192	2.59689				2849.16	0.35216	2862.47	0.29338
13.7903	9131.36				13.7903	2.2346				12.8205	6801.93				12.8205	2.49921				2854.06	0.19043	2863.59	0.26929
13.7917	9007.49				13.7917	2.60889				12.8217	6897.22				12.8217	2.15286				2854.52	0.24153	2859.22	0.43038
13.793	9031.52				13.793	2.53611				12.823	6796.62				12.823	2.53451				2860.74	0.04619	2860.34	0.37898
13.7944	9048.94				13.7944	2.48448				12.8242	6861.12				12.8242	2.31479				2863.1	0.01429	2857.66	0.48107
13.7956	8965.15				13.7956	2.76522				12.8255	6812.87				12.8255	2.45856				2856.31	0.2593	2868.36	0.20245
13.7969	8964.83				13.7969	2.79189				12.8269	6786.38				12.8269	2.55869				2856.27	0.2743	2872.71	0.08447
13.7982	9119.43				13.7982	2.3				12.8283	6873.36				12.8283	2.25815				2850.19	0.46674	2868.44	0.26112
13.7994	8995.73				13.7994	2.68784				12.8295	6813.9				12.8295	2.45584				2857.76	0.27816	2875.2	0.0431
13.8011	9082.39				13.8011	2.41927				12.8307	6785.25				12.8307	2.57193				2860.07	0.23302	2876.87	0.00711
13.8025	9169.14				13.8025	2.16133				12.8319	6875.85				12.8319	2.26213				2867.05	0.07839	2873.94	0.13246
13.8041	9009.94				13.8041	2.63093				12.833	6868.48				12.833	2.25696				2867.45	0.0411	2872.16	0.19297
13.8054	9022.13				13.8054	2.61831				12.8343	6791.97				12.8343	2.55019				2868.27	0.02593	2863.14	0.52181
13.8066	9151.43				13.8066	2.22963				12.8357	6795.36				12.8357	2.57061				2860.77	0.25198	2867.25	0.42856
13.8079	9040.36				13.8079	2.5482				12.8371	6827.56				12.8371	2.424				2852.12	0.51317	2861.59	0.58439
13.8091	8968.69				13.8091	2.8116				12.8384	6866.6				12.8384	2.2886				2859.32	0.37652	2867.18	0.44691
13.8104	9013.18				13.8104	2.67332				12.8395	6854.62				12.8395	2.33955				2858.72	0.35497	2863.91	0.52896
13.812	9143.16				13.812	2.24387				12.8408	6860.28				12.8408	2.30455				2875.39	-0.07195	2869.57	0.36247
13.8133	9094.8				13.8133	2.39231				12.842	6860.23				12.842	2.31894				2860.56	0.42167	2879.21	0.08584
13.8145	9096.25				13.8145	2.39599				12.8433	6866.79				12.8433	2.31363				2866.82	0.2217	2874.02	0.27587
13.8156	9047.54				13.8156	2.54365				12.8446	6876.87				12.8446	2.29359				2865.93	0.24426	2874.53	0.22025
13.8168	9129.42				13.8168	2.28872				12.8457	6834.34				12.8457	2.4215				2873.5	0.03139	2878.11	0.19514
13.8181	9030.46				13.8181	2.6132				12.847	6843.07				12.847	2.41995				2866.08	0.25975	2869.47	0.49141
13.8193	9119.54				13.8193	2.3366				12.8482	6821.68				12.8482	2.49043				2864.35	0.33692	2884.15	0.03474
13.8206	9072.16				13.8206	2.48591				12.8494	6809.62				12.8494	2.52424				2865.14	0.33289	2876.93	0.26833
13.822	9026.13				13.822	2.63174				12.8506	6882.28				12.8506	2.27354				2875.45	0.06188	2886.27	0.07021
13.8235	9051.16				13.8235	2.54631				12.8519	6858.6				12.8519	2.34595				2865.94	0.37961	2875.2	0.45232
13.8251	9056.56				13.8251	2.54614				12.853	6866.34				12.853	2.32595				2874.41	0.14424	2885.02	0.13356
13.8264	9058.86				13.8264	2.54258				12.8542	6751.97				12.8542	2.77211				2872.67	0.23344	2880.97	0.31483
13.8277	9045.47				13.8277	2.57555				12.8556	6849.76				12.8556	2.39634				2879	0.01818	2884.04	0.16434
13.829	9004.77				13.829	2.74462				12.8567	6792.4				12.8567	2.61737				2882.66	-0.00377	2877.24	0.40858
13.8303	9060.98				13.8303	2.53877				12.858	6811.39				12.858	2.55889				2872.04	0.31144	2885.14	0.1697
13.8315	9106.18				13.8315	2.40111				12.8592	6788.24				12.8592	2.67937				2861.65	0.61889	2884.84	0.21943
13.8331	9093.18				13.8331	2.43186				12.8604	6821.71				12.8604	2.50691				2863.26	0.59587	2876.13	0.46918
13.8343	9086.32				13.8343	2.46072				12.8617	6796.3				12.8617	2.6064				2879.89	0.11171	2890.26	0.11842
13.8356	9044.86				13.8356	2.60886				12.8629	6850.03				12.8629	2.4011				2888.18	-0.11273	2881.48	0.35275
13.8369	9019.94				13.8369	2.68035				12.864	6886.4				12.864	2.30905				2880.67	0.18752	2878.54	0.46994
13.8384	9002.59				13.8384	2.73593				12.8653	6793.69				12.8653	2.64471				2876.9	0.23851	2895.18	-0.0277
13.8396	9071.46				13.8396	2.51191				12.8664	6852.92				12.8664	2.42455				2873.9	0.43319	2892.18	0.10033
13.8409	9069.92				13.8409	2.52493				12.8678	6814.68				12.8678	2.54913				2886.1	0.07649	2892.19	0.11444
13.8424	9149.2				13.8424	2.29236				12.8691	6821.47				12.8691	2.54158				2875.95	0.3793	2886.3	0.35602
13.8442	9076.34				13.8442	2.51675				12.8703	6847.76				12.8703	2.44301				2883.76	0.11838	2885.21	0.38036
13.8456	9119.5				13.8456	2.39475				12.8714	6864.48				12.8714	2.40389				2872.87	0.52648	2889.59	0.25577
13.8468	9151.07				13.8468	2.29305				12.8727	6861.88				12.8727	2.38339				2880.23	0.32715	2882.36	0.49876
13.8484	9013.02				13.8484	2.75401				12.8739	6892.85				12.8739	2.29338				2889.7	0.09141	2879.98	0.57108
13.8495	8968.74				13.8495	2.89894				12.8754	6772.35				12.8754	2.73637				2875.61	0.48021	2889.93	0.31449
13.8509	9023.6				13.8509	2.69243				12.8767	6891.13				12.8767	2.30462				2870.57	0.70567	2898.27	0.09845
13.8521	9039.1				13.8521	2.65749				12.8781	6890.02				12.8781	2.30474				2882.15	0.27305	2887.9	0.33784
13.8538	9055.61				13.8538	2.615				12.8793	6944.76				12.8793	2.13733				2874.05	0.59764	2895.87	0.16253
13.8552	9055.83				13.8552	2.6028				12.8805	6870.7				12.8805	2.36736				2871.52	0.63113	2898.43	0.06359
13.8563	8972.78				13.8563	2.89773				12.8817	6964.25				12.8817	2.07025				2870.03	0.7662	2893.37	0.25493
13.8576	9011.85				13.8576	2.76283				12.883	6851.51				12.883	2.44876				2882.26	0.38052	2895.34	0.26057
13.8589	9127.99				13.8589	2.38537				12.8843	6898.19				12.8843	2.28532				2875.45	0.61511	2889.21	0.41448
13.86	9108.53				13.86	2.45271				12.8855	6758.96				12.8855	2.83285				2879.91	0.45898	2882.42	0.67357
13.8613	9005.17				13.8613	2.79467				12.8876	6783.02				12.8876	2.72118				2885.23	0.33566	2888.28	0.52344
13.8625	9084.84				13.8625	2.53193				12.889	6789.61				12.889	2.70778				2892.06	0.18605	2896.27	0.33274
13.8643	9044.34				13.8643	2.67683				12.8903	6830.98				12.8903	2.54423				2887.22	0.34417	2892.13	0.44428
13.8657	8966.72				13.8657	2.93962				12.8918	6819.35				12.8918	2.56844				2881.91	0.50583	2893.25	0.45451
13.8672	9065.25				13.8672	2.60705				12.8931	6812.53				12.8931	2.60742				2891.89	0.20987	2911.86	-0.17706
13.8684	9134.72				13.8684	2.3827				12.8945	6784.59				12.8945	2.73769				2895.14	0.12588	2907.69	0.02537
13.8696	9044.22				13.8696	2.68224				12.8958	6851.68				12.8958	2.46653				2904.38	-0.07745	2901.78	0.20797
13.8709	9117.94				13.8709	2.43211				12.8971	6855.24				12.8971	2.47467				2888	0.41572	2906.91	0.07441
13.8721	9037.22				13.8721	2.71482				12.8984	6848.07				12.8984	2.49283				2896.58	0.13698	2906.24	0.13027
13.8736	9066.79				13.8736	2.60089				12.8997	6795				12.8997	2.70097				2902.8	-0.00917	2894.37	0.50343
13.875	9050.46				13.875	2.65428				12.9009	6816.82				12.9009	2.63493				2898.69	0.2029	2896.83	0.4422
13.8763	9107.2				13.8763	2.50829				12.9021	6828.22				12.9021	2.58102				2884.03	0.68189	2890.72	0.69368
13.8775	9042.68				13.8775	2.69984				12.9033	6795.25				12.9033	2.71426				2901.76	0.08874	2900.89	0.41157
13.8788	9042.09				13.8788	2.71134				12.9047	6866.12				12.9047	2.46211				2899.3	0.2006	2902.4	0.40544
13.8801	9067.22				13.8801	2.61754				12.906	6968.95				12.906	2.11056				2894.02	0.39988	2896.94	0.54031
13.8813	9103.15				13.8813	2.51511				12.9073	6844.26				12.9073	2.54777				2900.51	0.12194	2912.25	0.07134
13.8831	9058.5				13.8831	2.63773				12.9087	6792.97				12.9087	2.74802				2898.68	0.24858	2914.98	0.02265
13.8846	9037.42				13.8846	2.72325				12.91	6884.98				12.91	2.40189				2897.47	0.30219	2912.19	0.13302
13.886	9080.85				13.886	2.58432				12.9113	6784.3				12.9113	2.8016				2886.97	0.65766	2916.52	0.03072
13.8874	9080.7				13.8874	2.59931				12.9128	6845.11				12.9128	2.54455				2897.37	0.34413	2902.67	0.47966
13.8885	9227.51				13.8885	2.14976				12.9141	6825.7				12.9141	2.63593				2892.45	0.48589	2894.91	0.70462
13.8898	9007.03				13.8898	2.83702				12.9154	6753.72				12.9154	2.93387				2913.49	-0.05581	2923.03	-0.14891
13.8911	9108.06				13.8911	2.50567				12.9167	6763.38				12.9167	2.90444				2909.77	0.04818	2915.11	0.09413
13.8922	9107.45				13.8922	2.50738				12.918	6832.2				12.918	2.61608				2891.63	0.60209	2907.98	0.35607
13.8934	9049.06				13.8934	2.70567				12.9197	6794.08				12.9197	2.78804				2912.72	-0.01218	2906.49	0.4633
13.8951	9064.5				13.8951	2.64323				12.9211	6772.68				12.9211	2.84791				2907.16	0.23569	2916.2	0.12105
13.8964	9072.92				13.8964	2.63787				12.9224	6843.85				12.9224	2.57125				2907.62	0.17032	2915.29	0.21971
13.8977	9114.74				13.8977	2.51288				12.9238	6859.81				12.9238	2.53968				2890.48	0.74188	2921.45	0.03515
13.899	9007.66				13.899	2.88288				12.9251	6947.07				12.9251	2.22762				2910.71	0.17576	2910.33	0.39388
13.9002	9018.67				13.9002	2.82317				12.9263	6888.07				12.9263	2.41962				2891.59	0.80583	2915.88	0.21632
13.9013	9058.47				13.9013	2.69455				12.9276	6876.31				12.9276	2.46616				2911.1	0.14837	2910.81	0.38652
13.9026	9043.01				13.9026	2.76661				12.9297	6881.54				12.9297	2.46887				2907.27	0.3209	2918.17	0.21179
13.9038	9005.99				13.9038	2.88316				12.9315	6891.05				12.9315	2.43641				2908.17	0.2885	2915.1	0.32649
13.9053	9098.72				13.9053	2.5638				12.9327	6879.78				12.9327	2.47536				2906.69	0.32926	2914.93	0.29596
13.9068	9166.93				13.9068	2.36552				12.9338	6885.12				12.9338	2.42457				2902.55	0.5231	2928.26	-0.0633
13.9081	9006.51				13.9081	2.9051				12.935	6969.04				12.935	2.16391				2920.93	0.01218	2920.5	0.18587
13.9093	9113.48				13.9093	2.51538				12.9362	6833.99				12.9362	2.65247				2915.8	0.17489	2909.77	0.51841
13.9104	9100.31				13.9104	2.59087				12.9374	6838.7				12.9374	2.63479				2914.22	0.1739	2922.3	0.18045
13.9118	9118.26				13.9118	2.51249				12.9387	6928.99				12.9387	2.28201				2910.42	0.34546	2923.82	0.18837
13.9132	9116.36				13.9132	2.54139				12.9401	6902.21				12.9401	2.40835				2915.55	0.21686	2916.92	0.38632
13.9143	9038.05				13.9143	2.79401				12.9414	6828.66				12.9414	2.69742				2904.51	0.57948	2921.18	0.26615
13.9157	9056.18				13.9157	2.74011				12.9427	6841.46				12.9427	2.64374				2918.2	0.20033	2924.72	0.16114
13.9172	9149.97				13.9172	2.44578				12.9439	6912.72				12.9439	2.38733				2916.37	0.22738	2925.62	0.20408
13.9186	9170.64				13.9186	2.36344				12.9452	6864.92				12.9452	2.53943				2917.87	0.20688	2926.3	0.16723
13.9197	8974.92				13.9197	3.05073				12.9465	6874.61				12.9465	2.52227				2933.41	-0.24914	2908.09	0.79801
13.9209	9133.71				13.9209	2.48778				12.9477	6862.72				12.9477	2.56349				2914.99	0.35083	2919.77	0.46097
13.9222	9022.58				13.9222	2.87719				12.949	6958.66				12.949	2.2253				2921.46	0.20248	2935.31	-0.03353
13.9234	9034.58				13.9234	2.83351				12.9503	6919.18				12.9503	2.35181				2925.57	0.02058	2935.83	-0.00419
13.9249	9092.09				13.9249	2.64688				12.9517	6975.28				12.9517	2.19311				2907.84	0.64313	2927.05	0.19104
13.9272	9081.17				13.9272	2.65085				12.953	7019.59				12.953	2.05043				2916.49	0.39015	2936.29	0.01193
13.9287	9102.69				13.9287	2.59812				12.9542	6862.69				12.9542	2.57554				2923.5	0.21105	2929.78	0.20301
13.9298	9093.75				13.9298	2.62385				12.9555	6878.73				12.9555	2.52592				2925.79	0.18062	2925.42	0.37709
13.9311	9076.39				13.9311	2.71573				12.9569	6855.77				12.9569	2.62075				2910.79	0.61945	2927.9	0.30082
13.9324	9014.21				13.9324	2.91055				12.9581	6847.75				12.9581	2.6535				2924.27	0.19702	2936.5	0.08126
13.9336	9119.1				13.9336	2.55088				12.9593	6917.66				12.9593	2.40588				2924.49	0.2053	2933.5	0.18419
13.9348	9073.55				13.9348	2.7262				12.9606	6964.1				12.9606	2.24598				2920.6	0.35729	2929.37	0.31676
13.9361	9213.92				13.9361	2.26745				12.9619	6881.93				12.9619	2.52937				2908.29	0.78062	2924.08	0.51842
13.9374	9087.91				13.9374	2.67927				12.963	6943.56				12.963	2.30644				2925.21	0.24803	2932.03	0.3048
13.9386	9016.53				13.9386	2.93908				12.9643	6896.2				12.9643	2.48378				2934.17	0.00781	2923.46	0.59217
13.9399	9122.78				13.9399	2.56612				12.9656	6986.93				12.9656	2.17859				2928.34	0.17264	2925.27	0.53092
13.9412	9037.97				13.9412	2.85037				12.9668	6984.79				12.9668	2.19198				2933.04	0.04779	2925.79	0.48262
13.9424	9074.33				13.9424	2.74072				12.9681	6857.34				12.9681	2.64231				2929.6	0.26577	2943.48	-0.00273
13.9436	9093.13				13.9436	2.65945				12.9692	6894.89				12.9692	2.52498				2930.57	0.24008	2939.6	0.13728
13.9448	9025.45				13.9448	2.90616				12.9704	6892.14				12.9704	2.50768				2927.89	0.27186	2934.84	0.35641
13.946	8959.88				13.946	3.1767				12.972	6905.67				12.972	2.45322				2932.3	0.14126	2944.4	0.02419
13.9474	9047.83				13.9474	2.85909				12.9733	6888.98				12.9733	2.5579				2932.01	0.17478	2940.42	0.20191
13.9485	9012.55				13.9485	2.98486				12.9746	6912.52				12.9746	2.4618				2918.89	0.64262	2941.04	0.15791
13.9497	9016.49				13.9497	2.97798				12.9758	6907.23				12.9758	2.47889				2926.79	0.45291	2940.85	0.12359
13.9509	9086.64				13.9509	2.7064				12.9771	6900.39				12.9771	2.49513				2930.96	0.27384	2942.89	0.15166
13.9522	9109.14				13.9522	2.65127				12.9783	6869.78				12.9783	2.63406				2932.03	0.29121	2934.63	0.40611
13.9533	9051.24				13.9533	2.83652				12.9794	6916.6				12.9794	2.44244				2932.29	0.2663	2946.92	0.02218
13.9546	9003.95				13.9546	3.034				12.9807	6886.9				12.9807	2.55585				2931.64	0.30667	2940.94	0.26278
13.9557	9057.84				13.9557	2.81932				12.9819	6905.91				12.9819	2.48652				2935.89	0.25235	2938.16	0.36344
13.957	9034.01				13.957	2.92543				12.9832	6932.18				12.9832	2.40367				2940.08	0.08275	2927.95	0.70335
13.9581	9096.6				13.9581	2.71281				12.9843	6880.19				12.9843	2.59929				2935.71	0.31401	2937.7	0.42829
13.9593	9096.88				13.9593	2.68184				12.9856	6913.76				12.9856	2.46836				2928.68	0.49604	2939.62	0.38539
13.9606	9162.53				13.9606	2.46845				12.9868	6907.39				12.9868	2.49526				2935.2	0.35106	2934.62	0.53157
13.9617	8996.77				13.9617	3.08632				12.9881	7009.66				12.9881	2.14286				2940.16	0.23834	2934.6	0.60648
13.963	9008.06				13.963	3.01422				12.9893	6888.01				12.9893	2.57448				2939.13	0.24247	2940.11	0.3938
13.9641	9090.63				13.9641	2.72066				12.9905	6954.25				12.9905	2.34189				2946.49	0.03175	2950.87	0.09721
13.9654	9115.63				13.9654	2.64084				12.992	6979.43				12.992	2.25468				2939.71	0.2973	2948.61	0.22314
13.9666	9122.12				13.9666	2.6115				12.9933	6908.26				12.9933	2.51549				2935.95	0.34093	2938.02	0.5355
13.9679	9098.79				13.9679	2.69734				12.9944	6902.46				12.9944	2.52923				2940.14	0.21737	2946.6	0.31006
13.9692	9159.63				13.9692	2.50458				12.9957	6890.73				12.9957	2.57826				2936.07	0.43293	2945.43	0.32522
13.9704	9173.2				13.9704	2.45315				12.9968	7035.72				12.9968	2.09614				2946.56	0.13016	2933.32	0.71604
13.9716	9117.98				13.9716	2.63935				12.9981	6850.5				12.9981	2.73042				2938.03	0.41866	2945.3	0.37091
13.9729	9146.72				13.9729	2.5495				12.9994	6891.63				12.9994	2.58236				2940.17	0.41258	2941.83	0.50333
13.9741	9011.53				13.9741	3.03276				13.0007	6964.94				13.0007	2.31786				2937.71	0.4787	2946.93	0.38056
13.9753	9129.69				13.9753	2.62696				13.0021	6933.22				13.0021	2.43284				2940.44	0.40106	2945.07	0.4693
13.9765	9079.93				13.9765	2.79062				13.0034	6904.65				13.0034	2.53343				2945.64	0.26114	2944.5	0.47377
13.9778	9090.69				13.9778	2.7626				13.0046	6944.52				13.0046	2.40928				2950.14	0.19654	2953.39	0.27349
13.9791	9095.04				13.9791	2.75874				13.0058	6915.23				13.0058	2.51449				2951.19	0.19937	2949.5	0.34185
13.9803	9065.8				13.9803	2.85294				13.007	6888.33				13.007	2.61084				2941.63	0.46948	2944.9	0.54523
13.9815	9063.85				13.9815	2.85061				13.0083	6861.43				13.0083	2.73445				2942.58	0.49131	2939.79	0.72411
13.9826	9060.31				13.9826	2.88924				13.0094	6842.17				13.0094	2.81387				2948.16	0.27248	2953.48	0.28037
13.9838	9082.41				13.9838	2.79846				13.0108	6920.86				13.0108	2.49823				2949.42	0.2995	2957.53	0.14917
13.985	9067.94				13.985	2.83368				13.012	6879.91				13.012	2.67711				2959.14	0.02546	2955.11	0.31999
13.9862	9103.41				13.9862	2.72228				13.0135	6937.6				13.0135	2.45377				2951.48	0.28235	2940.05	0.77837
13.9874	9101.36				13.9874	2.74677				13.0147	6904.75				13.0147	2.56484				2967.27	-0.1541	2955.38	0.33848
13.9889	9158.17				13.9889	2.53567				13.0159	6876.75				13.0159	2.70227				2952.17	0.33196	2961.96	0.19569
13.9901	9108.67				13.9901	2.74087				13.0171	6878.81				13.0171	2.66561				2939.37	0.68074	2956.82	0.32786
13.9917	9190.15				13.9917	2.46617				13.0184	6826.07				13.0184	2.92743				2944.62	0.53583	2965.26	0.06254
13.9929	9096.26				13.9929	2.7644				13.0197	6894.81				13.0197	2.62309				2948.84	0.47934	2947.13	0.57894
13.9942	9036.35				13.9942	2.99015				13.0209	6910.46				13.0209	2.57045				2959.38	0.14463	2960.72	0.21844
13.9953	9128.49				13.9953	2.65543				13.0222	6957.93				13.0222	2.38717				2957.94	0.17427	2957.84	0.40791
13.9966	9175.55				13.9966	2.51048				13.0234	6966.46				13.0234	2.38189				2968.17	-0.10092	2951	0.58432
13.9978	9091.03				13.9978	2.78132				13.0245	6920.12				13.0245	2.55064				2957.15	0.35966	2950.25	0.64921
13.999	9070				13.999	2.87827				13.0258	6912.15				13.0258	2.5899				2961.85	0.09841	2962.13	0.28642
14.0001	9069.04				14.0001	2.90609				13.027	6861.57				13.027	2.77285				2951.96	0.46477	2970.92	-0.02088
14.0014	9110.84				14.0014	2.75685				13.0282	6903.86				13.0282	2.60906				2959.87	0.29155	2977.18	-0.1475
14.0027	9119.15				14.0027	2.71578				13.0294	6830.3				13.0294	2.92343				2965.4	0.12995	2965.19	0.23083
14.0039	9057.74				14.0039	2.91656				13.0307	6935.57				13.0307	2.5105				2952.02	0.47646	2963.99	0.26409
14.0051	9044.83				14.0051	2.99411				13.0319	6874.88				13.0319	2.7462				2956.72	0.41303	2963.77	0.322
14.0064	9049.82				14.0064	2.97497				13.0331	6869.61				13.0331	2.75771				2960.3	0.299	2963.32	0.36108
14.0079	9129.18				14.0079	2.68783				13.0343	6939.52				13.0343	2.4995				2953.2	0.55046	2965.06	0.33687
14.0093	9070.85				14.0093	2.89409				13.0357	7006.34				13.0357	2.26605				2959.84	0.36701	2961.16	0.45875
14.0104	9054.02				14.0104	2.96651				13.0369	6951				13.0369	2.47777				2969.65	0.06497	2969.26	0.3145
14.0117	9088.51				14.0117	2.83854				13.0381	6917.64				13.0381	2.59288				2972.74	-0.01006	2973.69	0.18172
14.0128	9086.62				14.0128	2.851				13.0393	6891.91				13.0393	2.68996				2959.26	0.41654	2978.23	0.02137
14.014	9152.19				14.014	2.63695				13.0405	6958.49				13.0405	2.47113				2963.23	0.37451	2970.31	0.30125
14.0153	9191.65				14.0153	2.5003				13.0417	6914.32				13.0417	2.61933				2968.12	0.23769	2976.86	0.09925
14.0164	9081.47				14.0164	2.86999				13.043	6847.63				13.043	2.88907				2972.7	0.12203	2965.64	0.47192
14.0177	9103.37				14.0177	2.78585				13.0443	6857.43				13.0443	2.86942				2973.92	0.10488	2966.85	0.44844
14.019	9123.14				14.019	2.74018				13.0454	6867.8				13.0454	2.80255				2976.51	0.05043	2973.98	0.20724
14.0203	9024.99				14.0203	3.11403				13.0467	6922.24				13.0467	2.60303				2979.72	-0.05877	2972.71	0.28326
14.0216	9082.41				14.0216	2.88699				13.048	6837.44				13.048	2.93562				2960.84	0.50971	2973.07	0.2571
14.0229	9081.38				14.0229	2.88806				13.0493	6851.45				13.0493	2.8925				2958.26	0.65845	2986.6	-0.10534
14.024	9078.54				14.024	2.90602				13.0504	6866				13.0504	2.81681				2970.69	0.34232	2967.46	0.44471
14.0254	9084.39				14.0254	2.89134				13.0517	6893.21				13.0517	2.7135				2953.82	0.84323	2977.4	0.22853
14.0268	9092.38				14.0268	2.8525				13.0531	6919.04				13.0531	2.59947				2962.63	0.56039	2968.47	0.58808
14.0279	9126.55				14.0279	2.73685				13.0544	6915.72				13.0544	2.61555				2968.54	0.40346	2973.58	0.3885
14.0293	9067.13				14.0293	2.97813				13.0557	6951.08				13.0557	2.50312				2973.75	0.26173	2991.45	-0.12795
14.0305	9082.55				14.0305	2.91052				13.057	6969.6				13.057	2.44005				2968.51	0.41849	2980.72	0.23252
14.0317	9040.68				14.0317	3.06821				13.0584	6847.44				13.0584	2.91299				2977.67	0.10593	2973.37	0.5062
14.033	9065.25				14.033	2.98128				13.0597	6881.96				13.0597	2.77566				2968.8	0.43152	2981.7	0.23348
14.0344	9114.05				14.0344	2.80352				13.0609	6870.17				13.0609	2.8373				2987.54	-0.11312	2977.34	0.40279
14.0357	9080.5				14.0357	2.93894				13.0621	6904.73				13.0621	2.70002				2979.38	0.14914	2987.47	0.02419
14.037	9104.57				14.037	2.84166				13.0636	6937.21				13.0636	2.57939				2973.13	0.34689	2988.88	0.03146
14.0382	9146.92				14.0382	2.70805				13.065	6872.67				13.065	2.83185				2966.73	0.68739	2984.17	0.21683
14.0395	9084.29				14.0395	2.91875				13.0662	6917.12				13.0662	2.64679				2981.67	0.21615	2980.77	0.34242
14.041	9058.12				14.041	3.03653				13.0676	6950.92				13.0676	2.53762				2980.41	0.22935	2988.07	0.12187
14.0421	9127.78				14.0421	2.79078				13.0688	6970.97				13.0688	2.46137				2966.8	0.67729	2976.8	0.48504
14.0435	9125.41				14.0435	2.78893				13.0703	6949.12				13.0703	2.53994				2979.02	0.32207	2974.65	0.55422
14.0449	9097.96				14.0449	2.8971				13.0715	6925.04				13.0715	2.64696				2977.38	0.39483	2977.75	0.5303
14.0461	9072.02				14.0461	3.0015				13.0733	6978.49				13.0733	2.43518				2978.92	0.40182	2984.27	0.35645
14.0474	9048.42				14.0474	3.072				13.0748	6926.22				13.0748	2.63889				2967.52	0.70183	2974.04	0.66789
14.0487	9092.12				14.0487	2.93957				13.076	6827.37				13.076	3.05983				2973.56	0.54713	2980.28	0.47434
14.0501	9101.02				14.0501	2.88859				13.0773	6861.73				13.0773	2.92381				2979.71	0.3847	2993.09	0.12395
14.0514	9037.17				14.0514	3.14191				13.0786	6907.54				13.0786	2.69639				2987.11	0.17843	2991.11	0.21516
14.0526	9172.65				14.0526	2.6302				13.08	7019.44				13.08	2.33977				2980.92	0.41688	2987.45	0.33699
14.0539	9083.09				14.0539	2.974				13.0813	6893.98				13.0813	2.78306				2987.62	0.23882	2989.26	0.29195
14.0552	9045.47				14.0552	3.11548				13.0826	6855.67				13.0826	2.97795				2986.53	0.28884	2990.46	0.21019
14.0565	9121.85				14.0565	2.82848				13.0844	6857.55				13.0844	2.94564				2977.87	0.56575	2983.78	0.52858
14.0581	9085.64				14.0581	2.97528				13.0864	6957.93				13.0864	2.53996				2995.48	0.06192	2992.23	0.25094
14.0596	9046.62				14.0596	3.10346				13.088	6854.3				13.088	2.97749				2994.01	0.07163	2994.46	0.23312
14.0609	9124.83				14.0609	2.83079				13.0891	6888.01				13.0891	2.84449				2989.75	0.25454	2987.47	0.37391
14.0621	9050.04				14.0621	3.11388				13.0903	6923.04				13.0903	2.71012				2987.74	0.32279	2979.54	0.69242
14.0633	9096.84				14.0633	2.93698				13.0915	6853.42				13.0915	3.01729				2986.9	0.36273	2988.98	0.37235
14.0646	9061.03				14.0646	3.08783				13.0927	6906.94				13.0927	2.76422				2985.78	0.43257	2991.24	0.42327
14.066	9085.21				14.066	2.99957				13.094	6952.76				13.094	2.59082				2991.44	0.28723	3000.55	0.08064
14.0673	9107.71				14.0673	2.89809				13.0952	6937.86				13.0952	2.64303				2988.26	0.37503	2979.51	0.78031
14.0687	9097.98				14.0687	2.96233				13.0963	6958.97				13.0963	2.57851				2999.34	0.07419	2994.21	0.30654
14.07	9137.41				14.07	2.79082				13.0975	6883.51				13.0975	2.87075				2999.89	0.0775	2985.83	0.64673
14.0712	9117.33				14.0712	2.87493				13.0987	6920.71				13.0987	2.72759				2989.81	0.44042	2993.11	0.36521
14.0724	9126.64				14.0724	2.87394				13.1	6931.61				13.1	2.70124				2997.14	0.18267	2992.66	0.46662
14.0737	9159.94				14.0737	2.74413				13.1014	6942.16				13.1014	2.64933				2998.77	0.14301	3002.25	0.17005
14.075	9053.68				14.075	3.1127				13.1026	6940.37				13.1026	2.66219				2986.3	0.5698	3003.39	0.16473
14.0762	9106.42				14.0762	2.94071				13.1038	6909.4				13.1038	2.78103				3008.52	-0.09254	3000.55	0.22728
14.0774	9103.62				14.0774	2.95168				13.105	6927.86				13.105	2.72429				2992.51	0.42807	2999.73	0.32014
14.0787	9063.19				14.0787	3.1007				13.1063	6932.26				13.1063	2.70663				3001.14	0.13033	3013.18	-0.05094
14.0802	9104.68				14.0802	2.93428				13.1076	6936.97				13.1076	2.70094				2990.27	0.43673	2993.04	0.53087
14.0813	9072.58				14.0813	3.05387				13.1089	6938.66				13.1089	2.68605				2995.21	0.40352	2992.47	0.55825
14.0826	9090.69				14.0826	3.00433				13.1102	6939.47				13.1102	2.67184				2996.66	0.31253	2995.18	0.45569
14.0839	9120.25				14.0839	2.90455				13.1115	6910.2				13.1115	2.78801				3003.53	0.17741	2991.8	0.6313
14.0853	9002.28				14.0853	3.38469				13.1129	6951.87				13.1129	2.61959				2990.46	0.57849	3004.55	0.3156
14.0866	9081.49				14.0866	3.05536				13.1142	6955.51				13.1142	2.62973				3002.06	0.23889	2997.32	0.50815
14.0878	9092.81				14.0878	3.01594				13.1155	6960.19				13.1155	2.60133				3002.47	0.2555	2994.79	0.59459
14.0895	9105.92				14.0895	2.94379				13.1167	6926.09				13.1167	2.7375				2986.11	0.7511	3007.92	0.19252
14.0909	9048.98				14.0909	3.20588				13.1181	6898.68				13.1181	2.88528				2995.71	0.49754	3013.83	0.09073
14.0923	9078.58				14.0923	3.07935				13.1193	6933.72				13.1193	2.71637				3004.12	0.26597	3007.74	0.27292
14.0935	9086.41				14.0935	3.02891				13.1206	6946.7				13.1206	2.67488				3016.98	-0.14636	3006.36	0.30666
14.0949	9124.32				14.0949	2.90787				13.1219	6875.48				13.1219	2.95872				2998.08	0.47442	3010	0.21471
14.0962	9057.5				14.0962	3.15786				13.1231	6874.51				13.1231	2.98463				3004.78	0.28723	3018.98	0.02782
14.0974	8994.69				14.0974	3.45088				13.1244	6895.53				13.1244	2.90068				3006.68	0.29308	3011.85	0.18689
14.0993	9035.01				14.0993	3.25814				13.1256	6946.5				13.1256	2.70939				3003.63	0.33039	3013.17	0.2324
14.1005	9065.79				14.1005	3.14204				13.1269	6950.26				13.1269	2.68464				3004.83	0.35239	3015.61	0.19368
14.1017	9110.57				14.1017	2.96077				13.1283	6936.84				13.1283	2.72843				3016.2	0.06498	3016.17	0.14973
14.1032	9130.46				14.1032	2.92131				13.1295	6871.56				13.1295	3.02247				3006.38	0.3645	3004.26	0.52225
14.1043	9002.78				14.1043	3.42668				13.1306	6886.08				13.1306	2.95675				3005.49	0.452	3015.71	0.18416
14.106	9066.78				14.106	3.13737				13.1319	6906.93				13.1319	2.89105				3011.61	0.22774	3003.23	0.62295
14.1073	9079.07				14.1073	3.08432				13.1332	6956.63				13.1332	2.67174				3006.49	0.3825	3012.71	0.3938
14.109	9021.65				14.109	3.35003				13.1351	6984.17				13.1351	2.55734				3013.57	0.25304	3026.36	0.00237
14.1103	9061.05				14.1103	3.20234				13.1371	6946				13.1371	2.73664				3009.46	0.38448	3019.12	0.20116
14.1119	9114.84				14.1119	2.98285				13.1382	6866.47				13.1382	3.05754				3012.94	0.31772	3021.96	0.1896
14.1134	9102.64				14.1134	3.02883				13.1394	6867.86				13.1394	3.08488				3017.43	0.16383	3021.99	0.15809
14.1146	9031.89				14.1146	3.34104				13.1407	6895.91				13.1407	2.93689				3010.08	0.3982	3020.04	0.24383
14.116	9081.61				14.116	3.13996				13.1419	6877.8				13.1419	3.00966				3013.32	0.29987	3021.57	0.17568
14.1171	9098.38				14.1171	3.06763				13.1432	6948.07				13.1432	2.74849				3007.78	0.49779	3019.1	0.26245
14.1183	9008.13				14.1183	3.45484				13.1444	6908.89				13.1444	2.85894				3014.77	0.27514	3031.14	-0.02867
14.1197	9092.32				14.1197	3.09374				13.1457	6885.14				13.1457	3.02749				3019.52	0.1542	3022.35	0.25326
14.1209	9100.35				14.1209	3.07127				13.1471	6917.61				13.1471	2.86088				3014.69	0.29764	3025.72	0.14841
14.122	9137.9				14.122	2.91956				13.1484	6925.21				13.1484	2.83396				3018.58	0.22855	3013.4	0.55515
14.1233	9025.11				14.1233	3.37747				13.1496	6939.85				13.1496	2.77736				3019.58	0.24341	3020.29	0.39416
14.1246	9076.54				14.1246	3.15865				13.1507	6930.53				13.1507	2.80787				3023.49	0.15331	3024.08	0.24548
14.1259	9069.15				14.1259	3.20958				13.1521	6834.53				13.1521	3.22438				3013.26	0.44664	3021.25	0.38383
14.1273	9074.8				14.1273	3.19408				13.1533	6865.15				13.1533	3.10462				3011.26	0.58023	3026.2	0.20578
14.1285	9117.54				14.1285	3.01129				13.1546	6965.03				13.1546	2.68255				3020.22	0.30055	3028.39	0.20418
14.1308	9056.32				14.1308	3.28003				13.1557	7002.7				13.1557	2.54857				3022.99	0.24415	3020.86	0.44695
14.1326	9109				14.1326	3.06438				13.157	6932.09				13.157	2.82174				3029.37	0.09316	3024.41	0.40205
14.1339	9045.05				14.1339	3.31779				13.1583	6853.31				13.1583	3.16127				3020.9	0.34573	3032.29	0.13819
14.1352	9108.13				14.1352	3.0812				13.1596	6967.95				13.1596	2.68993				3015.04	0.51737	3018.58	0.56805
14.1365	9040.67				14.1365	3.35472				13.1609	6855.73				13.1609	3.17208				3019.2	0.37411	3027.19	0.37127
14.1376	9094.41				14.1376	3.14334				13.1621	6830.01				13.1621	3.28437				3018.92	0.4552	3036.03	0.08338
14.1388	8980.15				14.1388	3.62729				13.1635	6923.45				13.1635	2.89076				3019.6	0.40748	3017.79	0.63491
14.14	9072.64				14.14	3.20728				13.1646	6958.58				13.1646	2.74365				3018.07	0.45882	3027.84	0.36274
14.1415	9025.66				14.1415	3.43471				13.1659	6944				13.1659	2.79089				3025.55	0.27183	3040.41	0.08498
14.1429	9111.61				14.1429	3.08819				13.1673	6931.59				13.1673	2.86591				3027.84	0.30446	3030.55	0.38004
14.1441	9077.39				14.1441	3.2293				13.1685	6969.01				13.1685	2.71078				3033.63	0.09388	3036.93	0.16295
14.1454	9139.26				14.1454	2.96936				13.1697	6943.47				13.1697	2.83346				3027.72	0.3327	3036.36	0.2366
14.1466	9025.83				14.1466	3.44894				13.1709	6956.53				13.1709	2.76424				3030.02	0.26097	3022.86	0.65077
14.1477	9032.21				14.1477	3.42912				13.1722	6930.33				13.1722	2.86014				3030.85	0.18465	3037.35	0.24058
14.149	9069.85				14.149	3.26539				13.1734	6957.85				13.1734	2.75713				3027.47	0.34104	3042.96	0.14805
14.1501	9100.79				14.1501	3.17035				13.1745	6963.62				13.1745	2.74913				3036.1	0.12342	3041.81	0.12788
14.1516	9136.98				14.1516	3.01037				13.1757	6941.65				13.1757	2.83565				3015.22	0.75131	3039.17	0.24958
14.1528	9151.06				14.1528	2.93553				13.177	6959.52				13.177	2.77556				3033.23	0.29424	3043.83	0.11046
14.154	9063.97				14.154	3.27751				13.1784	6925.35				13.1784	2.89834				3031.62	0.31871	3042.15	0.19289
14.1552	9096.73				14.1552	3.15977				13.1795	6966.64				13.1795	2.74666				3044.45	-0.02849	3035.53	0.37812
14.1565	9091.46				14.1565	3.18075				13.1807	6988.87				13.1807	2.66256				3044.4	-0.02697	3043.12	0.18856
14.1576	9176.68				14.1576	2.86332				13.1819	6936.54				13.1819	2.88591				3031.19	0.2954	3034.3	0.46291
14.1588	9109.34				14.1588	3.14764				13.1831	6950.65				13.1831	2.83035				3037.63	0.2336	3041.17	0.24487
14.16	9115.07				14.16	3.08862				13.1844	6961.99				13.1844	2.77491				3041.9	0.10155	3038.11	0.43194
14.1612	9143.02				14.1612	3.00517				13.1856	6875.12				13.1856	3.16102				3032.15	0.30229	3039.74	0.43192
14.1625	9151.18				14.1625	2.97149				13.1867	6849.45				13.1867	3.26703				3036.01	0.30398	3045.68	0.20604
14.1639	9071.95				14.1639	3.29012				13.1881	6869.97				13.1881	3.20851				3034.75	0.41431	3042.04	0.33946
14.1653	9118.13				14.1653	3.10521				13.1893	6863.82				13.1893	3.20895				3033.75	0.41173	3048.92	0.1515
14.1666	9098.08				14.1666	3.1941				13.1906	6961.66				13.1906	2.83739				3034.44	0.36287	3038.39	0.49866
14.1677	9144.42				14.1677	3.01589				13.1918	6963.57				13.1918	2.81009				3049.79	-0.02617	3041.27	0.41719
14.1688	9146.75				14.1688	3.01364				13.193	6860.04				13.193	3.25463				3034.62	0.51552	3050.11	0.19973
14.17	9053.24				14.17	3.40867				13.1942	6914.86				13.1942	3.01617				3047.26	0.07716	3040.14	0.49575
14.1713	9109.32				14.1713	3.15976				13.1956	6934.61				13.1956	2.92399				3040.76	0.32479	3037.95	0.6164
14.1727	9078.18				14.1727	3.27686				13.1969	6879.39				13.1969	3.17048				3026.15	0.73415	3040.31	0.59703
14.174	9031.26				14.174	3.46687				13.1987	6901.82				13.1987	3.05321				3040.97	0.35318	3043.06	0.45443
14.1751	9134.78				14.1751	3.05683				13.2	6941.52				13.2	2.87593				3048.25	0.14337	3043.58	0.49527
14.1763	9106.18				14.1763	3.19922				13.2012	6942.25				13.2012	2.89707				3043.58	0.3196	3034.75	0.73759
14.1776	9084.5				14.1776	3.28033				13.2025	6924.88				13.2025	2.97759				3042.42	0.38001	3051.44	0.26719
14.1787	9024.31				14.1787	3.55449				13.2037	6904.52				13.2037	3.10127				3045.87	0.2472	3054.61	0.2343
14.18	9022.82				14.18	3.58442				13.2051	6915.62				13.2051	3.02476				3050.15	0.19103	3045.97	0.50657
14.1812	9142.03				14.1812	3.05686				13.2063	6920.08				13.2063	3.01316				3037.43	0.5993	3061.13	-0.00827
14.1823	9108.31				14.1823	3.19815				13.2075	6922.31				13.2075	2.99826				3040.43	0.44713	3051.84	0.36146
14.1835	9105.71				14.1835	3.2135				13.2088	6883.87				13.2088	3.18394				3029.96	0.83685	3057.28	0.16631
14.1847	9122.1				14.1847	3.13079				13.2108	6901.29				13.2108	3.10802				3039.51	0.54709	3058.1	0.17121
14.1859	9116.03				14.1859	3.17973				13.2459	6976.46				13.2459	2.80743				3039.47	0.62109	3039.45	0.74511
14.1872	9206.54				14.1872	2.80234				13.2475	6937.48				13.2475	2.99079				3047.94	0.35723	3048	0.54228
14.1884	9130.13				14.1884	3.11143				13.2496	6935.26				13.2496	3.06885				3053.68	0.17218	3063.81	0.02536
14.1895	9081.04				14.1895	3.32257				13.2509	6870.49				13.2509	3.41101				3045.43	0.49543	3046.25	0.66003
14.1907	9080.45				14.1907	3.33507				13.2523	6883.7				13.2523	3.30083				3037.81	0.73367	3062.74	0.10933
14.1921	9109.46				14.1921	3.2146				13.2538	6924.15				13.2538	3.13423				3053.5	0.28047	3052.4	0.45165
14.1936	9148.19				14.1936	3.06991				13.2551	6935.48				13.2551	3.07958				3042.46	0.6336	3054.29	0.43334
14.1949	9110.6				14.1949	3.21185				13.2565	6896.29				13.2565	3.27395				3054.28	0.28639	3058.99	0.31129
14.1961	9202.93				14.1961	2.8659				13.2578	6877.16				13.2578	3.37523				3044.38	0.58237	3044.35	0.74094
14.1973	9092.06				14.1973	3.28901				13.2591	6984.82				13.2591	2.88536				3055.91	0.24059	3059.46	0.41026
14.1987	9095.22				14.1987	3.29155				13.2604	6931.66				13.2604	3.10726				3054.72	0.36856	3055.31	0.48362
14.1998	9048.72				14.1998	3.4964				13.2615	6923.24				13.2615	3.1248				3055.46	0.36819	3046.22	0.74411
14.2011	9082.38				14.2011	3.3693				13.2627	6964.99				13.2627	2.987				3057.72	0.24638	3061.26	0.35754
14.2023	9111.05				14.2023	3.22962				13.264	6938.66				13.264	3.11122				3070.18	-0.0991	3058.3	0.48567
14.2036	9144.12				14.2036	3.11485				13.2652	6900.43				13.2652	3.28175				3060.38	0.19945	3059.51	0.44479
14.2047	9037.45				14.2047	3.52403				13.2664	6918.8				13.2664	3.19742				3053.95	0.45139	3054.7	0.61487
14.2061	9124.98				14.2061	3.1865				13.2677	6945.12				13.2677	3.05895				3057.37	0.37158	3060.04	0.48123
14.2073	9072.27				14.2073	3.40586				13.2691	6938.68				13.2691	3.11823				3056.55	0.41204	3059.8	0.45978
14.2084	9121.65				14.2084	3.19894				13.2704	6969.82				13.2704	2.98646				3062.02	0.23048	3061.41	0.4115
14.2096	9114.98				14.2096	3.22677				13.2716	6987.98				13.2716	2.90881				3067.95	0.08664	3059.36	0.54145
14.2108	9172.45				14.2108	3.01732				13.2729	6980.57				13.2729	2.91867				3068.18	0.16103	3072.26	0.19516
14.2121	9112.83				14.2121	3.22507				13.2741	6915.79				13.2741	3.22596				3066.14	0.20422	3064.6	0.34653
14.2136	9146.41				14.2136	3.11865				13.2756	6932.9				13.2756	3.15791				3060.22	0.32672	3078.52	0.00665
14.2148	9193.72				14.2148	2.95033				13.2767	6934				13.2767	3.14899				3063.29	0.30704	3070.98	0.21964
14.2162	9060.36				14.2162	3.52825				13.278	6939.96				13.278	3.13376				3067.1	0.18909	3059.08	0.58719
14.2175	9036.08				14.2175	3.60732				13.2796	6914.16				13.2796	3.27865				3064.59	0.29401	3057.13	0.66424
14.2187	9113.62				14.2187	3.25986				13.2809	6983.79				13.2809	2.94498				3074.21	0.0653	3061.88	0.57406
14.2199	8994.01				14.2199	3.80183				13.2822	6905.77				13.2822	3.29429				3060.39	0.44258	3066.26	0.45824
14.2211	9094.26				14.2211	3.34627				13.2834	6914.03				13.2834	3.27357				3071.29	0.19137	3065.13	0.51416
14.2223	9072.59				14.2223	3.44506				13.2845	6963.76				13.2845	3.02328				3066.09	0.36453	3074.25	0.31738
14.2235	9072.99				14.2235	3.44646				13.2858	6879.45				13.2858	3.41139				3064.07	0.41237	3068.4	0.42779
14.2247	9098.3				14.2247	3.34888				13.2871	6889.12				13.2871	3.3702				3074.65	0.1638	3073.35	0.32081
14.2259	8977.11				14.2259	3.89381				13.2884	6931.59				13.2884	3.19525				3071.69	0.2304	3071.33	0.47445
14.2272	9054.55				14.2272	3.53669				13.2899	6905.91				13.2899	3.3147				3057.14	0.71186	3083.11	0.10279
14.2283	9132.16				14.2283	3.23938				13.2912	6875.66				13.2912	3.47258				3065.25	0.46493	3082.86	0.10058
14.2296	9138.49				14.2296	3.2055				13.2924	6872.52				13.2924	3.49816				3067.48	0.39702	3085.86	0.03334
14.2308	9159.7				14.2308	3.10984				13.2937	6913.08				13.2937	3.29807				3061.31	0.60397	3066.27	0.63693
14.232	9119.9				14.232	3.2862				13.2949	6914.39				13.2949	3.30785				3071.61	0.32383	3068.37	0.59474
14.2335	9167.75				14.2335	3.08631				13.2964	6922.38				13.2964	3.26172				3071.5	0.39323	3071.98	0.53343
14.2347	9137.41				14.2347	3.22448				13.2976	6907.42				13.2976	3.34174				3083	0.03703	3068.28	0.62694
14.2359	9084.64				14.2359	3.41835				13.2988	6905.37				13.2988	3.35016				3081.14	0.10989	3069.35	0.66532
14.2373	9094.17				14.2373	3.43188				13.3	6983.74				13.3	3.00858				3077.51	0.23254	3081.34	0.2699
14.2385	9042.96				14.2385	3.60519				13.3012	6966.24				13.3012	3.07646				3072.35	0.40962	3084.21	0.21186
14.2397	9113.03				14.2397	3.34064				13.3024	7015.26				13.3024	2.86252				3062.72	0.71208	3078.79	0.46394
14.2409	9088.84				14.2409	3.44201				13.3035	6946.65				13.3035	3.18477				3057.78	0.86445	3083.38	0.30428
14.2422	9126.73				14.2422	3.28523				13.3048	6869.29				13.3048	3.5364				3082.42	0.17178	3095.77	-0.01971
14.2434	9201.41				14.2434	2.97588				13.3061	6912.37				13.3061	3.31932				3066.7	0.66075	3079.52	0.44973
14.2446	9095.46				14.2446	3.41399				13.3073	6954.38				13.3073	3.16507				3075.36	0.37164	3081.18	0.42809
14.2458	9093.07				14.2458	3.44962				13.3085	6899.95				13.3085	3.41994				3082.98	0.2107	3077.19	0.57672
14.247	9095.8				14.247	3.4288				13.3097	6922.63				13.3097	3.30147				3083.12	0.21623	3094.56	0.06846
14.2482	9090.12				14.2482	3.44832				13.3111	6871.32				13.3111	3.558				3076.96	0.36527	3082.93	0.45951
14.2495	9072.08				14.2495	3.52633				13.3122	6918				13.3122	3.3277				3077.75	0.39999	3076.07	0.66561
14.2507	9048.98				14.2507	3.62548				13.3134	6963.01				13.3134	3.11432				3073.49	0.6396	3078.93	0.59625
14.2519	9092.88				14.2519	3.43941				13.3147	6965.7				13.3147	3.08918				3085.15	0.22539	3080.97	0.55112
14.2529	9100.76				14.2529	3.4031				13.3159	6987.07				13.3159	3.05621				3070.93	0.6726	3085.72	0.40435
14.2543	9101.48				14.2543	3.40357				13.3174	6963.53				13.3174	3.14486				3084.63	0.29175	3092.11	0.29393
14.2555	9101.19				14.2555	3.39431				13.3187	6934.6				13.3187	3.2421				3079.13	0.46579	3083.19	0.55119
14.2567	9122.81				14.2567	3.30464				13.3201	6986.35				13.3201	3.02967				3084.24	0.32577	3089.54	0.40786
14.258	9083.93				14.258	3.49722				13.3213	7022.63				13.3213	2.88854				3084.2	0.29538	3093.78	0.27585
14.2591	9162.63				14.2591	3.16328				13.3225	7012.41				13.3225	2.92973				3081.74	0.40157	3089.93	0.38663
14.2604	9214.49				14.2604	2.97175				13.3237	6940.64				13.3237	3.25715				3091.44	0.12661	3093.47	0.33277
14.2615	9073.92				14.2615	3.54814				13.325	6922.24				13.325	3.32351				3086.38	0.29269	3085.37	0.58717
14.2628	9078.17				14.2628	3.53613				13.3263	6941.39				13.3263	3.2744				3082.51	0.53079	3089.78	0.47731
14.2641	9137.92				14.2641	3.27896				13.3274	6941.95				13.3274	3.26837				3083.96	0.48577	3104.95	0.0466
14.2653	9119.43				14.2653	3.37057				13.3287	6973.32				13.3287	3.11337				3093.22	0.15739	3092.96	0.39891
14.2665	9160.39				14.2665	3.18637				13.3299	6983.16				13.3299	3.05665				3089.6	0.35153	3087.89	0.63699
14.2678	9113.28				14.2678	3.39721				13.3312	6920.98				13.3312	3.38907				3073.85	0.85222	3095.01	0.39533
14.269	9079.78				14.269	3.55982				13.3323	6906.52				13.3323	3.45708				3078.84	0.66595	3096.91	0.29138
14.2703	9125.22				14.2703	3.35756				13.3335	6995.28				13.3335	3.01305				3079.3	0.67519	3108.26	-0.02061
14.2715	9074.12				14.2715	3.59394				13.3348	6941.34				13.3348	3.30349				3083.2	0.56182	3109.69	-0.02418
14.2728	9069.31				14.2728	3.58807				13.336	6937.07				13.336	3.30542				3076.14	0.85066	3083.82	0.87245
14.274	9146.07				14.274	3.30003				13.3373	6946.05				13.3373	3.26982				3089.98	0.51383	3104.29	0.20938
14.2753	9092.08				14.2753	3.53322				13.3391	6925.7				13.3391	3.36793				3084.58	0.65865	3093.38	0.61132
14.2765	9059.82				14.2765	3.67835				13.341	6959.91				13.341	3.19967				3082.21	0.72867	3103.13	0.30054
14.2778	9086.72				14.2778	3.56193				13.3423	6983.19				13.3423	3.08839				3098.16	0.26334	3090.5	0.69359
14.2791	9033.4				14.2791	3.79227				13.3434	6919.19				13.3434	3.40683				3091.67	0.47999	3104.68	0.32951
14.2803	9113.05				14.2803	3.46554				13.3446	6941.69				13.3446	3.3061				3101	0.16053	3101.75	0.35999
14.2815	9139.73				14.2815	3.31623				13.3458	6901.19				13.3458	3.46708				3088.16	0.57716	3097.32	0.50778
14.2827	9104.86				14.2827	3.49495				13.3471	6971.9				13.3471	3.19938				3087.94	0.73765	3104.97	0.39186
14.2839	9140.25				14.2839	3.30532				13.3483	6963.04				13.3483	3.24145				3088.87	0.65981	3097.11	0.62208
14.2852	9090.92				14.2852	3.55064				13.3495	6874.93				13.3495	3.67277				3098.88	0.37819	3109.01	0.24703
14.2863	9125.36				14.2863	3.40779				13.3508	6949.85				13.3508	3.29925				3097.85	0.45269	3103.82	0.44569
14.2876	9109.85				14.2876	3.44644				13.352	6924.43				13.352	3.38944				3095.53	0.47953	3111.2	0.209
14.2889	9104.73				14.2889	3.49875				13.3532	6893.69				13.3532	3.55094				3098.21	0.46049	3093.03	0.75541
14.2901	9098.79				14.2901	3.53828				13.3545	6887.16				13.3545	3.59554				3098.59	0.45416	3107.17	0.37634
14.2914	9111.07				14.2914	3.48503				13.3558	6927.5				13.3558	3.42911				3091.57	0.70493	3109.29	0.34085
14.2926	9073.7				14.2926	3.63111				13.3571	6971.48				13.3571	3.17635				3099.16	0.50221	3103.1	0.52177
14.2939	9111.65				14.2939	3.49699				13.3583	6898.63				13.3583	3.57989				3101.11	0.39036	3103.76	0.55229
14.2952	9111.2				14.2952	3.49149				13.3595	6980.52				13.3595	3.20041				3101.13	0.43081	3115.86	0.22753
14.2965	9137.06				14.2965	3.3702				13.3608	6922.15				13.3608	3.44849				3102.17	0.4095	3111.51	0.33765
14.2978	9052.12				14.2978	3.75592				13.3621	7018.88				13.3621	3.03122				3109.15	0.19812	3109.66	0.39545
14.299	9088.26				14.299	3.59632				13.3634	6970.16				13.3634	3.24135				3104.11	0.41657	3113.96	0.2659
14.3002	9090.62				14.3002	3.58297				13.3646	6960.59				13.3646	3.28927				3098.7	0.66005	3118.4	0.17373
14.3014	9033.37				14.3014	3.86274				13.3657	6934.68				13.3657	3.40012				3093.71	0.73602	3107.73	0.58048
14.3027	9075.31				14.3027	3.66253				13.367	6964.98				13.367	3.26927				3103.65	0.4633	3118.91	0.2653
14.3038	9130.17				14.3038	3.42121				13.3683	6974.39				13.3683	3.21071				3091.2	0.85377	3121.7	0.14257
14.3051	9135.49				14.3051	3.37365				13.3696	6853.56				13.3696	3.82193				3109.97	0.28467	3108.45	0.56474
14.3064	9153.98				14.3064	3.30972				13.371	7013.61				13.371	3.05513				3102.63	0.52841	3126.75	0.07273
14.3077	9077.76				14.3077	3.67218				13.3722	6946.94				13.3722	3.36779				3104.4	0.51944	3110.78	0.57177
14.3089	9225.84				14.3089	3.05877				13.3734	6928.61				13.3734	3.45684				3118.84	0.10547	3120.62	0.27757
14.31	9082.56				14.31	3.64468				13.3749	6922.99				13.3749	3.52308				3102.1	0.69099	3119.69	0.29589
14.3113	9117.81				14.3113	3.52294				13.3761	6916.23				13.3761	3.53366				3106.63	0.51716	3106.87	0.67234
14.3124	9069.49				14.3124	3.72221				13.3773	6970.1				13.3773	3.30108				3112.75	0.38288	3106.12	0.75267
14.3137	9126.05				14.3137	3.482				13.3787	6999.65				13.3787	3.15933				3099.23	0.85832	3120.94	0.36038
14.315	9121.1				14.315	3.50011				13.38	6936.73				13.38	3.44009				3121.14	0.13072	3124.85	0.20253
14.3164	9102.83				14.3164	3.58458				13.3812	6915.51				13.3812	3.5604				3113.43	0.3719	3119.59	0.44366
14.3176	9200.57				14.3176	3.17507				13.3825	6991.09				13.3825	3.18621				3108.38	0.54124	3116.31	0.53301
14.3188	9196.32				14.3188	3.18032				13.3837	6970.26				13.3837	3.28674				3114.25	0.38191	3129.07	0.1845
14.32	9129.91				14.32	3.45993				13.385	6968.94				13.385	3.30634				3109.98	0.54393	3129.98	0.13028
14.3214	9116.47				14.3214	3.55476				13.3862	6956.38				13.3862	3.3741				3112.56	0.50558	3134.47	0.04171
14.3226	9110.32				14.3226	3.57525				13.3876	6936.88				13.3876	3.48073				3121.93	0.21412	3124.01	0.28459
14.3238	9149.39				14.3238	3.38005				13.3888	6956.78				13.3888	3.38209				3121.88	0.19917	3126.78	0.32146
14.325	9126.1				14.325	3.50308				13.3901	6933.64				13.3901	3.49832				3117.07	0.45659	3132.55	0.08068
14.3263	9132.82				14.3263	3.49284				13.3915	7002.65				13.3915	3.15459				3118.18	0.371	3123.41	0.41979
14.3274	9162.49				14.3274	3.34161				13.3928	6985.24				13.3928	3.25634				3111.64	0.56001	3123.45	0.3986
14.3287	9099.36				14.3287	3.63072				13.3944	6915.91				13.3944	3.60025				3115.46	0.54364	3135.37	0.07996
14.3302	9126.73				14.3302	3.53972				13.3957	6946.92				13.3957	3.45602				3108.62	0.75829	3121.6	0.5711
14.3316	9039.45				14.3316	3.93401				13.3968	6953.5				13.3968	3.43964				3124.71	0.26514	3127.27	0.38283
14.3327	9133.74				14.3327	3.49245				13.3981	6931.15				13.3981	3.52183				3120.12	0.38766	3126.95	0.47983
14.334	9193.5				14.334	3.22737				13.3994	6944.18				13.3994	3.47495				3120.35	0.45277	3136.11	0.17487
14.3357	9101.71				14.3357	3.62851				13.4005	6944.12				13.4005	3.46648				3129.72	0.20181	3137.6	0.14425
14.338	9128.52				14.338	3.52065				13.4022	6974.9				13.4022	3.32296				3126.44	0.32384	3142.83	0.00123
14.3395	9029.25				14.3395	3.98755				13.4035	6918.74				13.4035	3.58967				3118.04	0.58193	3133.18	0.31624
14.3407	9122.67				14.3407	3.57962				13.4048	6936.44				13.4048	3.52313				3121.17	0.43807	3128.19	0.53473
14.3418	9160.22				14.3418	3.39169				13.4062	6955.03				13.4062	3.43455				3126.83	0.35309	3138.37	0.16028
14.343	9156.4				14.343	3.41822				13.4075	6943.1				13.4075	3.49958				3135.03	0.13799	3137.12	0.25024
14.3442	9093.32				14.3442	3.6926				13.4088	6926.28				13.4088	3.60181				3119.68	0.59753	3137.42	0.23013
14.3454	9064.9				14.3454	3.82001				13.41	6960.44				13.41	3.44663				3116.05	0.70352	3124.17	0.68323
14.3465	9090.99				14.3465	3.72823				13.4115	6947.96				13.4115	3.5006				3128.22	0.38735	3125.16	0.64977
14.3478	9093.88				14.3478	3.72365				13.4129	6970.32				13.4129	3.41292				3124.06	0.53161	3135.69	0.33005
14.3491	9127.46				14.3491	3.57218				13.4144	6914.22				13.4144	3.66342				3125.17	0.46112	3134.43	0.41478
14.3504	9149.53				14.3504	3.46409				13.4155	6935.78				13.4155	3.59348				3121.26	0.5977	3131.39	0.53509
14.3516	9109.9				14.3516	3.65658				13.4169	6926.16				13.4169	3.63266				3123.36	0.57034	3132.21	0.47092
14.3527	9142.04				14.3527	3.50251				13.418	6878.09				13.418	3.89703				3126.8	0.50026	3117.84	1.0032
14.3539	9117.76				14.3539	3.58244				13.4193	6944.9				13.4193	3.54661				3122.42	0.67796	3145.63	0.09246
14.3552	9098.09				14.3552	3.70313				13.4208	6950.68				13.4208	3.47629				3139.39	0.17586	3139.56	0.37279
14.3563	9135.19				14.3563	3.52942				13.4224	6932.69				13.4224	3.57469				3123.78	0.65793	3144.52	0.22873
14.3577	9115.31				14.3577	3.64221				13.4235	6910.4				13.4235	3.7419				3133.5	0.32871	3135.92	0.5287
14.3588	9130.93				14.3588	3.57687				13.4248	6909.24				13.4248	3.73306				3118.9	0.82051	3142.8	0.37403
14.3602	9116.72				14.3602	3.63765				13.4261	6932.04				13.4261	3.60635				3131.33	0.47204	3145.39	0.27766
14.3614	9117.45				14.3614	3.64525				13.4273	6920.19				13.4273	3.68446				3121.74	0.77443	3138.48	0.47205
14.3627	9235.9				14.3627	3.13758				13.4285	6940.2				13.4285	3.5963				3127.55	0.63454	3144.21	0.35178
14.3639	9115.68				14.3639	3.66634				13.4298	6901.35				13.4298	3.77446				3124.29	0.75637	3135.23	0.59632
14.3651	9112.92				14.3651	3.69117				13.4313	6916.92				13.4313	3.71115				3139.6	0.29741	3141.97	0.40564
14.3664	9153.37				14.3664	3.5031				13.4332	6952.81				13.4332	3.53374				3133.48	0.53487	3155.05	0.07008
14.3675	9154.81				14.3675	3.48788				13.4345	6914.81				13.4345	3.73982				3136.03	0.46767	3140.73	0.53787
14.3689	9124.47				14.3689	3.61685				13.4357	6919.92				13.4357	3.72244				3139.96	0.40121	3156.46	0.07261
14.3701	9137.13				14.3701	3.5681				13.4371	6981.04				13.4371	3.41079				3131.39	0.62	3150.71	0.20535
14.372	9118.82				14.372	3.66449				13.4385	6947.7				13.4385	3.5782				3134.65	0.60582	3146.77	0.3428
14.3734	9078.46				14.3734	3.88261				13.4399	6964.13				13.4399	3.51746				3132.45	0.64877	3142.82	0.54313
14.3746	9098.72				14.3746	3.77039				13.4413	6911.71				13.4413	3.77075				3141.76	0.33763	3147.39	0.43254
14.3758	9077.79				14.3758	3.86474				13.4424	6931.48				13.4424	3.6768				3139.38	0.5198	3154.45	0.22656
14.3771	9116.39				14.3771	3.70788				13.4441	6913.44				13.4441	3.78708				3140.09	0.46097	3151.51	0.33333
14.3784	9148.4				14.3784	3.54887				13.4452	6947.16				13.4452	3.63172				3139.19	0.49985	3155.62	0.29626
14.38	9073.56				14.38	3.8934				13.4465	6927.88				13.4465	3.69178				3142.69	0.4543	3153.83	0.30695
14.3813	9154.67				14.3813	3.51845				13.4477	6938.53				13.4477	3.64158				3141.17	0.55633	3149.4	0.48736
14.3827	9101.93				14.3827	3.75768				13.4489	6924.78				13.4489	3.72481				3146.38	0.36121	3156.59	0.26753
14.384	9170.57				14.384	3.44501				13.4501	6880.03				13.4501	3.97918				3148.85	0.30544	3153.43	0.39006
14.3853	9130.8				14.3853	3.63033				13.4514	6939.3				13.4514	3.68837				3149.22	0.38293	3167.99	-0.05137
14.3866	9106.67				14.3866	3.7713				13.4525	6971.02				13.4525	3.52353				3146.65	0.42931	3155.58	0.33098
14.3878	9091.46				14.3878	3.84435				13.4537	6952.06				13.4537	3.61074				3147.83	0.40322	3150.18	0.51477
14.3889	9097.91				14.3889	3.79825				13.4552	6941.09				13.4552	3.65054				3145.54	0.44319	3155.54	0.39652
14.3901	9097.91				14.3901	3.81188				13.4564	6935.3				13.4564	3.68393				3150.88	0.34988	3153.79	0.42478
14.3913	9107.74				14.3913	3.76607				13.4577	6995.35				13.4577	3.41788				3148.37	0.43364	3163.92	0.19775
14.3926	9136.37				14.3926	3.66414				13.4589	6978.52				13.4589	3.47454				3134.37	0.91121	3165.44	0.14982
14.3938	9147.71				14.3938	3.5857				13.4601	6975.83				13.4601	3.51125				3151.17	0.38997	3164.64	0.17935
14.3951	9073.31				14.3951	3.91888				13.4613	6929.53				13.4613	3.77871				3149.39	0.4845	3161.6	0.24927
14.3963	9159.72				14.3963	3.54895				13.4627	6902.83				13.4627	3.90562				3153.07	0.42614	3156	0.54793
14.3975	9056.48				14.3975	4.04191				13.464	6947.18				13.464	3.68214				3146.97	0.58022	3157.3	0.49012
14.3987	9153.42				14.3987	3.5987				13.4652	6943.55				13.4652	3.69135				3167.26	-0.05801	3150.34	0.6734
14.3999	9141.53				14.3999	3.63601				13.4664	6961.47				13.4664	3.60376				3160.28	0.16942	3145.8	0.87287
14.4011	9079.8				14.4011	3.9278				13.4676	6971.86				13.4676	3.56187				3154.56	0.42145	3146.67	0.84322
14.4023	9074.64				14.4023	3.97274				13.4687	6980.07				13.4687	3.4907				3162.97	0.20334	3155.05	0.63847
14.4037	9142.34				14.4037	3.62971				13.4699	6967.88				13.4699	3.57737				3165.04	0.12319	3157.35	0.58144
14.4048	9090.13				14.4048	3.88568				13.4711	6948.06				13.4711	3.66817				3150.46	0.62563	3170.99	0.19224
14.4061	9086.66				14.4061	3.90038				13.4724	6993.83				13.4724	3.45042				3171.28	0.00052078	3156.67	0.62947
14.4073	9132.63				14.4073	3.69117				13.4735	6942.09				13.4735	3.71585				3153.94	0.54214	3164.89	0.4801
14.4085	9167.95				14.4085	3.54638				13.475	6944.74				13.475	3.69666				3148.41	0.73372	3165.41	0.47717
14.4097	9092.18				14.4097	3.89822				13.4763	6972.27				13.4763	3.5836				3159.86	0.39484	3169.11	0.31747
14.4111	9069.39				14.4111	4.01453				13.4774	6921.06				13.4774	3.82276				3155.89	0.47583	3177.8	0.12318
14.4123	9149.75				14.4123	3.64299				13.4787	6958.46				13.4787	3.68207				3150.26	0.76838	3166.05	0.41767
14.4135	9076.67				14.4135	3.97567				13.48	6929.74				13.48	3.81405				3166.14	0.27835	3173.51	0.28713
14.415	9094.25				14.415	3.90162				13.4814	6906.07				13.4814	3.93739				3154.54	0.63512	3172.86	0.34429
14.4163	9098.09				14.4163	3.90677				13.4827	6933.3				13.4827	3.7922				3170.42	0.17118	3166.57	0.47991
14.4175	9083.55				14.4175	3.99172				13.4841	6985.47				13.4841	3.5205				3168.15	0.32954	3176.89	0.21334
14.4189	9109.62				14.4189	3.8672				13.4855	6928.13				13.4855	3.84678				3164.43	0.36777	3179.11	0.15875
14.4203	9075.1				14.4203	4.01221				13.4867	6941.3				13.4867	3.75032				3168.07	0.32653	3167.31	0.55778
14.4215	9158.5				14.4215	3.63673				13.4881	6956.08				13.4881	3.68172				3159.88	0.59373	3167.6	0.576
14.4228	9122.35				14.4228	3.77099				13.4897	6937.48				13.4897	3.79723				3165.85	0.43785	3179.74	0.22125
14.4241	9119.59				14.4241	3.7982				13.491	6953.68				13.491	3.70409				3166.35	0.36396	3176.04	0.27988
14.4255	9124.66				14.4255	3.78614				13.4924	6992.47				13.4924	3.5298				3174.62	0.19209	3172.28	0.50889
14.4269	9169.24				14.4269	3.59144				13.4937	6964.92				13.4937	3.66965				3180.57	0.07417	3184.42	0.10638
14.4281	9121.03				14.4281	3.83694				13.495	6922.48				13.495	3.90134				3169.89	0.43817	3167.38	0.68012
14.4297	9105.29				14.4297	3.88769				13.4965	6973.64				13.4965	3.64518				3169.57	0.43328	3159.25	0.96199
14.4309	9090.13				14.4309	3.96967				13.4977	6965.98				13.4977	3.69369				3182.77	-0.00441	3174.36	0.50141
14.4322	9162.47				14.4322	3.64249				13.499	6967.88				13.499	3.67456				3178.68	0.16385	3175.38	0.4556
14.4333	9135.13				14.4333	3.7522				13.5003	6993.23				13.5003	3.51234				3169.09	0.48567	3169.42	0.61267
14.4346	9096.28				14.4346	3.9542				13.5015	6962.91				13.5015	3.69561				3177.24	0.2656	3180.33	0.3369
14.4361	9065.32				14.4361	4.07222				13.5028	6913.98				13.5028	3.96087				3171.27	0.48763	3175.86	0.54571
14.4373	9095.85				14.4373	3.96283				13.5044	6926.47				13.5044	3.90394				3170.29	0.46175	3186.44	0.26781
14.4384	9100.2				14.4384	3.93769				13.5055	6932.51				13.5055	3.86676				3167.17	0.63958	3183.83	0.33366
14.4398	9154.47				14.4398	3.67769				13.5071	6905.6				13.5071	4.04577				3169.72	0.58695	3173.7	0.61564
14.441	9119.89				14.441	3.8714				13.5085	6902.57				13.5085	4.05685				3180.37	0.25356	3179.79	0.47486
14.4424	9091.92				14.4424	4.00248				13.5097	6932.65				13.5097	3.90077				3164.88	0.74912	3179.18	0.44619
14.4436	9075.16				14.4436	4.0805				13.5109	6892.64				13.5109	4.12288				3165.12	0.77482	3176.96	0.58941
14.4449	9072.13				14.4449	4.06123				13.5121	7005.16				13.5121	3.53368				3177.58	0.4155	3184.07	0.39922
14.4462	9145.86				14.4462	3.77578				13.5134	7024.15				13.5134	3.43545				3171.49	0.63609	3184.49	0.4204
14.4473	9169.4				14.4473	3.66054				13.5151	7000.42				13.5151	3.5423				3180.41	0.36189	3181.95	0.44348
14.4485	9111.97				14.4485	3.9037				13.5165	6985.56				13.5165	3.65258				3176.83	0.46632	3180.91	0.502
14.4499	9159.59				14.4499	3.68963				13.5183	7007.01				13.5183	3.51365				3179.51	0.39743	3176.15	0.73306
14.4512	9091.5				14.4512	4.02636				13.5196	7018.11				13.5196	3.49347				3174.65	0.55876	3191.34	0.32583
14.4524	9121.54				14.4524	3.89251				13.5209	6907.83				13.5209	4.06775				3175.05	0.5874	3183.95	0.53497
14.4536	9138.89				14.4536	3.80489				13.522	6976.83				13.522	3.68314				3180.17	0.44648	3189.13	0.3376
14.455	9109.18				14.455	3.92723				13.5236	6961.61				13.5236	3.80532				3187.92	0.24467	3191.02	0.31979
14.4564	9111.62				14.4564	3.9602				13.5249	6958.07				13.5249	3.80429				3179.14	0.47846	3189.32	0.41422
14.4576	9012.42				14.4576	4.48568				13.5261	6921.95				13.5261	4.03614				3185.18	0.32486	3176.69	0.83546
14.4589	9098.53				14.4589	4.00765				13.5276	6953.32				13.5276	3.83184				3187.89	0.34836	3182.36	0.61449
14.4604	9043.06				14.4604	4.3197				13.5289	7007.39				13.5289	3.54775				3188.22	0.28772	3186.04	0.56388
14.4617	9158.98				14.4617	3.78384				13.5301	6937.43				13.5301	3.98201				3188.73	0.32172	3193.68	0.34018
14.463	9106.51				14.463	4.01097				13.5312	6951.36				13.5312	3.86851				3188.99	0.30818	3194.38	0.42555
14.4643	9129.46				14.4643	3.90726				13.5325	6924.39				13.5325	4.00669				3185.32	0.46188	3195.03	0.44525
14.4656	9135.88				14.4656	3.87137				13.5338	6978.88				13.5338	3.69584				3190.02	0.27788	3196.75	0.35756
14.4669	9112.81				14.4669	3.94859				13.5351	6944.45				13.5351	3.9168				3195.06	0.22754	3193.82	0.49151
14.4683	9098.59				14.4683	4.055				13.5364	6981.26				13.5364	3.74034				3190.45	0.38036	3191.36	0.53602
14.4695	9129.12				14.4695	3.86939				13.5377	6986.03				13.5377	3.71963				3203.47	-0.02536	3201.49	0.22393
14.4709	9067.11				14.4709	4.19674				13.5391	6974.79				13.5391	3.75007				3209.95	-0.2364	3194.94	0.44894
14.4723	9151.92				14.4723	3.7901				13.5405	6996.81				13.5405	3.65037				3198.32	0.21219	3199.03	0.34755
14.4736	9064.94				14.4736	4.23601				13.5417	7050.78				13.5417	3.41124				3188.41	0.46484	3189.42	0.67884
14.4749	9072.32				14.4749	4.17031				13.543	6994.18				13.543	3.6837				3196.12	0.25921	3192.88	0.56873
14.4762	9098.04				14.4762	4.09366				13.5446	6991.66				13.5446	3.70265				3186.89	0.59551	3189.45	0.69569
14.4775	9128				14.4775	3.93603				13.5463	6924.28				13.5463	4.07617				3188.17	0.60101	3186.43	0.88119
14.4793	9089.41				14.4793	4.12958				13.5476	7008.07				13.5476	3.63086				3190.38	0.51169	3185.63	0.82474
14.4806	9083.68				14.4806	4.15669				13.549	7001.42				13.549	3.68916				3197.35	0.38006	3194.22	0.62081
14.482	9131.7				14.482	3.91812				13.5502	6987.91				13.5502	3.74099				3201.54	0.27135	3195.44	0.58741
14.4834	9142.61				14.4834	3.85018				13.5515	6980.82				13.5515	3.76617				3194.56	0.4296	3207.46	0.25315
14.4846	9126.62				14.4846	3.96021				13.5528	7001.95				13.5528	3.68298				3186.1	0.70886	3193.29	0.70419
14.4858	9037.95				14.4858	4.42078				13.554	6940.89				13.554	3.97754				3196.45	0.43444	3191.09	0.67091
14.4871	9144.86				14.4871	3.86837				13.5554	6974.14				13.5554	3.83851				3192.38	0.59802	3203.6	0.42362
14.489	9148.59				14.489	3.86628				13.5568	6946.09				13.5568	3.9524				3190.27	0.68043	3200.15	0.54237
14.4903	9118.55				14.4903	3.99142				13.558	6933.06				13.558	4.05608				3188.4	0.73541	3205.49	0.41178
14.4917	9109.69				14.4917	4.06565				13.5592	6909.61				13.5592	4.23732				3195.39	0.52924	3197.46	0.65515
14.493	9143.1				14.493	3.94222				13.5604	6991.69				13.5604	3.72461				3194.06	0.59083	3200.66	0.58056
14.4943	9165.01				14.4943	3.80324				13.5616	7013.64				13.5616	3.63387				3196.33	0.49892	3210.71	0.25885
14.4955	9134.86				14.4955	3.95499				13.5628	6982.7				13.5628	3.79749				3200.01	0.50402	3210.02	0.34254
14.4967	9086.92				14.4967	4.16266				13.564	6971.77				13.564	3.8632				3208.7	0.20052	3210.56	0.37082
14.498	9095.38				14.498	4.16991				13.5655	6953.5				13.5655	3.96969				3193.63	0.69449	3219.38	0.10637
14.4993	9084.15				14.4993	4.24642				13.5667	6990.51				13.5667	3.74163				3191.3	0.80197	3211.04	0.42829
14.5005	9062.89				14.5005	4.32215				13.568	6935.77				13.568	4.05942				3203.03	0.47874	3215.12	0.26597
14.502	9090.31				14.502	4.17919				13.5692	6948.3				13.5692	4.00368				3190.21	0.88681	3207.8	0.48981
14.5033	9109.22				14.5033	4.08808				13.5705	6956.35				13.5705	3.96401				3200.87	0.55384	3197.2	0.79935
14.5045	9076.43				14.5045	4.25857				13.5717	6902.97				13.5717	4.28034				3201.57	0.56885	3220.06	0.20308
14.5058	9144.69				14.5058	3.92483				13.5731	6916.15				13.5731	4.20189				3214.99	0.16378	3210.28	0.4889
14.5072	9201.98				14.5072	3.67308				13.5742	6938.2				13.5742	4.08409				3197.81	0.69864	3213.45	0.40951
14.5084	9102.06				14.5084	4.16166				13.5755	6903.15				13.5755	4.27113				3195.03	0.78214	3225.73	0.04685
14.51	9070.39				14.51	4.32658				13.5768	6925.89				13.5768	4.15153				3217.71	0.1192	3205.22	0.72228
14.5112	9126.51				14.5112	4.03302				13.578	6939.24				13.578	4.09213				3210.22	0.38009	3213.27	0.51858
14.5124	9142.97				14.5124	3.96327				13.5792	6961.1				13.5792	3.97299				3203.43	0.533	3205.32	0.78773
14.5138	9119.78				14.5138	4.09295				13.5804	7003.57				13.5804	3.74571				3210.91	0.36356	3211.54	0.58207
14.515	9164.6				14.515	3.87303				13.5816	6941.56				13.5816	4.11169				3208.89	0.50363	3212.37	0.6337
14.5161	9129.68				14.5161	4.04425				13.5828	6948.83				13.5828	4.03832				3210.07	0.41763	3225.77	0.24603
14.5173	9194.42				14.5173	3.73355				13.5841	6956.33				13.5841	4.01021				3196.8	0.81098	3214.36	0.5794
14.5186	9158.92				14.5186	3.9139				13.5852	6895.17				13.5852	4.39619				3217.87	0.24857	3227.69	0.201
14.5199	9088.8				14.5199	4.28454				13.5865	6963.28				13.5865	3.94885				3210.01	0.51472	3214.83	0.57723
14.5212	9057.26				14.5212	4.42244				13.5877	6973.83				13.5877	3.93909				3197.58	0.89897	3217.25	0.52715
14.5224	9117.78				14.5224	4.11329				13.5889	6975.27				13.5889	3.96007				3201.27	0.79456	3213.59	0.71178
14.5237	9112.68				14.5237	4.15077				13.5903	6956.58				13.5903	4.03248				3195.07	0.96264	3218.06	0.51734
14.525	9078.99				14.525	4.33811				13.5916	6941.93				13.5916	4.15096				3214.22	0.39391	3220.41	0.44241
14.5262	9142.22				14.5262	4.04668				13.5929	6983.47				13.5929	3.92566				3219.97	0.27897	3227.17	0.32989
14.5275	9080.34				14.5275	4.30424				13.5941	7002.03				13.5941	3.80698				3226.35	0.12106	3221.12	0.44879
14.5288	9122.8				14.5288	4.10552				13.5953	6913.63				13.5953	4.301				3207.42	0.73723	3220.61	0.58216
14.5303	9123.76				14.5303	4.13815				13.5965	6943.46				13.5965	4.15826				3204.87	0.84428	3237.64	0.05452
14.5319	9150.77				14.5319	3.99228				13.5978	7009.89				13.5978	3.77379				3234.4	-0.10415	3216.71	0.71992
14.5331	9126.97				14.5331	4.067				13.5991	6955.82				13.5991	4.08526				3214.21	0.58666	3223.87	0.49055
14.5343	9173.59				14.5343	3.85892				13.6002	6945.58				13.6002	4.12788				3216.78	0.50688	3233.61	0.21659
14.5357	9128.61				14.5357	4.096				13.6015	7006.56				13.6015	3.80646				3220.27	0.4372	3244.56	-0.10475
14.5372	9134.04				14.5372	4.07262				13.6028	6994.09				13.6028	3.8926				3209.83	0.75773	3232.42	0.23234
14.5384	9125.56				14.5384	4.14094				13.6039	6981.98				13.6039	3.90813				3214.75	0.61457	3214.74	0.78227
14.5397	9117.17				14.5397	4.16815				13.6052	6989.62				13.6052	3.89853				3225.58	0.36225	3224.85	0.5111
14.541	9121.58				14.541	4.16519				13.6064	6988.84				13.6064	3.91791				3225.32	0.31369	3236.17	0.25407
14.5433	9105.71				14.5433	4.23473				13.6075	6971.76				13.6075	4.00512				3222.2	0.42106	3226.1	0.54178
14.5449	9037.07				14.5449	4.62692				13.6092	6954.43				13.6092	4.09616				3221.08	0.49618	3244.74	0.05803
14.546	9076.12				14.546	4.40185				13.6103	6913.08				13.6103	4.34715				3221.79	0.51033	3236.77	0.34846
14.5472	9092.69				14.5472	4.32322				13.6117	6944.39				13.6117	4.17306				3211.08	0.85489	3221.39	0.79499
14.5485	9111.83				14.5485	4.24827				13.6129	6975.76				13.6129	3.99974				3209.54	0.93522	3230.05	0.55347
14.5497	9101.88				14.5497	4.27237				13.6142	6993.09				13.6142	3.93259				3217.86	0.72784	3239.15	0.24759
14.5509	9123.61				14.5509	4.19156				13.6156	6999.4				13.6156	3.89187				3213.65	0.81973	3224.58	0.70037
14.5522	9143.81				14.5522	4.09546				13.6168	7014.78				13.6168	3.79405				3225.14	0.58257	3224.49	0.71802
14.5534	9023.25				14.5534	4.70273				13.618	6997.59				13.618	3.88484				3224.3	0.5676	3242.06	0.26559
14.5545	9116.25				14.5545	4.23603				13.6195	6988.33				13.6195	3.94382				3226.58	0.46915	3232.95	0.60069
14.5558	9109.23				14.5558	4.283				13.6207	7023.98				13.6207	3.75479				3225.99	0.54372	3236.81	0.47632
14.5569	9091.74				14.5569	4.35477				13.6219	6961.07				13.6219	4.1122				3228.89	0.4464	3234.46	0.47588
14.5581	9107.8				14.5581	4.3				13.6231	6968.85				13.6231	4.07719				3221.41	0.73617	3248.99	0.11999
14.5594	9089.19				14.5594	4.4146				13.6244	6940.23				13.6244	4.25016				3239.24	0.16569	3225.88	0.85951
14.5605	9083.91				14.5605	4.43504				13.6263	6914.8				13.6263	4.39149				3225.01	0.61779	3246.64	0.23513
14.5617	9143.18				14.5617	4.112				13.6276	6942.79				13.6276	4.26283				3215.24	0.97307	3232.99	0.68252
14.563	9071.3				14.563	4.51712				13.6291	6969.69				13.6291	4.09553				3219.48	0.83314	3249.78	0.20321
14.5644	9136.29				14.5644	4.16397				13.6303	6953.96				13.6303	4.23031				3230.89	0.51969	3237.62	0.58443
14.5656	9126.67				14.5656	4.20396				13.6316	6976.2				13.6316	4.07229				3222.45	0.7961	3244.89	0.311
14.5668	9123.31				14.5668	4.23589				13.6328	6967.79				13.6328	4.13831				3234.66	0.45218	3236.1	0.65037
14.5681	9089.02				14.5681	4.41726				13.6342	6936.75				13.6342	4.30733				3233.91	0.48498	3245.89	0.36632
14.5693	9098.21				14.5693	4.36584				13.6355	6918.51				13.6355	4.42267				3233.48	0.55269	3256.69	0.05942
14.5705	9106.09				14.5705	4.33106				13.6368	6958.54				13.6368	4.17938				3230.32	0.62549	3245.23	0.44868
14.5717	9118.54				14.5717	4.26517				13.6381	6952.27				13.6381	4.22014				3235.48	0.46014	3232.63	0.7985
14.573	9088.72				14.573	4.43427				13.6396	6970.13				13.6396	4.12047				3240.16	0.31987	3259.22	0.01661
14.5742	9179.8				14.5742	3.97868				13.641	6922.46				13.641	4.41218				3230.64	0.64011	3260.86	-0.0292
14.5754	9104.5				14.5754	4.35602				13.6423	6950.92				13.6423	4.25933				3229.68	0.69897	3245.24	0.47889
14.5767	9083.63				14.5767	4.48661				13.6436	6971.84				13.6436	4.15913				3224.71	0.94703	3248.6	0.44148
14.5778	9069.83				14.5778	4.561				13.6447	6933.01				13.6447	4.35478				3244.24	0.36157	3250.2	0.37093
14.579	9112.92				14.579	4.33585				13.646	6998.66				13.646	4.01654				3238.1	0.50753	3249.39	0.44188
14.5802	9089.92				14.5802	4.47639				13.6474	7016.46				13.6474	3.92743				3236.95	0.55757	3254.52	0.30265
14.5814	9118.17				14.5814	4.31071				13.6487	6966.28				13.6487	4.18846				3230.16	0.81317	3245.98	0.53486
14.5826	9158.19				14.5826	4.13306				13.6504	6976.49				13.6504	4.13646				3229.34	0.83671	3245.3	0.65277
14.5839	9094.23				14.5839	4.47659				13.6517	6937.24				13.6517	4.39547				3234.35	0.67315	3243.21	0.73831
14.5851	9116.25				14.5851	4.32845				13.6529	6956.43				13.6529	4.26955				3238.66	0.65911	3268.41	-0.05481
14.5863	9100.55				14.5863	4.43016				13.6542	6936.89				13.6542	4.36313				3229.84	0.83676	3240.44	0.84878
14.5875	9074.43				14.5875	4.59528				13.6557	6972.14				13.6557	4.18353				3249.14	0.30335	3239.43	0.90135
14.5887	9107.27				14.5887	4.40334				13.6569	6969.94				13.6569	4.16914				3237.77	0.70133	3255.1	0.43793
14.5899	9051.65				14.5899	4.72667				13.6581	6944.83				13.6581	4.36479				3244.97	0.48354	3260.56	0.34823
14.5912	9105.92				14.5912	4.41102				13.6604	6965.38				13.6604	4.19286				3249.02	0.39949	3262.48	0.23268
14.5923	9134.51				14.5923	4.2647				13.6617	6992.31				13.6617	4.06372				3234.14	0.8489	3253.03	0.57742
14.5935	9095.59				14.5935	4.50811				13.663	7031.43				13.663	3.856				3237.52	0.77407	3255.08	0.52212
14.5948	9096.82				14.5948	4.52707				13.6642	6983.44				13.6642	4.14093				3253.74	0.26105	3258.56	0.40616
14.5967	9151.19				14.5967	4.18249				13.6655	6951.48				13.6655	4.32642				3236.77	0.83391	3265.34	0.22564
14.5981	9099.18				14.5981	4.45602				13.6668	6955.58				13.6668	4.34293				3244.06	0.68673	3256.32	0.53986
14.5996	9134.94				14.5996	4.28694				13.6679	6907.38				13.6679	4.62723				3248.14	0.51997	3264.27	0.33262
14.6007	9134.07				14.6007	4.27936				13.6692	6938.15				13.6692	4.44771				3237.18	0.86385	3253.03	0.63325
14.6019	9154.59				14.6019	4.20712				13.6705	6917.21				13.6705	4.4984				3264.89	0.04098	3258.5	0.54192
14.6031	9109.65				14.6031	4.43666				13.6719	6932.49				13.6719	4.48425				3243.96	0.69024	3267.45	0.24223
14.6043	9124.22				14.6043	4.35058				13.6732	6960.03				13.6732	4.34173				3251.1	0.44833	3259.34	0.5436
14.6055	9141.39				14.6055	4.25339				13.6744	6982.53				13.6744	4.25849				3255	0.43289	3260.64	0.48034
14.6067	9122.49				14.6067	4.37142				13.6758	7003.44				13.6758	4.10328				3252.3	0.44331	3261.26	0.52103
14.6079	9112.55				14.6079	4.43169				13.677	7002.9				13.677	4.07015				3263.87	0.13942	3267.13	0.40436
14.6091	9125.73				14.6091	4.38368				13.6783	6937.17				13.6783	4.49599				3238.62	0.98019	3260.94	0.5813
14.6102	9094.78				14.6102	4.52756				13.6795	6989.69				13.6795	4.17953				3246.89	0.75485	3275.17	0.1343
14.6116	9089.96				14.6116	4.58098				13.6808	6979.59				13.6808	4.23413				3252	0.60969	3267.53	0.42827
14.6131	9126.71				14.6131	4.39968				13.682	6997.41				13.682	4.1352				3244.13	0.86575	3272.71	0.24737
14.6142	9114.85				14.6142	4.50096				13.6833	6992.01				13.6833	4.18173				3260.9	0.33726	3263.51	0.56278
14.6155	9119.95				14.6155	4.4487				13.6846	7003.73				13.6846	4.11931				3240.27	1.0157	3268.55	0.42361
14.6166	9060.12				14.6166	4.75241				13.6858	6948.64				13.6858	4.41263				3259.25	0.44355	3266.6	0.51037
14.6178	9057.79				14.6178	4.78334				13.6869	6939.09				13.6869	4.49349				3256.01	0.60718	3270.72	0.41695
14.6192	9035.96				14.6192	4.95363				13.6882	6986.91				13.6882	4.19683				3265.86	0.26302	3271.3	0.42542
14.6204	9072.36				14.6204	4.74947				13.6894	6964.42				13.6894	4.36089				3260.05	0.4467	3281.6	0.08728
14.6216	9106.59				14.6216	4.63792				13.6906	6956.04				13.6906	4.40599				3251.81	0.81444	3265.61	0.62265
14.6229	9064.49				14.6229	4.96602				13.692	6951.22				13.692	4.41785				3266.18	0.32409	3269.49	0.46492
14.6241	9054.62				14.6241	5.03019				13.6933	6951.21				13.6933	4.45088				3264.44	0.34858	3274.15	0.41301
14.6254	9102.85				14.6254	4.74304				13.6944	6955.67				13.6944	4.40155				3250.66	0.83525	3272.58	0.41568
14.6265	9085.48				14.6265	4.90554				13.6958	6944.63				13.6958	4.4892				3268.81	0.30801	3280.44	0.26211
14.6279	9108.29				14.6279	4.77509				13.6971	6961.94				13.6971	4.3767				3260.05	0.61144	3274.54	0.43121
14.6294	9133.98				14.6294	4.57752				13.6986	6961.39				13.6986	4.3949				3260.26	0.62473	3279.35	0.30675
14.6306	9117.48				14.6306	4.66803				13.7	7009.49				13.7	4.1212				3258.11	0.69329	3271.68	0.58096
14.6322	9128.22				14.6322	4.49561				13.7013	6946				13.7013	4.49099				3260.92	0.60813	3274.05	0.52466
14.6333	9092.83				14.6333	4.67646				13.7025	6942.58				13.7025	4.51612				3271.42	0.28282	3270.97	0.6462
14.6345	9063.12				14.6345	4.83205				13.7038	6994.11				13.7038	4.24499				3251.99	0.9856	3277.18	0.43128
14.6357	9125.11				14.6357	4.44968				13.705	6968.86				13.705	4.4305				3261.84	0.67659	3284.32	0.24915
14.6369	9106.29				14.6369	4.66774				13.7063	6993.36				13.7063	4.27845				3272.87	0.35193	3280.43	0.39595
14.6382	9146.76				14.6382	4.4547				13.7076	6991.31				13.7076	4.25142				3267.37	0.51786	3275.81	0.55908
14.6393	9100.28				14.6393	4.69038				13.709	6983.33				13.709	4.29615				3268.74	0.46612	3279.19	0.47999
14.6405	9094.7				14.6405	4.73231				13.7461	6939.65				13.7461	4.59373				3264.9	0.62755	3275.05	0.57504
14.6417	9084.19				14.6417	4.75119				13.7482	6963.64				13.7482	4.49235				3269.47	0.59234	3293.49	0.05447
14.643	9087.26				14.643	4.7804				13.7505	6989.36				13.7505	4.39935				3269.05	0.5308	3282.55	0.41195
14.6444	9134.65				14.6444	4.54701				13.7528	6958.62				13.7528	4.60823				3266.08	0.75207	3287.68	0.26061
14.6457	9129.91				14.6457	4.53375				13.7543	6979.53				13.7543	4.48849				3275.83	0.43479	3292.29	0.23577
14.6471	9114.68				14.6471	4.6761				13.756	6989.72				13.756	4.46132				3272.73	0.5393	3277.39	0.62804
14.6486	9070.49				14.6486	4.97088				13.7573	6985.61				13.7573	4.58384				3274	0.53841	3276.65	0.72835
14.6497	9132.21				14.6497	4.53395				13.7585	6994.24				13.7585	4.48932				3278.81	0.38244	3279.68	0.58986
14.651	9112.5				14.651	4.65731				13.7598	6959.69				13.7598	4.72528				3283.36	0.32655	3290.73	0.31557
14.6522	9160.57				14.6522	4.44017				13.761	6960.01				13.761	4.73494				3275.44	0.54902	3279.11	0.65534
14.6534	9082.16				14.6534	4.87399				13.7623	7002.22				13.7623	4.52798				3274.66	0.60984	3282.59	0.54956
14.6547	9070.89				14.6547	4.86359				13.7637	6954.21				13.7637	4.77684				3278.85	0.43436	3284.84	0.5441
14.6558	9105.24				14.6558	4.69942				13.7649	6916.35				13.7649	5.07653				3276.17	0.54191	3287.64	0.43184
14.657	9092.38				14.657	4.85569				13.7664	6954.23				13.7664	4.86409				3283.97	0.36317	3284.77	0.57938
14.6585	9120.34				14.6585	4.72162				13.7678	6934.56				13.7678	5.1254				3287.16	0.2218	3284.98	0.60919
14.6598	9110.46				14.6598	4.82269				13.7692	6963.91				13.7692	4.9396				3276.95	0.56189	3286.44	0.58937
14.661	9172.44				14.661	4.47651				13.7705	6969.15				13.7705	5.03096				3273.45	0.72952	3287.18	0.53929
14.6624	9130.95				14.6624	4.70076				13.7717	6955.17				13.7717	5.12749				3280.15	0.55164	3288.03	0.66506
14.6636	9083.38				14.6636	4.99639				13.773	6942.97				13.773	5.21046				3278.09	0.59601	3287.33	0.54748
14.6648	9083.31				14.6648	4.85493				13.7742	6899.08				13.7742	5.57153				3278.48	0.665	3298.73	0.28595
14.6659	9128.14				14.6659	4.5859				13.7755	6918.64				13.7755	5.41872				3286.63	0.41015	3299.32	0.25738
14.6674	9115.35				14.6674	4.74077				13.7769	6974.48				13.7769	5.02581				3280.03	0.64296	3295.55	0.44319
14.6687	9146.5				14.6687	4.58311				13.7783	6962.77				13.7783	5.37687				3281.86	0.67794	3289.54	0.59453
14.67	9124.53				14.67	4.72865				13.7796	6936.87				13.7796	5.57731				3277.47	0.78878	3297.43	0.38784
14.6711	9154.93				14.6711	4.54008				13.7807	6955.48				13.7807	5.3955				3287.27	0.55928	3291.7	0.54067
14.6727	9109.97				14.6727	4.7355				13.7821	6943.49				13.7821	5.43796				3276.25	0.78646	3299.01	0.3697
14.674	9049.96				14.674	5.13905				13.7835	6986.42				13.7835	5.1307				3281.62	0.64374	3300.87	0.31167
14.6753	9167.16				14.6753	4.38215				13.7849	6980.89				13.7849	5.1541				3281.02	0.75621	3294.66	0.59391
14.6765	9127.04				14.6765	4.62403				13.7861	6986.65				13.7861	5.09633				3291.61	0.4551	3309.97	0.10884
14.6777	9063.96				14.6777	5.08033				13.7875	6964.09				13.7875	5.26179				3289.17	0.59837	3302.49	0.30765
14.6789	9101.39				14.6789	4.86746				13.7887	6935.58				13.7887	5.31167				3292.99	0.47006	3308.28	0.17842
14.6801	9081.34				14.6801	5.12167				13.7902	6963.28				13.7902	5.16121				3284.57	0.76122	3287.92	0.83926
14.6814	9149.15				14.6814	4.71956				13.7916	6940.9				13.7916	5.37885				3290.35	0.5608	3303.73	0.36606
14.6827	9104.62				14.6827	5.12845				13.7929	6965.57				13.7929	5.18632				3283.09	0.761	3304.95	0.34359
14.6839	9093.82				14.6839	5.10226				13.7942	6990.5				13.7942	5.10104				3292.94	0.3976	3281.79	1.03829
14.6852	9130.79				14.6852	4.89728				13.7954	6972.39				13.7954	5.21677				3294	0.45359	3300.51	0.48847
14.6865	9089.26				14.6865	5.15545				13.797	6977.62				13.797	5.16627				3295.89	0.44327	3299.97	0.5457
14.6879	9149.65				14.6879	4.75359				13.7984	6948.96				13.7984	5.35818				3292.17	0.59607	3293.14	0.79582
14.6891	9076.91				14.6891	5.16883				13.7997	6941.81				13.7997	5.41148				3286.1	0.80727	3294.79	0.74145
14.6903	9117.21				14.6903	4.95129				13.801	7007.49				13.801	4.95153				3287.18	0.85036	3301.2	0.58012
14.692	9103.54				14.692	5.03497				13.8023	6944.73				13.8023	5.49505				3290.15	0.68844	3313.82	0.26065
14.6932	9073.33				14.6932	5.28567				13.8035	7008.02				13.8035	5.02254				3293.76	0.6249	3313.22	0.26994
14.6944	9106.81				14.6944	5.06391				13.8047	6977.63				13.8047	5.20934				3289.79	0.78272	3312.65	0.29872
14.6956	9124.02				14.6956	5.06891				13.806	6966.92				13.806	5.28745				3299.26	0.49457	3304.59	0.60034
14.6968	9155.53				14.6968	4.87546				13.8073	6950.2				13.8073	5.29041				3297.77	0.52468	3309.37	0.4476
14.6981	9112.73				14.6981	5.12314				13.8086	6957.77				13.8086	5.25876				3303.27	0.44056	3305.99	0.51675
14.6993	9154.73				14.6993	4.85502				13.8098	6991.59				13.8098	5.0846				3291.13	0.7698	3308.1	0.47627
14.7005	9103.81				14.7005	5.08178				13.8111	6948.23				13.8111	5.3885				3306.91	0.34084	3313.61	0.35619
14.7017	9164.17				14.7017	4.69213				13.8124	6979.8				13.8124	5.20549				3306.72	0.35077	3312.27	0.47451
14.7029	9199.17				14.7029	4.46709				13.8139	6988.93				13.8139	5.18257				3304.45	0.45272	3313.76	0.51924
14.7041	9186.44				14.7041	4.5418				13.8153	7048.63				13.8153	4.78421				3307.12	0.4051	3318.77	0.28646
14.7054	9132.05				14.7054	4.67738				13.8166	6988.09				13.8166	5.22595				3302.8	0.55827	3307.93	0.61341
14.7067	9160.83				14.7067	4.52422				13.818	6966.59				13.818	5.17011				3299.57	0.72836	3307.88	0.63952
14.708	9149.77				14.708	4.59241				13.8193	6995.03				13.8193	4.99277				3311.06	0.38096	3308.34	0.68668
14.7092	9143.57				14.7092	4.60854				13.8204	6987.34				13.8204	5.08422				3303.01	0.59662	3305.9	0.74685
14.7105	9138.31				14.7105	4.6747				13.8216	6969.6				13.8216	5.20332				3307.04	0.50808	3310.06	0.64498
14.7118	9202.59				14.7118	4.31623				13.8228	7007.66				13.8228	4.91031				3310.06	0.43425	3332.71	-0.03114
14.7133	9132.29				14.7133	4.76016				13.824	6986.31				13.824	5.06943				3300.39	0.76321	3317.23	0.45237
14.7145	9139.42				14.7145	4.76341				13.8252	6990.62				13.8252	5.09734				3309.15	0.50101	3314.33	0.54332
14.7157	9158.5				14.7157	4.60139				13.8264	6965.39				13.8264	5.29707				3305.55	0.65261	3321.5	0.30895
14.7169	9130.09				14.7169	4.74774				13.8277	6970.05				13.8277	5.24619				3304.72	0.66819	3310.89	0.7308
14.7182	9191.79				14.7182	4.43079				13.8291	6967.58				13.8291	5.30582				3310.68	0.50354	3322.74	0.38334
14.7194	9132.47				14.7194	4.77085				13.8303	6985.27				13.8303	5.24189				3306.17	0.67846	3311.36	0.71801
14.7206	9138.11				14.7206	4.737				13.8315	6987.92				13.8315	5.26248				3301	0.75405	3314.73	0.66633
14.7219	9139.77				14.7219	4.71419				13.8328	6948.79				13.8328	5.61344				3318.09	0.38641	3316.92	0.57757
14.7231	9129.57				14.7231	4.83296				13.834	6980.02				13.834	5.40393				3318.64	0.33895	3309.91	0.81998
14.7244	9121.43				14.7244	4.92053				13.8352	6992.43				13.8352	5.34903				3314.69	0.49925	3331.98	0.16627
14.7256	9120.7				14.7256	5.04103				13.8366	6995				13.8366	5.32715				3318.76	0.32804	3314.4	0.74986
14.7269	9176.47				14.7269	4.68036				13.8379	6993.12				13.8379	5.3059				3311.08	0.58716	3318.52	0.64812
14.7281	9155.95				14.7281	4.90477				13.8393	6992.42				13.8393	5.33969				3309.42	0.70908	3322.42	0.54503
14.7293	9114.43				14.7293	5.18018				13.8404	6986.4				13.8404	5.3497				3318.49	0.50214	3337.52	0.04959
14.7305	9148.8				14.7305	4.89444				13.8417	6983.31				13.8417	5.33076				3309.39	0.70794	3325.94	0.47345
14.7318	9135.65				14.7318	4.98613				13.8429	7000				13.8429	5.2403				3322.96	0.35731	3335.01	0.28236
14.7334	9157.44				14.7334	4.85451				13.8442	6979.65				13.8442	5.41554				3319.73	0.42356	3318.9	0.70724
14.7347	9109.13				14.7347	5.14617				13.8454	6974.7				13.8454	5.40124				3311.98	0.72108	3323.72	0.59994
14.7358	9140.45				14.7358	4.95409				13.8467	7007.86				13.8467	5.23631				3325.05	0.29219	3344.42	0.00355
14.737	9142.19				14.737	4.93259				13.8479	6988.65				13.8479	5.40083				3315.42	0.61564	3334.09	0.33156
14.7383	9171.72				14.7383	4.83552				13.8491	7006.3				13.8491	5.22081				3333.04	0.1448	3340.68	0.1156
14.7396	9128.92				14.7396	5.13074				13.8503	7020.74				13.8503	5.17325				3315.31	0.63099	3326.57	0.62028
14.7407	9101.15				14.7407	5.26032				13.8515	6987.85				13.8515	5.35935				3311.31	0.87748	3329.94	0.49768
14.742	9099.13				14.742	5.26153				13.8528	6989.29				13.8528	5.30894				3307.45	0.9972	3328.03	0.60693
14.7433	9114.58				14.7433	5.23519				13.8541	6981.02				13.8541	5.35337				3314.2	0.80638	3331.54	0.54445
14.7445	9121.39				14.7445	5.23236				13.8556	6981.49				13.8556	5.37089				3309.84	0.95691	3328.67	0.57955
14.7458	9163.65				14.7458	5.03046				13.8568	6978.36				13.8568	5.40933				3318.3	0.70331	3333.89	0.49791
14.7474	9179.29				14.7474	4.97938				13.8581	7007.82				13.8581	5.31118				3321.25	0.60727	3342.35	0.19713
14.7491	9176.32				14.7491	4.96199				13.8594	6961.56				13.8594	5.70548				3327.72	0.51266	3327.49	0.67807
14.7503	9134.4				14.7503	5.21689				13.8606	7001.65				13.8606	5.42132				3320.23	0.74998	3347.86	0.09615
14.7515	9107.94				14.7515	5.24954				13.8618	6966.8				13.8618	5.68744				3322.27	0.66085	3346.15	0.20075
14.7529	9150.32				14.7529	4.95551				13.8631	6955.44				13.8631	5.80806				3321.62	0.72455	3337.34	0.46873
14.754	9126.92				14.754	5.18774				13.8644	6952.51				13.8644	5.85324				3322.91	0.61146	3338.25	0.51752
14.7552	9147.98				14.7552	5.05241				13.8657	6972.1				13.8657	5.8892				3328.27	0.54383	3337.52	0.54402
14.7564	9118.13				14.7564	5.29093				13.8669	6980.43				13.8669	5.78543				3330.63	0.48511	3339.56	0.47924
14.7576	9151.49				14.7576	5.08948				13.8681	6971.59				13.8681	6.00421				3329.81	0.56128	3338.64	0.53087
14.7588	9185.25				14.7588	4.90725				13.8693	6946.66				13.8693	6.2475				3316.33	0.96823	3334.05	0.66757
14.76	9151.47				14.76	5.13441				13.8705	6955.89				13.8705	6.13895				3336.14	0.39256	3343.68	0.41431
14.7613	9152.73				14.7613	5.06212				13.8717	6965.47				13.8717	6.04746				3324.19	0.73825	3344.66	0.37164
14.7632	9166.91				14.7632	4.9817				13.8728	6962.78				13.8728	6.21145				3321.55	0.90123	3351.8	0.20999
14.7645	9179.53				14.7645	4.88719				13.8742	6987.48				13.8742	6.07455				3327.94	0.73626	3339.91	0.59987
14.7657	9147.99				14.7657	5.11087				13.8759	7003.09				13.8759	5.90522				3328.02	0.72328	3354.65	0.15721
14.767	9140.37				14.767	5.09465				13.8772	6965.02				13.8772	6.25378				3321.26	0.98062	3338.39	0.67909
14.7682	9187.44				14.7682	4.79742				13.8784	6996.43				13.8784	5.86337				3330.02	0.66467	3346.41	0.40938
14.7696	9155.89				14.7696	5.08435				13.8797	6990.3				13.8797	5.93604				3325.49	0.82173	3347.46	0.3355
14.7708	9139.48				14.7708	5.18206				13.8811	6991.34				13.8811	5.88357				3318.54	1.02636	3348.44	0.42425
14.7721	9216.26				14.7721	4.68619				13.8824	6973.55				13.8824	6.02398				3337.9	0.47738	3346.04	0.50986
14.7733	9176.62				14.7733	4.90039				13.8836	6954.82				13.8836	6.11851				3332.91	0.65097	3348.65	0.44816
14.7745	9171.79				14.7745	4.92476				13.8849	6966.29				13.8849	6.02601				3339.88	0.46586	3354.09	0.28159
14.7757	9107.38				14.7757	5.36745				13.886	6993.25				13.886	5.93144				3331.35	0.76915	3342.86	0.67312
14.777	9123.08				14.777	5.24113				13.8873	7004.83				13.8873	5.76972				3329.97	0.90165	3345.52	0.60128
14.7781	9150.51				14.7781	5.04013				13.8885	6956.98				13.8885	6.23664				3339.4	0.60914	3345.96	0.64776
14.7793	9110.61				14.7793	5.49158				13.8901	6977.29				13.8901	6.12808				3342.82	0.48842	3347.91	0.55764
14.7806	9176.43				14.7806	5.10274				13.8915	6989.18				13.8915	5.96997				3338.99	0.63469	3351.21	0.4045
14.7818	9157.2				14.7818	5.33882				13.8927	6989.54				13.8927	5.97658				3344.41	0.4429	3343.42	0.68761
14.7831	9206.99				14.7831	4.99983				13.894	6999.71				13.894	5.93884				3337.39	0.72943	3357.57	0.32371
14.7843	9151.62				14.7843	5.32531				13.8953	6939.86				13.8953	6.45208				3341.99	0.59122	3353.09	0.41145
14.7857	9166.49				14.7857	5.24661				13.8964	6968.34				13.8964	6.15854				3345.65	0.51641	3361.78	0.22139
14.7869	9139.32				14.7869	5.29603				13.8976	6949.45				13.8976	6.34584				3337.53	0.75359	3351.58	0.54632
14.7882	9137.12				14.7882	5.25004				13.8988	6935.94				13.8988	6.58761				3346.75	0.50494	3352.85	0.56536
14.7894	9151.16				14.7894	5.19329				13.9003	6980.97				13.9003	6.28944				3341.15	0.73052	3352.85	0.55951
14.7907	9166.27				14.7907	5.14367				13.9017	6973.34				13.9017	6.50155				3326.53	1.1924	3356.99	0.42883
14.792	9122.89				14.792	5.47225				13.9029	6975.78				13.9029	6.53665				3331.9	1.01488	3349.79	0.6263
14.7931	9170.35				14.7931	5.16681				13.9042	6970.26				13.9042	6.56843				3334.99	0.91912	3352.02	0.61382
14.7945	9174				14.7945	5.21629				13.9056	6954.51				13.9056	6.73924				3350.24	0.47298	3347.45	0.74571
14.7956	9201.47				14.7956	5.03838				13.9069	6976.92				13.9069	6.57448				3355.85	0.33629	3354.99	0.53195
14.7968	9169.96				14.7968	5.21486				13.908	7003.82				13.908	6.34543				3340.46	0.81929	3356.87	0.56215
14.798	9181.58				14.798	5.14378				13.9094	6972.9				13.9094	6.62025				3350.39	0.51416	3352.15	0.66952
14.7992	9165.27				14.7992	5.15488				13.9107	6963.23				13.9107	6.72076				3351.24	0.5187	3355.34	0.59084
14.8005	9158				14.8005	5.19927				13.9119	6962.58				13.9119	6.69841				3338.15	0.88779	3360.09	0.45545
14.8017	9183.12				14.8017	5.0305				13.9132	7009.34				13.9132	6.28455				3349.75	0.648	3353.29	0.68426
14.8028	9190.53				14.8028	4.96837				13.9146	6982.22				13.9146	6.56152				3341.26	0.83975	3357.12	0.56742
14.804	9173.23				14.804	5.11458				13.9158	6969.91				13.9158	6.67484				3348.01	0.73641	3365.2	0.37278
14.8054	9160.8				14.8054	5.20177				13.917	6981.52				13.917	6.51043				3354.82	0.47202	3353.02	0.77416
14.8066	9217.1				14.8066	4.8119				13.9184	6991.63				13.9184	6.37546				3354.08	0.60404	3361.41	0.54916
14.8077	9146.38				14.8077	5.29683				13.9196	6976.97				13.9196	6.61136				3338.95	1.01805	3361.13	0.54311
14.8089	9163.6				14.8089	5.14954				13.9209	6996.16				13.9209	6.38593				3341.02	1.03116	3369.82	0.32681
14.8103	9175.22				14.8103	5.06162				13.9222	6979.11				13.9222	6.54824				3359.51	0.49258	3361.81	0.62726
14.8117	9168.63				14.8117	5.22388				13.9234	6962.34				13.9234	6.72621				3355.04	0.6174	3371	0.29432
14.8131	9161.45				14.8131	5.27582				13.9246	6979.86				13.9246	6.58798				3341.85	1.061	3355.39	0.81712
14.8146	9145.86				14.8146	5.43835				13.9259	6983.25				13.9259	6.53404				3351.56	0.78064	3368.95	0.46206
14.8158	9116.47				14.8158	5.62976				13.9271	6957.51				13.9271	6.85059				3351.6	0.79979	3371.72	0.35954
14.817	9147.05				14.817	5.45833				13.9284	6977.84				13.9284	6.71713				3347.73	0.91897	3365.33	0.57989
14.8183	9178.14				14.8183	5.26024				13.9297	6973.45				13.9297	6.87473				3352.27	0.83745	3360.19	0.74531
14.8196	9197.2				14.8196	5.26475				13.9308	6985.67				13.9308	6.76564				3366.96	0.35493	3372.34	0.3911
14.8208	9158.06				14.8208	5.54443				13.9321	6991.03				13.9321	6.76639				3355.48	0.75869	3365.51	0.67043
14.8222	9189.11				14.8222	5.26863				13.9333	7010.25				13.9333	6.52269				3351.16	0.93509	3377.93	0.29298
14.8234	9159.81				14.8234	5.45875				13.9345	7011.62				13.9345	6.50888				3362.5	0.61871	3374.46	0.44266
14.825	9121.89				14.825	5.66717				13.9363	7004				13.9363	6.62077				3361.37	0.67577	3375.26	0.39772
14.8263	9161.32				14.8263	5.39706				13.9375	6973.47				13.9375	6.74486				3360.83	0.64204	3364.84	0.72722
14.8275	9192.47				14.8275	5.30759				13.9387	6977.65				13.9387	6.67634				3352.5	0.9232	3371.38	0.56354
14.8287	9162.77				14.8287	5.49889				13.94	6980.99				13.94	6.70756				3361.14	0.70848	3362.21	0.88259
14.83	9188.28				14.83	5.33354				13.9415	6979.37				13.9415	6.75919				3359.18	0.75141	3376.7	0.48643
14.8314	9159.82				14.8314	5.52417				13.9428	6986.65				13.9428	6.75811				3359.37	0.82237	3371.97	0.58333
14.8326	9160.29				14.8326	5.46757				13.9441	6986.53				13.9441	6.73399				3361.52	0.68748	3367.56	0.71986
14.834	9158.15				14.834	5.48868				13.9453	6985.22				13.9453	6.81239				3357.84	0.83276	3377.95	0.4307
14.8354	9135.57				14.8354	5.69388				13.9465	6989.9				13.9465	6.82535				3371.24	0.46573	3380.53	0.38601
14.8367	9170.17				14.8367	5.44124				13.9479	6989.66				13.9479	6.85294				3358.37	0.90805	3376.66	0.4929
14.838	9168.49				14.838	5.55277				13.949	6989.6				13.949	6.79573				3369.76	0.53048	3379.76	0.44306
14.8393	9194.69				14.8393	5.34597				13.9503	6992.19				13.9503	6.83784				3350.91	1.18712	3368.65	0.8028
14.8408	9230.71				14.8408	5.13574				13.9516	6998.97				13.9516	6.75508				3354.51	1.08652	3383.46	0.37104
14.8421	9213.5				14.8421	5.2551				13.9529	6959.78				13.9529	7.13482				3375.46	0.40847	3377.85	0.52265
14.8434	9112.96				14.8434	5.82142				13.9542	6962.84				13.9542	7.1163				3362.71	0.85677	3370.64	0.78335
14.8447	9152.8				14.8447	5.49839				13.9557	6979.02				13.9557	7.01856				3363.76	0.81109	3371.31	0.79861
14.8466	9168.2				14.8466	5.44981				13.9579	7004.46				13.9579	6.82854				3373.04	0.57178	3382.5	0.48432
14.8479	9185.94				14.8479	5.36155				13.9594	7007.55				13.9594	6.86401				3369.23	0.68688	3391.11	0.24591
14.8494	9151.08				14.8494	5.64087				13.9605	6963.91				13.9605	7.33281				3374.77	0.52961	3382.35	0.49639
14.8507	9156.74				14.8507	5.68268				13.9617	7018.3				13.9617	6.73193				3359.3	1.03069	3369.38	0.91372
14.8526	9135.37				14.8526	5.85238				13.963	6980.21				13.963	7.10043				3371.68	0.66444	3399.75	0.05185
14.8538	9153.97				14.8538	5.72023				13.9643	6990.25				13.9643	7.03753				3370.14	0.71159	3378.64	0.66332
14.855	9175.52				14.855	5.63976				13.9654	6989.73				13.9654	7.04164				3370.42	0.73501	3379.19	0.65761
14.8563	9190.92				14.8563	5.56536				13.9669	7024.95				13.9669	6.76524				3368.14	0.85509	3394.41	0.23065
14.8577	9226.71				14.8577	5.33027				13.9681	7012.85				13.9681	6.87875				3367.16	0.91034	3381.28	0.68972
14.8589	9201.04				14.8589	5.54469				13.9693	6952.68				13.9693	7.40009				3370.34	0.84345	3385.51	0.58769
14.8602	9168.81				14.8602	5.63528				13.9704	6987.25				13.9704	7.03672				3375.77	0.66019	3389.78	0.46516
14.8613	9176.95				14.8613	5.53633				13.9718	6976.24				13.9718	7.23644				3378.86	0.63323	3385.86	0.65729
14.8626	9192.48				14.8626	5.42488				13.973	7020.69				13.973	6.79249				3371.9	0.80979	3394.05	0.43235
14.8638	9188.09				14.8638	5.43618				13.9742	6967.67				13.9742	7.41016				3365.24	1.09653	3393.69	0.33472
14.865	9234.88				14.865	5.15708				13.9755	6998.11				13.9755	7.14237				3361.78	1.17539	3394.03	0.40679
14.8664	9175.96				14.8664	5.51768				13.9767	6995.39				13.9767	7.16742				3374.29	0.7866	3391.88	0.4909
14.8682	9147.07				14.8682	5.63747				13.978	7000.68				13.978	7.1335				3371.54	0.97335	3390.39	0.61052
14.8694	9156.21				14.8694	5.63015				13.9792	6974.15				13.9792	7.4229				3373.37	0.82701	3399.33	0.35845
14.8712	9155.3				14.8712	5.70554				13.9806	7002.51				13.9806	7.09044				3377.41	0.78456	3397.42	0.33679
14.8729	9177.28				14.8729	5.58772				13.9819	7019.14				13.9819	7.03321				3375	0.91194	3400.91	0.27911
14.8743	9192.08				14.8743	5.66383				13.9834	7005.64				13.9834	7.12729				3376.3	0.84364	3400.06	0.35776
14.8756	9173.85				14.8756	5.76949				13.9848	6996.6				13.9848	7.15683				3370.15	1.07579	3392.18	0.60526
14.877	9209.18				14.877	5.5774				13.9861	6993.98				13.9861	7.19408				3380.05	0.79787	3399	0.41737
14.8783	9211.34				14.8783	5.50034				13.9872	7004.75				13.9872	7.11906				3382.89	0.7608	3390.24	0.7461
14.8795	9220.47				14.8795	5.44347				13.9885	6974.84				13.9885	7.33374				3382.44	0.73772	3399.22	0.51385
14.8807	9180.44				14.8807	5.67432				13.9897	6985.11				13.9897	7.33561				3379.49	0.84392	3397.8	0.4848
14.8819	9214.44				14.8819	5.3354				13.991	6980.04				13.991	7.39676				3372.63	1.06747	3406.76	0.24522
14.8832	9226.29				14.8832	5.24817				13.9923	7019.17				13.9923	7.16458				3389.29	0.53689	3405.03	0.32516
14.8844	9194.06				14.8844	5.44932				13.9938	7002.65				13.9938	7.29803				3389.73	0.58962	3399.29	0.58286
14.8857	9221.47				14.8857	5.30367				13.995	7015.47				13.995	7.19864				3386.05	0.73495	3398.61	0.57724
14.887	9202.97				14.887	5.39907				13.9963	6985.53				13.9963	7.51698				3382.12	0.90237	3406.59	0.37886
14.8885	9149.13				14.8885	5.73939				13.9975	7004.21				13.9975	7.29636				3393.93	0.51804	3404.85	0.40312
14.8899	9174.03				14.8899	5.58145				13.9988	7011.12				13.9988	7.26562				3381.47	0.94	3407.79	0.37782
14.8915	9217.61				14.8915	5.32297				14	7000.48				14	7.32995				3377.95	1.02872	3394.95	0.78621
14.893	9224.04				14.893	5.40962				14.0013	6986.62				14.0013	7.50199				3381.6	0.95319	3400.07	0.57932
14.8943	9218.76				14.8943	5.45712				14.0026	7011.93				14.0026	7.26117				3393.39	0.67787	3404.23	0.51718
14.8956	9259.01				14.8956	5.13953				14.004	6999.21				14.004	7.40972				3395.74	0.55184	3405.7	0.49653
14.8969	9200.98				14.8969	5.56012				14.0052	6987.33				14.0052	7.53648				3383.39	0.96844	3412.74	0.31504
14.8986	9262.09				14.8986	5.0115				14.0065	6998.87				14.0065	7.53351				3393.52	0.70717	3411.61	0.28315
14.8999	9219.66				14.8999	5.26185				14.0078	6995.33				14.0078	7.54268				3388.7	0.87693	3407.18	0.47031
14.9011	9233.59				14.9011	5.21267				14.0091	6980.98				14.0091	7.69501				3393.4	0.76102	3401.34	0.68182
14.9023	9172				14.9023	5.529				14.0103	7009.4				14.0103	7.43998				3384.64	0.97018	3414.65	0.30159
14.9034	9145.83				14.9034	5.73308				14.0116	7016.14				14.0116	7.39611				3391.2	0.83024	3414.04	0.34559
14.9048	9143.95				14.9048	5.82927				14.0127	6984.75				14.0127	7.77466				3388.61	0.94598	3415.05	0.39263
14.9061	9207.65				14.9061	5.53924				14.0142	6989.28				14.0142	7.79409				3398.2	0.68664	3411.56	0.40495
14.9074	9210.15				14.9074	5.64994				14.0155	7019.92				14.0155	7.40523				3398.58	0.74363	3396.47	1.00869
14.9089	9226.53				14.9089	5.6506				14.0166	7006.92				14.0166	7.59331				3391.05	0.9345	3413.35	0.49308
14.9102	9207.44				14.9102	5.83164				14.0179	7019.88				14.0179	7.41114				3387.94	1.05787	3413.44	0.48081
14.9117	9209.85				14.9117	5.70241				14.0192	7010.13				14.0192	7.52891				3401.89	0.70222	3423.92	0.14583
14.9129	9207.16				14.9129	5.71414				14.0205	7009.51				14.0205	7.51162				3409.9	0.44434	3408.49	0.64094
14.9142	9217.24				14.9142	5.68042				14.0218	7021.03				14.0218	7.4487				3395.44	0.90905	3408	0.68017
14.9156	9235.68				14.9156	5.49458				14.023	6958				14.023	8.12985				3413.58	0.34251	3413.46	0.55277
14.9167	9183.92				14.9167	5.83721				14.0244	6995.05				14.0244	7.67043				3399.53	0.79445	3414.69	0.58147
14.9183	9216.71				14.9183	5.61835				14.0259	7007.83				14.0259	7.71609				3406.22	0.64979	3412.75	0.6031
14.9197	9227.86				14.9197	5.5068				14.0272	7007.79				14.0272	7.71722				3394.21	1.01313	3423.5	0.2937
14.9208	9200.33				14.9208	5.67285				14.0286	6998.7				14.0286	7.90958				3389.12	1.21649	3423.25	0.40391
14.922	9205.96				14.922	5.64792				14.0298	7017.79				14.0298	7.64845				3407.96	0.64681	3410	0.76224
14.9232	9207.57				14.9232	5.66714				14.0312	7021.47				14.0312	7.724				3399.16	0.8882	3415.26	0.59874
14.9245	9228.5				14.9245	5.52253				14.0324	6993.74				14.0324	7.97293				3401.82	0.82409	3416.62	0.57677
14.9259	9212.61				14.9259	5.65182				14.0336	6999.78				14.0336	7.78524				3390.92	1.16621	3421.61	0.45537
14.9273	9213.55				14.9273	5.6717				14.0355	6992.31				14.0355	7.92908				3397.48	0.97099	3421.64	0.48457
14.9286	9247.38				14.9286	5.41285				14.0368	7008.15				14.0368	7.82025				3411.05	0.60929	3415.45	0.68141
14.9298	9230.9				14.9298	5.55126				14.0379	7030.61				14.0379	7.52148				3400.18	0.93877	3407.98	0.90074
14.9312	9222.62				14.9312	5.61866				14.0392	7019.47				14.0392	7.65358				3400.07	0.94648	3417.3	0.67516
14.9326	9233.46				14.9326	5.46243				14.0406	7011.64				14.0406	7.87094				3395.69	1.12405	3417.56	0.62352
14.9338	9194.56				14.9338	5.73837				14.0418	6998.08				14.0418	7.88529				3401.9	0.90125	3424.98	0.48753
14.9351	9245.19				14.9351	5.32942				14.043	7005.73				14.043	7.85686				3412.04	0.67595	3437.28	0.11824
14.9364	9212.02				14.9364	5.56149				14.0445	7020.17				14.0445	7.71001				3410.83	0.73723	3426.69	0.45649
14.9375	9217.16				14.9375	5.61334				14.046	7030.18				14.046	7.56404				3407.7	0.8118	3418.88	0.73121
14.9392	9232.05				14.9392	5.53233				14.0471	7027.95				14.0471	7.65141				3413.47	0.65048	3421.26	0.64115
14.9406	9217.95				14.9406	5.61187				14.0485	7022.05				14.0485	7.79409				3404.76	0.96244	3426.55	0.49167
14.9418	9240.45				14.9418	5.51884				14.0496	7046.52				14.0496	7.3939				3399.45	1.14772	3422.88	0.64405
14.9431	9218				14.9431	5.68138				14.0509	7071.83				14.0509	7.17305				3391.49	1.38851	3416.79	0.84748
14.9444	9221.24				14.9444	5.66873				14.0521	7026.9				14.0521	7.59156				3402.21	1.14592	3423.33	0.7413
14.9459	9237.58				14.9459	5.57868				14.0535	7022.33				14.0535	7.5922				3400.12	1.14487	3421.8	0.78102
14.9472	9170.43				14.9472	6.05211				14.0553	7023.43				14.0553	7.53789				3401.84	1.19245	3422.7	0.73526
14.9485	9250.03				14.9485	5.47693				14.0566	7011.47				14.0566	7.69183				3394.75	1.43611	3429.39	0.51777
14.9501	9244.57				14.9501	5.56206				14.0579	6987.62				14.0579	7.9146				3419.96	0.66235	3430.11	0.58631
14.9514	9169				14.9514	6.14667				14.0592	7015.71				14.0592	7.72304				3401.17	1.2259	3419.27	0.91152
14.9528	9196.22				14.9528	5.90264				14.0612	7051.35				14.0612	7.46828				3414.73	0.80135	3434.95	0.43524
14.9542	9214.33				14.9542	5.95259				14.0626	7035.77				14.0626	7.65566				3414.47	0.8703	3432.39	0.54245
14.9561	9236.96				14.9561	5.76064				14.0638	7048.95				14.0638	7.53113				3428.45	0.40855	3437.15	0.39514
14.9572	9265.7				14.9572	5.59268				14.0653	7020.56				14.0653	7.84654				3406.36	1.13435	3439.26	0.34894
14.9584	9218.7				14.9584	5.97965				14.0666	7024.29				14.0666	7.74907				3415.61	0.90838	3434.58	0.51815
14.9596	9219.61				14.9596	5.85195				14.068	6988.68				14.068	8.14025				3404.9	1.23731	3437.7	0.46267
14.9609	9306.06				14.9609	5.24255				14.0693	7050.87				14.0693	7.56819				3419.88	0.75399	3425.29	0.85115
14.962	9265.56				14.962	5.53755				14.0706	7053.65				14.0706	7.46963				3422.59	0.71296	3434.55	0.59119
14.9632	9245.47				14.9632	5.71486				14.0718	7022.25				14.0718	7.95603				3419.05	0.80875	3428.68	0.82454
14.9645	9269.49				14.9645	5.34345				14.0731	7025.52				14.0731	7.96998				3418.91	0.87238	3437.64	0.57954
14.9657	9258.02				14.9657	5.38994				14.0744	6989.54				14.0744	8.32211				3422.33	0.81482	3425.52	0.93804
14.9669	9258.71				14.9669	5.36541				14.0763	7029.96				14.0763	7.90264				3423.42	0.79295	3435.68	0.6235
14.968	9263.73				14.968	5.27922				14.0775	7046.66				14.0775	7.82185				3428.94	0.62487	3445.56	0.3582
14.9692	9251.43				14.9692	5.39843				14.0787	7033.08				14.0787	8.02015				3416.77	1.00966	3443.2	0.43817
14.9705	9244.16				14.9705	5.46293				14.08	7035.9				14.08	7.93331				3418.42	0.96282	3442.65	0.48265
14.9718	9254.67				14.9718	5.38127				14.0814	7039.29				14.0814	7.93537				3424.93	0.78734	3436.62	0.69219
14.9729	9239.24				14.9729	5.50263				14.0826	7062.48				14.0826	7.66329				3424.26	0.89236	3424.27	1.01739
14.9741	9261.71				14.9741	5.4322				14.084	7027.07				14.084	8.06951				3426.56	0.80242	3442.04	0.60378
14.9753	9262.9				14.9753	5.41688				14.0853	7031.92				14.0853	7.9269				3431.49	0.6621	3446.43	0.40467
14.9766	9182.05				14.9766	6.02528				14.0866	7025.4				14.0866	7.97997				3412.46	1.28929	3441.51	0.56997
14.978	9258.3				14.978	5.50845				14.089	7044.95				14.089	7.84949				3427.77	0.82514	3444.99	0.54905
14.9793	9244.26				14.9793	5.70847				14.091	7016.3				14.091	8.18434				3418.86	1.11865	3442.66	0.59916
14.9805	9264.37				14.9805	5.50686				14.0928	7048.41				14.0928	7.83148				3430.1	0.80107	3443.31	0.62825
14.9817	9281.21				14.9817	5.51038				14.0942	7038.06				14.0942	8.02198				3427.78	0.9047	3441.98	0.59304
14.9831	9252.59				14.9831	5.70288				14.0957	7045.63				14.0957	7.9994				3433.56	0.74071	3447.54	0.49951
14.9844	9268.09				14.9844	5.48614				14.0969	7036.59				14.0969	8.07158				3428.58	0.93534	3445.15	0.64102
14.9856	9244.04				14.9856	5.63474				14.0981	7035.84				14.0981	8.08089				3420.78	1.13753	3432.45	1.02217
14.9868	9251.36				14.9868	5.5677				14.0994	7001.92				14.0994	8.53742				3425.45	1.05436	3456.47	0.3008
14.9881	9238.11				14.9881	5.6828				14.1005	7024.58				14.1005	8.26337				3425.61	1.08902	3444.5	0.66212
14.9894	9234.93				14.9894	5.72317				14.102	7007.72				14.102	8.49104				3428.39	1.00144	3445.62	0.64507
14.9906	9252.05				14.9906	5.64699				14.1032	6998.78				14.1032	8.76231				3427.35	1.08647	3458.03	0.31215
14.9919	9213.45				14.9919	5.99861				14.1044	7023.8				14.1044	8.45639				3427.53	1.09941	3443.72	0.78008
14.9933	9253.75				14.9933	5.72452				14.1056	7026.23				14.1056	8.57748				3442.43	0.6778	3453.88	0.49119
14.9945	9245.02				14.9945	5.83033				14.1068	7052.58				14.1068	8.35424				3428.98	1.04887	3434	1.11317
14.9958	9251.77				14.9958	5.84493				14.108	7024.05				14.108	8.71717				3433.18	1.0232	3447.53	0.6783
14.9972	9257.63				14.9972	5.7691				14.1093	7040.68				14.1093	8.60468				3445.31	0.56386	3452.8	0.54101
14.9984	9237.01				14.9984	5.97209				14.1106	7038.22				14.1106	8.48765				3444.48	0.67139	3455.28	0.48035
14.9996	9208.87				14.9996	6.15073				14.1119	7030.66				14.1119	8.59652				3431.78	1.07668	3450.89	0.65919
15.0008	9294.32				15.0008	5.50527				14.1135	7027.15				14.1135	8.65746				3438.43	0.88801	3451.53	0.68205
15.0023	9219.43				15.0023	6.13861				14.1149	7053.21				14.1149	8.33776				3436.63	0.96587	3461.93	0.34043
15.0035	9232.12				15.0035	6.07146				14.1162	7023.92				14.1162	8.76075				3442.51	0.71835	3446.11	0.84535
15.0046	9216.63				15.0046	6.11934				14.1175	7016.92				14.1175	8.85342				3441.22	0.83481	3459.77	0.4246
15.0058	9249.77				15.0058	5.91922				14.1189	7030.71				14.1189	8.73235				3433.92	1.11675	3451.95	0.63336
15.0071	9222.54				15.0071	6.19096				14.1202	7048.4				14.1202	8.48465				3427.43	1.35619	3451.68	0.80443
15.0084	9251.24				15.0084	5.99252				14.1215	7040.09				14.1215	8.63939				3432.25	1.18174	3453.68	0.64449
15.0095	9299.21				15.0095	5.66836				14.1227	7065.85				14.1227	8.29104				3438.55	0.99246	3452.76	0.75074
15.011	9288.66				15.011	5.7885				14.1244	7025.91				14.1244	8.82957				3448.08	0.7913	3457.22	0.69172
15.0124	9250.06				15.0124	5.9476				14.1256	7045.82				14.1256	8.58521				3449.32	0.76734	3463.17	0.48989
15.0137	9264.95				15.0137	5.85542				14.1271	7051.88				14.1271	8.45551				3445.57	0.84723	3447.57	0.99102
15.0152	9246.16				15.0152	5.82253				14.1284	7053.67				14.1284	8.446				3453.4	0.63241	3454.81	0.76105
15.0166	9230.49				15.0166	6.00075				14.1297	7044.98				14.1297	8.45873				3454.96	0.59797	3464.64	0.46917
15.018	9273.36				15.018	5.69195				14.1309	7060.66				14.1309	8.37233				3448.75	0.84858	3463.68	0.52548
15.0193	9276.93				15.0193	5.68589				14.1322	7058.12				14.1322	8.35401				3451.27	0.76064	3462.79	0.61753
15.0206	9300.18				15.0206	5.59595				14.1334	7081.5				14.1334	8.08338				3449.57	0.82188	3457.76	0.73943
15.0219	9289.2				15.0219	5.6203				14.1348	7051.97				14.1348	8.37097				3438.64	1.20121	3461.37	0.70579
15.0236	9222.84				15.0236	6.06937				14.1359	7062.35				14.1359	8.21261				3447.82	0.96727	3460.67	0.72844
15.0249	9217.86				15.0249	6.0875				14.1375	7050.76				14.1375	8.32166				3448.03	0.92832	3463.85	0.67011
15.0262	9215.77				15.0262	6.14102				14.1391	7054.76				14.1391	8.25296				3453.59	0.78163	3462.87	0.7182
15.0274	9237.02				15.0274	6.02307				14.1403	7050.02				14.1403	8.36733				3464.03	0.42541	3450.01	1.14645
15.0285	9213.98				15.0285	6.39792				14.1415	7063.53				14.1415	8.2002				3447.01	1.02003	3467.99	0.53814
15.0298	9276.34				15.0298	5.95474				14.1434	7059.31				14.1434	8.30418				3436.32	1.42951	3462.33	0.71026
15.031	9282.83				15.031	6.02747				14.1449	7077.93				14.1449	8.07191				3448.26	1.00683	3462.8	0.72386
15.0324	9252.61				15.0324	6.23103				14.1461	7070.03				14.1461	8.23922				3450.1	0.96594	3462.22	0.84218
15.0338	9252.31				15.0338	6.1582				14.1477	7066.5				14.1477	8.31462				3454.21	0.87276	3471.08	0.57636
15.0352	9260.68				15.0352	6.10464				14.149	7051.55				14.149	8.4257				3456.46	0.83497	3459.82	0.89717
15.0364	9268.15				15.0364	5.96222				14.1503	7070.66				14.1503	8.17167				3453.93	0.92501	3461	0.93599
15.0377	9294.66				15.0377	5.80398				14.1515	7075.15				14.1515	8.17877				3452.12	1.00078	3470.63	0.59511
15.0389	9316.49				15.0389	5.62845				14.1529	7061.11				14.1529	8.38917				3458.63	0.86281	3471.55	0.617
15.0402	9317.06				15.0402	5.58632				14.1541	7059.8				14.1541	8.32811				3448.25	1.20263	3458.57	1.06506
15.0414	9335.27				15.0414	5.42211				14.1555	7049.06				14.1555	8.41155				3453.21	1.08713	3466.1	0.82394
15.0427	9295.85				15.0427	5.63896				14.1568	7048.91				14.1568	8.54064				3453.3	1.09052	3464.4	0.93723
15.0442	9277.15				15.0442	5.6194				14.1582	7036.37				14.1582	8.75229				3463.15	0.78391	3475.93	0.59627
15.0457	9304.63				15.0457	5.4042				14.1594	7018.48				14.1594	9.03274				3462.26	0.84025	3478.03	0.53818
15.047	9286.68				15.047	5.60669				14.1607	7024.98				14.1607	8.98207				3459.15	0.94025	3475.17	0.63042
15.0484	9270.25				15.0484	5.68587				14.162	7021.16				14.162	9.41321				3456.98	1.05319	3475.03	0.64194
15.0496	9314.39				15.0496	5.41294				14.1644	7053.21				14.1644	8.89037				3462.02	0.9377	3472.3	0.79036
15.051	9310.36				15.051	5.44845				14.1657	7031.53				14.1657	9.49718				3453.98	1.15768	3477.33	0.58171
15.0524	9319.97				15.0524	5.36572				14.1669	7024.17				14.1669	9.61255				3460.77	0.9712	3467.24	0.95986
15.0535	9332.02				15.0535	5.34477				14.1681	7036.39				14.1681	9.46187				3467.33	0.8064	3481.04	0.57049
15.0551	9278.03				15.0551	5.66251				14.1694	7057.86				14.1694	9.24639				3456.93	1.1543	3470.17	0.93109
15.0564	9307.84				15.0564	5.4698				14.1707	7029.81				14.1707	9.76682				3463.01	0.99789	3484	0.46519
15.0577	9335.06				15.0577	5.27854				14.1719	7052.13				14.1719	9.50222				3461.31	1.03034	3478.58	0.68799
15.0591	9384.26				15.0591	5.0029				14.1731	7051.63				14.1731	9.49362				3456.66	1.20897	3470.15	0.9352
15.0603	9351.6				15.0603	5.15842				14.1745	7063.35				14.1745	9.38835				3469.05	0.77985	3485.95	0.50962
15.0616	9353.79				15.0616	5.13261				14.1757	7064.81				14.1757	9.40302				3458.06	1.22192	3479.91	0.70403
15.0628	9324.49				15.0628	5.17594				14.177	7044.01				14.177	9.65308				3460.11	1.18124	3477.25	0.76623
15.0641	9340.56				15.0641	5.08472				14.1782	7037.94				14.1782	9.65477				3471.71	0.87673	3480.85	0.68542
15.0654	9297.99				15.0654	5.31952				14.1794	7048.74				14.1794	9.51086				3467.35	0.97405	3486.89	0.52141
15.0667	9294.22				15.0667	5.31284				14.1805	7047.26				14.1805	9.5419				3468.86	0.99439	3474.33	0.95404
15.0678	9325.08				15.0678	5.23879				14.1817	7072.36				14.1817	9.29746				3457.36	1.36405	3476.66	0.85267
15.0691	9341.36				15.0691	5.12059				14.183	7061.99				14.183	9.45298				3464.94	1.13857	3500.56	0.20314
15.0704	9361.15				15.0704	5.09204				14.1842	7055.6				14.1842	9.55017				3465.99	1.14063	3481.62	0.86485
15.0717	9350.35				15.0717	5.18675				14.1854	7048.88				14.1854	9.63041				3475.9	0.88063	3484.54	0.69204
15.073	9276.09				15.073	5.6369				14.1866	7060.17				14.1866	9.41788				3461.92	1.31899	3485.97	0.69814
15.0743	9273.09				15.0743	5.65705				14.1879	7078.76				14.1879	9.16491				3472.89	1.01342	3477.82	0.96471
15.0756	9284.06				15.0756	5.65801				14.1891	7081.47				14.1891	9.11165				3469	1.09765	3483.42	0.82384
15.077	9311.83				15.077	5.44815				14.1905	7050.08				14.1905	9.56099				3468.06	1.16786	3488.35	0.67282
15.0784	9362.85				15.0784	5.26663				14.1918	7060.97				14.1918	9.43532				3470.7	1.11598	3490.05	0.59042
15.0798	9298.83				15.0798	5.73759				14.1929	7055.04				14.1929	9.42855				3477.09	0.9003	3489.86	0.62929
15.081	9392.58				15.081	5.0867				14.1944	7043.53				14.1944	9.55815				3475.48	0.96413	3496.87	0.46077
15.0822	9340.48				15.0822	5.39853				14.1959	7054.93				14.1959	9.56998				3477.19	0.98451	3494.13	0.61303
15.0837	9320.86				15.0837	5.41073				14.1973	7048.48				14.1973	9.60122				3467.89	1.31531	3488.51	0.71717
15.0854	9317.54				15.0854	5.40662				14.1985	7043.38				14.1985	9.81674				3478.38	0.9197	3497.95	0.52841
15.0865	9366.02				15.0865	5.08051				14.2005	7062.08				14.2005	9.55097				3481.84	0.92718	3497.05	0.58524
15.0878	9410.81				15.0878	4.85026				14.2016	7054.02				14.2016	9.82823				3475.89	1.08221	3510.5	0.17003
15.089	9496.32				15.089	4.30268				14.203	7059.02				14.203	9.67929				3481.13	0.9268	3498.46	0.54239
15.0903	9555.37				15.0903	3.99605				14.2045	7059.65				14.2045	9.73027				3481.1	0.9643	3496.55	0.63623
15.0922	9635.32				15.0922	3.41893				14.2058	7053.48				14.2058	9.79737				3473.63	1.21646	3490.33	0.82959
15.0935	9538.44				15.0935	3.84823				14.2071	7042.64				14.2071	10.0625				3484.66	0.87581	3488.87	0.95991
15.0951	9537.35				15.0951	3.85571				14.2085	7051.05				14.2085	9.92433				3481.21	1.04827	3481.45	1.11056
15.0964	9642.29				15.0964	3.38917				14.2098	7050.63				14.2098	10.0224				3468.24	1.41603	3495.58	0.8012
15.0978	9686.42				15.0978	3.22874				14.2475	7059.04				14.2475	10.0031				3490.01	0.81473	3505.63	0.4597
15.0991	9707.58				15.0991	3.15935				14.25	7070.33				14.25	9.92817				3480.92	1.01502	3506.51	0.46396
15.1004	9642.99				15.1004	3.3976				14.2516	7069				14.2516	10.0643				3486.58	0.91347	3491.35	0.91193
15.1016	9696.56				15.1016	3.17526				14.253	7034.53				14.253	10.7261				3489.56	0.84443	3501.2	0.69664
15.1029	9617.91				15.1029	3.51235				14.2542	7076.49				14.2542	10.0851				3471.88	1.42939	3501.6	0.71615
15.1042	9574.27				15.1042	3.7169				14.2556	7056.26				14.2556	10.5192				3474.86	1.3534	3492.71	0.92799
15.1056	9676.08				15.1056	3.27688				14.2569	7036.69				14.2569	10.9611				3474.25	1.37933	3514.7	0.35408
15.1071	9625.01				15.1071	3.4872				14.2582	7075.82				14.2582	10.4179				3484.49	1.11068	3506.21	0.57861
15.1083	9658.3				15.1083	3.37223				14.2594	7080.83				14.2594	10.2843				3488.58	0.93581	3508.62	0.53941
15.1095	9691.77				15.1095	3.22731				14.2607	7068.39				14.2607	10.7252				3480.34	1.24957	3514.41	0.37358
15.111	9710.04				15.111	3.14279				14.262	7073.05				14.262	10.6712				3475.6	1.45162	3513.3	0.4457
15.1128	9644.41				15.1128	3.43838				14.2635	7059.76				14.2635	10.9213				3475.23	1.45787	3499.01	0.94958
15.1141	9678.69				15.1141	3.29131				14.2647	7046.15				14.2647	11.1533				3491.58	0.95705	3508.21	0.68904
15.1158	9685.81				15.1158	3.25379				14.266	7046.18				14.266	11.1809				3485.66	1.16412	3502.45	0.82205
15.1174	9661.61				15.1174	3.36107				14.2675	7048.86				14.2675	11.1579				3493.14	0.9895	3504.43	0.80171
15.1188	9643.64				15.1188	3.45249				14.2687	7066.71				14.2687	11.2219				3488.41	1.10383	3508.96	0.66561
15.1201	9672.57				15.1201	3.3173				14.2702	7083.8				14.2702	10.7858				3494.54	0.96766	3505.98	0.80091
15.1214	9744.05				15.1214	3.05393				14.2715	7052.52				14.2715	11.4883				3497.49	0.88746	3499.79	0.97784
15.1226	9615.3				15.1226	3.55261				14.2728	7069.32				14.2728	11.3112				3507.83	0.56237	3529.09	0.15498
15.1239	9597.99				15.1239	3.63968				14.2741	7046.53				14.2741	11.6031				3481.65	1.41966	3508.51	0.7778
15.1253	9610.4				15.1253	3.59302				14.2755	7057.21				14.2755	11.5299				3493.89	1.10827	3516.27	0.54602
15.1266	9623.48				15.1266	3.54519				14.2768	7088.71				14.2768	11.1133				3481.94	1.4561	3517.37	0.52743
15.1278	9599.42				15.1278	3.65028				14.2782	7066.64				14.2782	11.4989				3485.62	1.38553	3521.56	0.42855
15.129	9634.82				15.129	3.53113				14.2795	7078.95				14.2795	11.2424				3496.85	0.97693	3514.7	0.71881
15.1302	9623.36				15.1302	3.57113				14.2807	7083.68				14.2807	11.1847				3498.33	1.07048	3517.42	0.62046
15.1318	9592.6				15.1318	3.72324				14.2819	7059.54				14.2819	11.6075				3492.31	1.20357	3519.55	0.50694
15.1332	9608.77				15.1332	3.61393				14.2833	7060.25				14.2833	11.5554				3498.88	1.04832	3523.1	0.44222
15.1344	9614.74				15.1344	3.62191				14.2845	7059.26				14.2845	11.6015				3498.84	1.01009	3519.11	0.59175
15.1357	9645.12				15.1357	3.47859				14.2859	7059				14.2859	11.6562				3508.71	0.82051	3515.98	0.72519
15.137	9663.09				15.137	3.4075				14.2875	7052.55				14.2875	11.8639				3505.12	0.88849	3517.9	0.6846
15.1387	9684.41				15.1387	3.32182				14.2887	7066.72				14.2887	11.6324				3499.67	1.11204	3516.46	0.7346
15.1401	9587.28				15.1401	3.74803				14.2899	7051.21				14.2899	11.9808				3498.32	1.15387	3508.11	0.99179
15.1414	9737.91				15.1414	3.13398				14.2913	7031.13				14.2913	12.4869				3504.38	0.99034	3522.49	0.54459
15.1426	9729.37				15.1426	3.1687				14.2925	7046.9				14.2925	12.2549				3487.94	1.51155	3503.55	1.19212
15.1441	9755.41				15.1441	3.08372				14.2945	7059.98				14.2945	12.0775				3491.94	1.40588	3517.87	0.76847
15.1454	9824.58				15.1454	2.8141				14.2958	7061.15				14.2958	12.327				3510.94	0.79229	3522.97	0.59237
15.1472	9722.22				15.1472	3.21125				14.2969	7054.6				14.2969	12.4506				3503.09	1.10211	3520.84	0.73968
15.1483	9681.56				15.1483	3.35891				14.2984	7074.79				14.2984	12.1797				3501.59	1.18877	3525.36	0.53742
15.1495	9676.6				15.1495	3.40648				14.2996	7080.27				14.2996	12.0643				3497.22	1.34087	3511.66	0.98063
15.1507	9686.25				15.1507	3.35947				14.3009	7063.01				14.3009	12.4089				3499.66	1.26968	3522.91	0.68895
15.152	9686.16				15.152	3.35341				14.3022	7052.71				14.3022	12.6014				3517.06	0.7538	3513.21	0.9947
15.1533	9727.43				15.1533	3.20439				14.3035	7062.36				14.3035	12.3124				3510.99	0.94262	3530.35	0.53136
15.1545	9705.54				15.1545	3.28775				14.3049	7082.15				14.3049	12.0163				3510.39	0.97321	3536.49	0.36204
15.1561	9700.25				15.1561	3.30954				14.3066	7074.5				14.3066	12.174				3507.22	1.10031	3523.64	0.73813
15.1573	9735.97				15.1573	3.1909				14.3079	7066.99				14.3079	12.4303				3512.33	1.02907	3516.29	0.98248
15.1585	9698.04				15.1585	3.3332				14.309	7064.44				14.309	12.4595				3520.84	0.75075	3526.78	0.70183
15.1602	9764.72				15.1602	3.06055				14.3103	7064.34				14.3103	12.4635				3508.11	1.19273	3529.63	0.60431
15.1616	9753.63				15.1616	3.11001				14.3115	7062.06				14.3115	12.5067				3506.94	1.2335	3528.67	0.6593
15.1629	9702.59				15.1629	3.32512				14.3126	7039.92				14.3126	12.9395				3503.61	1.31586	3525.55	0.77142
15.164	9673.71				15.164	3.44392				14.3138	7076.72				14.3138	12.3855				3501.85	1.36837	3518.83	0.96063
15.1652	9729.12				15.1652	3.21951				14.3153	7081.49				14.3153	12.2713				3515.18	0.98067	3528.9	0.71733
15.1665	9745.29				15.1665	3.15114				14.3168	7082.74				14.3168	12.3429				3497.86	1.53634	3526.65	0.74172
15.1676	9741.34				15.1676	3.16666				14.318	7066.18				14.318	12.6723				3505.77	1.38263	3530.74	0.68268
15.1689	9791.92				15.1689	2.97966				14.3192	7073.29				14.3192	12.462				3512.58	1.18073	3545.3	0.27268
15.1703	9668.62				15.1703	3.47909				14.3205	7073.42				14.3205	12.6165				3502.11	1.49126	3525.43	0.92831
15.1717	9659.85				15.1717	3.51889				14.3217	7061.1				14.3217	12.7228				3515.57	1.0792	3530.08	0.80134
15.173	9745.84				15.173	3.15297				14.3229	7076.15				14.3229	12.5058				3520.62	0.9541	3522.3	1.03913
15.1743	9699.61				15.1743	3.36799				14.3242	7057.3				14.3242	12.9015				3518.69	1.04959	3529.39	0.86623
15.1755	9668.63				15.1755	3.49776				14.3256	7073.71				14.3256	12.6558				3518.98	1.07757	3539.42	0.53912
15.1768	9750.95				15.1768	3.1477				14.3268	7055.37				14.3268	13.0972				3514.13	1.21123	3538.78	0.61176
15.1781	9767.1				15.1781	3.09422				14.3281	7070.38				14.3281	12.8715				3515.26	1.203	3525.19	1.07672
15.1792	9766.39				15.1792	3.12652				14.3293	7061.94				14.3293	13.1521				3513.87	1.3152	3538.42	0.66849
15.1805	9701.26				15.1805	3.36299				14.3305	7073.23				14.3305	12.9461				3520.01	1.11104	3544.06	0.47202
15.1819	9713.06				15.1819	3.31739				14.3317	7081.66				14.3317	12.8726				3505.18	1.60496	3533.16	0.82797
15.183	9633.89				15.183	3.66866				14.3331	7054.13				14.3331	13.4268				3518.91	1.20623	3533.71	0.80388
15.1843	9693.68				15.1843	3.41287				14.3343	7069.49				14.3343	13.0591				3535.85	0.70093	3532.28	0.89686
15.1855	9765.02				15.1855	3.14894				14.3357	7057.87				14.3357	13.2969				3518.13	1.32936	3536.06	0.78143
15.1869	9708.17				15.1869	3.34731				14.3369	7086.17				14.3369	12.922				3517.59	1.32929	3541.06	0.64093
15.1882	9713.87				15.1882	3.3409				14.3382	7078.77				14.3382	13.036				3517.78	1.35353	3545.11	0.57858
15.1896	9790.78				15.1896	3.03519				14.3393	7074.9				14.3393	13.1649				3524.14	1.17731	3528.68	1.12805
15.1908	9768.57				15.1908	3.11847				14.3405	7059.79				14.3405	13.4529				3529.59	0.9677	3540.19	0.78441
15.1923	9703.62				15.1923	3.40787				14.3417	7067.46				14.3417	13.3166				3526.29	1.12295	3547	0.55522
15.1934	9723.32				15.1934	3.32596				14.3431	7071.6				14.3431	13.23				3515.73	1.45088	3541.6	0.76224
15.1948	9727.94				15.1948	3.29165				14.3443	7057.49				14.3443	13.5237				3516.73	1.48338	3543.44	0.72021
15.1961	9652.54				15.1961	3.61574				14.3454	7056.25				14.3454	13.7597				3518.58	1.37673	3551.07	0.5473
15.1973	9679.67				15.1973	3.52992				14.347	7073.4				14.347	13.4027				3531.63	1.07639	3546.26	0.79479
15.1985	9760.09				15.1985	3.17995				14.3482	7049.29				14.3482	13.8872				3531.17	1.0287	3553.38	0.46784
15.1998	9720.04				15.1998	3.35022				14.3495	7073.67				14.3495	13.5768				3527.81	1.21012	3546.62	0.6565
15.2011	9776.65				15.2011	3.11615				14.3508	7055.49				14.3508	13.98				3516.22	1.56039	3542.89	0.87198
15.2023	9655.54				15.2023	3.59569				14.3521	7077.06				14.3521	13.5697				3527.34	1.2054	3559.23	0.30644
15.2035	9717.62				15.2035	3.36942				14.3533	7053.39				14.3533	14.0539				3526.88	1.201	3549.91	0.68896
15.2046	9747.35				15.2046	3.24045				14.3545	7069.77				14.3545	13.7725				3520.78	1.49954	3552	0.59597
15.2058	9673.87				15.2058	3.5383				14.3557	7065.79				14.3557	13.9416				3533.36	1.10626	3543.43	0.90519
15.2074	9809.32				15.2074	2.9962				14.357	7069.18				14.357	13.9591				3521.95	1.46803	3551.87	0.63806
15.2086	9736.98				15.2086	3.2818				14.3583	7055.49				14.3583	14.3279				3527.97	1.26185	3551.5	0.72026
15.2099	9689.68				15.2099	3.47957				14.3594	7042.24				14.3594	14.5872				3525.45	1.41025	3542.95	0.9883
15.2115	9716.92				15.2115	3.38325				14.3606	7060.28				14.3606	14.2668				3537.31	1.08361	3558.2	0.5618
15.2129	9677.86				15.2129	3.54659				14.3618	7067.97				14.3618	14.2927				3541.79	0.94544	3552.31	0.72802
15.2142	9697.84				15.2142	3.46056				14.3631	7072.31				14.3631	14.2888				3539.27	1.05198	3556.62	0.58076
15.2157	9646.17				15.2157	3.70522				14.3643	7056.53				14.3643	14.7359				3531.17	1.26849	3549.71	0.87217
15.2171	9606.21				15.2171	3.88809				14.3655	7065.98				14.3655	14.4828				3528.6	1.42928	3551.69	0.78898
15.2183	9752.55				15.2183	3.24282				14.3668	7060.41				14.3668	14.6194				3535.9	1.22388	3550.17	0.91448
15.2195	9713.56				15.2195	3.4215				14.3681	7071.15				14.3681	14.51				3538.41	1.13762	3556.36	0.68692
15.2209	9696.28				15.2209	3.52742				14.3694	7069.52				14.3694	14.5961				3538.52	1.16256	3555.61	0.75158
15.2222	9714.8				15.2222	3.39997				14.371	7068.74				14.371	14.5948				3547.36	0.93319	3570.27	0.2996
15.2234	9718.79				15.2234	3.40117				14.3727	7066.86				14.3727	14.5901				3543.3	1.06239	3546.66	1.03998
15.2247	9738.84				15.2247	3.3487				14.3738	7052.02				14.3738	14.9289				3534.7	1.36331	3545.92	1.06139
15.2259	9743.62				15.2259	3.32706				14.3751	7080.05				14.3751	14.5295				3529.69	1.51265	3560.79	0.66072
15.2276	9703.66				15.2276	3.47298				14.3763	7067.67				14.3763	14.6842				3543.05	1.15567	3552.54	0.96001
15.229	9645.98				15.229	3.74125				14.3774	7063.4				14.3774	14.7477				3550.56	0.95766	3560.97	0.68293
15.2302	9693.26				15.2302	3.55035				14.3788	7062.6				14.3788	15.0208				3536.38	1.40689	3564.48	0.62262
15.2314	9633.01				15.2314	3.81459				14.3802	7081.34				14.3802	14.5713				3527.94	1.67607	3562.98	0.68571
15.2327	9716.38				15.2327	3.45476				14.3814	7055.87				14.3814	15.0199				3537.14	1.43114	3563.12	0.74226
15.234	9748.56				15.234	3.32616				14.3826	7072.73				14.3826	14.9226				3541.88	1.22162	3557.29	0.86604
15.2353	9723.3				15.2353	3.42548				14.3838	7065.18				14.3838	15.0256				3543.35	1.26307	3570.91	0.51982
15.2367	9724.18				15.2367	3.43071				14.385	7075.24				14.385	15.0218				3548.57	1.10763	3568.66	0.60342
15.2382	9771.79				15.2382	3.22525				14.3863	7073.19				14.3863	15.0011				3543.3	1.21684	3562.27	0.85077
15.2399	9699.59				15.2399	3.51506				14.3875	7064.13				14.3875	15.1921				3530.65	1.73176	3557.5	1.01587
15.2411	9756.14				15.2411	3.29967				14.3887	7069.51				14.3887	15.1534				3532.74	1.6722	3559.83	0.93875
15.2424	9678.92				15.2424	3.63134				14.3899	7055.03				14.3899	15.5521				3550.65	1.1156	3565.4	0.76386
15.2437	9755.79				15.2437	3.3179				14.3914	7056.37				14.3914	15.5477				3546.21	1.26176	3572.2	0.61122
15.2451	9674.53				15.2451	3.65156				14.3928	7064.48				14.3928	15.3946				3548.73	1.21449	3565.03	0.80586
15.2463	9717.37				15.2463	3.49546				14.3941	7070.29				14.3941	15.3763				3546.17	1.32531	3566.52	0.81501
15.2478	9736.95				15.2478	3.40692				14.3952	7067.7				14.3952	15.5328				3551.25	1.19719	3560.6	1.01107
15.2493	9678.17				15.2493	3.6474				14.3965	7071.23				14.3965	15.5052				3548.58	1.25469	3569.43	0.75706
15.2506	9773.9				15.2506	3.27048				14.3976	7069.32				14.3976	15.4897				3544.76	1.4266	3569.89	0.7566
15.2517	9796.68				15.2517	3.16715				14.399	7067.78				14.399	15.8028				3544.44	1.43474	3576.89	0.56722
15.2528	9768.95				15.2528	3.31415				14.4001	7081.03				14.4001	15.4738				3551.48	1.26233	3572.21	0.73409
15.2542	9687.92				15.2542	3.61303				14.4014	7076.95				14.4014	15.5764				3545.88	1.47088	3565.89	0.9553
15.2554	9729.2				15.2554	3.41823				14.4027	7077.82				14.4027	15.4746				3556.43	1.16782	3566.49	0.99561
15.2566	9664.36				15.2566	3.74765				14.4039	7062.86				14.4039	15.7408				3555.8	1.18549	3567.35	0.93709
15.2579	9641.86				15.2579	3.86187				14.4052	7071.05				14.4052	15.846				3548.34	1.41367	3576.82	0.63917
15.2592	9749.93				15.2592	3.38438				14.4064	7066.68				14.4064	15.7334				3560.48	1.0233	3575.62	0.70545
15.2603	9732.05				15.2603	3.46796				14.4077	7057.87				14.4077	16.1298				3557.46	1.16613	3577.51	0.62675
15.2616	9719.97				15.2616	3.52694				14.4089	7066.74				14.4089	15.9838				3558.18	1.13512	3568.46	0.97455
15.2628	9739.51				15.2628	3.41613				14.4103	7062.3				14.4103	16.2949				3544.26	1.6293	3568.28	0.98568
15.2642	9753.79				15.2642	3.35619				14.4116	7061.28				14.4116	16.3978				3565.64	1.00445	3581.04	0.64039
15.2654	9755.51				15.2654	3.39843				14.4128	7057.83				14.4128	16.3282				3554.62	1.37293	3581.28	0.58771
15.2666	9688.76				15.2666	3.68586				14.4141	7066.15				14.4141	16.4022				3555.4	1.37861	3569.58	1.02025
15.2679	9769.44				15.2679	3.32169				14.4156	7074.83				14.4156	16.2792				3543.01	1.77604	3575.27	0.93588
15.2694	9705.22				15.2694	3.59274				14.4168	7066.49				14.4168	16.397				3546.99	1.63478	3586.88	0.53858
15.2705	9723.89				15.2705	3.50799				14.4182	7091.01				14.4182	16.0538				3561.57	1.22719	3591.97	0.41029
15.2718	9696.99				15.2718	3.62899				14.4201	7075.77				14.4201	16.4965				3553.39	1.45425	3572.66	0.99593
15.2731	9715.98				15.2731	3.56268				14.4215	7063.46				14.4215	16.6205				3547.43	1.76692	3577.46	0.92351
15.2745	9700.26				15.2745	3.64752				14.4226	7067.77				14.4226	16.5361				3551.37	1.61414	3577.2	0.92179
15.2759	9758.92				15.2759	3.38424				14.424	7069.12				14.424	16.7002				3565.7	1.18744	3579.4	0.86549
15.2771	9753.35				15.2771	3.42326				14.4251	7075.78				14.4251	16.5348				3563.01	1.29821	3580.54	0.93585
15.2788	9774.89				15.2788	3.3306				14.4264	7071.34				14.4264	16.8955				3560.39	1.33218	3588.46	0.65265
15.2801	9795.8				15.2801	3.25164				14.4275	7062.14				14.4275	16.9463				3560.23	1.36312	3584.69	0.75939
15.2813	9757.94				15.2813	3.41874				14.4289	7076.07				14.4289	16.7362				3557.55	1.53111	3581.9	0.91738
15.2828	9715.38				15.2828	3.61878				14.4302	7075.3				14.4302	16.7648				3562.43	1.39245	3581.09	0.95592
15.284	9830.7				15.284	3.14239				14.4316	7072.63				14.4316	16.8501				3555.12	1.64762	3577.35	1.08785
15.2854	9763.83				15.2854	3.39351				14.433	7079.92				14.433	16.8364				3556.73	1.64864	3591.38	0.69024
15.2866	9785.1				15.2866	3.33049				14.4342	7067.29				14.4342	17.0865				3558.33	1.53629	3588.52	0.83989
15.288	9740.98				15.288	3.47509				14.4355	7077.85				14.4355	16.8318				3569.13	1.30526	3575.79	1.2112
15.2898	9759.25				15.2898	3.41738				14.4367	7056.81				14.4367	17.4152				3574.63	1.09443	3579.92	1.04529
15.2911	9768.44				15.2911	3.37463				14.4379	7067.26				14.4379	17.2113				3556.76	1.68787	3589.74	0.84498
15.2923	9856.59				15.2923	3.07389				14.4392	7088.15				14.4392	16.7604				3558.51	1.65391	3590.54	0.82567
15.2935	9735.69				15.2935	3.53408				14.4408	7068.85				14.4408	17.135				3568.69	1.39448	3595.55	0.65377
15.2948	9795.35				15.2948	3.28746				14.4422	7063.25				14.4422	17.5236				3560.16	1.60615	3584.69	1.00859
15.296	9846.94				15.296	3.08621				14.4434	7076.43				14.4434	17.2213				3570.6	1.36131	3591.89	0.86541
15.2972	9819.1				15.2972	3.21749				14.4446	7055.62				14.4446	17.6309				3553.29	1.87846	3582.15	1.17249
15.2984	9735.2				15.2984	3.54675				14.4459	7091.59				14.4459	17.1453				3569.94	1.37132	3590.45	0.89396
15.2998	9804.66				15.2998	3.2711				14.4471	7087.54				14.4471	17.108				3562.79	1.62762	3590.7	0.96971
15.301	9684.16				15.301	3.78938				14.4483	7075.15				14.4483	17.4321				3560.33	1.61808	3596.2	0.73584
15.3024	9740.6				15.3024	3.53808				14.4496	7058.31				14.4496	17.9413				3566.94	1.57669	3586.71	1.0752
15.3036	9794.85				15.3036	3.29227				14.4515	7053.92				14.4515	18.0694				3568.36	1.48337	3601.55	0.60344
15.3048	9714.29				15.3048	3.63897				14.4531	7054.15				14.4531	18.2933				3571.62	1.4922	3594.12	0.87143
15.3061	9715.44				15.3061	3.65094				14.4544	7054.38				14.4544	18.1961				3570.21	1.52552	3591.95	1.00423
15.3077	9748.9				15.3077	3.51745				14.4557	7053.51				14.4557	18.331				3575.6	1.38106	3583.06	1.33197
15.3089	9716.27				15.3089	3.66766				14.4568	7063.5				14.4568	18.0499				3562.44	1.79892	3598.49	0.86291
15.3102	9799.21				15.3102	3.31718				14.4581	7083.06				14.4581	17.9086				3564.8	1.74274	3603.58	0.60629
15.3113	9775.84				15.3113	3.4066				14.4595	7067.32				14.4595	18.3222				3564.85	1.82581	3600.16	0.8713
15.3127	9784.58				15.3127	3.36899				14.4612	7075.46				14.4612	18.316				3570.43	1.64449	3600.34	0.83319
15.3138	9830.09				15.3138	3.21177				14.4625	7080.61				14.4625	18.1661				3573.52	1.53413	3603.39	0.73886
15.3151	9777.48				15.3151	3.41747				14.4638	7088.55				14.4638	18.0023				3573.1	1.56316	3600.48	0.90017
15.3163	9779.25				15.3163	3.41195				14.465	7079.39				14.465	18.3344				3571.03	1.69212	3604.08	0.78235
15.3176	9815.82				15.3176	3.25612				14.4663	7075.87				14.4663	18.2814				3573.24	1.59585	3596.44	0.99823
15.3187	9828.44				15.3187	3.21137				14.4676	7081.16				14.4676	18.2474				3580.14	1.41026	3602.42	0.86649
15.32	9783.95				15.32	3.41266				14.4689	7062.3				14.4689	18.697				3587.55	1.23911	3612.37	0.57369
15.3211	9828.76				15.3211	3.22873				14.4701	7066.76				14.4701	18.5485				3574.6	1.63007	3596.77	1.09735
15.3224	9701.21				15.3224	3.74778				14.4716	7079.29				14.4716	18.36				3570.62	1.81705	3605.88	0.81234
15.3236	9838.78				15.3236	3.19008				14.4729	7072.57				14.4729	18.6174				3566.58	1.94737	3602.64	0.9706
15.3247	9758.82				15.3247	3.529				14.4741	7062.08				14.4741	19.0491				3580.78	1.52319	3605.24	0.90507
15.3259	9740.8				15.3259	3.62612				14.4754	7075.2				14.4754	18.7052				3586.82	1.33498	3608.93	0.80863
15.3272	9725.55				15.3272	3.68187				14.4766	7069.04				14.4766	19.1169				3580.53	1.64649	3607.55	0.89176
15.3284	9744.24				15.3284	3.58311				14.4779	7070.3				14.4779	19.0138				3579.45	1.63569	3604.92	0.92358
15.3296	9764.22				15.3296	3.53804				14.4792	7088.33				14.4792	18.7545				3579.11	1.64477	3607.81	0.92103
15.3308	9828.23				15.3308	3.25631				14.4805	7070.95				14.4805	19.2034				3575.92	1.71869	3614.51	0.6624
15.3321	9742.13				15.3321	3.60629				14.4822	7063.33				14.4822	19.4669				3581.25	1.58568	3597.94	1.23527
15.3333	9851.56				15.3333	3.17614				14.4836	7084.07				14.4836	18.9003				3591.51	1.30429	3603.41	1.08752
15.3344	9815.56				15.3344	3.3144				14.4847	7084.87				14.4847	18.8969				3584.17	1.56905	3601.97	1.12411
15.3356	9749.33				15.3356	3.6068				14.4859	7072.9				14.4859	19.363				3578.4	1.74821	3618.52	0.67007
15.3368	9788.55				15.3368	3.43386				14.4872	7066.35				14.4872	19.4803				3586.42	1.50607	3614.98	0.81192
15.338	9824.78				15.338	3.28356				14.4885	7076.51				14.4885	19.1966				3584.82	1.56633	3610.48	0.9331
15.3393	9786.74				15.3393	3.44567				14.4899	7065.5				14.4899	19.6109				3581.75	1.69626	3603.65	1.16653
15.3407	9765.83				15.3407	3.53221				14.4918	7070.56				14.4918	19.4616				3581.36	1.73437	3602.23	1.22511
15.3422	9811.41				15.3422	3.34861				14.493	7086.81				14.493	19.1896				3585.73	1.62788	3612.5	0.93097
15.3434	9742.43				15.3434	3.64611				14.4942	7082.79				14.4942	19.2657				3595.85	1.30086	3610.08	1.03183
15.3447	9708.16				15.3447	3.81179				14.4955	7076.73				14.4955	19.4584				3589.96	1.5158	3631.04	0.46699
15.3458	9789.01				15.3458	3.46227				14.4967	7081.07				14.4967	19.4655				3590.96	1.54873	3625.88	0.59634
15.3472	9725.34				15.3472	3.74255				14.498	7078.42				14.498	19.6537				3594.5	1.45574	3615.85	0.86452
15.3485	9798.14				15.3485	3.43712				14.4991	7071.47				14.4991	19.741				3587.27	1.66354	3610.17	1.10245
15.35	9733.71				15.35	3.70479				14.5005	7090.75				14.5005	19.378				3582.34	1.80098	3610.2	1.1355
15.3512	9707.53				15.3512	3.82345				14.5021	7078.49				14.5021	19.7702				3583.09	1.77843	3614.92	0.94917
15.3524	9810.12				15.3524	3.38739				14.5033	7086.93				14.5033	19.4479				3585.76	1.75498	3621.44	0.84037
15.3536	9790.79				15.3536	3.46147				14.5045	7087.37				14.5045	19.5046				3597.02	1.44141	3612.55	1.10396
15.3549	9752.55				15.3549	3.62241				14.5059	7098.26				14.5059	19.3516				3596.43	1.50158	3629.74	0.5379
15.356	9748.57				15.356	3.64962				14.5071	7073.04				14.5071	20.1969				3596.43	1.41498	3620.62	0.92208
15.3572	9761.88				15.3572	3.61955				14.5084	7082.69				14.5084	19.7949				3598.47	1.44796	3625.56	0.75374
15.3584	9746.69				15.3584	3.66864				14.5098	7082.92				14.5098	19.8844				3599.14	1.4721	3622.43	0.90029
15.3596	9746.13				15.3596	3.64729				14.511	7082.72				14.511	19.8642				3588.63	1.78718	3629.14	0.64085
15.3609	9788.09				15.3609	3.51918				14.5124	7092.38				14.5124	19.7027				3590.84	1.81963	3623.95	0.87812
15.3621	9777.44				15.3621	3.56297				14.5138	7082.73				14.5138	20.1838				3598.36	1.57536	3630.45	0.70638
15.3637	9785.04				15.3637	3.51384				14.5151	7087.68				14.5151	19.9349				3597.08	1.5922	3625.31	0.92684
15.3654	9745.23				15.3654	3.70766				14.5166	7082.44				14.5166	20.1992				3592.6	1.77816	3629.64	0.7842
15.3666	9800.13				15.3666	3.47929				14.5182	7088.69				14.5182	19.9256				3603.48	1.46114	3622.02	1.09187
15.3678	9777.39				15.3678	3.58893				14.5194	7080.14				14.5194	20.4027				3600.67	1.58317	3620.37	1.10904
15.369	9781.91				15.369	3.53302				14.5208	7084.19				14.5208	20.1857				3598.96	1.64172	3629.67	0.80526
15.3702	9726.92				15.3702	3.80005				14.522	7083.89				14.522	20.3446				3596.55	1.75089	3634.18	0.7629
15.3716	9770.29				15.3716	3.58766				14.5233	7075.01				14.5233	20.5461				3603.67	1.51749	3626.6	1.01925
15.3728	9763.31				15.3728	3.67859				14.5245	7074.23				14.5245	20.8052				3595.87	1.75492	3628.79	0.91845
15.374	9815.1				15.374	3.42991				14.5257	7078.54				14.5257	20.6321				3596.33	1.795	3637.61	0.69226
15.3752	9849.12				15.3752	3.32173				14.5269	7071.49				14.5269	21.1258				3597.66	1.77914	3623.88	1.13286
15.3764	9809.69				15.3764	3.45551				14.5282	7077.7				14.5282	20.9395				3600.83	1.68455	3640.8	0.67595
15.3776	9725.97				15.3776	3.83705				14.5293	7079.63				14.5293	21.1602				3604.81	1.62705	3623.39	1.19952
15.3789	9758.92				15.3789	3.66746				14.5305	7078.92				14.5305	20.9607				3604.24	1.59746	3630.54	1.03131
15.3801	9827.38				15.3801	3.39771				14.532	7077.56				14.532	21.2962				3610.13	1.47432	3639.56	0.77112
15.3813	9761.96				15.3813	3.67413				14.5339	7082.46				14.5339	21.0565				3599.01	1.81614	3628.23	1.06583
15.3825	9767.14				15.3825	3.65492				14.5353	7081.2				14.5353	21.2972				3628.08	0.91552	3637.04	0.83313
15.3838	9775.28				15.3838	3.62814				14.5366	7079.8				14.5366	21.4643				3607.8	1.61202	3634.26	1.00162
15.3849	9793.99				15.3849	3.56183				14.5377	7080.02				14.5377	21.466				3604.29	1.78447	3638.55	0.84323
15.3861	9760.84				15.3861	3.70843				14.5392	7088.47				14.5392	21.0921				3604.66	1.73493	3633.65	0.92368
15.3873	9893.05				15.3873	3.15596				14.5403	7088.09				14.5403	21.2898				3606.62	1.69459	3636.48	0.95012
15.3886	9791.84				15.3886	3.57071				14.5417	7071.21				14.5417	22.004				3611.84	1.57585	3639.14	0.94239
15.3899	9760.78				15.3899	3.68941				14.5431	7081.17				14.5431	21.6826				3608.15	1.72555	3634.86	0.99224
15.3912	9754.39				15.3912	3.74504				14.5445	7081.96				14.5445	21.6588				3600.32	1.95532	3624.07	1.3731
15.3923	9781.59				15.3923	3.61872				14.5456	7083.85				14.5456	21.7584				3606.1	1.79636	3647.08	0.64998
15.3935	9734.22				15.3935	3.80667				14.5469	7095.6				14.5469	21.496				3610.47	1.71202	3631.7	1.22887
15.3948	9822.83				15.3948	3.44355				14.5485	7077.32				14.5485	22.1555				3614.22	1.61486	3645.41	0.79651
15.3959	9855.95				15.3959	3.31168				14.5499	7076.35				14.5499	22.0938				3611.05	1.73212	3642.31	0.93937
15.3972	9787.27				15.3972	3.58404				14.5512	7087.33				14.5512	21.9781				3608.67	1.7723	3632.26	1.24731
15.3983	9769.74				15.3983	3.67809				14.5527	7081.53				14.5527	22.1819				3614.52	1.60897	3627.16	1.48266
15.3996	9798.57				15.3996	3.56393				14.554	7076.74				14.554	22.2352				3612.95	1.67375	3632.21	1.23437
15.4009	9799.04				15.4009	3.58091				14.5556	7098.66				14.5556	21.5755				3615.51	1.56193	3648.59	0.79707
15.4021	9820.59				15.4021	3.46607				14.5569	7083.24				14.5569	22.3339				3617.05	1.61601	3638.23	1.11875
15.4034	9766.62				15.4034	3.71758				14.5582	7087.7				14.5582	22.3486				3616.75	1.69662	3652.42	0.71589
15.4046	9850.55				15.4046	3.35828				14.5594	7093.9				14.5594	21.9164				3606.96	1.97141	3633.76	1.33699
15.4059	9802.61				15.4059	3.55915				14.5606	7079.69				14.5606	22.4526				3622.18	1.57821	3643.93	1.05725
15.4072	9748.69				15.4072	3.81723				14.5619	7093.54				14.5619	22.1924				3622	1.6307	3644.06	1.02387
15.4084	9838.61				15.4084	3.41595				14.5633	7091.1				14.5633	22.272				3617.55	1.70221	3641.16	1.1131
15.4098	9802.12				15.4098	3.56985				14.5645	7086.98				14.5645	22.4816				3609.51	2.01424	3636.37	1.33268
15.4113	9758.71				15.4113	3.76217				14.5657	7084.38				14.5657	22.5188				3610.75	2.008	3652.03	0.8639
15.4126	9756.72				15.4126	3.78841				14.5669	7082.93				14.5669	22.8094				3611.11	1.91886	3658.52	0.67034
15.4138	9766.48				15.4138	3.74202				14.5682	7095.28				14.5682	22.3193				3620.7	1.67793	3643.77	1.12693
15.4151	9755.82				15.4151	3.80618				14.5694	7085.73				14.5694	22.7071				3621.1	1.7239	3646.44	1.03811
15.4164	9786.04				15.4164	3.68091				14.5709	7092.84				14.5709	22.5458				3610.86	2.02636	3655.58	0.74977
15.4176	9761.48				15.4176	3.7679				14.5726	7087.76				14.5726	22.757				3608.77	2.15631	3640.68	1.3299
15.4189	9799.73				15.4189	3.61006				14.5746	7082.09				14.5746	22.9943				3614.02	1.98171	3644.44	1.1267
15.4202	9787.33				15.4202	3.67164				14.5758	7088.55				14.5758	22.8618				3618.87	1.84989	3661.1	0.65851
15.4214	9770.84				15.4214	3.72576				14.577	7088.76				14.577	22.8015				3617	1.89983	3643.97	1.2236
15.4228	9749.04				15.4228	3.83606				14.5783	7096.48				14.5783	22.6473				3623.1	1.71175	3649.45	1.05107
15.4241	9762.46				15.4241	3.79493				14.5795	7091.07				14.5795	22.9811				3612.93	2.05602	3646.14	1.2213
15.4256	9797.59				15.4256	3.64159				14.5807	7097.37				14.5807	22.7566				3629.99	1.50806	3656.01	0.97354
15.4268	9827.32				15.4268	3.5233				14.5819	7091.09				14.5819	23.009				3614.54	1.97425	3650.33	1.15352
15.428	9800.45				15.428	3.62454				14.5832	7089.15				14.5832	23.0707				3623.27	1.7343	3653.62	1.01551
15.4293	9834.6				15.4293	3.50475				14.5844	7092.44				14.5844	23.1491				3633.15	1.43656	3654.1	1.01761
15.4305	9739.04				15.4305	3.91704				14.5856	7093.76				14.5856	23.1617				3619.12	1.90845	3661.76	0.79903
15.4318	9834.72				15.4318	3.47743				14.5868	7086.09				14.5868	23.3111				3616.73	1.9632	3656.38	0.98211
15.4333	9805.46				15.4333	3.6281				14.588	7095.29				14.588	23.25				3630.32	1.56663	3663.86	0.78035
15.4346	9814.83				15.4346	3.58108				14.5893	7087.31				14.5893	23.6172				3616.58	1.98305	3650.38	1.19332
15.4358	9820.97				15.4358	3.57846				14.5904	7072.6				14.5904	24.0955				3618.61	2.00131	3659.61	0.94314
15.4369	9762.49				15.4369	3.83558				14.5917	7085.69				14.5917	23.6786				3614.33	2.09403	3655.98	1.10022
15.4381	9844.43				15.4381	3.45999				14.593	7100.38				14.593	23.5931				3628.23	1.70899	3643.31	1.53543
15.4394	9844.8				15.4394	3.4461				14.5942	7097.66				14.5942	23.6594				3618.51	1.96445	3657.43	1.11184
15.4405	9824.02				15.4405	3.55203				14.5955	7104.91				14.5955	23.3972				3622.95	1.87659	3672	0.61411
15.4418	9770.48				15.4418	3.80996				14.5967	7091.94				14.5967	23.8624				3628.2	1.68749	3680.1	0.42617
15.4432	9851.45				15.4432	3.45726				14.598	7082.57				14.598	24.1655				3625.59	1.78595	3664.86	0.92934
15.4445	9834.28				15.4445	3.52226				14.5992	7096.28				14.5992	23.9547				3620.98	1.8537	3661.26	1.05079
15.446	9813.97				15.446	3.6121				14.6004	7092.48				14.6004	24.1372				3620.44	1.96376	3665.73	0.94662
15.4476	9773.15				15.4476	3.81745				14.6017	7085.28				14.6017	24.1777				3621.39	1.94743	3664.1	0.95536
15.4489	9805.23				15.4489	3.67174				14.6029	7102.34				14.6029	24.0867				3616.84	2.14181	3661.75	1.04179
15.4502	9722.28				15.4502	4.06859				14.6041	7096.99				14.6041	24.0309				3622.4	1.93885	3667.77	0.91578
15.4516	9793.42				15.4516	3.71205				14.6053	7094.48				14.6053	24.3499				3624.92	1.91947	3669.5	0.87375
15.4527	9756.7				15.4527	3.89939				14.6066	7094.97				14.6066	24.1226				3621.43	1.92758	3667.08	0.98008
15.4539	9837.38				15.4539	3.53732				14.6077	7095.05				14.6077	24.3909				3636.19	1.48207	3660.5	1.19904
15.4551	9753.45				15.4551	3.90036				14.6089	7101.08				14.6089	24.2467				3626.24	1.79048	3663.24	1.16251
15.4564	9800.15				15.4564	3.71189				14.6101	7095.48				14.6101	24.4821				3618.29	2.13034	3666.33	1.12323
15.4577	9846.37				15.4577	3.48667				14.6114	7096.82				14.6114	24.4039				3623.64	1.92858	3658.28	1.3241
15.4589	9816.7				15.4589	3.65819				14.6126	7075.55				14.6126	24.975				3638.76	1.48922	3676.6	0.81003
15.4602	9848.36				15.4602	3.50485				14.6138	7098.48				14.6138	24.5678				3621.91	2.0466	3679.66	0.70418
15.4615	9787.83				15.4615	3.77559				14.6151	7104.71				14.6151	24.3889				3631.91	1.72199	3671.34	1.01302
15.4627	9774.71				15.4627	3.89526				14.6163	7094.58				14.6163	24.8743				3622.51	2.00776	3670.05	1.08558
15.4641	9841.52				15.4641	3.54988				14.6176	7091.62				14.6176	25.0273				3623.94	1.92075	3673.7	1.00107
15.4654	9833.29				15.4654	3.60979				14.6187	7088.99				14.6187	24.9785				3631.12	1.73205	3689.36	0.53976
15.4669	9793.72				15.4669	3.75478				14.62	7090.6				14.62	25.0988				3632.74	1.6493	3675.94	0.96452
15.4682	9801.84				15.4682	3.73601				14.6211	7098.17				14.6211	24.9274				3634.92	1.60976	3678.84	0.84206
15.4695	9757.72				15.4695	3.93527				14.6223	7088.37				14.6223	25.2003				3624.79	1.9499	3670.14	1.18532
15.471	9798.42				15.471	3.75542				14.6235	7101.82				14.6235	24.9894				3621.77	2.09006	3667.06	1.22549
15.4726	9806.86				15.4726	3.71632				14.6248	7108.69				14.6248	24.8233				3618.37	2.16741	3667.93	1.27438
15.4743	9807.25				15.4743	3.72747				14.6261	7115.46				14.6261	24.6397				3634.49	1.68937	3682.31	0.8331
15.4758	9863.55				15.4758	3.48127				14.6273	7104.17				14.6273	25.0524				3635.27	1.68223	3675.55	1.09393
15.477	9851.58				15.477	3.53675				14.6285	7106.37				14.6285	24.9332				3640.37	1.4416	3675.81	1.14027
15.4783	9796.96				15.4783	3.78196				14.6298	7103.22				14.6298	25.1614				3630.94	1.82414	3673.22	1.15999
15.4796	9830.95				15.4796	3.64577				14.631	7096.98				14.631	25.3557				3633.13	1.75292	3677.16	1.10574
15.4808	9775.3				15.4808	3.90204				14.6324	7100.22				14.6324	25.2456				3632.74	1.75608	3681.68	0.97312
15.482	9775.14				15.482	3.89213				14.6338	7107.67				14.6338	25.0443				3633.25	1.82897	3676.89	1.16036
15.4832	9794				15.4832	3.8044				14.6355	7102.04				14.6355	25.341				3619.11	2.20284	3683.46	0.97514
15.4844	9750.56				15.4844	4.02884				14.6368	7099.72				14.6368	25.1957				3634.42	1.73993	3681.61	1.06242
15.4858	9762.07				15.4858	3.96267				14.6383	7094.1				14.6383	25.6333				3634.83	1.77825	3679.41	1.12511
15.4871	9770.24				15.4871	3.93755				14.6397	7104.51				14.6397	25.4661				3640.29	1.57538	3692.97	0.76621
15.4884	9819.87				15.4884	3.69212				14.641	7096.28				14.641	25.872				3634.79	1.78203	3688.64	0.88931
15.4895	9756.57				15.4895	3.99904				14.6423	7098.1				14.6423	25.6918				3636.59	1.73184	3685.57	1.04796
15.4908	9713.08				15.4908	4.23336				14.6435	7099.35				14.6435	25.9263				3635.75	1.76719	3678.31	1.2867
15.4921	9743.88				15.4921	4.07595				14.6448	7113.92				14.6448	25.4515				3639.35	1.62654	3683.15	1.13299
15.4933	9794.83				15.4933	3.84613				14.646	7110.68				14.646	25.5914				3635.08	1.83449	3680.49	1.26923
15.4946	9825.63				15.4946	3.71252				14.6473	7114.84				14.6473	25.4484				3629.99	1.93671	3689.85	0.98492
15.4959	9750.32				15.4959	4.06932				14.6485	7101.16				14.6485	26.0543				3629.72	1.98295	3688.07	1.05638
15.4971	9878.41				15.4971	3.49907				14.6498	7119.12				14.6498	25.4694				3639.84	1.67694	3682.83	1.2484
15.4984	9788.29				15.4984	3.89658				14.6512	7115.21				14.6512	25.6235				3637.37	1.78707	3691.73	0.93907
15.4996	9862.09				15.4996	3.5457				14.6525	7115.22				14.6525	25.7335				3637.18	1.75008	3690.65	1.01918
15.5008	9833.03				15.5008	3.71468				14.6541	7104.6				14.6541	25.82				3627.12	2.07457	3698.05	0.84106
15.502	9820.24				15.502	3.73099				14.6556	7101.9				14.6556	26.1813				3635.98	1.88629	3687.2	1.16913
15.5032	9841.78				15.5032	3.66105				14.6569	7110.06				14.6569	25.9452				3636.23	1.7885	3683	1.33257
15.5044	9766.25				15.5044	4.02108				14.6582	7104.07				14.6582	26.0799				3629.06	2.03192	3689.35	1.14927
15.5057	9850.3				15.5057	3.61749				14.6594	7117.32				14.6594	25.7866				3632.26	1.99949	3683.8	1.35044
15.507	9831.8				15.507	3.72854				14.6607	7115.98				14.6607	26.1386				3628.08	2.08543	3698.2	0.89117
15.5081	9778.66				15.5081	3.95217				14.6619	7110.13				14.6619	26.2126				3636.95	1.82231	3696.79	1.01356
15.5094	9782.99				15.5094	3.9743				14.6631	7105.84				14.6631	26.4124				3639.33	1.74146	3691.8	1.18897
15.5105	9801.7				15.5105	3.85284				14.6642	7109.46				14.6642	26.3466				3625.46	2.1475	3698.4	0.95546
15.5118	9833.45				15.5118	3.72277				14.6655	7105.85				14.6655	26.5595				3628.4	2.1182	3696.62	1.06211
15.513	9834.35				15.513	3.72196				14.6667	7110.78				14.6667	26.4337				3634.32	1.93203	3688.09	1.30631
15.5142	9809.13				15.5142	3.87371				14.6679	7107.25				14.6679	26.4597				3622.71	2.27079	3703.83	0.89124
15.5155	9787.1				15.5155	3.9759				14.6692	7112.34				14.6692	26.8195				3630.87	2.0599	3688.34	1.38634
15.5168	9793.15				15.5168	3.95446				14.6705	7106.88				14.6705	26.6582				3632.96	2.00022	3701.91	0.99174
15.518	9750.87				15.518	4.11126				14.6717	7126.46				14.6717	26.3748				3639.45	1.83274	3705.33	0.88379
15.5191	9744.79				15.5191	4.15439				14.673	7126.14				14.673	26.2669				3640.14	1.79448	3698.13	1.11335
15.5204	9832.39				15.5204	3.71675				14.6745	7124.4				14.6745	26.4103				3643.17	1.68431	3696.8	1.19091
15.5217	9850.3				15.5217	3.68664				14.6762	7120.96				14.6762	26.5104				3639.35	1.82815	3695.88	1.25667
15.523	9761.18				15.523	4.08899				14.6775	7127.67				14.6775	26.2003				3643.78	1.69621	3696.99	1.20487
15.5242	9773.23				15.5242	4.0449				14.6788	7127.75				14.6788	26.1882				3625.5	2.29219	3700.38	1.13517
15.5255	9811.23				15.5255	3.8917				14.68	7122.19				14.68	26.3868				3632.25	2.06888	3704.76	1.01469
15.5268	9905.02				15.5268	3.45083				14.6814	7124.92				14.6814	26.701				3636.72	1.91796	3691.87	1.4286
15.5281	9848.52				15.5281	3.69655				14.6829	7122.8				14.6829	26.5725				3636.16	1.96053	3690.35	1.49525
15.5293	9928.04				15.5293	3.35582				14.6844	7119.33				14.6844	26.5923				3637.8	1.95422	3692.15	1.45396
15.5305	9878.02				15.5305	3.57272				14.6856	7120.77				14.6856	26.7673				3632.62	2.08868	3703.84	1.04167
15.5319	9880.6				15.5319	3.57621				14.6871	7107.56				14.6871	27.0451				3642.54	1.80152	3702.77	1.14029
15.533	9848.85				15.533	3.72568				14.6883	7113.24				14.6883	27.0117				3633.4	2.11168	3692.2	1.50222
15.5342	9842.48				15.5342	3.74314				14.6896	7124.58				14.6896	26.6748				3639.12	1.92302	3708.55	1.05532
15.5354	9887.1				15.5354	3.56304				14.6909	7109.17				14.6909	27.4826				3634.28	2.0779	3708.34	1.10186
15.5367	9887.56				15.5367	3.57827				14.6922	7107.33				14.6922	27.5462				3637.44	2.02957	3707.92	1.09486
15.5381	9867.66				15.5381	3.63168				14.6935	7129.47				14.6935	26.8419				3640.81	1.87718	3718	0.87464
15.5394	9836.03				15.5394	3.76659				14.6952	7120.07				14.6952	27.1441				3640.19	1.92175	3705.53	1.27013
15.5406	9849.51				15.5406	3.7343				14.6966	7127.63				14.6966	27.077				3636.01	2.03527	3719.22	0.7797
15.5418	9858.13				15.5418	3.68344				14.6978	7127.41				14.6978	27.031				3631.86	2.15203	3701.11	1.3987
15.5429	9828.91				15.5429	3.8347				14.6992	7113.87				14.6992	27.7575				3643.83	1.86008	3712.7	0.97547
15.5441	9832.38				15.5441	3.8063				14.7006	7115.54				14.7006	27.7963				3652.11	1.59311	3706.25	1.27915
15.5453	9820.33				15.5453	3.88242				14.7018	7129.82				14.7018	27.2492				3636.94	2.10833	3717.24	1.04369
15.5467	9877.17				15.5467	3.62271				14.7031	7115.23				14.7031	27.8906				3640.11	1.98904	3710.86	1.1932
15.5479	9865.81				15.5479	3.6677				14.7043	7109.96				14.7043	27.899				3626.85	2.38471	3710.67	1.18695
15.5492	9864.16				15.5492	3.68005				14.7056	7112.67				14.7056	27.8727				3637.55	2.06731	3717.3	1.06024
15.5505	9846.09				15.5505	3.77629				14.7069	7128.2				14.7069	27.5958				3638.87	1.99788	3715.15	1.09111
15.5517	9816.12				15.5517	3.90664				14.7083	7127.41				14.7083	27.803				3639.69	1.99495	3713.37	1.26297
15.553	9856.33				15.553	3.7487				14.7096	7140.08				14.7096	27.5742				3634.53	2.21175	3699.94	1.65827
15.5541	9854.54				15.5541	3.76159				14.7456	7120.39				14.7456	28.1212				3646.88	1.82669	3713.18	1.18787
15.5553	9800.41				15.5553	3.96523				14.748	7128.64				14.748	28.2778				3640.66	2.02061	3723.12	0.88027
15.5565	9849.54				15.5565	3.7668				14.7504	7144.16				14.7504	28.1039				3638.81	2.03607	3722.16	1.01259
15.5577	9879.88				15.5577	3.65353				14.7516	7140.22				14.7516	28.3888				3639.78	2.0023	3731.57	0.70182
15.5588	9797.03				15.5588	4.02413				14.7529	7135.85				14.7529	28.6057				3637.25	2.12613	3713.9	1.29023
15.5601	9856.02				15.5601	3.77585				14.7541	7134.54				14.7541	28.7853				3648.58	1.80637	3724.73	0.97856
15.5612	9792.41				15.5612	4.05226				14.7555	7143.68				14.7555	28.4905				3629.51	2.36295	3713.96	1.32068
15.5625	9855.49				15.5625	3.76488				14.7568	7132.01				14.7568	29.1064				3642.36	1.99353	3717.19	1.24997
15.5639	9898.11				15.5639	3.61287				14.7581	7129.91				14.7581	29.2857				3645.15	1.94374	3719.52	1.17985
15.5652	9872.13				15.5652	3.71725				14.7599	7141.28				14.7599	29.1935				3642.07	2.07838	3724.08	1.04758
15.5664	9919.53				15.5664	3.49187				14.7613	7138.98				14.7613	29.1759				3641.31	2.13913	3721.35	1.16465
15.5687	9868.04				15.5687	3.71684				14.7625	7136.61				14.7625	29.4699				3650.47	1.7993	3714.73	1.40186
15.5706	9904.07				15.5706	3.55385				14.7642	7150.65				14.7642	28.9843				3642.53	2.0591	3722.02	1.21207
15.5719	9923.88				15.5719	3.49				14.7655	7135.48				14.7655	29.5982				3653.99	1.6925	3718.65	1.37573
15.5731	9850.29				15.5731	3.80257				14.7672	7151.35				14.7672	29.1989				3648.7	1.8304	3721.2	1.31273
15.5744	9865.96				15.5744	3.74399				14.7685	7142.44				14.7685	29.4368				3649.52	1.83412	3727.33	1.12232
15.5756	9797.01				15.5756	4.0738				14.7699	7150.19				14.7699	29.3663				3642.24	2.09717	3725.85	1.14376
15.5768	9825.57				15.5768	3.95897				14.7713	7138.62				14.7713	29.7154				3637.82	2.24964	3730.04	1.08381
15.578	9858.17				15.578	3.78022				14.7728	7133.24				14.7728	30.1216				3645.89	2.11481	3717.09	1.48729
15.5794	9884.34				15.5794	3.6996				14.7741	7128.03				14.7741	30.5114				3634.9	2.35141	3712.03	1.65928
15.5806	9843.73				15.5806	3.87126				14.7756	7142.12				14.7756	29.805				3644.4	2.06902	3726.69	1.22615
15.5817	9928.77				15.5817	3.49144				14.7768	7158.01				14.7768	29.3584				3652.93	1.82252	3729.54	1.14917
15.5829	9863.09				15.5829	3.75992				14.7786	7166.38				14.7786	29.091				3644.43	2.10982	3738.18	0.88188
15.5842	9868.4				15.5842	3.75045				14.7808	7393.42				14.7808	19.7513				3642.06	2.20431	3733.83	1.0596
15.5857	9814.56				15.5857	4.01156				14.7821	7646.6				14.7821	11.3975				3649.47	1.95202	3718.1	1.61658
15.587	9859.82				15.587	3.83186				14.7832	7692.27				14.7832	10.0992				3644.41	2.15556	3730.69	1.2576
15.5884	9893.47				15.5884	3.67834				14.7844	7699.11				14.7844	9.94895				3644.61	2.10672	3731.79	1.1643
15.5896	9872.4				15.5896	3.7617				14.7857	7697.06				14.7857	9.10321				3646.13	2.03772	3737.12	1.00357
15.5908	9893.6				15.5908	3.65525				14.7869	7716.68				14.7869	8.48564				3635.2	2.40775	3743.64	0.81767
15.5921	9840.78				15.5921	3.92308				14.7882	7722.61				14.7882	7.36211				3644.54	2.0496	3737.4	1.11091
15.5933	9829.01				15.5933	3.95188				14.7895	7723.99				14.7895	7.29861				3650.73	1.88077	3728.73	1.31916
15.5945	9835.69				15.5945	3.92055				14.7908	7719				14.7908	6.23141				3652.54	1.87741	3748.87	0.72779
15.5958	9846.84				15.5958	3.90795				14.7924	7721.87				14.7924	6.09094				3656.72	1.76076	3737.02	1.09883
15.597	9865.5				15.597	3.80758				14.7935	7707.58				14.7935	5.18754				3654.03	1.84757	3742.86	0.98261
15.5982	9846.65				15.5982	3.91544				14.7948	7690.7				14.7948	5.2377				3652.92	1.93771	3746.42	0.9038
15.5999	9883.75				15.5999	3.72476				14.7962	7733.72				14.7962	4.18327				3653.44	1.93706	3725.41	1.60212
15.6016	9891.48				15.6016	3.7191				14.7974	7694.47				14.7974	4.34359				3658.85	1.7215	3733.2	1.40445
15.6035	9917.77				15.6035	3.59746				14.7986	7695.75				14.7986	4.14814				3654.83	1.87226	3737.86	1.25372
15.6049	9887.84				15.6049	3.74637				14.7999	7693.31				14.7999	4.20256				3646.55	2.12233	3738.14	1.22735
15.6061	9907.07				15.6061	3.64328				14.8014	7700.18				14.8014	4.13286				3644.37	2.25328	3727.31	1.60236
15.6073	9964.13				15.6073	3.44037				14.8025	7727.3				14.8025	4.02247				3654.96	1.89262	3740.65	1.19265
15.6086	9964.64				15.6086	3.42633				14.8037	7688.24				14.8037	4.20169				3660.19	1.71987	3743.51	1.12727
15.6101	9916.2				15.6101	3.63926				14.8049	7712.72				14.8049	4.0916				3651.05	2.05762	3746.33	1.14287
15.6112	9931.19				15.6112	3.60249				14.8062	7662.04				14.8062	4.36776				3656.56	1.88101	3744.66	1.13884
15.6124	9904.24				15.6124	3.68924				14.8074	7654.9				14.8074	4.41869				3659.25	1.76464	3750.7	0.90822
15.6138	9958.83				15.6138	3.47579				14.8085	7720.3				14.8085	4.07194				3660.53	1.75208	3743.34	1.25979
15.6151	9951.32				15.6151	3.47467				14.8098	7703.45				14.8098	4.14923				3671.22	1.40898	3746.36	1.13723
15.6163	9946.92				15.6163	3.52441				14.811	7688.26				14.811	4.27102				3653.81	2.01708	3749.31	1.11107
15.6175	9981.3				15.6175	3.33665				14.8122	7670.51				14.8122	4.35829				3653.16	2.01435	3752.82	0.99754
15.6188	9958.24				15.6188	3.45968				14.8135	7720.9				14.8135	4.082				3658.41	1.85432	3742.65	1.25825
15.6201	9910.81				15.6201	3.70409				14.8147	7764.71				14.8147	3.84716				3655.55	1.93609	3745.31	1.28248
15.6214	9958.16				15.6214	3.45844				14.8159	7643.74				14.8159	4.52009				3655.09	2.04291	3734.6	1.59176
15.6226	9900.89				15.6226	3.72192				14.8172	7709.38				14.8172	4.1682				3642.12	2.37738	3736.65	1.54775
15.6239	9928.83				15.6239	3.62291				14.8184	7716.19				14.8184	4.10487				3654.47	2.00001	3746.56	1.26693
[truncated: 5,676 more rows]
