# Supplementary material for: Etoposide promotes DNA loop trapping and barrier formation by topoisomerase II
Source: Nat Chem Biol. 2023 Jan 30;19(5):641–50. doi: 10.1038/s41589-022-01235-9 (PMC10154222; doi:10.1038/s41589-022-01235-9)
Supplement: Source Data Extended Data Fig. 3 — Statistical source data [file 41589_2022_1235_MOESM10_ESM.xlsx]

## Sheet: ED Fig 3
b1																																							b2			b3			b4			c
																																																No intrinsic bends
End-to-end distance r (nm)	Counts	End-to-end distance r (nm)	Counts	End-to-end distance r (nm)	Counts	End-to-end distance r (nm)	Counts	End-to-end distance r (nm)	Counts	End-to-end distance r (nm)	Counts	End-to-end distance r (nm)	Counts	End-to-end distance r (nm)	Counts	End-to-end distance r (nm)	Counts	End-to-end distance r (nm)	Counts	End-to-end distance r (nm)	Counts	End-to-end distance r (nm)	Counts	End-to-end distance r (nm)	Counts	End-to-end distance r (nm)	Counts	End-to-end distance r (nm)	Counts	End-to-end distance r (nm)	Counts	End-to-end distance r (nm)	Counts	End-to-end distance r (nm)	Counts	End-to-end distance r (nm)	Counts		Iteration #	Residue		End-to-end distance r (nm)	pdf		End-to-end distance r (nm)	J-factor (nM)		DNA contour length (bp)	J-factor at r = 2 nm (nM)
0	0	0	0	0	0	0	0	0	16	0	1	0	0	0	0	0	0	0	0	0	0	0	0	0	0	0	0	0	0	0	0	0	0	0	0	0	0		1	0.03924		0	1.35351e-08		0	65535		21.1919	1.24715e-14
0.0845	0	0.0845	0	0.0845	0	0.0845	0	0.0845	513	0.0845	7	0.0845	0	0.0845	0	0.0845	0	0.0845	0	0.0845	0	0.0845	0	0.0845	0	0.0845	0	0.0845	0	0.0845	0	0.0845	0	0.0845	0	0.0845	0		2	0.03587		0.0845	4.1614e-07		0.0845	22467.8		41.3838	2.07425e-07
0.169	0	0.169	0	0.169	0	0.169	0	0.169	1925	0.169	45	0.169	0	0.169	0	0.169	0	0.169	0	0.169	0	0.169	0	0.169	0	0.169	0	0.169	0	0.169	0	0.169	0	0.169	0	0.169	0		3	0.03554		0.169	1.60553e-06		0.169	21671.1		61.5758	0.000581753
0.2535	0	0.2535	0	0.2535	0	0.2535	0	0.2535	4107	0.2535	78	0.2535	0	0.2535	0	0.2535	0	0.2535	0	0.2535	0	0.2535	0	0.2535	0	0.2535	0	0.2535	0	0.2535	0	0.2535	0	0.2535	0	0.2535	0		4	0.03353		0.2535	3.51876e-06		0.2535	21109.1		81.7677	0.04209
0.338	0	0.338	0	0.338	0	0.338	0	0.338	6648	0.338	195	0.338	0	0.338	0	0.338	0	0.338	0	0.338	0	0.338	0	0.338	0	0.338	0	0.338	0	0.338	0	0.338	0	0.338	0	0.338	0		5	0.03207		0.338	6.01191e-06		0.338	20286.8		101.96	0.55459
0.4225	0	0.4225	0	0.4225	0	0.4225	0	0.4225	10233	0.4225	349	0.4225	0	0.4225	0	0.4225	0	0.4225	0	0.4225	0	0.4225	0	0.4225	0	0.4225	0	0.4225	0	0.4225	0	0.4225	0	0.4225	0	0.4225	0		6	0.03082		0.4225	9.83597e-06		0.4225	21242.2		122.152	2.94939
0.507	0	0.507	0	0.507	0	0.507	0	0.507	13631	0.507	550	0.507	0	0.507	0	0.507	0	0.507	0	0.507	0	0.507	0	0.507	0	0.507	0	0.507	0	0.507	0	0.507	0	0.507	0	0.507	0		7	0.02952		0.507	1.41156e-05		0.507	21169.9		142.343	9.21323
0.5915	0	0.5915	0	0.5915	0	0.5915	0	0.5915	17201	0.5915	864	0.5915	0	0.5915	0	0.5915	0	0.5915	0	0.5915	0	0.5915	0	0.5915	0	0.5915	0	0.5915	0	0.5915	0	0.5915	0	0.5915	0	0.5915	0		8	0.02823		0.5915	1.9482e-05		0.5915	21466.5		162.535	20.5959
0.676	0	0.676	0	0.676	0	0.676	0	0.676	20567	0.676	1388	0.676	0	0.676	0	0.676	0	0.676	0	0.676	0	0.676	0	0.676	0	0.676	0	0.676	0	0.676	0	0.676	0	0.676	0	0.676	0		9	0.02703		0.676	2.59385e-05		0.676	21882		182.727	36.8869
0.7605	0	0.7605	0	0.7605	0	0.7605	0	0.7605	23198	0.7605	1998	0.7605	0	0.7605	0	0.7605	0	0.7605	0	0.7605	0	0.7605	0	0.7605	0	0.7605	0	0.7605	0	0.7605	0	0.7605	0	0.7605	0	0.7605	0		10	0.02597		0.7605	3.29497e-05		0.7605	21962.9		202.919	56.6955
0.845	0	0.845	0	0.845	0	0.845	0	0.845	25276	0.845	2804	0.845	5	0.845	0	0.845	0	0.845	0	0.845	0	0.845	0	0.845	0	0.845	0	0.845	0	0.845	0	0.845	0	0.845	0	0.845	0		11	0.02504		0.845	4.10394e-05		0.845	22157.6		223.111	78.1484
0.9295	0	0.9295	0	0.9295	0	0.9295	0	0.9295	26966	0.9295	3769	0.9295	5	0.9295	0	0.9295	0	0.9295	0	0.9295	0	0.9295	0	0.9295	0	0.9295	0	0.9295	0	0.9295	0	0.9295	0	0.9295	0	0.9295	0		12	0.02422		0.9295	5.06115e-05		0.9295	22583.2		243.303	99.4763
1.014	0	1.014	0	1.014	0	1.014	0	1.014	27894	1.014	5027	1.014	16	1.014	0	1.014	0	1.014	0	1.014	0	1.014	0	1.014	0	1.014	0	1.014	0	1.014	0	1.014	0	1.014	0	1.014	0		13	0.02349		1.014	6.15284e-05		1.014	23069.4		263.495	119.321
1.0985	0	1.0985	0	1.0985	0	1.0985	0	1.0985	28214	1.0985	6116	1.0985	29	1.0985	0	1.0985	0	1.0985	0	1.0985	0	1.0985	0	1.0985	0	1.0985	0	1.0985	0	1.0985	0	1.0985	0	1.0985	0	1.0985	0		14	0.02285		1.0985	7.32183e-05		1.0985	23391.3		283.687	136.808
1.183	0	1.183	0	1.183	0	1.183	0	1.183	27631	1.183	7794	1.183	39	1.183	0	1.183	0	1.183	0	1.183	0	1.183	0	1.183	0	1.183	0	1.183	0	1.183	0	1.183	0	1.183	0	1.183	0		15	0.02227		1.183	8.652e-05		1.183	23833.2		303.879	151.498
1.2675	0	1.2675	0	1.2675	0	1.2675	0	1.2675	26526	1.2675	9710	1.2675	53	1.2675	0	1.2675	0	1.2675	0	1.2675	0	1.2675	0	1.2675	0	1.2675	0	1.2675	0	1.2675	0	1.2675	0	1.2675	0	1.2675	0		16	0.02175		1.2675	0.000101524		1.2675	24361.8		324.071	163.276
1.352	0	1.352	0	1.352	0	1.352	0	1.352	24795	1.352	11399	1.352	81	1.352	0	1.352	0	1.352	0	1.352	0	1.352	0	1.352	0	1.352	0	1.352	0	1.352	0	1.352	0	1.352	0	1.352	0		17	0.02128		1.352	0.000116337		1.352	24535.7		344.263	172.248
1.4365	0	1.4365	0	1.4365	0	1.4365	0	1.4365	22864	1.4365	13219	1.4365	121	1.4365	0	1.4365	0	1.4365	0	1.4365	0	1.4365	0	1.4365	0	1.4365	0	1.4365	0	1.4365	0	1.4365	0	1.4365	0	1.4365	0		18	0.02087		1.4365	0.000132799		1.4365	24809.6		364.455	178.655
1.521	0	1.521	0	1.521	0	1.521	0	1.521	20782	1.521	14969	1.521	242	1.521	0	1.521	0	1.521	0	1.521	0	1.521	0	1.521	0	1.521	0	1.521	0	1.521	0	1.521	0	1.521	0	1.521	0		19	0.02049		1.521	0.000150414		1.521	25064.9		384.646	182.801
1.6055	0	1.6055	0	1.6055	0	1.6055	0	1.6055	18009	1.6055	17273	1.6055	286	1.6055	0	1.6055	0	1.6055	0	1.6055	0	1.6055	0	1.6055	0	1.6055	0	1.6055	0	1.6055	0	1.6055	0	1.6055	0	1.6055	0		20	0.02015		1.6055	0.000168475		1.6055	25197.1		404.838	185.012
1.69	0	1.69	0	1.69	0	1.69	0	1.69	15581	1.69	18752	1.69	433	1.69	0	1.69	0	1.69	0	1.69	0	1.69	0	1.69	0	1.69	0	1.69	0	1.69	0	1.69	0	1.69	0	1.69	0		21	0.01985		1.69	0.00018558		1.69	25049.2		425.03	185.606
1.7745	0	1.7745	0	1.7745	0	1.7745	0	1.7745	13443	1.7745	20715	1.7745	576	1.7745	0	1.7745	0	1.7745	0	1.7745	0	1.7745	0	1.7745	0	1.7745	0	1.7745	0	1.7745	0	1.7745	0	1.7745	0	1.7745	0		22	0.01958		1.7745	0.000207736		1.7745	25432.8		445.222	184.876
1.859	0	1.859	0	1.859	0	1.859	0	1.859	11257	1.859	22297	1.859	809	1.859	0	1.859	0	1.859	0	1.859	0	1.859	0	1.859	0	1.859	0	1.859	0	1.859	0	1.859	0	1.859	0	1.859	0		23	0.01934		1.859	0.000229052		1.859	25551.2		465.414	183.086
1.9435	0	1.9435	0	1.9435	0	1.9435	0	1.9435	9288	1.9435	23827	1.9435	1026	1.9435	0	1.9435	0	1.9435	0	1.9435	0	1.9435	0	1.9435	0	1.9435	0	1.9435	0	1.9435	0	1.9435	0	1.9435	0	1.9435	0		24	0.01913		1.9435	0.00025254		1.9435	25774.8		485.606	180.464
2.028	0	2.028	0	2.028	0	2.028	0	2.028	7358	2.028	24175	2.028	1414	2.028	0	2.028	0	2.028	0	2.028	0	2.028	0	2.028	0	2.028	0	2.028	0	2.028	0	2.028	0	2.028	0	2.028	0		25	0.01894		2.028	0.000269598		2.028	25270.6		505.798	177.204
2.1125	0	2.1125	0	2.1125	0	2.1125	0	2.1125	5878	2.1125	24804	2.1125	1895	2.1125	1	2.1125	0	2.1125	0	2.1125	0	2.1125	0	2.1125	0	2.1125	0	2.1125	0	2.1125	0	2.1125	0	2.1125	0	2.1125	0		26	0.01877		2.1125	0.000294327		2.1125	25425.7		525.99	173.469
2.197	0	2.197	0	2.197	0	2.197	0	2.197	4651	2.197	25557	2.197	2565	2.197	1	2.197	0	2.197	0	2.197	0	2.197	0	2.197	0	2.197	0	2.197	0	2.197	0	2.197	0	2.197	0	2.197	0		27	0.01862		2.197	0.000326624		2.197	26087		546.182	169.394
2.2815	0	2.2815	0	2.2815	0	2.2815	0	2.2815	3615	2.2815	25433	2.2815	3210	2.2815	3	2.2815	0	2.2815	0	2.2815	0	2.2815	0	2.2815	0	2.2815	0	2.2815	0	2.2815	0	2.2815	0	2.2815	0	2.2815	0		28	0.01849		2.2815	0.00035459		2.2815	26261.6		566.374	165.089
2.366	0	2.366	0	2.366	0	2.366	0	2.366	2668	2.366	24873	2.366	4008	2.366	1	2.366	0	2.366	0	2.366	0	2.366	0	2.366	0	2.366	0	2.366	0	2.366	0	2.366	0	2.366	0	2.366	0		29	0.01837		2.366	0.000382495		2.366	26341		586.566	160.644
2.4505	0	2.4505	0	2.4505	0	2.4505	0	2.4505	1920	2.4505	23974	2.4505	4987	2.4505	8	2.4505	0	2.4505	0	2.4505	0	2.4505	0	2.4505	0	2.4505	0	2.4505	0	2.4505	0	2.4505	0	2.4505	0	2.4505	0		30	0.01826		2.4505	0.000413038		2.4505	26516.5		606.758	156.131
2.535	0	2.535	0	2.535	0	2.535	0	2.535	1436	2.535	22786	2.535	5983	2.535	15	2.535	0	2.535	0	2.535	0	2.535	0	2.535	0	2.535	0	2.535	0	2.535	0	2.535	0	2.535	0	2.535	0		31	0.01817		2.535	0.000445418		2.535	26720.7		626.949	151.605
2.6195	0	2.6195	0	2.6195	0	2.6195	0	2.6195	1026	2.6195	21514	2.6195	7326	2.6195	17	2.6195	0	2.6195	0	2.6195	0	2.6195	0	2.6195	0	2.6195	0	2.6195	0	2.6195	0	2.6195	0	2.6195	0	2.6195	0		32	0.01809		2.6195	0.000484728		2.6195	27233.1		647.141	147.112
2.704	0	2.704	0	2.704	0	2.704	0	2.704	762	2.704	19933	2.704	8761	2.704	27	2.704	0	2.704	0	2.704	0	2.704	0	2.704	0	2.704	0	2.704	0	2.704	0	2.704	0	2.704	0	2.704	0		33	0.01802		2.704	0.000524856		2.704	27673.4		667.333	142.686
2.7885	0	2.7885	0	2.7885	0	2.7885	0	2.7885	552	2.7885	18257	2.7885	10383	2.7885	58	2.7885	0	2.7885	0	2.7885	0	2.7885	0	2.7885	0	2.7885	0	2.7885	0	2.7885	0	2.7885	0	2.7885	0	2.7885	0		34	0.01795		2.7885	0.000569158		2.7885	28218		687.525	138.353
2.873	0	2.873	0	2.873	0	2.873	0	2.873	370	2.873	16387	2.873	11838	2.873	99	2.873	0	2.873	0	2.873	0	2.873	0	2.873	0	2.873	0	2.873	0	2.873	0	2.873	0	2.873	0	2.873	0		35	0.01789		2.873	0.000607139		2.873	28356.5		707.717	134.132
2.9575	0	2.9575	0	2.9575	0	2.9575	0	2.9575	253	2.9575	14549	2.9575	13572	2.9575	119	2.9575	0	2.9575	0	2.9575	0	2.9575	0	2.9575	0	2.9575	0	2.9575	0	2.9575	0	2.9575	0	2.9575	0	2.9575	0		36	0.01783		2.9575	0.000651671		2.9575	28722
3.042	0	3.042	0	3.042	0	3.042	0	3.042	184	3.042	13061	3.042	15328	3.042	168	3.042	0	3.042	0	3.042	0	3.042	0	3.042	0	3.042	0	3.042	0	3.042	0	3.042	0	3.042	0	3.042	0		37	0.01778		3.042	0.000706084		3.042	29415.3
3.1265	0	3.1265	0	3.1265	0	3.1265	0	3.1265	125	3.1265	11236	3.1265	17059	3.1265	242	3.1265	0	3.1265	0	3.1265	0	3.1265	0	3.1265	0	3.1265	0	3.1265	0	3.1265	0	3.1265	0	3.1265	0	3.1265	0		38	0.01773		3.1265	0.000751815		3.1265	29650.3
3.211	0	3.211	0	3.211	0	3.211	0	3.211	85	3.211	9355	3.211	18492	3.211	326	3.211	0	3.211	0	3.211	0	3.211	0	3.211	0	3.211	0	3.211	0	3.211	0	3.211	0	3.211	0	3.211	0		39	0.01768		3.211	0.000787299		3.211	29437.1
3.2955	0	3.2955	0	3.2955	0	3.2955	0	3.2955	55	3.2955	7929	3.2955	20335	3.2955	482	3.2955	0	3.2955	0	3.2955	0	3.2955	0	3.2955	0	3.2955	0	3.2955	0	3.2955	0	3.2955	0	3.2955	0	3.2955	0		40	0.01763		3.2955	0.00084897		3.2955	30136
3.38	0	3.38	0	3.38	0	3.38	0	3.38	37	3.38	6340	3.38	21176	3.38	626	3.38	1	3.38	0	3.38	0	3.38	0	3.38	0	3.38	0	3.38	0	3.38	0	3.38	0	3.38	0	3.38	0		41	0.01758		3.38	0.000876741		3.38	29585.1
3.4645	0	3.4645	0	3.4645	0	3.4645	0	3.4645	24	3.4645	5334	3.4645	22507	3.4645	903	3.4645	0	3.4645	0	3.4645	0	3.4645	0	3.4645	0	3.4645	0	3.4645	0	3.4645	0	3.4645	0	3.4645	0	3.4645	0		42	0.01753		3.4645	0.000943935		3.4645	30317.7
3.549	0	3.549	0	3.549	0	3.549	0	3.549	14	3.549	4281	3.549	23462	3.549	1123	3.549	0	3.549	0	3.549	0	3.549	0	3.549	0	3.549	0	3.549	0	3.549	0	3.549	0	3.549	0	3.549	0		43	0.01748		3.549	0.001		3.549	30610
3.6335	0	3.6335	0	3.6335	0	3.6335	0	3.6335	11	3.6335	3421	3.6335	24096	3.6335	1545	3.6335	1	3.6335	0	3.6335	0	3.6335	0	3.6335	0	3.6335	0	3.6335	0	3.6335	0	3.6335	0	3.6335	0	3.6335	0		44	0.01743		3.6335	0.00106		3.6335	31088
3.718	0	3.718	0	3.718	0	3.718	0	3.718	5	3.718	2699	3.718	24327	3.718	2033	3.718	2	3.718	0	3.718	0	3.718	0	3.718	0	3.718	0	3.718	0	3.718	0	3.718	0	3.718	0	3.718	0		45	0.01737		3.718	0.00113		3.718	31477.8
3.8025	0	3.8025	0	3.8025	0	3.8025	0	3.8025	6	3.8025	2160	3.8025	23892	3.8025	2552	3.8025	3	3.8025	0	3.8025	0	3.8025	0	3.8025	0	3.8025	0	3.8025	0	3.8025	0	3.8025	0	3.8025	0	3.8025	0		46	0.01731		3.8025	0.00118		3.8025	31521.7
3.887	0	3.887	0	3.887	0	3.887	0	3.887	5	3.887	1491	3.887	23753	3.887	3238	3.887	1	3.887	0	3.887	0	3.887	0	3.887	0	3.887	0	3.887	0	3.887	0	3.887	0	3.887	0	3.887	0		47	0.01725		3.887	0.00126		3.887	32064.6
3.9715	0	3.9715	0	3.9715	0	3.9715	0	3.9715	1	3.9715	1136	3.9715	23108	3.9715	4168	3.9715	2	3.9715	0	3.9715	0	3.9715	0	3.9715	0	3.9715	0	3.9715	0	3.9715	0	3.9715	0	3.9715	0	3.9715	0		48	0.01718		3.9715	0.00134		3.9715	32803.8
4.056	0	4.056	0	4.056	0	4.056	0	4.056	2	4.056	873	4.056	22044	4.056	5103	4.056	6	4.056	0	4.056	0	4.056	0	4.056	0	4.056	0	4.056	0	4.056	0	4.056	0	4.056	0	4.056	0		49	0.01711		4.056	0.00142		4.056	33288.9
4.1405	0	4.1405	0	4.1405	0	4.1405	0	4.1405	1	4.1405	596	4.1405	21144	4.1405	6254	4.1405	6	4.1405	0	4.1405	0	4.1405	0	4.1405	0	4.1405	0	4.1405	0	4.1405	0	4.1405	0	4.1405	0	4.1405	0		50	0.01704		4.1405	0.00152		4.1405	34276.5
4.225	0	4.225	0	4.225	0	4.225	0	4.225	0	4.225	471	4.225	19827	4.225	7456	4.225	16	4.225	0	4.225	0	4.225	0	4.225	0	4.225	0	4.225	0	4.225	0	4.225	0	4.225	0	4.225	0		51	0.01696		4.225	0.00162		4.225	35047.6
4.3095	0	4.3095	0	4.3095	0	4.3095	0	4.3095	0	4.3095	315	4.3095	17951	4.3095	8818	4.3095	28	4.3095	0	4.3095	0	4.3095	0	4.3095	0	4.3095	0	4.3095	0	4.3095	0	4.3095	0	4.3095	0	4.3095	0		52	0.01687		4.3095	0.0017		4.3095	35233.7
4.394	0	4.394	0	4.394	0	4.394	0	4.394	0	4.394	217	4.394	16563	4.394	10257	4.394	36	4.394	0	4.394	0	4.394	0	4.394	0	4.394	0	4.394	0	4.394	0	4.394	0	4.394	0	4.394	0		53	0.01678		4.394	0.00181		4.394	36127.5
4.4785	0	4.4785	0	4.4785	0	4.4785	0	4.4785	0	4.4785	150	4.4785	14802	4.4785	11924	4.4785	82	4.4785	0	4.4785	0	4.4785	0	4.4785	0	4.4785	0	4.4785	0	4.4785	0	4.4785	0	4.4785	0	4.4785	0		54	0.01669		4.4785	0.00191		4.4785	36791.1
4.563	0	4.563	0	4.563	0	4.563	0	4.563	0	4.563	91	4.563	13135	4.563	13663	4.563	99	4.563	0	4.563	0	4.563	0	4.563	0	4.563	0	4.563	0	4.563	0	4.563	0	4.563	0	4.563	0		55	0.01659		4.563	0.00202		4.563	37486.6
4.6475	0	4.6475	0	4.6475	0	4.6475	0	4.6475	0	4.6475	75	4.6475	11607	4.6475	15089	4.6475	139	4.6475	0	4.6475	0	4.6475	0	4.6475	0	4.6475	0	4.6475	0	4.6475	0	4.6475	0	4.6475	0	4.6475	0		56	0.01649		4.6475	0.00212		4.6475	37850.1
4.732	0	4.732	0	4.732	0	4.732	0	4.732	0	4.732	46	4.732	9839	4.732	16769	4.732	217	4.732	0	4.732	0	4.732	0	4.732	0	4.732	0	4.732	0	4.732	0	4.732	0	4.732	0	4.732	0		57	0.01638		4.732	0.00221		4.732	38093.5
4.8165	0	4.8165	0	4.8165	0	4.8165	0	4.8165	0	4.8165	34	4.8165	8371	4.8165	18338	4.8165	298	4.8165	0	4.8165	0	4.8165	0	4.8165	0	4.8165	0	4.8165	0	4.8165	0	4.8165	0	4.8165	0	4.8165	0		58	0.01627		4.8165	0.00232		4.8165	38492.3
4.901	0	4.901	0	4.901	0	4.901	0	4.901	0	4.901	21	4.901	7091	4.901	19980	4.901	402	4.901	0	4.901	0	4.901	0	4.901	0	4.901	0	4.901	0	4.901	0	4.901	0	4.901	0	4.901	0		59	0.01615		4.901	0.00244		4.901	39203.9
4.9855	0	4.9855	0	4.9855	0	4.9855	0	4.9855	0	4.9855	15	4.9855	5828	4.9855	21204	4.9855	616	4.9855	0	4.9855	0	4.9855	0	4.9855	0	4.9855	0	4.9855	0	4.9855	0	4.9855	0	4.9855	0	4.9855	0		60	0.01603		4.9855	0.00255		4.9855	39478.9
5.07	0	5.07	0	5.07	0	5.07	0	5.07	0	5.07	11	5.07	4820	5.07	22111	5.07	824	5.07	0	5.07	0	5.07	0	5.07	0	5.07	0	5.07	0	5.07	0	5.07	0	5.07	0	5.07	0		61	0.0159		5.07	0.00265		5.07	39689.6
5.1545	0	5.1545	0	5.1545	0	5.1545	0	5.1545	0	5.1545	5	5.1545	3845	5.1545	22881	5.1545	1056	5.1545	0	5.1545	0	5.1545	0	5.1545	0	5.1545	0	5.1545	0	5.1545	0	5.1545	0	5.1545	0	5.1545	0		62	0.01577		5.1545	0.00275		5.1545	39870.6
5.239	0	5.239	0	5.239	2	5.239	0	5.239	0	5.239	5	5.239	3061	5.239	23457	5.239	1517	5.239	0	5.239	0	5.239	0	5.239	0	5.239	0	5.239	0	5.239	0	5.239	0	5.239	0	5.239	0		63	0.01564		5.239	0.00289		5.239	40525.5
5.3235	0	5.3235	0	5.3235	4	5.3235	0	5.3235	0	5.3235	0	5.3235	2321	5.3235	23970	5.3235	2007	5.3235	0	5.3235	0	5.3235	0	5.3235	0	5.3235	0	5.3235	0	5.3235	0	5.3235	0	5.3235	0	5.3235	0		64	0.0155		5.3235	0.00304		5.3235	41367.2
5.408	0	5.408	0	5.408	1	5.408	0	5.408	0	5.408	1	5.408	1789	5.408	24196	5.408	2533	5.408	0	5.408	0	5.408	0	5.408	0	5.408	0	5.408	0	5.408	0	5.408	0	5.408	0	5.408	0		65	0.01536		5.408	0.00321		5.408	42354.1
5.4925	0	5.4925	0	5.4925	0	5.4925	0	5.4925	0	5.4925	0	5.4925	1440	5.4925	23556	5.4925	3135	5.4925	0	5.4925	0	5.4925	0	5.4925	0	5.4925	0	5.4925	0	5.4925	0	5.4925	0	5.4925	0	5.4925	0		66	0.01521		5.4925	0.00334		5.4925	42639.4
5.577	0	5.577	0	5.577	4	5.577	0	5.577	0	5.577	0	5.577	1096	5.577	22963	5.577	3950	5.577	0	5.577	0	5.577	0	5.577	0	5.577	0	5.577	0	5.577	0	5.577	0	5.577	0	5.577	0		67	0.01506		5.577	0.00351		5.577	43515
5.6615	0	5.6615	0	5.6615	6	5.6615	0	5.6615	0	5.6615	0	5.6615	756	5.6615	22006	5.6615	4881	5.6615	0	5.6615	0	5.6615	0	5.6615	0	5.6615	0	5.6615	0	5.6615	0	5.6615	0	5.6615	0	5.6615	0		68	0.01491		5.6615	0.00367		5.6615	44157.8
5.746	0	5.746	0	5.746	10	5.746	0	5.746	0	5.746	0	5.746	601	5.746	20642	5.746	5971	5.746	0	5.746	0	5.746	0	5.746	0	5.746	0	5.746	0	5.746	0	5.746	0	5.746	0	5.746	0		69	0.01475		5.746	0.00384		5.746	44791.4
5.8305	0	5.8305	0	5.8305	15	5.8305	0	5.8305	0	5.8305	0	5.8305	407	5.8305	19899	5.8305	7186	5.8305	0	5.8305	0	5.8305	0	5.8305	0	5.8305	0	5.8305	0	5.8305	0	5.8305	0	5.8305	0	5.8305	0		70	0.01459		5.8305	0.00411		5.8305	46646.6
5.915	0	5.915	0	5.915	19	5.915	0	5.915	0	5.915	0	5.915	293	5.915	18103	5.915	8657	5.915	0	5.915	0	5.915	0	5.915	0	5.915	0	5.915	0	5.915	0	5.915	0	5.915	0	5.915	0		71	0.01443		5.915	0.00429		5.915	47265.9
5.9995	0	5.9995	0	5.9995	30	5.9995	0	5.9995	0	5.9995	0	5.9995	217	5.9995	16610	5.9995	10051	5.9995	0	5.9995	0	5.9995	0	5.9995	0	5.9995	0	5.9995	0	5.9995	0	5.9995	0	5.9995	0	5.9995	0		72	0.01427		5.9995	0.0045		5.9995	48238.3
6.084	0	6.084	0	6.084	56	6.084	0	6.084	0	6.084	0	6.084	122	6.084	15050	6.084	11494	6.084	0	6.084	0	6.084	0	6.084	0	6.084	0	6.084	0	6.084	0	6.084	0	6.084	0	6.084	0		73	0.0141		6.084	0.0047		6.084	48990.5
6.1685	0	6.1685	0	6.1685	87	6.1685	0	6.1685	0	6.1685	0	6.1685	82	6.1685	13607	6.1685	12953	6.1685	0	6.1685	0	6.1685	0	6.1685	0	6.1685	0	6.1685	0	6.1685	0	6.1685	0	6.1685	0	6.1685	0		74	0.01394		6.1685	0.00492		6.1685	49866.3
6.253	0	6.253	0	6.253	127	6.253	0	6.253	0	6.253	0	6.253	61	6.253	11796	6.253	14855	6.253	0	6.253	0	6.253	0	6.253	0	6.253	0	6.253	0	6.253	0	6.253	0	6.253	0	6.253	0		75	0.01377		6.253	0.00514		6.253	50683.7
6.3375	0	6.3375	0	6.3375	181	6.3375	0	6.3375	0	6.3375	0	6.3375	39	6.3375	10202	6.3375	16573	6.3375	0	6.3375	0	6.3375	0	6.3375	0	6.3375	0	6.3375	0	6.3375	0	6.3375	0	6.3375	0	6.3375	0		76	0.0136		6.3375	0.00535		6.3375	51341.9
6.422	0	6.422	0	6.422	258	6.422	0	6.422	0	6.422	0	6.422	21	6.422	8840	6.422	18002	6.422	0	6.422	0	6.422	0	6.422	0	6.422	0	6.422	0	6.422	0	6.422	0	6.422	0	6.422	0		77	0.01342		6.422	0.00553		6.422	51731.4
6.5065	0	6.5065	0	6.5065	360	6.5065	0	6.5065	0	6.5065	0	6.5065	20	6.5065	7319	6.5065	19295	6.5065	0	6.5065	0	6.5065	0	6.5065	0	6.5065	0	6.5065	0	6.5065	0	6.5065	0	6.5065	0	6.5065	0		78	0.01325		6.5065	0.00565		6.5065	51488.2
6.591	0	6.591	0	6.591	573	6.591	0	6.591	0	6.591	0	6.591	10	6.591	6212	6.591	20691	6.591	0	6.591	0	6.591	0	6.591	0	6.591	0	6.591	0	6.591	0	6.591	0	6.591	0	6.591	0		79	0.01307		6.591	0.0059		6.591	52353.6
6.6755	0	6.6755	0	6.6755	773	6.6755	0	6.6755	0	6.6755	0	6.6755	8	6.6755	5051	6.6755	21812	6.6755	0	6.6755	0	6.6755	0	6.6755	0	6.6755	0	6.6755	0	6.6755	0	6.6755	0	6.6755	0	6.6755	0		80	0.0129		6.6755	0.00608		6.6755	52593.8
6.76	0	6.76	0	6.76	1051	6.76	0	6.76	0	6.76	0	6.76	2	6.76	4078	6.76	22832	6.76	0	6.76	0	6.76	0	6.76	0	6.76	0	6.76	0	6.76	0	6.76	0	6.76	0	6.76	0		81	0.01272		6.76	0.00631		6.76	53231.9
6.8445	0	6.8445	0	6.8445	1384	6.8445	0	6.8445	0	6.8445	0	6.8445	0	6.8445	3175	6.8445	23099	6.8445	0	6.8445	0	6.8445	0	6.8445	0	6.8445	0	6.8445	0	6.8445	0	6.8445	0	6.8445	0	6.8445	0		82	0.01255		6.8445	0.00642		6.8445	52840.3
6.929	0	6.929	0	6.929	1784	6.929	0	6.929	0	6.929	0	6.929	0	6.929	2515	6.929	24016	6.929	0	6.929	0	6.929	0	6.929	0	6.929	0	6.929	0	6.929	0	6.929	0	6.929	0	6.929	0		83	0.01237		6.929	0.00679		6.929	54502.5
7.0135	0	7.0135	0	7.0135	2248	7.0135	0	7.0135	0	7.0135	0	7.0135	0	7.0135	1980	7.0135	23862	7.0135	0	7.0135	0	7.0135	0	7.0135	0	7.0135	0	7.0135	0	7.0135	0	7.0135	0	7.0135	0	7.0135	0		84	0.01219		7.0135	0.00698		7.0135	54718.1
7.098	0	7.098	0	7.098	2958	7.098	2	7.098	0	7.098	0	7.098	0	7.098	1496	7.098	23462	7.098	0	7.098	0	7.098	0	7.098	0	7.098	0	7.098	0	7.098	0	7.098	0	7.098	0	7.098	0		85	0.01201		7.098	0.00723		7.098	55284.7
7.1825	0	7.1825	0	7.1825	3613	7.1825	4	7.1825	0	7.1825	0	7.1825	0	7.1825	1170	7.1825	23380	7.1825	0	7.1825	0	7.1825	0	7.1825	0	7.1825	0	7.1825	0	7.1825	0	7.1825	0	7.1825	0	7.1825	0		86	0.01184		7.1825	0.00762		7.1825	56939.7
7.267	0	7.267	0	7.267	4548	7.267	8	7.267	0	7.267	0	7.267	0	7.267	888	7.267	22246	7.267	0	7.267	0	7.267	0	7.267	0	7.267	0	7.267	0	7.267	0	7.267	0	7.267	0	7.267	0		87	0.01166		7.267	0.00785		7.267	57337.2
7.3515	0	7.3515	0	7.3515	5644	7.3515	9	7.3515	0	7.3515	0	7.3515	0	7.3515	600	7.3515	21174	7.3515	0	7.3515	0	7.3515	0	7.3515	0	7.3515	0	7.3515	0	7.3515	0	7.3515	0	7.3515	0	7.3515	0		88	0.01148		7.3515	0.00817		7.3515	58307.6
7.436	0	7.436	0	7.436	6685	7.436	12	7.436	0	7.436	0	7.436	0	7.436	390	7.436	20039	7.436	0	7.436	0	7.436	0	7.436	0	7.436	0	7.436	0	7.436	0	7.436	0	7.436	0	7.436	0		89	0.01131		7.436	0.0085		7.436	59257.3
7.5205	0	7.5205	0	7.5205	8110	7.5205	16	7.5205	0	7.5205	0	7.5205	0	7.5205	287	7.5205	18631	7.5205	0	7.5205	0	7.5205	0	7.5205	0	7.5205	0	7.5205	0	7.5205	0	7.5205	0	7.5205	0	7.5205	0		90	0.01113		7.5205	0.0089		7.5205	60662.6
7.605	0	7.605	0	7.605	9590	7.605	35	7.605	0	7.605	0	7.605	0	7.605	222	7.605	17266	7.605	0	7.605	0	7.605	0	7.605	0	7.605	0	7.605	0	7.605	0	7.605	0	7.605	0	7.605	0		91	0.01096		7.605	0.00935		7.605	62302.4
7.6895	0	7.6895	0	7.6895	10950	7.6895	53	7.6895	0	7.6895	0	7.6895	0	7.6895	143	7.6895	15387	7.6895	0	7.6895	0	7.6895	0	7.6895	0	7.6895	0	7.6895	0	7.6895	0	7.6895	0	7.6895	0	7.6895	0		92	0.01078		7.6895	0.00954		7.6895	62222.9
7.774	0	7.774	0	7.774	12659	7.774	73	7.774	0	7.774	0	7.774	0	7.774	105	7.774	13457	7.774	0	7.774	0	7.774	0	7.774	0	7.774	0	7.774	0	7.774	0	7.774	0	7.774	0	7.774	0		93	0.01061		7.774	0.00982		7.774	62626
7.8585	0	7.8585	0	7.8585	14177	7.8585	90	7.8585	0	7.8585	0	7.8585	0	7.8585	66	7.8585	12347	7.8585	0	7.8585	0	7.8585	0	7.8585	0	7.8585	0	7.8585	0	7.8585	0	7.8585	0	7.8585	0	7.8585	0		94	0.01044		7.8585	0.01028		7.8585	64192
7.943	0	7.943	0	7.943	15487	7.943	161	7.943	0	7.943	0	7.943	0	7.943	35	7.943	10543	7.943	0	7.943	0	7.943	0	7.943	0	7.943	0	7.943	0	7.943	0	7.943	0	7.943	0	7.943	0		95	0.01027		7.943	0.01038		7.943	63404.6
8.0275	0	8.0275	0	8.0275	17514	8.0275	250	8.0275	0	8.0275	0	8.0275	0	8.0275	20	8.0275	9148	8.0275	0	8.0275	0	8.0275	0	8.0275	0	8.0275	0	8.0275	0	8.0275	0	8.0275	0	8.0275	0	8.0275	0		96	0.0101		8.0275	0.01089		8.0275	65123.8
8.112	0	8.112	0	8.112	18638	8.112	325	8.112	0	8.112	0	8.112	0	8.112	22	8.112	7604	8.112	0	8.112	0	8.112	0	8.112	0	8.112	0	8.112	0	8.112	0	8.112	0	8.112	0	8.112	0		97	0.00993		8.112	0.01094		8.112	64084.7
8.1965	0	8.1965	0	8.1965	20310	8.1965	468	8.1965	0	8.1965	0	8.1965	0	8.1965	10	8.1965	6456	8.1965	0	8.1965	0	8.1965	0	8.1965	0	8.1965	0	8.1965	0	8.1965	0	8.1965	0	8.1965	0	8.1965	0		98	0.00977		8.1965	0.01138		8.1965	65320.9
8.281	0	8.281	0	8.281	21652	8.281	660	8.281	0	8.281	0	8.281	0	8.281	8	8.281	5267	8.281	0	8.281	0	8.281	0	8.281	0	8.281	0	8.281	0	8.281	0	8.281	0	8.281	0	8.281	0		99	0.0096		8.281	0.0117		8.281	65776.1
8.3655	0	8.3655	0	8.3655	22361	8.3655	849	8.3655	0	8.3655	0	8.3655	0	8.3655	9	8.3655	4342	8.3655	0	8.3655	0	8.3655	0	8.3655	0	8.3655	0	8.3655	0	8.3655	0	8.3655	0	8.3655	0	8.3655	0		100	0.00944		8.3655	0.01188		8.3655	65429.8
8.45	0	8.45	0	8.45	23160	8.45	1169	8.45	0	8.45	0	8.45	0	8.45	2	8.45	3449	8.45	0	8.45	0	8.45	0	8.45	0	8.45	0	8.45	0	8.45	0	8.45	0	8.45	0	8.45	0		101	0.00928		8.45	0.01219		8.45	65834.8
8.5345	0	8.5345	0	8.5345	23549	8.5345	1506	8.5345	0	8.5345	0	8.5345	0	8.5345	3	8.5345	2706	8.5345	0	8.5345	0	8.5345	0	8.5345	0	8.5345	0	8.5345	0	8.5345	0	8.5345	0	8.5345	0	8.5345	0		102	0.00912		8.5345	0.01246		8.5345	65921.8
8.619	0	8.619	0	8.619	23791	8.619	2032	8.619	0	8.619	0	8.619	0	8.619	0	8.619	2194	8.619	0	8.619	0	8.619	0	8.619	0	8.619	0	8.619	0	8.619	0	8.619	0	8.619	0	8.619	0		103	0.00896		8.619	0.0129		8.619	66936.6
8.7035	4	8.7035	0	8.7035	23516	8.7035	2592	8.7035	0	8.7035	0	8.7035	0	8.7035	1	8.7035	1632	8.7035	0	8.7035	0	8.7035	0	8.7035	0	8.7035	0	8.7035	0	8.7035	0	8.7035	0	8.7035	0	8.7035	0		104	0.00881		8.7035	0.01317		8.7035	67004
8.788	2	8.788	0	8.788	23575	8.788	3429	8.788	0	8.788	0	8.788	0	8.788	1	8.788	1263	8.788	0	8.788	0	8.788	0	8.788	0	8.788	0	8.788	0	8.788	0	8.788	0	8.788	0	8.788	0		105	0.00865		8.788	0.01389		8.788	69313.4
8.8725	7	8.8725	0	8.8725	22595	8.8725	4128	8.8725	0	8.8725	0	8.8725	0	8.8725	1	8.8725	911	8.8725	0	8.8725	0	8.8725	0	8.8725	0	8.8725	0	8.8725	0	8.8725	0	8.8725	0	8.8725	0	8.8725	0		106	0.0085		8.8725	0.0141		8.8725	69067.7
8.957	13	8.957	0	8.957	21790	8.957	5197	8.957	0	8.957	0	8.957	0	8.957	1	8.957	707	8.957	0	8.957	0	8.957	0	8.957	0	8.957	0	8.957	0	8.957	0	8.957	0	8.957	0	8.957	0		107	0.00835		8.957	0.01472		8.957	70750.9
9.0415	8	9.0415	0	9.0415	20630	9.0415	6423	9.0415	0	9.0415	0	9.0415	0	9.0415	2	9.0415	507	9.0415	0	9.0415	0	9.0415	0	9.0415	0	9.0415	0	9.0415	0	9.0415	0	9.0415	0	9.0415	0	9.0415	0		108	0.00821		9.0415	0.01528		9.0415	72047.5
9.126	17	9.126	0	9.126	19351	9.126	7471	9.126	0	9.126	0	9.126	0	9.126	0	9.126	377	9.126	0	9.126	0	9.126	0	9.126	0	9.126	0	9.126	0	9.126	0	9.126	0	9.126	0	9.126	0		109	0.00806		9.126	0.01572		9.126	72781.9
9.2105	25	9.2105	0	9.2105	17861	9.2105	8867	9.2105	0	9.2105	0	9.2105	0	9.2105	0	9.2105	278	9.2105	0	9.2105	0	9.2105	0	9.2105	0	9.2105	0	9.2105	0	9.2105	0	9.2105	0	9.2105	0	9.2105	0		110	0.00792		9.2105	0.01625		9.2105	73846.5
9.295	47	9.295	0	9.295	16041	9.295	10308	9.295	0	9.295	0	9.295	0	9.295	0	9.295	195	9.295	0	9.295	0	9.295	0	9.295	0	9.295	0	9.295	0	9.295	0	9.295	0	9.295	0	9.295	0		111	0.00778		9.295	0.01658		9.295	73969.8
9.3795	47	9.3795	0	9.3795	14541	9.3795	12041	9.3795	0	9.3795	0	9.3795	0	9.3795	0	9.3795	117	9.3795	0	9.3795	0	9.3795	0	9.3795	0	9.3795	0	9.3795	0	9.3795	0	9.3795	0	9.3795	0	9.3795	0		112	0.00764		9.3795	0.01721		9.3795	75417.5
9.464	66	9.464	0	9.464	12942	9.464	13349	9.464	0	9.464	0	9.464	0	9.464	0	9.464	99	9.464	0	9.464	0	9.464	0	9.464	0	9.464	0	9.464	0	9.464	0	9.464	0	9.464	0	9.464	0		113	0.00751		9.464	0.01748		9.464	75220.2
9.5485	132	9.5485	0	9.5485	11448	9.5485	15233	9.5485	0	9.5485	0	9.5485	0	9.5485	0	9.5485	54	9.5485	0	9.5485	0	9.5485	0	9.5485	0	9.5485	0	9.5485	0	9.5485	0	9.5485	0	9.5485	0	9.5485	0		114	0.00738		9.5485	0.01812		9.5485	76603.2
9.633	168	9.633	0	9.633	9835	9.633	16901	9.633	0	9.633	0	9.633	0	9.633	0	9.633	42	9.633	0	9.633	0	9.633	0	9.633	0	9.633	0	9.633	0	9.633	0	9.633	0	9.633	0	9.633	0		115	0.00725		9.633	0.01845		9.633	76656.1
9.7175	286	9.7175	0	9.7175	8384	9.7175	18451	9.7175	0	9.7175	0	9.7175	0	9.7175	0	9.7175	29	9.7175	0	9.7175	0	9.7175	0	9.7175	0	9.7175	0	9.7175	0	9.7175	0	9.7175	0	9.7175	0	9.7175	0		116	0.00712		9.7175	0.0188		9.7175	76750.2
9.802	392	9.802	0	9.802	7212	9.802	20108	9.802	0	9.802	0	9.802	0	9.802	0	9.802	18	9.802	0	9.802	0	9.802	0	9.802	0	9.802	0	9.802	0	9.802	0	9.802	0	9.802	0	9.802	0		117	0.00699		9.802	0.01936		9.802	77687.2
9.8865	585	9.8865	0	9.8865	5624	9.8865	21182	9.8865	0	9.8865	0	9.8865	0	9.8865	0	9.8865	11	9.8865	0	9.8865	0	9.8865	0	9.8865	0	9.8865	0	9.8865	0	9.8865	0	9.8865	0	9.8865	0	9.8865	0		118	0.00687		9.8865	0.01927		9.8865	75997
9.971	763	9.971	1	9.971	4783	9.971	22287	9.971	0	9.971	0	9.971	0	9.971	0	9.971	5	9.971	0	9.971	0	9.971	0	9.971	0	9.971	0	9.971	0	9.971	0	9.971	0	9.971	0	9.971	0		119	0.00675		9.971	0.01972		9.971	76472.9
10.0555	1061	10.0555	1	10.0555	3702	10.0555	23083	10.0555	0	10.0555	0	10.0555	0	10.0555	0	10.0555	4	10.0555	0	10.0555	0	10.0555	0	10.0555	0	10.0555	0	10.0555	0	10.0555	0	10.0555	0	10.0555	0	10.0555	0		120	0.00663		10.0555	0.01991		10.0555	75926.7
10.14	1353	10.14	1	10.14	3020	10.14	23574	10.14	0	10.14	0	10.14	0	10.14	0	10.14	2	10.14	0	10.14	0	10.14	0	10.14	0	10.14	0	10.14	0	10.14	0	10.14	0	10.14	0	10.14	0		121	0.00651		10.14	0.02023		10.14	75860
10.2245	1832	10.2245	0	10.2245	2409	10.2245	23874	10.2245	0	10.2245	0	10.2245	0	10.2245	0	10.2245	0	10.2245	0	10.2245	0	10.2245	0	10.2245	0	10.2245	0	10.2245	0	10.2245	0	10.2245	0	10.2245	0	10.2245	0		122	0.0064		10.2245	0.02068		10.2245	76275.7
10.309	2364	10.309	1	10.309	1833	10.309	23817	10.309	0	10.309	0	10.309	0	10.309	0	10.309	1	10.309	0	10.309	0	10.309	0	10.309	0	10.309	0	10.309	0	10.309	0	10.309	0	10.309	0	10.309	0		123	0.00628		10.309	0.02104		10.309	76312.5
10.3935	3010	10.3935	5	10.3935	1355	10.3935	23889	10.3935	0	10.3935	0	10.3935	0	10.3935	0	10.3935	0	10.3935	0	10.3935	0	10.3935	0	10.3935	0	10.3935	0	10.3935	0	10.3935	0	10.3935	0	10.3935	0	10.3935	0		124	0.00617		10.3935	0.02175		10.3935	77626.8
10.478	3829	10.478	2	10.478	1024	10.478	23127	10.478	0	10.478	0	10.478	0	10.478	0	10.478	0	10.478	0	10.478	0	10.478	0	10.478	0	10.478	0	10.478	0	10.478	0	10.478	0	10.478	0	10.478	0		125	0.00607		10.478	0.02216		10.478	77828.1
10.5625	4775	10.5625	8	10.5625	788	10.5625	22325	10.5625	0	10.5625	0	10.5625	0	10.5625	0	10.5625	0	10.5625	0	10.5625	0	10.5625	0	10.5625	0	10.5625	0	10.5625	0	10.5625	0	10.5625	0	10.5625	0	10.5625	0		126	0.00596		10.5625	0.02281		10.5625	78809.1
10.647	5800	10.647	15	10.647	567	10.647	21178	10.647	0	10.647	0	10.647	0	10.647	0	10.647	0	10.647	0	10.647	0	10.647	0	10.647	0	10.647	0	10.647	0	10.647	0	10.647	0	10.647	0	10.647	0		127	0.00586		10.647	0.0233		10.647	79240.2
10.7315	7191	10.7315	17	10.7315	416	10.7315	19605	10.7315	0	10.7315	0	10.7315	0	10.7315	0	10.7315	0	10.7315	0	10.7315	0	10.7315	0	10.7315	0	10.7315	0	10.7315	0	10.7315	0	10.7315	0	10.7315	0	10.7315	0		128	0.00576		10.7315	0.02381		10.7315	79716.5
10.816	8495	10.816	23	10.816	293	10.816	18624	10.816	0	10.816	0	10.816	0	10.816	0	10.816	0	10.816	0	10.816	0	10.816	0	10.816	0	10.816	0	10.816	0	10.816	0	10.816	0	10.816	0	10.816	0		129	0.00566		10.816	0.02479		10.816	81693.6
10.9005	9642	10.9005	40	10.9005	165	10.9005	16876	10.9005	0	10.9005	0	10.9005	0	10.9005	0	10.9005	0	10.9005	0	10.9005	0	10.9005	0	10.9005	0	10.9005	0	10.9005	0	10.9005	0	10.9005	0	10.9005	0	10.9005	0		130	0.00556		10.9005	0.02488		10.9005	80715.3
10.985	11466	10.985	48	10.985	145	10.985	15290	10.985	0	10.985	0	10.985	0	10.985	0	10.985	0	10.985	0	10.985	0	10.985	0	10.985	0	10.985	0	10.985	0	10.985	0	10.985	0	10.985	0	10.985	0		131	0.00547		10.985	0.02574		10.985	82228.1
11.0695	13138	11.0695	90	11.0695	87	11.0695	14004	11.0695	0	11.0695	0	11.0695	0	11.0695	0	11.0695	0	11.0695	0	11.0695	0	11.0695	0	11.0695	0	11.0695	0	11.0695	0	11.0695	0	11.0695	0	11.0695	0	11.0695	0		132	0.00538		11.0695	0.02663		11.0695	83780
11.154	14550	11.154	157	11.154	63	11.154	11944	11.154	0	11.154	0	11.154	0	11.154	0	11.154	0	11.154	0	11.154	0	11.154	0	11.154	0	11.154	0	11.154	0	11.154	0	11.154	0	11.154	0	11.154	0		133	0.00529		11.154	0.02643		11.154	81886.7
11.2385	16444	11.2385	186	11.2385	43	11.2385	10416	11.2385	0	11.2385	0	11.2385	0	11.2385	0	11.2385	0	11.2385	0	11.2385	0	11.2385	0	11.2385	0	11.2385	0	11.2385	0	11.2385	0	11.2385	0	11.2385	0	11.2385	0		134	0.0052		11.2385	0.02705		11.2385	82555.7
11.323	17735	11.323	251	11.323	31	11.323	8990	11.323	0	11.323	0	11.323	0	11.323	0	11.323	0	11.323	0	11.323	0	11.323	0	11.323	0	11.323	0	11.323	0	11.323	0	11.323	0	11.323	0	11.323	0		135	0.00511		11.323	0.02709		11.323	81456.4
11.4075	19259	11.4075	365	11.4075	16	11.4075	7499	11.4075	0	11.4075	0	11.4075	0	11.4075	0	11.4075	0	11.4075	0	11.4075	0	11.4075	0	11.4075	0	11.4075	0	11.4075	0	11.4075	0	11.4075	0	11.4075	0	11.4075	0		136	0.00503		11.4075	0.02725		11.4075	80740.6
11.492	20988	11.492	522	11.492	12	11.492	6365	11.492	0	11.492	0	11.492	0	11.492	0	11.492	0	11.492	0	11.492	0	11.492	0	11.492	0	11.492	0	11.492	0	11.492	0	11.492	0	11.492	0	11.492	0		137	0.00495		11.492	0.02798		11.492	81690
11.5765	21978	11.5765	753	11.5765	3	11.5765	5316	11.5765	0	11.5765	0	11.5765	0	11.5765	0	11.5765	0	11.5765	0	11.5765	0	11.5765	0	11.5765	0	11.5765	0	11.5765	0	11.5765	0	11.5765	0	11.5765	0	11.5765	0		138	0.00487		11.5765	0.02812		11.5765	80890.1
11.661	22811	11.661	966	11.661	5	11.661	4243	11.661	0	11.661	0	11.661	0	11.661	0	11.661	0	11.661	0	11.661	0	11.661	0	11.661	0	11.661	0	11.661	0	11.661	0	11.661	0	11.661	0	11.661	0		139	0.00479		11.661	0.0281		11.661	79670.8
11.7455	23648	11.7455	1310	11.7455	2	11.7455	3417	11.7455	0	11.7455	0	11.7455	0	11.7455	0	11.7455	0	11.7455	0	11.7455	0	11.7455	0	11.7455	0	11.7455	0	11.7455	0	11.7455	0	11.7455	0	11.7455	0	11.7455	0		140	0.00472		11.7455	0.02854		11.7455	79740.2
11.83	23730	11.83	1615	11.83	4	11.83	2601	11.83	0	11.83	0	11.83	0	11.83	0	11.83	0	11.83	0	11.83	0	11.83	0	11.83	0	11.83	0	11.83	0	11.83	0	11.83	0	11.83	0	11.83	0		141	0.00464		11.83	0.02829		11.83	77919.1
11.9145	24023	11.9145	2115	11.9145	2	11.9145	2002	11.9145	0	11.9145	0	11.9145	0	11.9145	0	11.9145	0	11.9145	0	11.9145	0	11.9145	0	11.9145	0	11.9145	1	11.9145	0	11.9145	0	11.9145	0	11.9145	0	11.9145	0		142	0.00457		11.9145	0.02878		11.9145	78169.3
11.999	24276	11.999	2773	11.999	0	11.999	1556	11.999	0	11.999	0	11.999	0	11.999	0	11.999	0	11.999	0	11.999	0	11.999	0	11.999	0	11.999	3	11.999	0	11.999	0	11.999	0	11.999	0	11.999	0		143	0.0045		11.999	0.0297		11.999	79521.5
12.0835	23538	12.0835	3535	12.0835	0	12.0835	1187	12.0835	0	12.0835	0	12.0835	0	12.0835	0	12.0835	0	12.0835	0	12.0835	0	12.0835	0	12.0835	0	12.0835	2	12.0835	0	12.0835	0	12.0835	0	12.0835	0	12.0835	0		144	0.00443		12.0835	0.0299		12.0835	78948.9
12.168	22631	12.168	4492	12.168	1	12.168	913	12.168	0	12.168	0	12.168	0	12.168	0	12.168	0	12.168	0	12.168	0	12.168	0	12.168	0	12.168	4	12.168	0	12.168	0	12.168	0	12.168	0	12.168	0		145	0.00436		12.168	0.03034		12.168	78995.7
12.2525	21977	12.2525	5564	12.2525	1	12.2525	611	12.2525	0	12.2525	0	12.2525	0	12.2525	0	12.2525	0	12.2525	0	12.2525	0	12.2525	0	12.2525	0	12.2525	5	12.2525	0	12.2525	0	12.2525	0	12.2525	0	12.2525	0		146	0.0043		12.2525	0.03123		12.2525	80193.6
12.337	20900	12.337	6483	12.337	0	12.337	455	12.337	0	12.337	0	12.337	0	12.337	0	12.337	0	12.337	0	12.337	0	12.337	0	12.337	0	12.337	11	12.337	0	12.337	0	12.337	0	12.337	0	12.337	0		147	0.00424		12.337	0.03169		12.337	80267.9
12.4215	19613	12.4215	8044	12.4215	0	12.4215	331	12.4215	0	12.4215	0	12.4215	0	12.4215	0	12.4215	0	12.4215	0	12.4215	0	12.4215	0	12.4215	0	12.4215	17	12.4215	0	12.4215	0	12.4215	0	12.4215	0	12.4215	0		148	0.00417		12.4215	0.03268		12.4215	81647.9
12.506	17863	12.506	9593	12.506	0	12.506	221	12.506	0	12.506	0	12.506	0	12.506	0	12.506	0	12.506	0	12.506	0	12.506	0	12.506	0	12.506	17	12.506	0	12.506	0	12.506	0	12.506	0	12.506	0		149	0.00411		12.506	0.03306		12.506	81498.3
12.5905	16450	12.5905	10873	12.5905	0	12.5905	163	12.5905	0	12.5905	0	12.5905	0	12.5905	0	12.5905	0	12.5905	0	12.5905	0	12.5905	0	12.5905	0	12.5905	46	12.5905	0	12.5905	0	12.5905	0	12.5905	0	12.5905	0		150	0.00406		12.5905	0.03351		12.5905	81485.8
12.675	14730	12.675	12504	12.675	0	12.675	130	12.675	0	12.675	0	12.675	0	12.675	0	12.675	0	12.675	0	12.675	0	12.675	0	12.675	0	12.675	66	12.675	0	12.675	0	12.675	0	12.675	0	12.675	0		151	0.004		12.675	0.03386		12.675	81259.3
12.7595	12906	12.7595	14308	12.7595	0	12.7595	74	12.7595	0	12.7595	0	12.7595	0	12.7595	0	12.7595	0	12.7595	0	12.7595	0	12.7595	0	12.7595	0	12.7595	104	12.7595	0	12.7595	0	12.7595	0	12.7595	0	12.7595	0		152	0.00394		12.7595	0.03411		12.7595	80780.4
12.844	11405	12.844	16213	12.844	0	12.844	58	12.844	0	12.844	0	12.844	0	12.844	0	12.844	0	12.844	0	12.844	0	12.844	0	12.844	0	12.844	144	12.844	0	12.844	0	12.844	0	12.844	0	12.844	0		153	0.00389		12.844	0.03476		12.844	81222.8
12.9285	9844	12.9285	17679	12.9285	0	12.9285	40	12.9285	0	12.9285	0	12.9285	0	12.9285	0	12.9285	0	12.9285	0	12.9285	0	12.9285	0	12.9285	0	12.9285	230	12.9285	0	12.9285	0	12.9285	0	12.9285	0	12.9285	0		154	0.00384		12.9285	0.03466		12.9285	79935.1
13.013	8310	13.013	19236	13.013	0	13.013	35	13.013	0	13.013	0	13.013	0	13.013	0	13.013	0	13.013	0	13.013	0	13.013	0	13.013	0	13.013	305	13.013	0	13.013	0	13.013	0	13.013	0	13.013	0		155	0.00379		13.013	0.03457		13.013	78700.7
13.0975	7116	13.0975	20605	13.0975	0	13.0975	15	13.0975	0	13.0975	0	13.0975	0	13.0975	0	13.0975	0	13.0975	0	13.0975	0	13.0975	0	13.0975	0	13.0975	439	13.0975	0	13.0975	0	13.0975	0	13.0975	0	13.0975	0		156	0.00374		13.0975	0.03464		13.0975	77836
13.182	5785	13.182	21872	13.182	0	13.182	9	13.182	0	13.182	0	13.182	0	13.182	0	13.182	0	13.182	0	13.182	0	13.182	0	13.182	0	13.182	587	13.182	0	13.182	0	13.182	0	13.182	0	13.182	0		157	0.00369		13.182	0.03441		13.182	76337.9
13.2665	4630	13.2665	22664	13.2665	0	13.2665	5	13.2665	0	13.2665	0	13.2665	0	13.2665	0	13.2665	0	13.2665	0	13.2665	0	13.2665	0	13.2665	0	13.2665	800	13.2665	0	13.2665	0	13.2665	0	13.2665	0	13.2665	0		158	0.00364		13.2665	0.03393		13.2665	74310.9
13.351	3696	13.351	23601	13.351	0	13.351	3	13.351	0	13.351	0	13.351	0	13.351	0	13.351	0	13.351	0	13.351	0	13.351	0	13.351	0	13.351	1134	13.351	0	13.351	0	13.351	0	13.351	0	13.351	0		159	0.00359		13.351	0.03411		13.351	73761.4
13.4355	3051	13.4355	24143	13.4355	0	13.4355	1	13.4355	0	13.4355	0	13.4355	0	13.4355	0	13.4355	0	13.4355	0	13.4355	0	13.4355	0	13.4355	0	13.4355	1432	13.4355	0	13.4355	0	13.4355	0	13.4355	0	13.4355	0		160	0.00355		13.4355	0.03422		13.4355	73085.1
13.52	2300	13.52	24563	13.52	0	13.52	1	13.52	0	13.52	0	13.52	0	13.52	0	13.52	0	13.52	0	13.52	0	13.52	0	13.52	0	13.52	1988	13.52	3	13.52	0	13.52	0	13.52	0	13.52	0		161	0.00351		13.52	0.03452		13.52	72793.8
13.6045	1711	13.6045	24566	13.6045	0	13.6045	3	13.6045	0	13.6045	0	13.6045	0	13.6045	0	13.6045	0	13.6045	0	13.6045	0	13.6045	0	13.6045	0	13.6045	2618	13.6045	2	13.6045	0	13.6045	0	13.6045	0	13.6045	0		162	0.00346		13.6045	0.03474		13.6045	72360.2
13.689	1318	13.689	23935	13.689	0	13.689	0	13.689	0	13.689	0	13.689	0	13.689	0	13.689	0	13.689	0	13.689	0	13.689	0	13.689	0	13.689	3263	13.689	0	13.689	0	13.689	0	13.689	0	13.689	0		163	0.00342		13.689	0.03459		13.689	71168.5
13.7735	992	13.7735	23587	13.7735	0	13.7735	0	13.7735	0	13.7735	0	13.7735	0	13.7735	0	13.7735	0	13.7735	0	13.7735	0	13.7735	0	13.7735	0	13.7735	4012	13.7735	2	13.7735	0	13.7735	0	13.7735	0	13.7735	0		164	0.00338		13.7735	0.03514		13.7735	71400.5
13.858	741	13.858	23010	13.858	0	13.858	0	13.858	0	13.858	0	13.858	0	13.858	0	13.858	0	13.858	0	13.858	0	13.858	0	13.858	0	13.858	4987	13.858	6	13.858	0	13.858	0	13.858	0	13.858	0		165	0.00334		13.858	0.03588		13.858	72024.4
13.9425	524	13.9425	21333	13.9425	0	13.9425	0	13.9425	0	13.9425	0	13.9425	0	13.9425	0	13.9425	0	13.9425	0	13.9425	0	13.9425	0	13.9425	0	13.9425	6278	13.9425	15	13.9425	0	13.9425	0	13.9425	0	13.9425	0		166	0.0033		13.9425	0.03575		13.9425	70892.9
14.027	360	14.027	20225	14.027	0	14.027	0	14.027	0	14.027	0	14.027	0	14.027	0	14.027	0	14.027	0	14.027	0	14.027	0	14.027	0	14.027	7469	14.027	10	14.027	0	14.027	0	14.027	0	14.027	0		167	0.00327		14.027	0.03626		14.027	71041.5
14.1115	254	14.1115	18331	14.1115	0	14.1115	0	14.1115	0	14.1115	0	14.1115	0	14.1115	0	14.1115	0	14.1115	0	14.1115	0	14.1115	0	14.1115	0	14.1115	8671	14.1115	31	14.1115	0	14.1115	0	14.1115	0	14.1115	0		168	0.00323		14.1115	0.03581		14.1115	69326
14.196	144	14.196	16907	14.196	0	14.196	0	14.196	0	14.196	0	14.196	0	14.196	0	14.196	0	14.196	0	14.196	0	14.196	0	14.196	0	14.196	10240	14.196	46	14.196	0	14.196	0	14.196	0	14.196	0		169	0.00319		14.196	0.03633		14.196	69490.5
14.2805	129	14.2805	15488	14.2805	0	14.2805	0	14.2805	0	14.2805	0	14.2805	0	14.2805	0	14.2805	0	14.2805	0	14.2805	0	14.2805	0	14.2805	0	14.2805	11848	14.2805	64	14.2805	0	14.2805	0	14.2805	0	14.2805	0		170	0.00316		14.2805	0.03688		14.2805	69708.3
14.365	80	14.365	13543	14.365	0	14.365	0	14.365	0	14.365	0	14.365	0	14.365	0	14.365	0	14.365	0	14.365	0	14.365	0	14.365	0	14.365	13726	14.365	116	14.365	0	14.365	0	14.365	0	14.365	0		171	0.00313		14.365	0.03689		14.365	68911.9
14.4495	63	14.4495	11887	14.4495	0	14.4495	0	14.4495	0	14.4495	0	14.4495	0	14.4495	0	14.4495	0	14.4495	0	14.4495	0	14.4495	0	14.4495	0	14.4495	15497	14.4495	140	14.4495	0	14.4495	0	14.4495	0	14.4495	0		172	0.00309		14.4495	0.03694		14.4495	68203.4
14.534	38	14.534	10335	14.534	0	14.534	0	14.534	0	14.534	0	14.534	0	14.534	0	14.534	0	14.534	0	14.534	0	14.534	0	14.534	0	14.534	16916	14.534	202	14.534	0	14.534	0	14.534	0	14.534	0		173	0.00306		14.534	0.0365		14.534	66616.1
14.6185	30	14.6185	8794	14.6185	0	14.6185	0	14.6185	0	14.6185	0	14.6185	0	14.6185	0	14.6185	0	14.6185	0	14.6185	0	14.6185	0	14.6185	0	14.6185	18595	14.6185	307	14.6185	0	14.6185	0	14.6185	0	14.6185	0		174	0.00303		14.6185	0.03634		14.6185	65560.8
14.703	13	14.703	7443	14.703	0	14.703	0	14.703	0	14.703	0	14.703	0	14.703	0	14.703	0	14.703	0	14.703	0	14.703	0	14.703	0	14.703	20536	14.703	378	14.703	0	14.703	0	14.703	0	14.703	0		175	0.003		14.703	0.03659		14.703	65258.2
14.7875	10	14.7875	6269	14.7875	0	14.7875	0	14.7875	0	14.7875	0	14.7875	0	14.7875	0	14.7875	0	14.7875	0	14.7875	0	14.7875	0	14.7875	0	14.7875	22058	14.7875	634	14.7875	0	14.7875	0	14.7875	0	14.7875	0		176	0.00297		14.7875	0.03671		14.7875	64726.7
14.872	5	14.872	4904	14.872	0	14.872	0	14.872	0	14.872	0	14.872	0	14.872	0	14.872	0	14.872	0	14.872	0	14.872	0	14.872	0	14.872	22929	14.872	817	14.872	0	14.872	0	14.872	0	14.872	0		177	0.00294		14.872	0.03568		14.872	62185.6
14.9565	4	14.9565	4151	14.9565	0	14.9565	0	14.9565	0	14.9565	0	14.9565	0	14.9565	0	14.9565	0	14.9565	0	14.9565	0	14.9565	0	14.9565	0	14.9565	23998	14.9565	1093	14.9565	0	14.9565	0	14.9565	0	14.9565	0		178	0.00291		14.9565	0.03583		14.9565	61744.2
15.041	3	15.041	3335	15.041	0	15.041	0	15.041	0	15.041	0	15.041	0	15.041	0	15.041	0	15.041	0	15.041	0	15.041	0	15.041	0	15.041	24538	15.041	1411	15.041	0	15.041	0	15.041	0	15.041	0		179	0.00288		15.041	0.0354		15.041	60318.1
15.1255	1	15.1255	2601	15.1255	0	15.1255	0	15.1255	0	15.1255	0	15.1255	0	15.1255	0	15.1255	0	15.1255	0	15.1255	0	15.1255	0	15.1255	0	15.1255	25013	15.1255	1828	15.1255	2	15.1255	0	15.1255	0	15.1255	0		180	0.00286		15.1255	0.03524		15.1255	59376.2
15.21	0	15.21	2049	15.21	0	15.21	0	15.21	0	15.21	0	15.21	0	15.21	0	15.21	0	15.21	0	15.21	0	15.21	0	15.21	0	15.21	25130	15.21	2409	15.21	1	15.21	0	15.21	0	15.21	0		181	0.00283		15.21	0.0352		15.21	58661.2
15.2945	1	15.2945	1588	15.2945	0	15.2945	0	15.2945	0	15.2945	0	15.2945	0	15.2945	0	15.2945	0	15.2945	0	15.2945	0	15.2945	0	15.2945	0	15.2945	24763	15.2945	3192	15.2945	0	15.2945	0	15.2945	0	15.2945	0		182	0.0028		15.2945	0.03509		15.2945	57825.5
15.379	0	15.379	1122	15.379	0	15.379	0	15.379	0	15.379	0	15.379	0	15.379	0	15.379	0	15.379	0	15.379	0	15.379	0	15.379	0	15.379	24111	15.379	3892	15.379	4	15.379	0	15.379	0	15.379	0		183	0.00278		15.379	0.03466		15.379	56499.7
15.4635	0	15.4635	852	15.4635	0	15.4635	0	15.4635	0	15.4635	0	15.4635	0	15.4635	0	15.4635	0	15.4635	0	15.4635	0	15.4635	0	15.4635	0	15.4635	23427	15.4635	4717	15.4635	2	15.4635	0	15.4635	0	15.4635	0		184	0.00275		15.4635	0.03468		15.4635	55905.1
15.548	0	15.548	625	15.548	0	15.548	0	15.548	0	15.548	0	15.548	0	15.548	0	15.548	0	15.548	0	15.548	0	15.548	0	15.548	0	15.548	22588	15.548	5965	15.548	11	15.548	0	15.548	0	15.548	0		185	0.00273		15.548	0.03514		15.548	56034
15.6325	0	15.6325	454	15.6325	0	15.6325	0	15.6325	0	15.6325	0	15.6325	0	15.6325	0	15.6325	0	15.6325	0	15.6325	0	15.6325	0	15.6325	0	15.6325	21337	15.6325	7226	15.6325	16	15.6325	0	15.6325	0	15.6325	0		186	0.00271		15.6325	0.03519		15.6325	55517.6
15.717	0	15.717	304	15.717	0	15.717	0	15.717	0	15.717	0	15.717	0	15.717	0	15.717	0	15.717	0	15.717	0	15.717	0	15.717	0	15.717	19474	15.717	8793	15.717	24	15.717	0	15.717	0	15.717	0		187	0.00268		15.717	0.03486		15.717	54399.9
15.8015	0	15.8015	189	15.8015	0	15.8015	0	15.8015	0	15.8015	0	15.8015	0	15.8015	0	15.8015	0	15.8015	0	15.8015	0	15.8015	0	15.8015	0	15.8015	18020	15.8015	10367	15.8015	44	15.8015	0	15.8015	0	15.8015	0		188	0.00266		15.8015	0.03498		15.8015	54015.7
15.886	0	15.886	144	15.886	0	15.886	0	15.886	0	15.886	0	15.886	0	15.886	0	15.886	0	15.886	0	15.886	0	15.886	0	15.886	0	15.886	16187	15.886	11979	15.886	56	15.886	0	15.886	0	15.886	0		189	0.00264		15.886	0.03462		15.886	52888.5
15.9705	0	15.9705	108	15.9705	0	15.9705	0	15.9705	0	15.9705	0	15.9705	0	15.9705	0	15.9705	0	15.9705	0	15.9705	0	15.9705	0	15.9705	0	15.9705	14322	15.9705	13665	15.9705	104	15.9705	0	15.9705	0	15.9705	0		190	0.00261		15.9705	0.03419		15.9705	51671.5
16.055	0	16.055	71	16.055	0	16.055	0	16.055	0	16.055	0	16.055	0	16.055	0	16.055	0	16.055	0	16.055	0	16.055	0	16.055	0	16.055	12671	16.055	15511	16.055	136	16.055	0	16.055	0	16.055	0		191	0.00259		16.055	0.03399		16.055	50836
16.1395	0	16.1395	37	16.1395	0	16.1395	0	16.1395	0	16.1395	0	16.1395	0	16.1395	0	16.1395	0	16.1395	0	16.1395	0	16.1395	0	16.1395	0	16.1395	11055	16.1395	17196	16.1395	196	16.1395	0	16.1395	0	16.1395	0		192	0.00257		16.1395	0.0335		16.1395	49573.5
16.224	0	16.224	29	16.224	0	16.224	0	16.224	0	16.224	0	16.224	0	16.224	0	16.224	0	16.224	0	16.224	0	16.224	0	16.224	0	16.224	9397	16.224	19124	16.224	313	16.224	0	16.224	0	16.224	0		193	0.00255		16.224	0.03318		16.224	48592.5
16.3085	0	16.3085	20	16.3085	0	16.3085	0	16.3085	0	16.3085	0	16.3085	0	16.3085	0	16.3085	0	16.3085	0	16.3085	0	16.3085	0	16.3085	0	16.3085	8020	16.3085	20788	16.3085	394	16.3085	0	16.3085	0	16.3085	0		194	0.00253		16.3085	0.03272		16.3085	47423.9
16.393	0	16.393	18	16.393	0	16.393	0	16.393	0	16.393	0	16.393	0	16.393	0	16.393	0	16.393	0	16.393	0	16.393	0	16.393	0	16.393	6454	16.393	22027	16.393	563	16.393	0	16.393	0	16.393	0		195	0.00251		16.393	0.03163		16.393	45374.2
16.4775	0	16.4775	6	16.4775	0	16.4775	0	16.4775	0	16.4775	0	16.4775	0	16.4775	0	16.4775	0	16.4775	0	16.4775	0	16.4775	0	16.4775	0	16.4775	5563	16.4775	23365	16.4775	799	16.4775	0	16.4775	0	16.4775	0		196	0.00249		16.4775	0.03144		16.4775	44642.5
16.562	0	16.562	7	16.562	0	16.562	0	16.562	0	16.562	0	16.562	0	16.562	0	16.562	0	16.562	0	16.562	0	16.562	0	16.562	0	16.562	4477	16.562	24567	16.562	1093	16.562	0	16.562	0	16.562	0		197	0.00247		16.562	0.031		16.562	43573.2
16.6465	0	16.6465	5	16.6465	0	16.6465	0	16.6465	0	16.6465	0	16.6465	0	16.6465	0	16.6465	0	16.6465	0	16.6465	0	16.6465	0	16.6465	0	16.6465	3401	16.6465	25123	16.6465	1446	16.6465	0	16.6465	0	16.6465	0		198	0.00245		16.6465	0.03006		16.6465	41813.7
16.731	0	16.731	3	16.731	0	16.731	0	16.731	0	16.731	0	16.731	0	16.731	0	16.731	0	16.731	0	16.731	0	16.731	0	16.731	0	16.731	2756	16.731	25716	16.731	1932	16.731	1	16.731	0	16.731	0		199	0.00244		16.731	0.02982		16.731	41069.9
16.8155	0	16.8155	0	16.8155	0	16.8155	0	16.8155	0	16.8155	0	16.8155	0	16.8155	0	16.8155	0	16.8155	0	16.8155	0	16.8155	0	16.8155	0	16.8155	2202	16.8155	25537	16.8155	2545	16.8155	1	16.8155	0	16.8155	0		200	0.00242		16.8155	0.02916		16.8155	39756
16.9	0	16.9	0	16.9	0	16.9	0	16.9	0	16.9	0	16.9	0	16.9	0	16.9	0	16.9	0	16.9	0	16.9	0	16.9	0	16.9	1583	16.9	25619	16.9	3205	16.9	2	16.9	0	16.9	0		201	0.0024		16.9	0.02886		16.9	38951.2
16.9845	0	16.9845	1	16.9845	0	16.9845	0	16.9845	0	16.9845	0	16.9845	0	16.9845	0	16.9845	0	16.9845	0	16.9845	0	16.9845	0	16.9845	0	16.9845	1220	16.9845	24916	16.9845	3969	16.9845	0	16.9845	0	16.9845	0		202	0.00238		16.9845	0.02826		16.9845	37763.2
17.069	0	17.069	0	17.069	0	17.069	0	17.069	0	17.069	0	17.069	0	17.069	0	17.069	0	17.069	0	17.069	0	17.069	0	17.069	0	17.069	945	17.069	24115	17.069	5041	17.069	9	17.069	0	17.069	0		203	0.00236		17.069	0.02803		17.069	37089
17.1535	0	17.1535	0	17.1535	0	17.1535	0	17.1535	0	17.1535	0	17.1535	0	17.1535	0	17.1535	0	17.1535	0	17.1535	0	17.1535	0	17.1535	0	17.1535	645	17.1535	23120	17.1535	6234	17.1535	12	17.1535	0	17.1535	0		204	0.00235		17.1535	0.02775		17.1535	36363.2
17.238	0	17.238	0	17.238	0	17.238	0	17.238	0	17.238	0	17.238	0	17.238	0	17.238	0	17.238	0	17.238	0	17.238	0	17.238	0	17.238	452	17.238	21805	17.238	7591	17.238	21	17.238	0	17.238	0		205	0.00233		17.238	0.02745		17.238	35609
17.3225	0	17.3225	0	17.3225	0	17.3225	0	17.3225	0	17.3225	0	17.3225	0	17.3225	0	17.3225	0	17.3225	0	17.3225	0	17.3225	0	17.3225	0	17.3225	346	17.3225	20418	17.3225	8907	17.3225	28	17.3225	0	17.3225	0		206	0.00231		17.3225	0.02708		17.3225	34790.6
17.407	0	17.407	0	17.407	0	17.407	0	17.407	0	17.407	0	17.407	0	17.407	0	17.407	0	17.407	0	17.407	0	17.407	0	17.407	0	17.407	243	17.407	18511	17.407	10532	17.407	53	17.407	0	17.407	0		207	0.0023		17.407	0.02647		17.407	33673.2
17.4915	0	17.4915	0	17.4915	0	17.4915	0	17.4915	0	17.4915	0	17.4915	0	17.4915	0	17.4915	0	17.4915	0	17.4915	0	17.4915	0	17.4915	0	17.4915	176	17.4915	16754	17.4915	12412	17.4915	73	17.4915	0	17.4915	0		208	0.00228		17.4915	0.02614		17.4915	32935.8
17.576	0	17.576	0	17.576	0	17.576	0	17.576	0	17.576	0	17.576	0	17.576	0	17.576	0	17.576	0	17.576	0	17.576	0	17.576	0	17.576	119	17.576	15081	17.576	14285	17.576	91	17.576	0	17.576	0		209	0.00227		17.576	0.02575		17.576	32137.3
17.6605	0	17.6605	0	17.6605	0	17.6605	0	17.6605	0	17.6605	0	17.6605	0	17.6605	0	17.6605	0	17.6605	0	17.6605	0	17.6605	0	17.6605	0	17.6605	109	17.6605	13192	17.6605	16153	17.6605	137	17.6605	0	17.6605	0		210	0.00225		17.6605	0.0251		17.6605	31025.5
17.745	0	17.745	0	17.745	0	17.745	0	17.745	0	17.745	0	17.745	0	17.745	0	17.745	0	17.745	0	17.745	0	17.745	0	17.745	0	17.745	51	17.745	11366	17.745	17914	17.745	232	17.745	0	17.745	0		211	0.00223		17.745	0.02429		17.745	29743.1
17.8295	0	17.8295	0	17.8295	0	17.8295	0	17.8295	0	17.8295	0	17.8295	0	17.8295	0	17.8295	0	17.8295	0	17.8295	0	17.8295	0	17.8295	0	17.8295	34	17.8295	9946	17.8295	19934	17.8295	306	17.8295	0	17.8295	0		212	0.00222		17.8295	0.02394		17.8295	29035
17.914	0	17.914	0	17.914	0	17.914	0	17.914	0	17.914	0	17.914	0	17.914	0	17.914	0	17.914	0	17.914	0	17.914	0	17.914	0	17.914	21	17.914	8324	17.914	21310	17.914	476	17.914	0	17.914	0		213	0.0022		17.914	0.02293		17.914	27546.4
17.9985	0	17.9985	0	17.9985	0	17.9985	0	17.9985	0	17.9985	0	17.9985	0	17.9985	0	17.9985	0	17.9985	0	17.9985	0	17.9985	0	17.9985	0	17.9985	19	17.9985	6914	17.9985	22774	17.9985	680	17.9985	0	17.9985	0		214	0.00219		17.9985	0.02217		17.9985	26378.1
18.083	0	18.083	0	18.083	0	18.083	0	18.083	0	18.083	0	18.083	0	18.083	0	18.083	0	18.083	0	18.083	0	18.083	0	18.083	0	18.083	9	18.083	5576	18.083	24319	18.083	870	18.083	0	18.083	0		215	0.00217		18.083	0.0215		18.083	25351.6
18.1675	0	18.1675	0	18.1675	0	18.1675	0	18.1675	0	18.1675	0	18.1675	0	18.1675	0	18.1675	0	18.1675	0	18.1675	0	18.1675	1	18.1675	0	18.1675	1	18.1675	4412	18.1675	25170	18.1675	1146	18.1675	0	18.1675	0		216	0.00216		18.1675	0.02059		18.1675	24046.2
18.252	0	18.252	0	18.252	0	18.252	0	18.252	0	18.252	0	18.252	0	18.252	0	18.252	0	18.252	0	18.252	0	18.252	0	18.252	0	18.252	2	18.252	3510	18.252	25849	18.252	1548	18.252	0	18.252	0		217	0.00215		18.252	0.0199		18.252	23023
18.3365	0	18.3365	0	18.3365	0	18.3365	0	18.3365	0	18.3365	0	18.3365	0	18.3365	0	18.3365	0	18.3365	0	18.3365	0	18.3365	0	18.3365	0	18.3365	1	18.3365	2886	18.3365	26638	18.3365	2015	18.3365	0	18.3365	0		218	0.00213		18.3365	0.01956		18.3365	22430.4
18.421	0	18.421	0	18.421	0	18.421	0	18.421	0	18.421	0	18.421	0	18.421	0	18.421	0	18.421	0	18.421	0	18.421	2	18.421	0	18.421	0	18.421	2186	18.421	26735	18.421	2692	18.421	0	18.421	0		219	0.00212		18.421	0.01896		18.421	21541.4
18.5055	0	18.5055	0	18.5055	0	18.5055	0	18.5055	0	18.5055	0	18.5055	0	18.5055	0	18.5055	0	18.5055	0	18.5055	0	18.5055	6	18.5055	0	18.5055	0	18.5055	1655	18.5055	26388	18.5055	3510	18.5055	0	18.5055	0		220	0.0021		18.5055	0.01837		18.5055	20674.1
18.59	0	18.59	0	18.59	0	18.59	0	18.59	0	18.59	0	18.59	0	18.59	0	18.59	0	18.59	0	18.59	0	18.59	2	18.59	0	18.59	0	18.59	1290	18.59	25639	18.59	4568	18.59	0	18.59	0		221	0.00209		18.59	0.01784		18.59	19900
18.6745	0	18.6745	0	18.6745	0	18.6745	0	18.6745	0	18.6745	0	18.6745	0	18.6745	0	18.6745	0	18.6745	0	18.6745	0	18.6745	7	18.6745	0	18.6745	0	18.6745	898	18.6745	24414	18.6745	5529	18.6745	0	18.6745	0		222	0.00208		18.6745	0.01704		18.6745	18836.6
18.759	0	18.759	0	18.759	0	18.759	0	18.759	0	18.759	0	18.759	0	18.759	0	18.759	0	18.759	0	18.759	0	18.759	10	18.759	0	18.759	0	18.759	744	18.759	23331	18.759	6901	18.759	0	18.759	0		223	0.00206		18.759	0.01671		18.759	18306.5
18.8435	0	18.8435	0	18.8435	0	18.8435	0	18.8435	0	18.8435	0	18.8435	0	18.8435	0	18.8435	0	18.8435	0	18.8435	0	18.8435	30	18.8435	0	18.8435	0	18.8435	476	18.8435	22072	18.8435	8329	18.8435	0	18.8435	0		224	0.00205		18.8435	0.01627		18.8435	17659.3
18.928	0	18.928	0	18.928	0	18.928	0	18.928	0	18.928	0	18.928	0	18.928	0	18.928	0	18.928	0	18.928	0	18.928	68	18.928	0	18.928	0	18.928	326	18.928	20493	18.928	9919	18.928	0	18.928	0		225	0.00204		18.928	0.01579		18.928	16988.5
19.0125	0	19.0125	0	19.0125	0	19.0125	0	19.0125	0	19.0125	0	19.0125	0	19.0125	0	19.0125	0	19.0125	0	19.0125	0	19.0125	71	19.0125	0	19.0125	0	19.0125	221	19.0125	18548	19.0125	11981	19.0125	0	19.0125	0		226	0.00202		19.0125	0.01533		19.0125	16346.9
19.097	0	19.097	0	19.097	0	19.097	0	19.097	0	19.097	0	19.097	0	19.097	0	19.097	0	19.097	0	19.097	0	19.097	102	19.097	0	19.097	0	19.097	193	19.097	16930	19.097	13761	19.097	0	19.097	0		227	0.00201		19.097	0.01488		19.097	15730.3
19.1815	0	19.1815	0	19.1815	0	19.1815	0	19.1815	0	19.1815	0	19.1815	0	19.1815	0	19.1815	0	19.1815	0	19.1815	0	19.1815	158	19.1815	0	19.1815	0	19.1815	125	19.1815	14903	19.1815	15573	19.1815	0	19.1815	0		228	0.002		19.1815	0.01418		19.1815	14862.2
19.266	0	19.266	0	19.266	0	19.266	0	19.266	0	19.266	0	19.266	0	19.266	0	19.266	0	19.266	0	19.266	0	19.266	226	19.266	0	19.266	0	19.266	74	19.266	13229	19.266	17442	19.266	0	19.266	0		229	0.00199		19.266	0.01363		19.266	14159.5
19.3505	0	19.3505	0	19.3505	0	19.3505	0	19.3505	0	19.3505	0	19.3505	0	19.3505	0	19.3505	0	19.3505	0	19.3505	0	19.3505	308	19.3505	0	19.3505	0	19.3505	54	19.3505	11086	19.3505	19488	19.3505	0	19.3505	0		230	0.00197		19.3505	0.01293		19.3505	13308.4
19.435	0	19.435	0	19.435	0	19.435	0	19.435	0	19.435	0	19.435	0	19.435	0	19.435	0	19.435	0	19.435	0	19.435	432	19.435	1	19.435	0	19.435	39	19.435	9641	19.435	21575	19.435	0	19.435	0		231	0.00196		19.435	0.01251		19.435	12767.1
19.5195	0	19.5195	0	19.5195	0	19.5195	0	19.5195	0	19.5195	0	19.5195	0	19.5195	0	19.5195	0	19.5195	0	19.5195	0	19.5195	662	19.5195	0	19.5195	0	19.5195	14	19.5195	8186	19.5195	23052	19.5195	0	19.5195	0		232	0.00195		19.5195	0.01186		19.5195	12001.5
19.604	0	19.604	0	19.604	0	19.604	0	19.604	0	19.604	0	19.604	0	19.604	0	19.604	0	19.604	0	19.604	0	19.604	892	19.604	0	19.604	0	19.604	14	19.604	6861	19.604	24584	19.604	0	19.604	0		233	0.00194		19.604	0.0113		19.604	11333.2
19.6885	0	19.6885	0	19.6885	0	19.6885	0	19.6885	0	19.6885	0	19.6885	0	19.6885	0	19.6885	0	19.6885	0	19.6885	0	19.6885	1173	19.6885	1	19.6885	0	19.6885	3	19.6885	5536	19.6885	25846	19.6885	0	19.6885	0		234	0.00192		19.6885	0.01068		19.6885	10620.3
19.773	0	19.773	0	19.773	0	19.773	0	19.773	0	19.773	0	19.773	0	19.773	0	19.773	0	19.773	0	19.773	0	19.773	1584	19.773	1	19.773	0	19.773	8	19.773	4375	19.773	26886	19.773	0	19.773	0		235	0.00191		19.773	0.01013		19.773	9986.29
19.8575	0	19.8575	0	19.8575	0	19.8575	0	19.8575	0	19.8575	0	19.8575	0	19.8575	0	19.8575	0	19.8575	0	19.8575	0	19.8575	2264	19.8575	6	19.8575	0	19.8575	4	19.8575	3592	19.8575	27322	19.8575	0	19.8575	0		236	0.0019		19.8575	0.00963		19.8575	9417.27
19.942	0	19.942	0	19.942	0	19.942	0	19.942	0	19.942	0	19.942	0	19.942	0	19.942	0	19.942	0	19.942	0	19.942	2732	19.942	1	19.942	0	19.942	0	19.942	2815	19.942	27288	19.942	0	19.942	0		237	0.00189		19.942	0.00899		19.942	8718.73
20.0265	0	20.0265	0	20.0265	0	20.0265	0	20.0265	0	20.0265	0	20.0265	0	20.0265	0	20.0265	0	20.0265	0	20.0265	0	20.0265	3834	20.0265	11	20.0265	0	20.0265	1	20.0265	2063	20.0265	27431	20.0265	0	20.0265	0		238	0.00188		20.0265	0.00864		20.0265	8304.56
20.111	0	20.111	0	20.111	0	20.111	0	20.111	0	20.111	0	20.111	0	20.111	0	20.111	0	20.111	0	20.111	0	20.111	4827	20.111	13	20.111	0	20.111	0	20.111	1638	20.111	26985	20.111	0	20.111	0		239	0.00187		20.111	0.00822		20.111	7836.37
20.1955	0	20.1955	0	20.1955	0	20.1955	0	20.1955	0	20.1955	0	20.1955	0	20.1955	0	20.1955	0	20.1955	0	20.1955	0	20.1955	6220	20.1955	14	20.1955	0	20.1955	0	20.1955	1168	20.1955	26360	20.1955	0	20.1955	0		240	0.00186		20.1955	0.00788		20.1955	7443.88
20.28	0	20.28	0	20.28	0	20.28	0	20.28	0	20.28	0	20.28	0	20.28	0	20.28	0	20.28	0	20.28	0	20.28	7582	20.28	46	20.28	0	20.28	0	20.28	867	20.28	25096	20.28	0	20.28	0		241	0.00184		20.28	0.00744		20.28	6975.02
20.3645	0	20.3645	0	20.3645	0	20.3645	0	20.3645	0	20.3645	0	20.3645	0	20.3645	0	20.3645	0	20.3645	0	20.3645	0	20.3645	9120	20.3645	43	20.3645	0	20.3645	0	20.3645	631	20.3645	23492	20.3645	0	20.3645	0		242	0.00183		20.3645	0.00699		20.3645	6502.15
20.449	0	20.449	0	20.449	0	20.449	0	20.449	0	20.449	0	20.449	0	20.449	0	20.449	0	20.449	0	20.449	0	20.449	10751	20.449	91	20.449	0	20.449	0	20.449	448	20.449	21984	20.449	0	20.449	0		243	0.00182		20.449	0.00662		20.449	6098.61
20.5335	0	20.5335	0	20.5335	0	20.5335	0	20.5335	0	20.5335	0	20.5335	0	20.5335	0	20.5335	0	20.5335	0	20.5335	0	20.5335	12550	20.5335	133	20.5335	0	20.5335	0	20.5335	320	20.5335	20094	20.5335	0	20.5335	0		244	0.00181		20.5335	0.0062		20.5335	5668.43
20.618	0	20.618	0	20.618	0	20.618	0	20.618	0	20.618	0	20.618	0	20.618	0	20.618	0	20.618	0	20.618	0	20.618	14992	20.618	188	20.618	0	20.618	0	20.618	221	20.618	18277	20.618	0	20.618	0		245	0.0018		20.618	0.00591		20.618	5361.17
20.7025	0	20.7025	0	20.7025	0	20.7025	0	20.7025	0	20.7025	0	20.7025	0	20.7025	0	20.7025	0	20.7025	0	20.7025	0	20.7025	17020	20.7025	273	20.7025	0	20.7025	0	20.7025	164	20.7025	16008	20.7025	0	20.7025	0		246	0.00179		20.7025	0.00547		20.7025	4921.45
20.787	0	20.787	0	20.787	0	20.787	0	20.787	0	20.787	0	20.787	0	20.787	0	20.787	0	20.787	0	20.787	0	20.787	19199	20.787	425	20.787	0	20.787	0	20.787	99	20.787	14172	20.787	0	20.787	0		247	0.00178		20.787	0.00513		20.787	4575.88
20.8715	0	20.8715	0	20.8715	0	20.8715	0	20.8715	0	20.8715	0	20.8715	0	20.8715	0	20.8715	0	20.8715	0	20.8715	0	20.8715	21327	20.8715	614	20.8715	0	20.8715	0	20.8715	50	20.8715	11927	20.8715	0	20.8715	0		248	0.00177		20.8715	0.00472		20.8715	4178.28
20.956	0	20.956	0	20.956	0	20.956	0	20.956	0	20.956	0	20.956	0	20.956	0	20.956	0	20.956	0	20.956	0	20.956	23687	20.956	836	20.956	0	20.956	0	20.956	31	20.956	10333	20.956	0	20.956	0		249	0.00176		20.956	0.00444		20.956	3901.27
21.0405	0	21.0405	0	21.0405	0	21.0405	0	21.0405	0	21.0405	0	21.0405	0	21.0405	0	21.0405	0	21.0405	0	21.0405	2	21.0405	25306	21.0405	1129	21.0405	0	21.0405	0	21.0405	24	21.0405	8442	21.0405	0	21.0405	0		250	0.00175		21.0405	0.00405		21.0405	3528.81
21.125	0	21.125	0	21.125	0	21.125	0	21.125	0	21.125	0	21.125	0	21.125	0	21.125	0	21.125	0	21.125	8	21.125	26968	21.125	1685	21.125	0	21.125	0	21.125	12	21.125	7185	21.125	0	21.125	0		251	0.00174		21.125	0.00378		21.125	3268.71
21.2095	0	21.2095	0	21.2095	0	21.2095	0	21.2095	0	21.2095	0	21.2095	0	21.2095	0	21.2095	0	21.2095	0	21.2095	11	21.2095	27905	21.2095	2204	21.2095	0	21.2095	0	21.2095	7	21.2095	5631	21.2095	0	21.2095	0		252	0.00173		21.2095	0.00342		21.2095	2934.36
21.294	0	21.294	0	21.294	0	21.294	0	21.294	0	21.294	0	21.294	0	21.294	0	21.294	0	21.294	0	21.294	7	21.294	29217	21.294	2954	21.294	0	21.294	0	21.294	4	21.294	4481	21.294	0	21.294	0		253	0.00172		21.294	0.00318		21.294	2706.82
21.3785	0	21.3785	0	21.3785	0	21.3785	0	21.3785	0	21.3785	0	21.3785	0	21.3785	0	21.3785	0	21.3785	0	21.3785	11	21.3785	29611	21.3785	3670	21.3785	0	21.3785	0	21.3785	4	21.3785	3515	21.3785	0	21.3785	0		254	0.00171		21.3785	0.0029		21.3785	2445.06
21.463	0	21.463	0	21.463	0	21.463	0	21.463	0	21.463	0	21.463	0	21.463	0	21.463	0	21.463	0	21.463	20	21.463	29605	21.463	4855	21.463	0	21.463	0	21.463	4	21.463	2619	21.463	0	21.463	1		255	0.0017		21.463	0.00265		21.463	2217.49
21.5475	0	21.5475	0	21.5475	0	21.5475	0	21.5475	0	21.5475	0	21.5475	0	21.5475	0	21.5475	0	21.5475	0	21.5475	36	21.5475	29468	21.5475	6282	21.5475	0	21.5475	0	21.5475	1	21.5475	1950	21.5475	0	21.5475	0		256	0.00168		21.5475	0.00244		21.5475	2028.78
21.632	0	21.632	0	21.632	0	21.632	0	21.632	0	21.632	0	21.632	0	21.632	0	21.632	0	21.632	0	21.632	73	21.632	28309	21.632	7900	21.632	0	21.632	0	21.632	2	21.632	1453	21.632	0	21.632	1		257	0.00168		21.632	0.00221		21.632	1823.17
21.7165	0	21.7165	0	21.7165	0	21.7165	0	21.7165	0	21.7165	0	21.7165	0	21.7165	0	21.7165	0	21.7165	0	21.7165	96	21.7165	27028	21.7165	9690	21.7165	0	21.7165	0	21.7165	1	21.7165	1074	21.7165	0	21.7165	0		258	0.00167		21.7165	0.00201		21.7165	1641.33
21.801	0	21.801	0	21.801	0	21.801	0	21.801	0	21.801	0	21.801	0	21.801	0	21.801	0	21.801	0	21.801	163	21.801	25530	21.801	11795	21.801	0	21.801	0	21.801	0	21.801	784	21.801	0	21.801	3		259	0.00166		21.801	0.00183		21.801	1481.41
21.8855	0	21.8855	0	21.8855	0	21.8855	0	21.8855	0	21.8855	0	21.8855	0	21.8855	0	21.8855	0	21.8855	0	21.8855	251	21.8855	23594	21.8855	14015	21.8855	0	21.8855	0	21.8855	2	21.8855	497	21.8855	0	21.8855	0		260	0.00165		21.8855	0.00164		21.8855	1319.82
21.97	0	21.97	0	21.97	0	21.97	0	21.97	0	21.97	0	21.97	0	21.97	0	21.97	0	21.97	0	21.97	411	21.97	21433	21.97	16978	21.97	0	21.97	0	21.97	0	21.97	379	21.97	0	21.97	1		261	0.00164		21.97	0.00149		21.97	1191.46
22.0545	0	22.0545	0	22.0545	0	22.0545	0	22.0545	0	22.0545	0	22.0545	0	22.0545	0	22.0545	0	22.0545	0	22.0545	658	22.0545	19232	22.0545	19239	22.0545	0	22.0545	0	22.0545	1	22.0545	282	22.0545	0	22.0545	6		262	0.00163		22.0545	0.00133		22.0545	1050.45
22.139	0	22.139	0	22.139	0	22.139	0	22.139	0	22.139	0	22.139	0	22.139	0	22.139	0	22.139	0	22.139	987	22.139	16783	22.139	22026	22.139	0	22.139	0	22.139	0	22.139	206	22.139	0	22.139	2		263	0.00162		22.139	0.00118		22.139	927.328
22.2235	0	22.2235	0	22.2235	0	22.2235	0	22.2235	0	22.2235	0	22.2235	0	22.2235	0	22.2235	0	22.2235	0	22.2235	1481	22.2235	14214	22.2235	24519	22.2235	0	22.2235	0	22.2235	0	22.2235	92	22.2235	0	22.2235	24		264	0.00161		22.2235	0.00103		22.2235	806.662
22.308	0	22.308	0	22.308	0	22.308	0	22.308	0	22.308	0	22.308	0	22.308	0	22.308	0	22.308	0	22.308	2027	22.308	12377	22.308	27052	22.308	0	22.308	0	22.308	0	22.308	70	22.308	0	22.308	26		265	0.0016		22.308	0.000918519		22.308	711.545
22.3925	0	22.3925	0	22.3925	0	22.3925	0	22.3925	0	22.3925	0	22.3925	0	22.3925	0	22.3925	0	22.3925	0	22.3925	2934	22.3925	10301	22.3925	29270	22.3925	0	22.3925	0	22.3925	0	22.3925	37	22.3925	0	22.3925	31		266	0.00159		22.3925	0.000805959		22.3925	619.645
22.477	0	22.477	0	22.477	0	22.477	0	22.477	0	22.477	0	22.477	0	22.477	0	22.477	0	22.477	0	22.477	3910	22.477	8408	22.477	31084	22.477	0	22.477	0	22.477	0	22.477	19	22.477	2	22.477	41		267	0.00158		22.477	0.000699985		22.477	534.131
22.5615	0	22.5615	0	22.5615	0	22.5615	0	22.5615	0	22.5615	0	22.5615	0	22.5615	0	22.5615	0	22.5615	0	22.5615	5456	22.5615	6839	22.5615	32508	22.5615	0	22.5615	0	22.5615	0	22.5615	14	22.5615	0	22.5615	99		268	0.00157		22.5615	0.000611551		22.5615	463.161
22.646	0	22.646	0	22.646	0	22.646	0	22.646	0	22.646	0	22.646	0	22.646	0	22.646	0	22.646	0	22.646	7368	22.646	5356	22.646	33193	22.646	0	22.646	0	22.646	0	22.646	6	22.646	1	22.646	161		269	0.00156		22.646	0.00052724		22.646	396.334
22.7305	0	22.7305	0	22.7305	0	22.7305	0	22.7305	0	22.7305	0	22.7305	0	22.7305	0	22.7305	0	22.7305	0	22.7305	9694	22.7305	3982	22.7305	33076	22.7305	0	22.7305	0	22.7305	0	22.7305	2	22.7305	0	22.7305	301		270	0.00155		22.7305	0.000449455		22.7305	335.354
22.815	0	22.815	0	22.815	0	22.815	0	22.815	0	22.815	0	22.815	0	22.815	0	22.815	0	22.815	0	22.815	12319	22.815	3142	22.815	32559	22.815	0	22.815	0	22.815	0	22.815	3	22.815	10	22.815	452		271	0.00154		22.815	0.000383892		22.815	284.318
22.8995	0	22.8995	0	22.8995	0	22.8995	0	22.8995	0	22.8995	0	22.8995	0	22.8995	0	22.8995	0	22.8995	0	22.8995	15218	22.8995	2266	22.8995	31791	22.8995	0	22.8995	0	22.8995	0	22.8995	0	22.8995	3	22.8995	733		272	0.00153		22.8995	0.000325523		22.8995	239.313
22.984	0	22.984	0	22.984	0	22.984	0	22.984	0	22.984	0	22.984	0	22.984	0	22.984	0	22.984	0	22.984	18553	22.984	1535	22.984	29872	22.984	0	22.984	0	22.984	0	22.984	0	22.984	13	22.984	1151		273	0.00152		22.984	0.000270917		22.984	197.706
23.0685	0	23.0685	0	23.0685	0	23.0685	0	23.0685	0	23.0685	0	23.0685	0	23.0685	0	23.0685	0	23.0685	0	23.0685	22615	23.0685	1140	23.0685	27474	23.0685	0	23.0685	0	23.0685	0	23.0685	0	23.0685	28	23.0685	1886		274	0.00152		23.0685	0.000226706		23.0685	164.233
23.153	0	23.153	0	23.153	0	23.153	0	23.153	0	23.153	0	23.153	0	23.153	0	23.153	0	23.153	0	23.153	26004	23.153	842	23.153	24856	23.153	0	23.153	0	23.153	0	23.153	0	23.153	61	23.153	2769		275	0.00151		23.153	0.000184902		23.153	132.973
23.2375	0	23.2375	0	23.2375	0	23.2375	0	23.2375	0	23.2375	0	23.2375	0	23.2375	0	23.2375	0	23.2375	2	23.2375	29605	23.2375	528	23.2375	21983	23.2375	0	23.2375	0	23.2375	0	23.2375	0	23.2375	109	23.2375	4096		276	0.0015		23.2375	0.000149669		23.2375	106.853
23.322	0	23.322	0	23.322	0	23.322	0	23.322	0	23.322	0	23.322	0	23.322	0	23.322	0	23.322	4	23.322	33191	23.322	315	23.322	18678	23.322	0	23.322	0	23.322	0	23.322	0	23.322	242	23.322	5897		277	0.00149		23.322	0.000119633		23.322	84.7917
23.4065	0	23.4065	0	23.4065	0	23.4065	0	23.4065	0	23.4065	0	23.4065	0	23.4065	0	23.4065	0	23.4065	5	23.4065	36166	23.4065	200	23.4065	15620	23.4065	0	23.4065	0	23.4065	0	23.4065	0	23.4065	487	23.4065	8317		278	0.00148		23.4065	9.46917e-05		23.4065	66.6307
23.491	0	23.491	0	23.491	0	23.491	0	23.491	0	23.491	0	23.491	0	23.491	0	23.491	0	23.491	13	23.491	37925	23.491	136	23.491	12851	23.491	0	23.491	0	23.491	0	23.491	0	23.491	812	23.491	11663		279	0.00147		23.491	7.37007e-05		23.491	51.4877
23.5755	0	23.5755	0	23.5755	0	23.5755	0	23.5755	0	23.5755	0	23.5755	0	23.5755	0	23.5755	0	23.5755	52	23.5755	39113	23.5755	70	23.5755	10017	23.5755	0	23.5755	0	23.5755	0	23.5755	0	23.5755	1349	23.5755	15680		280	0.00146		23.5755	5.64485e-05		23.5755	39.1531
23.66	0	23.66	0	23.66	0	23.66	0	23.66	0	23.66	0	23.66	0	23.66	0	23.66	0	23.66	138	23.66	39589	23.66	42	23.66	7771	23.66	0	23.66	0	23.66	0	23.66	0	23.66	2638	23.66	20933		281	0.00145		23.66	4.34868e-05		23.66	29.9477
23.7445	0	23.7445	0	23.7445	0	23.7445	0	23.7445	0	23.7445	0	23.7445	0	23.7445	0	23.7445	0	23.7445	266	23.7445	38230	23.7445	21	23.7445	5887	23.7445	0	23.7445	0	23.7445	0	23.7445	0	23.7445	4038	23.7445	25646		282	0.00145		23.7445	3.18247e-05		23.7445	21.7607
23.829	0	23.829	0	23.829	0	23.829	0	23.829	0	23.829	0	23.829	0	23.829	0	23.829	0	23.829	541	23.829	35851	23.829	11	23.829	4165	23.829	0	23.829	0	23.829	0	23.829	0	23.829	6466	23.829	31432		283	0.00144		23.829	2.31058e-05		23.829	15.6872
23.9135	0	23.9135	0	23.9135	0	23.9135	0	23.9135	0	23.9135	0	23.9135	0	23.9135	0	23.9135	0	23.9135	1163	23.9135	32605	23.9135	3	23.9135	2799	23.9135	0	23.9135	0	23.9135	0	23.9135	0	23.9135	9626	23.9135	37473		284	0.00143		23.9135	1.64398e-05		23.9135	11.0827
23.998	0	23.998	0	23.998	0	23.998	0	23.998	0	23.998	0	23.998	0	23.998	0	23.998	0	23.998	2073	23.998	28512	23.998	4	23.998	1977	23.998	0	23.998	0	23.998	0	23.998	0	23.998	14881	23.998	41894		285	0.00142		23.998	1.13681e-05		23.998	7.60978
24.0825	0	24.0825	0	24.0825	0	24.0825	0	24.0825	0	24.0825	0	24.0825	0	24.0825	0	24.0825	0	24.0825	4169	24.0825	23889	24.0825	5	24.0825	1299	24.0825	0	24.0825	0	24.0825	0	24.0825	0	24.0825	21414	24.0825	45634		286	0.00141		24.0825	7.68745e-06		24.0825	5.10993
24.167	0	24.167	0	24.167	0	24.167	0	24.167	0	24.167	0	24.167	0	24.167	0	24.167	0	24.167	7050	24.167	19019	24.167	1	24.167	759	24.167	0	24.167	0	24.167	0	24.167	0	24.167	29256	24.167	47736		287	0.00141		24.167	5.00558e-06		24.167	3.30403
24.2515	0	24.2515	0	24.2515	0	24.2515	0	24.2515	0	24.2515	0	24.2515	0	24.2515	0	24.2515	0	24.2515	12020	24.2515	14180	24.2515	1	24.2515	438	24.2515	0	24.2515	0	24.2515	0	24.2515	0	24.2515	37349	24.2515	47251		288	0.0014		24.2515	3.12153e-06		24.2515	2.0461
24.336	0	24.336	0	24.336	0	24.336	0	24.336	0	24.336	0	24.336	0	24.336	0	24.336	0	24.336	18824	24.336	10130	24.336	0	24.336	268	24.336	0	24.336	0	24.336	0	24.336	0	24.336	44741	24.336	44106		289	0.00139		24.336	1.85321e-06		24.336	1.20632
24.4205	0	24.4205	0	24.4205	0	24.4205	0	24.4205	0	24.4205	0	24.4205	0	24.4205	0	24.4205	0	24.4205	28092	24.4205	6984	24.4205	0	24.4205	139	24.4205	0	24.4205	0	24.4205	0	24.4205	0	24.4205	52010	24.4205	39411		290	0.00138		24.4205	1.06809e-06		24.4205	0.69045
24.505	0	24.505	0	24.505	0	24.505	0	24.505	0	24.505	0	24.505	0	24.505	0	24.505	0	24.505	39226	24.505	4270	24.505	0	24.505	88	24.505	0	24.505	0	24.505	0	24.505	0	24.505	54568	24.505	32157		291	0.00137		24.505	5.68075e-07		24.505	0.3647
24.5895	0	24.5895	0	24.5895	0	24.5895	0	24.5895	0	24.5895	0	24.5895	0	24.5895	0	24.5895	0	24.5895	49919	24.5895	2645	24.5895	0	24.5895	48	24.5895	0	24.5895	0	24.5895	0	24.5895	0	24.5895	54701	24.5895	23978		292	0.00136		24.5895	2.85393e-07		24.5895	0.18196
24.674	0	24.674	0	24.674	0	24.674	0	24.674	0	24.674	0	24.674	0	24.674	0	24.674	0	24.674	59603	24.674	1430	24.674	0	24.674	20	24.674	0	24.674	0	24.674	0	24.674	0	24.674	49814	24.674	16740		293	0.00136		24.674	1.3402e-07		24.674	0.08486
24.7585	0	24.7585	0	24.7585	0	24.7585	0	24.7585	0	24.7585	0	24.7585	0	24.7585	0	24.7585	0	24.7585	63231	24.7585	641	24.7585	0	24.7585	4	24.7585	0	24.7585	0	24.7585	0	24.7585	0	24.7585	39860	24.7585	10544		294	0.00135		24.7585	5.64956e-08		24.7585	0.03553
24.843	0	24.843	0	24.843	0	24.843	0	24.843	0	24.843	0	24.843	0	24.843	0	24.843	0	24.843	58832	24.843	284	24.843	0	24.843	3	24.843	0	24.843	0	24.843	0	24.843	0	24.843	30035	24.843	5967		295	0.00134		24.843	2.16903e-08		24.843	0.01355
24.9275	0	24.9275	0	24.9275	0	24.9275	0	24.9275	0	24.9275	0	24.9275	0	24.9275	0	24.9275	0	24.9275	48705	24.9275	101	24.9275	0	24.9275	0	24.9275	0	24.9275	0	24.9275	0	24.9275	0	24.9275	19673	24.9275	2925		296	0.00133		24.9275	7.40185e-09		24.9275	0.00459
25.012	0	25.012	0	25.012	0	25.012	0	25.012	0	25.012	0	25.012	0	25.012	0	25.012	0	25.012	34004	25.012	39	25.012	0	25.012	0	25.012	0	25.012	0	25.012	0	25.012	0	25.012	10499	25.012	1270		297	0.00133		25.012	2.13891e-09		25.012	0.00132
25.0965	0	25.0965	0	25.0965	0	25.0965	0	25.0965	0	25.0965	0	25.0965	0	25.0965	0	25.0965	0	25.0965	18771	25.0965	8	25.0965	0	25.0965	0	25.0965	0	25.0965	0	25.0965	0	25.0965	0	25.0965	4465	25.0965	426		298	0.00132		25.0965	4.95415e-10		25.0965	0.000303234
25.181	0	25.181	0	25.181	0	25.181	0	25.181	0	25.181	0	25.181	0	25.181	0	25.181	0	25.181	8009	25.181	0	25.181	0	25.181	0	25.181	0	25.181	0	25.181	0	25.181	0	25.181	1393	25.181	127		299	0.00131		25.181	8.93324e-11		25.181	5.43124e-05
25.2655	0	25.2655	0	25.2655	0	25.2655	0	25.2655	0	25.2655	0	25.2655	0	25.2655	0	25.2655	0	25.2655	2268	25.2655	0	25.2655	0	25.2655	0	25.2655	0	25.2655	0	25.2655	0	25.2655	0	25.2655	315	25.2655	25		300	0.0013		25.2655	1.09765e-11		25.2655	6.62893e-06
25.35	0	25.35	0	25.35	0	25.35	0	25.35	0	25.35	0	25.35	0	25.35	0	25.35	0	25.35	468	25.35	0	25.35	0	25.35	0	25.35	0	25.35	0	25.35	0	25.35	0	25.35	30	25.35	0		301	0.0013		25.35	9.45542e-13		25.35	5.67231e-07
25.4345	0	25.4345	0	25.4345	0	25.4345	0	25.4345	0	25.4345	0	25.4345	0	25.4345	0	25.4345	0	25.4345	53	25.4345	0	25.4345	0	25.4345	0	25.4345	0	25.4345	0	25.4345	0	25.4345	0	25.4345	2	25.4345	0		302	0.00129		25.4345	4.74328e-14		25.4345	2.82663e-08
25.519	0	25.519	0	25.519	0	25.519	0	25.519	0	25.519	0	25.519	0	25.519	0	25.519	0	25.519	1	25.519	0	25.519	0	25.519	0	25.519	0	25.519	0	25.519	0	25.519	0	25.519	0	25.519	0		303	0.00128		25.519	3.95031e-16		25.519	2.33851e-10
25.6035	0	25.6035	0	25.6035	0	25.6035	0	25.6035	0	25.6035	0	25.6035	0	25.6035	0	25.6035	0	25.6035	0	25.6035	0	25.6035	0	25.6035	0	25.6035	0	25.6035	0	25.6035	0	25.6035	0	25.6035	0	25.6035	0		304	0.00127					25.6035	0
25.688	0	25.688	0	25.688	0	25.688	0	25.688	0	25.688	0	25.688	0	25.688	0	25.688	0	25.688	0	25.688	0	25.688	0	25.688	0	25.688	0	25.688	0	25.688	0	25.688	0	25.688	0	25.688	0		305	0.00127
25.7725	0	25.7725	0	25.7725	0	25.7725	0	25.7725	0	25.7725	0	25.7725	0	25.7725	0	25.7725	0	25.7725	0	25.7725	0	25.7725	0	25.7725	0	25.7725	0	25.7725	0	25.7725	0	25.7725	0	25.7725	0	25.7725	0		306	0.00126
25.857	0	25.857	0	25.857	0	25.857	0	25.857	0	25.857	0	25.857	0	25.857	0	25.857	0	25.857	0	25.857	0	25.857	0	25.857	0	25.857	0	25.857	0	25.857	0	25.857	0	25.857	0	25.857	0		307	0.00125
25.9415	0	25.9415	0	25.9415	0	25.9415	0	25.9415	0	25.9415	0	25.9415	0	25.9415	0	25.9415	0	25.9415	0	25.9415	0	25.9415	0	25.9415	0	25.9415	0	25.9415	0	25.9415	0	25.9415	0	25.9415	0	25.9415	0		308	0.00124
26.026	0	26.026	0	26.026	0	26.026	0	26.026	0	26.026	0	26.026	0	26.026	0	26.026	0	26.026	0	26.026	0	26.026	0	26.026	0	26.026	0	26.026	0	26.026	0	26.026	0	26.026	0	26.026	0		309	0.00124
26.1105	0	26.1105	0	26.1105	0	26.1105	0	26.1105	0	26.1105	0	26.1105	0	26.1105	0	26.1105	0	26.1105	0	26.1105	0	26.1105	0	26.1105	0	26.1105	0	26.1105	0	26.1105	0	26.1105	0	26.1105	0	26.1105	0		310	0.00123
26.195	0	26.195	0	26.195	0	26.195	0	26.195	0	26.195	0	26.195	0	26.195	0	26.195	0	26.195	0	26.195	0	26.195	0	26.195	0	26.195	0	26.195	0	26.195	0	26.195	0	26.195	0	26.195	0		311	0.00122
26.2795	0	26.2795	0	26.2795	0	26.2795	0	26.2795	0	26.2795	0	26.2795	0	26.2795	0	26.2795	0	26.2795	0	26.2795	0	26.2795	0	26.2795	0	26.2795	0	26.2795	0	26.2795	0	26.2795	0	26.2795	0	26.2795	0		312	0.00122
26.364	0	26.364	0	26.364	0	26.364	0	26.364	0	26.364	0	26.364	0	26.364	0	26.364	0	26.364	0	26.364	0	26.364	0	26.364	0	26.364	0	26.364	0	26.364	0	26.364	0	26.364	0	26.364	0		313	0.00121
26.4485	0	26.4485	0	26.4485	0	26.4485	0	26.4485	0	26.4485	0	26.4485	0	26.4485	0	26.4485	0	26.4485	0	26.4485	0	26.4485	0	26.4485	0	26.4485	0	26.4485	0	26.4485	0	26.4485	0	26.4485	0	26.4485	0		314	0.0012
26.533	0	26.533	0	26.533	0	26.533	0	26.533	0	26.533	0	26.533	0	26.533	0	26.533	0	26.533	0	26.533	0	26.533	0	26.533	0	26.533	0	26.533	0	26.533	0	26.533	0	26.533	0	26.533	0		315	0.0012
26.6175	0	26.6175	0	26.6175	0	26.6175	0	26.6175	0	26.6175	0	26.6175	0	26.6175	0	26.6175	0	26.6175	0	26.6175	0	26.6175	0	26.6175	0	26.6175	0	26.6175	0	26.6175	0	26.6175	0	26.6175	0	26.6175	0		316	0.00119
26.702	0	26.702	0	26.702	0	26.702	0	26.702	0	26.702	0	26.702	0	26.702	0	26.702	0	26.702	0	26.702	0	26.702	0	26.702	0	26.702	0	26.702	0	26.702	0	26.702	0	26.702	0	26.702	0		317	0.00118
26.7865	0	26.7865	0	26.7865	0	26.7865	0	26.7865	0	26.7865	0	26.7865	0	26.7865	0	26.7865	0	26.7865	0	26.7865	0	26.7865	0	26.7865	0	26.7865	0	26.7865	0	26.7865	0	26.7865	0	26.7865	0	26.7865	0		318	0.00117
26.871	0	26.871	0	26.871	0	26.871	0	26.871	0	26.871	0	26.871	0	26.871	0	26.871	0	26.871	0	26.871	0	26.871	0	26.871	0	26.871	0	26.871	0	26.871	0	26.871	0	26.871	0	26.871	0		319	0.00117
26.9555	0	26.9555	0	26.9555	0	26.9555	0	26.9555	0	26.9555	0	26.9555	0	26.9555	0	26.9555	0	26.9555	0	26.9555	0	26.9555	0	26.9555	0	26.9555	0	26.9555	0	26.9555	0	26.9555	0	26.9555	0	26.9555	0		320	0.00116
27.04	0	27.04	0	27.04	0	27.04	0	27.04	0	27.04	0	27.04	0	27.04	0	27.04	0	27.04	0	27.04	0	27.04	0	27.04	0	27.04	0	27.04	0	27.04	0	27.04	0	27.04	0	27.04	0		321	0.00115
27.1245	0	27.1245	0	27.1245	0	27.1245	0	27.1245	0	27.1245	0	27.1245	0	27.1245	0	27.1245	0	27.1245	0	27.1245	0	27.1245	0	27.1245	0	27.1245	0	27.1245	0	27.1245	0	27.1245	0	27.1245	0	27.1245	0		322	0.00115
27.209	0	27.209	0	27.209	0	27.209	0	27.209	0	27.209	0	27.209	0	27.209	0	27.209	0	27.209	0	27.209	0	27.209	0	27.209	0	27.209	0	27.209	0	27.209	0	27.209	0	27.209	0	27.209	0		323	0.00114
27.2935	0	27.2935	0	27.2935	0	27.2935	0	27.2935	0	27.2935	0	27.2935	0	27.2935	0	27.2935	0	27.2935	0	27.2935	0	27.2935	0	27.2935	0	27.2935	0	27.2935	0	27.2935	0	27.2935	0	27.2935	0	27.2935	0		324	0.00114
27.378	0	27.378	0	27.378	0	27.378	0	27.378	0	27.378	0	27.378	0	27.378	0	27.378	0	27.378	0	27.378	0	27.378	0	27.378	0	27.378	0	27.378	0	27.378	0	27.378	0	27.378	0	27.378	0		325	0.00113
27.4625	0	27.4625	0	27.4625	0	27.4625	0	27.4625	0	27.4625	0	27.4625	0	27.4625	0	27.4625	0	27.4625	0	27.4625	0	27.4625	0	27.4625	0	27.4625	0	27.4625	0	27.4625	0	27.4625	0	27.4625	0	27.4625	0		326	0.00112
27.547	0	27.547	0	27.547	0	27.547	0	27.547	0	27.547	0	27.547	0	27.547	0	27.547	0	27.547	0	27.547	0	27.547	0	27.547	0	27.547	0	27.547	0	27.547	0	27.547	0	27.547	0	27.547	0		327	0.00112
27.6315	0	27.6315	0	27.6315	0	27.6315	0	27.6315	0	27.6315	0	27.6315	0	27.6315	0	27.6315	0	27.6315	0	27.6315	0	27.6315	0	27.6315	0	27.6315	0	27.6315	0	27.6315	0	27.6315	0	27.6315	0	27.6315	0		328	0.00111
27.716	0	27.716	0	27.716	0	27.716	0	27.716	0	27.716	0	27.716	0	27.716	0	27.716	0	27.716	0	27.716	0	27.716	0	27.716	0	27.716	0	27.716	0	27.716	0	27.716	0	27.716	0	27.716	0		329	0.0011
27.8005	0	27.8005	0	27.8005	0	27.8005	0	27.8005	0	27.8005	0	27.8005	0	27.8005	0	27.8005	0	27.8005	0	27.8005	0	27.8005	0	27.8005	0	27.8005	0	27.8005	0	27.8005	0	27.8005	0	27.8005	0	27.8005	0		330	0.0011
27.885	0	27.885	0	27.885	0	27.885	0	27.885	0	27.885	0	27.885	0	27.885	0	27.885	0	27.885	0	27.885	0	27.885	0	27.885	0	27.885	0	27.885	0	27.885	0	27.885	0	27.885	0	27.885	0		331	0.00109
27.9695	0	27.9695	0	27.9695	0	27.9695	0	27.9695	0	27.9695	0	27.9695	0	27.9695	0	27.9695	0	27.9695	0	27.9695	0	27.9695	0	27.9695	0	27.9695	0	27.9695	0	27.9695	0	27.9695	0	27.9695	0	27.9695	0		332	0.00108
28.054	0	28.054	0	28.054	0	28.054	0	28.054	0	28.054	0	28.054	0	28.054	0	28.054	0	28.054	0	28.054	0	28.054	0	28.054	0	28.054	0	28.054	0	28.054	0	28.054	0	28.054	0	28.054	0		333	0.00108
28.1385	0	28.1385	0	28.1385	0	28.1385	0	28.1385	0	28.1385	0	28.1385	0	28.1385	0	28.1385	0	28.1385	0	28.1385	0	28.1385	0	28.1385	0	28.1385	0	28.1385	0	28.1385	0	28.1385	0	28.1385	0	28.1385	0		334	0.00107
28.223	0	28.223	0	28.223	0	28.223	0	28.223	0	28.223	0	28.223	0	28.223	0	28.223	0	28.223	0	28.223	0	28.223	0	28.223	0	28.223	0	28.223	0	28.223	0	28.223	0	28.223	0	28.223	0		335	0.00107
28.3075	0	28.3075	0	28.3075	0	28.3075	0	28.3075	0	28.3075	0	28.3075	0	28.3075	0	28.3075	0	28.3075	0	28.3075	0	28.3075	0	28.3075	0	28.3075	0	28.3075	0	28.3075	0	28.3075	0	28.3075	0	28.3075	0		336	0.00106
28.392	0	28.392	0	28.392	0	28.392	0	28.392	0	28.392	0	28.392	0	28.392	0	28.392	0	28.392	0	28.392	0	28.392	0	28.392	0	28.392	0	28.392	0	28.392	0	28.392	0	28.392	0	28.392	0		337	0.00105
28.4765	0	28.4765	0	28.4765	0	28.4765	0	28.4765	0	28.4765	0	28.4765	0	28.4765	0	28.4765	0	28.4765	0	28.4765	0	28.4765	0	28.4765	0	28.4765	0	28.4765	0	28.4765	0	28.4765	0	28.4765	0	28.4765	0		338	0.00105
28.561	0	28.561	0	28.561	0	28.561	0	28.561	0	28.561	0	28.561	0	28.561	0	28.561	0	28.561	0	28.561	0	28.561	0	28.561	0	28.561	0	28.561	0	28.561	0	28.561	0	28.561	0	28.561	0		339	0.00104
28.6455	0	28.6455	0	28.6455	0	28.6455	0	28.6455	0	28.6455	0	28.6455	0	28.6455	0	28.6455	0	28.6455	0	28.6455	0	28.6455	0	28.6455	0	28.6455	0	28.6455	0	28.6455	0	28.6455	0	28.6455	0	28.6455	0		340	0.00104
28.73	0	28.73	0	28.73	0	28.73	0	28.73	0	28.73	0	28.73	0	28.73	0	28.73	0	28.73	0	28.73	0	28.73	0	28.73	0	28.73	0	28.73	0	28.73	0	28.73	0	28.73	0	28.73	0		341	0.00103
28.8145	0	28.8145	0	28.8145	0	28.8145	0	28.8145	0	28.8145	0	28.8145	0	28.8145	0	28.8145	0	28.8145	0	28.8145	0	28.8145	0	28.8145	0	28.8145	0	28.8145	0	28.8145	0	28.8145	0	28.8145	0	28.8145	0		342	0.00102
28.899	0	28.899	0	28.899	0	28.899	0	28.899	0	28.899	0	28.899	0	28.899	0	28.899	0	28.899	0	28.899	0	28.899	0	28.899	0	28.899	0	28.899	0	28.899	0	28.899	0	28.899	0	28.899	0		343	0.00102
28.9835	0	28.9835	0	28.9835	0	28.9835	0	28.9835	0	28.9835	0	28.9835	0	28.9835	0	28.9835	0	28.9835	0	28.9835	0	28.9835	0	28.9835	0	28.9835	0	28.9835	0	28.9835	0	28.9835	0	28.9835	0	28.9835	0		344	0.00101
29.068	0	29.068	0	29.068	0	29.068	0	29.068	0	29.068	0	29.068	0	29.068	0	29.068	0	29.068	0	29.068	0	29.068	0	29.068	0	29.068	0	29.068	0	29.068	0	29.068	0	29.068	0	29.068	0		345	0.00101
29.1525	0	29.1525	0	29.1525	0	29.1525	0	29.1525	0	29.1525	0	29.1525	0	29.1525	0	29.1525	0	29.1525	0	29.1525	0	29.1525	0	29.1525	0	29.1525	0	29.1525	0	29.1525	0	29.1525	0	29.1525	0	29.1525	0		346	0.001
29.237	0	29.237	0	29.237	0	29.237	0	29.237	0	29.237	0	29.237	0	29.237	0	29.237	0	29.237	0	29.237	0	29.237	0	29.237	0	29.237	0	29.237	0	29.237	0	29.237	0	29.237	0	29.237	0		347	0.000995171
29.3215	0	29.3215	0	29.3215	0	29.3215	0	29.3215	0	29.3215	0	29.3215	0	29.3215	0	29.3215	0	29.3215	0	29.3215	0	29.3215	0	29.3215	0	29.3215	0	29.3215	0	29.3215	0	29.3215	0	29.3215	0	29.3215	0		348	0.000989504
29.406	0	29.406	0	29.406	0	29.406	0	29.406	0	29.406	0	29.406	0	29.406	0	29.406	0	29.406	0	29.406	0	29.406	0	29.406	0	29.406	0	29.406	0	29.406	0	29.406	0	29.406	0	29.406	0		349	0.000983871
29.4905	0	29.4905	0	29.4905	0	29.4905	0	29.4905	0	29.4905	0	29.4905	0	29.4905	0	29.4905	0	29.4905	0	29.4905	0	29.4905	0	29.4905	0	29.4905	0	29.4905	0	29.4905	0	29.4905	0	29.4905	0	29.4905	0		350	0.00097827
29.575	0	29.575	0	29.575	0	29.575	0	29.575	0	29.575	0	29.575	0	29.575	0	29.575	0	29.575	0	29.575	0	29.575	0	29.575	0	29.575	0	29.575	0	29.575	0	29.575	0	29.575	0	29.575	0		351	0.000972702
29.6595	0	29.6595	0	29.6595	0	29.6595	0	29.6595	0	29.6595	0	29.6595	0	29.6595	0	29.6595	0	29.6595	0	29.6595	0	29.6595	0	29.6595	0	29.6595	0	29.6595	0	29.6595	0	29.6595	0	29.6595	0	29.6595	0		352	0.000967166
29.744	0	29.744	0	29.744	0	29.744	0	29.744	0	29.744	0	29.744	0	29.744	0	29.744	0	29.744	0	29.744	0	29.744	0	29.744	0	29.744	0	29.744	0	29.744	0	29.744	0	29.744	0	29.744	0		353	0.000961663
29.8285	0	29.8285	0	29.8285	0	29.8285	0	29.8285	0	29.8285	0	29.8285	0	29.8285	0	29.8285	0	29.8285	0	29.8285	0	29.8285	0	29.8285	0	29.8285	0	29.8285	0	29.8285	0	29.8285	0	29.8285	0	29.8285	0		354	0.000956191
29.913	0	29.913	0	29.913	0	29.913	0	29.913	0	29.913	0	29.913	0	29.913	0	29.913	0	29.913	0	29.913	0	29.913	0	29.913	0	29.913	0	29.913	0	29.913	0	29.913	0	29.913	0	29.913	0		355	0.000950751
29.9975	0	29.9975	0	29.9975	0	29.9975	0	29.9975	0	29.9975	0	29.9975	0	29.9975	0	29.9975	0	29.9975	0	29.9975	0	29.9975	0	29.9975	0	29.9975	0	29.9975	0	29.9975	0	29.9975	0	29.9975	0	29.9975	0		356	0.000945343
30.082	0	30.082	0	30.082	0	30.082	0	30.082	0	30.082	0	30.082	0	30.082	0	30.082	0	30.082	0	30.082	0	30.082	0	30.082	0	30.082	0	30.082	0	30.082	0	30.082	0	30.082	0	30.082	0		357	0.000939966
30.1665	0	30.1665	0	30.1665	0	30.1665	0	30.1665	0	30.1665	0	30.1665	0	30.1665	0	30.1665	0	30.1665	0	30.1665	0	30.1665	0	30.1665	0	30.1665	0	30.1665	0	30.1665	0	30.1665	0	30.1665	0	30.1665	0		358	0.00093462
30.251	0	30.251	0	30.251	0	30.251	0	30.251	0	30.251	0	30.251	0	30.251	0	30.251	0	30.251	0	30.251	0	30.251	0	30.251	0	30.251	0	30.251	0	30.251	0	30.251	0	30.251	0	30.251	0		359	0.000929305
30.3355	0	30.3355	0	30.3355	0	30.3355	0	30.3355	0	30.3355	0	30.3355	0	30.3355	0	30.3355	0	30.3355	0	30.3355	0	30.3355	0	30.3355	0	30.3355	0	30.3355	0	30.3355	0	30.3355	0	30.3355	0	30.3355	0		360	0.000924021
30.42	0	30.42	0	30.42	0	30.42	0	30.42	0	30.42	0	30.42	0	30.42	0	30.42	0	30.42	0	30.42	0	30.42	0	30.42	0	30.42	0	30.42	0	30.42	0	30.42	0	30.42	0	30.42	0		361	0.000918767
																																							362	0.000913544
																																							363	0.000908351
																																							364	0.000903188
																																							365	0.000898054
																																							366	0.00089295
																																							367	0.000887876
																																							368	0.000882831
																																							369	0.000877815
																																							370	0.000872827
																																							371	0.000867869
																																							372	0.000862939
																																							373	0.000858037
																																							374	0.000853163
																																							375	0.000848317
																																							376	0.000843499
																																							377	0.000838709
																																							378	0.000833946
																																							379	0.000829211
																																							380	0.000824502
																																							381	0.00081982
																																							382	0.000815165
																																							383	0.000810537
																																							384	0.000805935
																																							385	0.00080136
																																							386	0.00079681
																																							387	0.000792287
																																							388	0.000787789
																																							389	0.000783317
																																							390	0.00077887
																																							391	0.000774449
																																							392	0.000770053
																																							393	0.000765682
																																							394	0.000761335
																																							395	0.000757014
																																							396	0.000752717
																																							397	0.000748444
																																							398	0.000744196
																																							399	0.000739972
																																							400	0.000735771
																																							401	0.000731595
																																							402	0.000727442
																																							403	0.000723313
																																							404	0.000719207
																																							405	0.000715124
																																							406	0.000711065
																																							407	0.000707028
																																							408	0.000703015
																																							409	0.000699024
																																							410	0.000695056
																																							411	0.00069111
																																							412	0.000687186
																																							413	0.000683285
																																							414	0.000679405
																																							415	0.000675548
																																							416	0.000671712
																																							417	0.000667898
																																							418	0.000664105
																																							419	0.000660334
																																							420	0.000656584
																																							421	0.000652856
																																							422	0.000649148
																																							423	0.000645461
																																							424	0.000641795
																																							425	0.00063815
																																							426	0.000634525
																																							427	0.00063092
																																							428	0.000627336
																																							429	0.000623772
																																							430	0.000620228
																																							431	0.000616705
																																							432	0.0006132
																																							433	0.000609716
																																							434	0.000606251
																																							435	0.000602806
																																							436	0.00059938
																																							437	0.000595973
																																							438	0.000592586
																																							439	0.000589217
																																							440	0.000585868
																																							441	0.000582537
																																							442	0.000579225
																																							443	0.000575932
																																							444	0.000572657
																																							445	0.0005694
																																							446	0.000566162
																																							447	0.000562942
																																							448	0.00055974
																																							449	0.000556556
																																							450	0.00055339
																																							451	0.000550242
																																							452	0.000547111
																																							453	0.000543998
																																							454	0.000540903
																																							455	0.000537824
																																							456	0.000534764
																																							457	0.00053172
																																							458	0.000528693
																																							459	0.000525683
																																							460	0.000522691
																																							461	0.000519715
																																							462	0.000516755
																																							463	0.000513813
																																							464	0.000510886
																																							465	0.000507977
																																							466	0.000505083
																																							467	0.000502206
																																							468	0.000499345
																																							469	0.0004965
																																							470	0.000493671
																																							471	0.000490857
																																							472	0.00048806
																																							473	0.000485278
																																							474	0.000482512
																																							475	0.000479761
																																							476	0.000477026
																																							477	0.000474306
																																							478	0.000471602
																																							479	0.000468912
																																							480	0.000466238
																																							481	0.000463579
																																							482	0.000460934
																																							483	0.000458305
																																							484	0.00045569
																																							485	0.00045309
																																							486	0.000450504
																																							487	0.000447933
																																							488	0.000445376
																																							489	0.000442834
																																							490	0.000440306
																																							491	0.000437792
																																							492	0.000435292
																																							493	0.000432807
																																							494	0.000430335
																																							495	0.000427877
																																							496	0.000425433
																																							497	0.000423003
																																							498	0.000420586
																																							499	0.000418183
																																							500	0.000415793
																																							501	0.000413417
																																							502	0.000411054
																																							503	0.000408704
																																							504	0.000406368
																																							505	0.000404045
																																							506	0.000401734
																																							507	0.000399437
																																							508	0.000397153
																																							509	0.000394881
																																							510	0.000392622
																																							511	0.000390376
																																							512	0.000388143
																																							513	0.000385922
																																							514	0.000383714
																																							515	0.000381518
																																							516	0.000379334
																																							517	0.000377163
																																							518	0.000375003
																																							519	0.000372856
																																							520	0.000370721
																																							521	0.000368598
																																							522	0.000366487
																																							523	0.000364388
																																							524	0.000362301
																																							525	0.000360225
																																							526	0.000358162
																																							527	0.000356109
																																							528	0.000354069
																																							529	0.000352039
																																							530	0.000350022
																																							531	0.000348015
																																							532	0.00034602
																																							533	0.000344036
																																							534	0.000342063
																																							535	0.000340102
																																							536	0.000338151
																																							537	0.000336212
																																							538	0.000334283
																																							539	0.000332365
																																							540	0.000330458
																																							541	0.000328562
																																							542	0.000326677
																																							543	0.000324802
																																							544	0.000322937
																																							545	0.000321084
																																							546	0.00031924
																																							547	0.000317407
																																							548	0.000315585
																																							549	0.000313773
																																							550	0.00031197
																																							551	0.000310179
																																							552	0.000308397
																																							553	0.000306625
																																							554	0.000304863
																																							555	0.000303112
																																							556	0.00030137
																																							557	0.000299638
																																							558	0.000297915
																																							559	0.000296203
																																							560	0.0002945
																																							561	0.000292807
																																							562	0.000291123
																																							563	0.000289449
																																							564	0.000287785
																																							565	0.000286129
																																							566	0.000284483
																																							567	0.000282847
																																							568	0.00028122
																																							569	0.000279601
																																							570	0.000277993
																																							571	0.000276393
																																							572	0.000274802
																																							573	0.00027322
																																							574	0.000271647
																																							575	0.000270083
																																							576	0.000268528
																																							577	0.000266982
																																							578	0.000265445
																																							579	0.000263916
																																							580	0.000262396
																																							581	0.000260884
																																							582	0.000259381
																																							583	0.000257887
																																							584	0.000256401
																																							585	0.000254924
																																							586	0.000253455
																																							587	0.000251994
																																							588	0.000250541
																																							589	0.000249097
																																							590	0.000247661
																																							591	0.000246233
																																							592	0.000244813
																																							593	0.000243402
																																							594	0.000241998
																																							595	0.000240602
																																							596	0.000239214
																																							597	0.000237834
																																							598	0.000236462
																																							599	0.000235098
																																							600	0.000233741
																																							601	0.000232393
																																							602	0.000231051
																																							603	0.000229718
																																							604	0.000228392
																																							605	0.000227074
																																							606	0.000225763
																																							607	0.000224459
																																							608	0.000223163
																																							609	0.000221874
																																							610	0.000220593
																																							611	0.000219319
																																							612	0.000218052
																																							613	0.000216793
																																							614	0.00021554
																																							615	0.000214295
																																							616	0.000213057
																																							617	0.000211826
																																							618	0.000210602
																																							619	0.000209384
																																							620	0.000208174
																																							621	0.000206971
																																							622	0.000205775
																																							623	0.000204585
																																							624	0.000203402
																																							625	0.000202226
																																							626	0.000201057
																																							627	0.000199894
																																							628	0.000198738
																																							629	0.000197588
																																							630	0.000196445
																																							631	0.000195309
																																							632	0.000194179
																																							633	0.000193056
																																							634	0.000191938
																																							635	0.000190828
																																							636	0.000189723
																																							637	0.000188625
																																							638	0.000187534
																																							639	0.000186448
																																							640	0.000185369
																																							641	0.000184296
																																							642	0.000183229
																																							643	0.000182168
																																							644	0.000181113
																																							645	0.000180064
																																							646	0.000179021
																																							647	0.000177984
																																							648	0.000176953
																																							649	0.000175928
																																							650	0.000174909
																																							651	0.000173896
																																							652	0.000172888
																																							653	0.000171887
																																							654	0.000170891
																																							655	0.0001699
																																							656	0.000168916
																																							657	0.000167937
																																							658	0.000166963
																																							659	0.000165995
																																							660	0.000165033
																																							661	0.000164076
																																							662	0.000163125
																																							663	0.000162179
																																							664	0.000161239
																																							665	0.000160304
																																							666	0.000159374
																																							667	0.00015845
																																							668	0.00015753
																																							669	0.000156617
																																							670	0.000155708
																																							671	0.000154805
																																							672	0.000153907
																																							673	0.000153014
																																							674	0.000152126
																																							675	0.000151243
																																							676	0.000150365
																																							677	0.000149493
																																							678	0.000148625
																																							679	0.000147762
																																							680	0.000146905
																																							681	0.000146052
																																							682	0.000145204
																																							683	0.000144361
																																							684	0.000143523
																																							685	0.000142689
																																							686	0.000141861
																																							687	0.000141037
																																							688	0.000140218
																																							689	0.000139403
																																							690	0.000138594
																																							691	0.000137789
																																							692	0.000136988
																																							693	0.000136192
																																							694	0.000135401
																																							695	0.000134614
																																							696	0.000133832
																																							697	0.000133055
																																							698	0.000132281
																																							699	0.000131513
																																							700	0.000130748
																																							701	0.000129988
																																							702	0.000129233
																																							703	0.000128482
																																							704	0.000127735
																																							705	0.000126992
																																							706	0.000126254
																																							707	0.00012552
																																							708	0.00012479
																																							709	0.000124064
																																							710	0.000123343
																																							711	0.000122626
																																							712	0.000121913
																																							713	0.000121204
																																							714	0.000120499
																																							715	0.000119798
																																							716	0.000119101
																																							717	0.000118408
																																							718	0.000117719
																																							719	0.000117034
																																							720	0.000116353
																																							721	0.000115676
																																							722	0.000115003
																																							723	0.000114334
																																							724	0.000113669
																																							725	0.000113007
																																							726	0.00011235
																																							727	0.000111696
																																							728	0.000111045
																																							729	0.000110399
																																							730	0.000109756
																																							731	0.000109118
																																							732	0.000108482
																																							733	0.000107851
																																							734	0.000107223
																																							735	0.000106598
																																							736	0.000105978
																																							737	0.000105361
																																							738	0.000104747
																																							739	0.000104137
																																							740	0.000103531
																																							741	0.000102928
																																							742	0.000102328
																																							743	0.000101732
																																							744	0.00010114
																																							745	0.00010055
																																							746	9.99646e-05
																																							747	9.93823e-05
																																							748	9.88033e-05
																																							749	9.82276e-05
																																							750	9.76553e-05
																																							751	9.70863e-05
																																							752	9.65205e-05
																																							753	9.59581e-05
																																							754	9.53989e-05
																																							755	9.48429e-05
																																							756	9.42901e-05
																																							757	9.37406e-05
																																							758	9.31942e-05
																																							759	9.2651e-05
																																							760	9.21109e-05
																																							761	9.1574e-05
																																							762	9.10401e-05
																																							763	9.05094e-05
																																							764	8.99817e-05
																																							765	8.94571e-05
																																							766	8.89355e-05
																																							767	8.84169e-05
																																							768	8.79014e-05
																																							769	8.73888e-05
																																							770	8.68792e-05
																																							771	8.63725e-05
																																							772	8.58688e-05
																																							773	8.5368e-05
																																							774	8.48701e-05
																																							775	8.43751e-05
																																							776	8.38829e-05
																																							777	8.33936e-05
																																							778	8.29072e-05
																																							779	8.24235e-05
																																							780	8.19427e-05
																																							781	8.14646e-05
																																							782	8.09893e-05
																																							783	8.05168e-05
																																							784	8.0047e-05
																																							785	7.958e-05
																																							786	7.91156e-05
																																							787	7.86539e-05
																																							788	7.81949e-05
																																							789	7.77386e-05
																																							790	7.72849e-05
																																							791	7.68339e-05
																																							792	7.63855e-05
																																							793	7.59396e-05
																																							794	7.54964e-05
																																							795	7.50557e-05
																																							796	7.46176e-05
																																							797	7.4182e-05
																																							798	7.3749e-05
																																							799	7.33184e-05
																																							800	7.28904e-05
																																							801	7.24648e-05
																																							802	7.20418e-05
																																							803	7.16211e-05
																																							804	7.1203e-05
																																							805	7.07872e-05
																																							806	7.03739e-05
																																							807	6.99629e-05
																																							808	6.95544e-05
																																							809	6.91482e-05
																																							810	6.87443e-05
																																							811	6.83429e-05
																																							812	6.79437e-05
																																							813	6.75469e-05
																																							814	6.71524e-05
																																							815	6.67601e-05
																																							816	6.63702e-05
																																							817	6.59825e-05
																																							818	6.55971e-05
																																							819	6.52139e-05
																																							820	6.48329e-05
																																							821	6.44541e-05
																																							822	6.40776e-05
																																							823	6.37032e-05
																																							824	6.3331e-05
																																							825	6.2961e-05
																																							826	6.25931e-05
																																							827	6.22274e-05
																																							828	6.18638e-05
																																							829	6.15023e-05
																																							830	6.11429e-05
																																							831	6.07856e-05
																																							832	6.04304e-05
																																							833	6.00772e-05
																																							834	5.97261e-05
																																							835	5.9377e-05
																																							836	5.903e-05
																																							837	5.8685e-05
																																							838	5.8342e-05
																																							839	5.80009e-05
																																							840	5.76619e-05
																																							841	5.73248e-05
																																							842	5.69898e-05
																																							843	5.66566e-05
																																							844	5.63254e-05
																																							845	5.59961e-05
																																							846	5.56687e-05
																																							847	5.53433e-05
																																							848	5.50197e-05
																																							849	5.4698e-05
																																							850	5.43782e-05
																																							851	5.40603e-05
																																							852	5.37442e-05
																																							853	5.34299e-05
																																							854	5.31175e-05
																																							855	5.28069e-05
																																							856	5.24981e-05
																																							857	5.21911e-05
																																							858	5.18859e-05
																																							859	5.15824e-05
																																							860	5.12807e-05
																																							861	5.09808e-05
																																							862	5.06827e-05
																																							863	5.03862e-05
																																							864	5.00915e-05
																																							865	4.97985e-05
																																							866	4.95073e-05
																																							867	4.92177e-05
																																							868	4.89298e-05
																																							869	4.86436e-05
																																							870	4.8359e-05
																																							871	4.80761e-05
																																							872	4.77949e-05
																																							873	4.75153e-05
																																							874	4.72373e-05
																																							875	4.69609e-05
																																							876	4.66862e-05
																																							877	4.6413e-05
																																							878	4.61415e-05
																																							879	4.58715e-05
																																							880	4.56031e-05
																																							881	4.53363e-05
																																							882	4.5071e-05
																																							883	4.48073e-05
																																							884	4.45451e-05
																																							885	4.42844e-05
																																							886	4.40253e-05
																																							887	4.37676e-05
																																							888	4.35115e-05
																																							889	4.32568e-05
																																							890	4.30037e-05
																																							891	4.2752e-05
																																							892	4.25018e-05
																																							893	4.22531e-05
																																							894	4.20058e-05
																																							895	4.17599e-05
																																							896	4.15155e-05
																																							897	4.12725e-05
																																							898	4.10309e-05
																																							899	4.07907e-05
																																							900	4.0552e-05
																																							901	4.03146e-05
																																							902	4.00786e-05
																																							903	3.9844e-05
																																							904	3.96107e-05
																																							905	3.93788e-05
																																							906	3.91483e-05
																																							907	3.89191e-05
																																							908	3.86913e-05
																																							909	3.84647e-05
																																							910	3.82395e-05
																																							911	3.80157e-05
																																							912	3.77931e-05
																																							913	3.75718e-05
																																							914	3.73518e-05
																																							915	3.71331e-05
																																							916	3.69157e-05
																																							917	3.66995e-05
																																							918	3.64846e-05
																																							919	3.6271e-05
																																							920	3.60586e-05
																																							921	3.58474e-05
																																							922	3.56375e-05
																																							923	3.54288e-05
																																							924	3.52214e-05
																																							925	3.50151e-05
																																							926	3.481e-05
																																							927	3.46062e-05
																																							928	3.44035e-05
																																							929	3.4202e-05
																																							930	3.40017e-05
																																							931	3.38025e-05
																																							932	3.36046e-05
																																							933	3.34077e-05
																																							934	3.32121e-05
																																							935	3.30175e-05
																																							936	3.28241e-05
																																							937	3.26319e-05
																																							938	3.24407e-05
																																							939	3.22507e-05
																																							940	3.20618e-05
																																							941	3.1874e-05
																																							942	3.16873e-05
																																							943	3.15016e-05
																																							944	3.13171e-05
																																							945	3.11336e-05
																																							946	3.09513e-05
																																							947	3.07699e-05
																																							948	3.05897e-05
																																							949	3.04105e-05
																																							950	3.02323e-05
																																							951	3.00552e-05
																																							952	2.98791e-05
																																							953	2.9704e-05
																																							954	2.953e-05
																																							955	2.9357e-05
																																							956	2.9185e-05
																																							957	2.9014e-05
																																							958	2.8844e-05
																																							959	2.8675e-05
																																							960	2.85069e-05
																																							961	2.83399e-05
																																							962	2.81738e-05
																																							963	2.80087e-05
																																							964	2.78446e-05
																																							965	2.76815e-05
																																							966	2.75192e-05
																																							967	2.7358e-05
																																							968	2.71977e-05
																																							969	2.70383e-05
																																							970	2.68798e-05
																																							971	2.67223e-05
																																							972	2.65657e-05
																																							973	2.641e-05
																																							974	2.62552e-05
																																							975	2.61014e-05
																																							976	2.59484e-05
																																							977	2.57963e-05
																																							978	2.56451e-05
																																							979	2.54948e-05
																																							980	2.53454e-05
																																							981	2.51968e-05
																																							982	2.50491e-05
																																							983	2.49023e-05
																																							984	2.47564e-05
																																							985	2.46113e-05
																																							986	2.4467e-05
																																							987	2.43236e-05
																																							988	2.4181e-05
																																							989	2.40393e-05
																																							990	2.38984e-05
																																							991	2.37583e-05
																																							992	2.3619e-05
																																							993	2.34805e-05
																																							994	2.33429e-05
																																							995	2.32061e-05
																																							996	2.307e-05
																																							997	2.29348e-05
																																							998	2.28003e-05
																																							999	2.26667e-05
																																							1000	2.25338e-05
																																							1001	2.24017e-05
																																							1002	2.22704e-05
																																							1003	2.21398e-05
																																							1004	2.201e-05
																																							1005	2.1881e-05
																																							1006	2.17527e-05
																																							1007	2.16251e-05
																																							1008	2.14984e-05
																																							1009	2.13723e-05
																																							1010	2.1247e-05
																																							1011	2.11224e-05
																																							1012	2.09986e-05
																																							1013	2.08755e-05
																																							1014	2.07531e-05
																																							1015	2.06314e-05
																																							1016	2.05104e-05
																																							1017	2.03901e-05
																																							1018	2.02706e-05
																																							1019	2.01517e-05
																																							1020	2.00336e-05
																																							1021	1.99161e-05
																																							1022	1.97993e-05
																																							1023	1.96832e-05
																																							1024	1.95678e-05
																																							1025	1.9453e-05
																																							1026	1.9339e-05
																																							1027	1.92256e-05
																																							1028	1.91128e-05
																																							1029	1.90007e-05
																																							1030	1.88893e-05
																																							1031	1.87785e-05
																																							1032	1.86684e-05
																																							1033	1.85589e-05
																																							1034	1.84501e-05
																																							1035	1.83419e-05
																																							1036	1.82343e-05
																																							1037	1.81274e-05
																																							1038	1.80211e-05
																																							1039	1.79154e-05
																																							1040	1.78103e-05
																																							1041	1.77059e-05
																																							1042	1.7602e-05
																																							1043	1.74988e-05
																																							1044	1.73962e-05
																																							1045	1.72941e-05
																																							1046	1.71927e-05
																																							1047	1.70919e-05
																																							1048	1.69916e-05
																																							1049	1.6892e-05
																																							1050	1.67929e-05
																																							1051	1.66944e-05
																																							1052	1.65965e-05
																																							1053	1.64991e-05
																																							1054	1.64023e-05
																																							1055	1.63061e-05
																																							1056	1.62105e-05
																																							1057	1.61154e-05
																																							1058	1.60209e-05
																																							1059	1.59269e-05
																																							1060	1.58335e-05
																																							1061	1.57406e-05
																																							1062	1.56483e-05
																																							1063	1.55565e-05
																																							1064	1.54652e-05
																																							1065	1.53745e-05
																																							1066	1.52843e-05
																																							1067	1.51947e-05
																																							1068	1.51055e-05
																																							1069	1.50169e-05
																																							1070	1.49288e-05
																																							1071	1.48412e-05
																																							1072	1.47542e-05
																																							1073	1.46676e-05
																																							1074	1.45816e-05
																																							1075	1.4496e-05
																																							1076	1.4411e-05
																																							1077	1.43265e-05
																																							1078	1.42424e-05
																																							1079	1.41588e-05
																																							1080	1.40758e-05
																																							1081	1.39932e-05
																																							1082	1.39111e-05
																																							1083	1.38295e-05
																																							1084	1.37484e-05
																																							1085	1.36677e-05
																																							1086	1.35875e-05
																																							1087	1.35078e-05
																																							1088	1.34285e-05
																																							1089	1.33498e-05
																																							1090	1.32714e-05
																																							1091	1.31936e-05
																																							1092	1.31162e-05
																																							1093	1.30392e-05
																																							1094	1.29627e-05
																																							1095	1.28867e-05
																																							1096	1.2811e-05
																																							1097	1.27359e-05
																																							1098	1.26611e-05
																																							1099	1.25869e-05
																																							1100	1.2513e-05
																																							1101	1.24396e-05
																																							1102	1.23666e-05
																																							1103	1.2294e-05
																																							1104	1.22219e-05
																																							1105	1.21502e-05
																																							1106	1.20789e-05
																																							1107	1.2008e-05
																																							1108	1.19376e-05
																																							1109	1.18675e-05
																																							1110	1.17979e-05
																																							1111	1.17286e-05
																																							1112	1.16598e-05
																																							1113	1.15914e-05
																																							1114	1.15234e-05
																																							1115	1.14558e-05
																																							1116	1.13885e-05
																																							1117	1.13217e-05
																																							1118	1.12553e-05
																																							1119	1.11892e-05
																																							1120	1.11236e-05
																																							1121	1.10583e-05
																																							1122	1.09934e-05
																																							1123	1.09289e-05
																																							1124	1.08648e-05
																																							1125	1.0801e-05
																																							1126	1.07376e-05
																																							1127	1.06746e-05
																																							1128	1.0612e-05
																																							1129	1.05497e-05
																																							1130	1.04878e-05
																																							1131	1.04262e-05
																																							1132	1.0365e-05
																																							1133	1.03042e-05
																																							1134	1.02437e-05
																																							1135	1.01836e-05
																																							1136	1.01239e-05
																																							1137	1.00644e-05
																																							1138	1.00054e-05
																																							1139	9.94666e-06
																																							1140	9.88829e-06
																																							1141	9.83026e-06
																																							1142	9.77256e-06
																																							1143	9.71521e-06
																																							1144	9.65819e-06
																																							1145	9.60151e-06
																																							1146	9.54516e-06
																																							1147	9.48914e-06
																																							1148	9.43345e-06
																																							1149	9.37808e-06
																																							1150	9.32304e-06
																																							1151	9.26832e-06
																																							1152	9.21393e-06
																																							1153	9.15985e-06
																																							1154	9.10609e-06
																																							1155	9.05264e-06
																																							1156	8.99951e-06
																																							1157	8.94669e-06
																																							1158	8.89418e-06
																																							1159	8.84198e-06
																																							1160	8.79008e-06
																																							1161	8.73849e-06
																																							1162	8.6872e-06
																																							1163	8.63621e-06
																																							1164	8.58552e-06
																																							1165	8.53513e-06
																																							1166	8.48503e-06
																																							1167	8.43523e-06
																																							1168	8.38572e-06
																																							1169	8.3365e-06
																																							1170	8.28757e-06
																																							1171	8.23892e-06
																																							1172	8.19056e-06
																																							1173	8.14249e-06
																																							1174	8.09469e-06
																																							1175	8.04718e-06
																																							1176	7.99994e-06
																																							1177	7.95299e-06
																																							1178	7.9063e-06
																																							1179	7.8599e-06
																																							1180	7.81376e-06
																																							1181	7.76789e-06
																																							1182	7.7223e-06
																																							1183	7.67697e-06
																																							1184	7.63191e-06
																																							1185	7.58711e-06
																																							1186	7.54257e-06
																																							1187	7.4983e-06
																																							1188	7.45428e-06
																																							1189	7.41052e-06
																																							1190	7.36702e-06
																																							1191	7.32378e-06
																																							1192	7.28079e-06
																																							1193	7.23805e-06
																																							1194	7.19556e-06
																																							1195	7.15332e-06
																																							1196	7.11133e-06
																																							1197	7.06959e-06
																																							1198	7.02809e-06
																																							1199	6.98683e-06
																																							1200	6.94581e-06
																																							1201	6.90504e-06
																																							1202	6.86451e-06
																																							1203	6.82421e-06
																																							1204	6.78415e-06
																																							1205	6.74432e-06
																																							1206	6.70473e-06
																																							1207	6.66537e-06
																																							1208	6.62624e-06
																																							1209	6.58734e-06
																																							1210	6.54867e-06
																																							1211	6.51023e-06
																																							1212	6.47201e-06
																																							1213	6.43402e-06
																																							1214	6.39625e-06
																																							1215	6.3587e-06
																																							1216	6.32137e-06
																																							1217	6.28426e-06
																																							1218	6.24736e-06
																																							1219	6.21069e-06
																																							1220	6.17423e-06
																																							1221	6.13798e-06
																																							1222	6.10195e-06
																																							1223	6.06612e-06
																																							1224	6.03051e-06
																																							1225	5.99511e-06
																																							1226	5.95991e-06
																																							1227	5.92492e-06
																																							1228	5.89014e-06
																																							1229	5.85556e-06
																																							1230	5.82118e-06
																																							1231	5.78701e-06
																																							1232	5.75303e-06
																																							1233	5.71926e-06
																																							1234	5.68568e-06
																																							1235	5.6523e-06
																																							1236	5.61912e-06
																																							1237	5.58613e-06
																																							1238	5.55333e-06
																																							1239	5.52073e-06
																																							1240	5.48831e-06
																																							1241	5.45609e-06
																																							1242	5.42406e-06
																																							1243	5.39221e-06
																																							1244	5.36056e-06
																																							1245	5.32908e-06
																																							1246	5.2978e-06
																																							1247	5.26669e-06
																																							1248	5.23577e-06
																																							1249	5.20503e-06
																																							1250	5.17447e-06
																																							1251	5.14409e-06
																																							1252	5.11389e-06
																																							1253	5.08386e-06
																																							1254	5.05402e-06
																																							1255	5.02434e-06
																																							1256	4.99484e-06
																																							1257	4.96552e-06
																																							1258	4.93636e-06
																																							1259	4.90738e-06
																																							1260	4.87857e-06
																																							1261	4.84992e-06
																																							1262	4.82145e-06
																																							1263	4.79314e-06
																																							1264	4.765e-06
																																							1265	4.73702e-06
																																							1266	4.70921e-06
																																							1267	4.68156e-06
																																							1268	4.65407e-06
																																							1269	4.62675e-06
																																							1270	4.59958e-06
																																							1271	4.57257e-06
																																							1272	4.54573e-06
																																							1273	4.51904e-06
																																							1274	4.4925e-06
																																							1275	4.46612e-06
																																							1276	4.4399e-06
																																							1277	4.41383e-06
																																							1278	4.38792e-06
																																							1279	4.36215e-06
																																							1280	4.33654e-06
																																							1281	4.31108e-06
																																							1282	4.28576e-06
																																							1283	4.2606e-06
																																							1284	4.23558e-06
																																							1285	4.21071e-06
																																							1286	4.18599e-06
																																							1287	4.16141e-06
																																							1288	4.13698e-06
																																							1289	4.11269e-06
																																							1290	4.08854e-06
																																							1291	4.06453e-06
																																							1292	4.04066e-06
																																							1293	4.01694e-06
																																							1294	3.99335e-06
																																							1295	3.9699e-06
																																							1296	3.94659e-06
																																							1297	3.92342e-06
																																							1298	3.90038e-06
																																							1299	3.87748e-06
																																							1300	3.85471e-06
																																							1301	3.83208e-06
																																							1302	3.80958e-06
																																							1303	3.78721e-06
																																							1304	3.76497e-06
																																							1305	3.74286e-06
																																							1306	3.72088e-06
																																							1307	3.69904e-06
																																							1308	3.67731e-06
																																							1309	3.65572e-06
																																							1310	3.63426e-06
																																							1311	3.61292e-06
																																							1312	3.5917e-06
																																							1313	3.57061e-06
																																							1314	3.54964e-06
																																							1315	3.5288e-06
																																							1316	3.50808e-06
																																							1317	3.48748e-06
																																							1318	3.467e-06
																																							1319	3.44664e-06
																																							1320	3.4264e-06
																																							1321	3.40628e-06
																																							1322	3.38628e-06
																																							1323	3.3664e-06
																																							1324	3.34663e-06
																																							1325	3.32698e-06
																																							1326	3.30744e-06
																																							1327	3.28802e-06
																																							1328	3.26871e-06
																																							1329	3.24952e-06
																																							1330	3.23044e-06
																																							1331	3.21147e-06
																																							1332	3.19261e-06
																																							1333	3.17386e-06
																																							1334	3.15522e-06
																																							1335	3.1367e-06
																																							1336	3.11828e-06
																																							1337	3.09996e-06
																																							1338	3.08176e-06
																																							1339	3.06366e-06
																																							1340	3.04567e-06
																																							1341	3.02779e-06
																																							1342	3.01001e-06
																																							1343	2.99233e-06
																																							1344	2.97476e-06
																																							1345	2.95729e-06
																																							1346	2.93993e-06
																																							1347	2.92266e-06
																																							1348	2.9055e-06
																																							1349	2.88844e-06
																																							1350	2.87148e-06
																																							1351	2.85461e-06
																																							1352	2.83785e-06
																																							1353	2.82119e-06
																																							1354	2.80462e-06
																																							1355	2.78815e-06
																																							1356	2.77178e-06
																																							1357	2.7555e-06
																																							1358	2.73932e-06
																																							1359	2.72323e-06
																																							1360	2.70724e-06
																																							1361	2.69134e-06
																																							1362	2.67554e-06
																																							1363	2.65982e-06
																																							1364	2.6442e-06
																																							1365	2.62868e-06
																																							1366	2.61324e-06
																																							1367	2.59789e-06
																																							1368	2.58264e-06
																																							1369	2.56747e-06
																																							1370	2.55239e-06
																																							1371	2.53741e-06
																																							1372	2.5225e-06
																																							1373	2.50769e-06
																																							1374	2.49296e-06
																																							1375	2.47832e-06
																																							1376	2.46377e-06
																																							1377	2.4493e-06
																																							1378	2.43492e-06
																																							1379	2.42062e-06
																																							1380	2.4064e-06
																																							1381	2.39227e-06
																																							1382	2.37822e-06
																																							1383	2.36426e-06
																																							1384	2.35037e-06
																																							1385	2.33657e-06
																																							1386	2.32285e-06
																																							1387	2.30921e-06
																																							1388	2.29565e-06
																																							1389	2.28216e-06
																																							1390	2.26876e-06
																																							1391	2.25544e-06
																																							1392	2.24219e-06
																																							1393	2.22903e-06
																																							1394	2.21593e-06
																																							1395	2.20292e-06
																																							1396	2.18998e-06
																																							1397	2.17712e-06
																																							1398	2.16434e-06
																																							1399	2.15163e-06
																																							1400	2.13899e-06
																																							1401	2.12643e-06
																																							1402	2.11394e-06
																																							1403	2.10153e-06
																																							1404	2.08919e-06
																																							1405	2.07692e-06
																																							1406	2.06472e-06
																																							1407	2.05259e-06
																																							1408	2.04054e-06
																																							1409	2.02856e-06
																																							1410	2.01664e-06
																																							1411	2.0048e-06
																																							1412	1.99303e-06
																																							1413	1.98132e-06
																																							1414	1.96969e-06
																																							1415	1.95812e-06
																																							1416	1.94662e-06
																																							1417	1.93519e-06
																																							1418	1.92382e-06
																																							1419	1.91252e-06
																																							1420	1.90129e-06
																																							1421	1.89012e-06
																																							1422	1.87902e-06
																																							1423	1.86799e-06
																																							1424	1.85702e-06
																																							1425	1.84611e-06
																																							1426	1.83527e-06
																																							1427	1.82449e-06
																																							1428	1.81378e-06
																																							1429	1.80313e-06
																																							1430	1.79254e-06
																																							1431	1.78201e-06
																																							1432	1.77154e-06
																																							1433	1.76114e-06
																																							1434	1.7508e-06
																																							1435	1.74051e-06
																																							1436	1.73029e-06
																																							1437	1.72013e-06
																																							1438	1.71003e-06
																																							1439	1.69998e-06
																																							1440	1.69e-06
																																							1441	1.68008e-06
																																							1442	1.67021e-06
																																							1443	1.6604e-06
																																							1444	1.65065e-06
																																							1445	1.64095e-06
																																							1446	1.63132e-06
																																							1447	1.62174e-06
																																							1448	1.61221e-06
																																							1449	1.60274e-06
																																							1450	1.59333e-06
																																							1451	1.58397e-06
																																							1452	1.57467e-06
																																							1453	1.56542e-06
																																							1454	1.55623e-06
																																							1455	1.54709e-06
																																							1456	1.538e-06
																																							1457	1.52897e-06
																																							1458	1.51999e-06
																																							1459	1.51106e-06
																																							1460	1.50219e-06
																																							1461	1.49337e-06
																																							1462	1.4846e-06
																																							1463	1.47588e-06
																																							1464	1.46721e-06
																																							1465	1.45859e-06
																																							1466	1.45003e-06
																																							1467	1.44151e-06
																																							1468	1.43304e-06
																																							1469	1.42463e-06
																																							1470	1.41626e-06
																																							1471	1.40794e-06
																																							1472	1.39967e-06
																																							1473	1.39145e-06
																																							1474	1.38328e-06
																																							1475	1.37516e-06
																																							1476	1.36708e-06
																																							1477	1.35905e-06
																																							1478	1.35107e-06
																																							1479	1.34313e-06
																																							1480	1.33525e-06
																																							1481	1.3274e-06
																																							1482	1.31961e-06
																																							1483	1.31186e-06
																																							1484	1.30415e-06
																																							1485	1.29649e-06
																																							1486	1.28888e-06
																																							1487	1.28131e-06
																																							1488	1.27378e-06
																																							1489	1.2663e-06
																																							1490	1.25887e-06
																																							1491	1.25147e-06
																																							1492	1.24412e-06
																																							1493	1.23682e-06
																																							1494	1.22955e-06
																																							1495	1.22233e-06
																																							1496	1.21515e-06
																																							1497	1.20801e-06
																																							1498	1.20092e-06
																																							1499	1.19387e-06
																																							1500	1.18685e-06
																																							1501	1.17988e-06
																																							1502	1.17295e-06
																																							1503	1.16607e-06
																																							1504	1.15922e-06
																																							1505	1.15241e-06
																																							1506	1.14564e-06
																																							1507	1.13891e-06
																																							1508	1.13222e-06
																																							1509	1.12557e-06
																																							1510	1.11896e-06
																																							1511	1.11239e-06
																																							1512	1.10586e-06
																																							1513	1.09936e-06
																																							1514	1.0929e-06
																																							1515	1.08649e-06
																																							1516	1.0801e-06
																																							1517	1.07376e-06
																																							1518	1.06745e-06
																																							1519	1.06119e-06
																																							1520	1.05495e-06
																																							1521	1.04876e-06
																																							1522	1.0426e-06
																																							1523	1.03647e-06
																																							1524	1.03039e-06
																																							1525	1.02433e-06
																																							1526	1.01832e-06
																																							1527	1.01234e-06
																																							1528	1.00639e-06
																																							1529	1.00048e-06
																																							1530	9.94605e-07
																																							1531	9.88763e-07
																																							1532	9.82956e-07
																																							1533	9.77183e-07
																																							1534	9.71443e-07
																																							1535	9.65738e-07
																																							1536	9.60066e-07
																																							1537	9.54427e-07
																																							1538	9.48821e-07
																																							1539	9.43248e-07
																																							1540	9.37709e-07
																																							1541	9.32201e-07
																																							1542	9.26726e-07
																																							1543	9.21283e-07
																																							1544	9.15872e-07
																																							1545	9.10493e-07
																																							1546	9.05145e-07
																																							1547	8.99829e-07
																																							1548	8.94544e-07
																																							1549	8.8929e-07
																																							1550	8.84067e-07
																																							1551	8.78874e-07
																																							1552	8.73713e-07
																																							1553	8.68581e-07
																																							1554	8.63479e-07
																																							1555	8.58408e-07
																																							1556	8.53366e-07
																																							1557	8.48354e-07
																																							1558	8.43371e-07
																																							1559	8.38418e-07
																																							1560	8.33494e-07
																																							1561	8.28598e-07
																																							1562	8.23732e-07
																																							1563	8.18893e-07
																																							1564	8.14084e-07
																																							1565	8.09302e-07
																																							1566	8.04549e-07
																																							1567	7.99824e-07
																																							1568	7.95126e-07
																																							1569	7.90456e-07
																																							1570	7.85813e-07
																																							1571	7.81198e-07
																																							1572	7.7661e-07
																																							1573	7.72048e-07
																																							1574	7.67514e-07
																																							1575	7.63006e-07
																																							1576	7.58524e-07
																																							1577	7.54069e-07
																																							1578	7.4964e-07
																																							1579	7.45237e-07
																																							1580	7.4086e-07
																																							1581	7.36509e-07
																																							1582	7.32183e-07
																																							1583	7.27883e-07
																																							1584	7.23607e-07
																																							1585	7.19357e-07
																																							1586	7.15132e-07
																																							1587	7.10932e-07
																																							1588	7.06756e-07
																																							1589	7.02605e-07
																																							1590	6.98479e-07
																																							1591	6.94376e-07
																																							1592	6.90298e-07
																																							1593	6.86243e-07
																																							1594	6.82213e-07
																																							1595	6.78206e-07
																																							1596	6.74222e-07
																																							1597	6.70262e-07
																																							1598	6.66326e-07
																																							1599	6.62412e-07
																																							1600	6.58521e-07
																																							1601	6.54654e-07
																																							1602	6.50809e-07
																																							1603	6.46986e-07
																																							1604	6.43186e-07
																																							1605	6.39408e-07
																																							1606	6.35653e-07
																																							1607	6.31919e-07
																																							1608	6.28208e-07
																																							1609	6.24518e-07
																																							1610	6.2085e-07
																																							1611	6.17203e-07
																																							1612	6.13578e-07
																																							1613	6.09974e-07
																																							1614	6.06392e-07
																																							1615	6.0283e-07
																																							1616	5.99289e-07
																																							1617	5.95769e-07
																																							1618	5.9227e-07
																																							1619	5.88791e-07
																																							1620	5.85333e-07
																																							1621	5.81895e-07
																																							1622	5.78478e-07
																																							1623	5.7508e-07
																																							1624	5.71702e-07
																																							1625	5.68344e-07
																																							1626	5.65006e-07
																																							1627	5.61687e-07
																																							1628	5.58388e-07
																																							1629	5.55109e-07
																																							1630	5.51848e-07
																																							1631	5.48607e-07
																																							1632	5.45385e-07
																																							1633	5.42181e-07
																																							1634	5.38997e-07
																																							1635	5.35831e-07
																																							1636	5.32684e-07
																																							1637	5.29555e-07
																																							1638	5.26445e-07
																																							1639	5.23353e-07
																																							1640	5.20279e-07
																																							1641	5.17223e-07
																																							1642	5.14185e-07
																																							1643	5.11165e-07
																																							1644	5.08163e-07
																																							1645	5.05178e-07
																																							1646	5.02211e-07
																																							1647	4.99261e-07
																																							1648	4.96329e-07
																																							1649	4.93413e-07
																																							1650	4.90515e-07
																																							1651	4.87634e-07
																																							1652	4.8477e-07
																																							1653	4.81923e-07
																																							1654	4.79092e-07
																																							1655	4.76278e-07
																																							1656	4.73481e-07
																																							1657	4.707e-07
																																							1658	4.67935e-07
																																							1659	4.65187e-07
																																							1660	4.62454e-07
																																							1661	4.59738e-07
																																							1662	4.57038e-07
																																							1663	4.54353e-07
																																							1664	4.51685e-07
																																							1665	4.49032e-07
																																							1666	4.46394e-07
																																							1667	4.43772e-07
																																							1668	4.41166e-07
																																							1669	4.38575e-07
																																							1670	4.35999e-07
																																							1671	4.33438e-07
																																							1672	4.30892e-07
																																							1673	4.28361e-07
																																							1674	4.25845e-07
																																							1675	4.23344e-07
																																							1676	4.20857e-07
																																							1677	4.18385e-07
																																							1678	4.15928e-07
																																							1679	4.13485e-07
																																							1680	4.11056e-07
																																							1681	4.08642e-07
																																							1682	4.06242e-07
																																							1683	4.03856e-07
																																							1684	4.01484e-07
																																							1685	3.99125e-07
																																							1686	3.96781e-07
																																							1687	3.94451e-07
																																							1688	3.92134e-07
																																							1689	3.8983e-07
																																							1690	3.87541e-07
																																							1691	3.85265e-07
																																							1692	3.83002e-07
																																							1693	3.80752e-07
																																							1694	3.78516e-07
																																							1695	3.76292e-07
																																							1696	3.74082e-07
																																							1697	3.71885e-07
																																							1698	3.69701e-07
																																							1699	3.67529e-07
																																							1700	3.65371e-07
																																							1701	3.63224e-07
																																							1702	3.61091e-07
																																							1703	3.5897e-07
																																							1704	3.56862e-07
																																							1705	3.54766e-07
																																							1706	3.52682e-07
																																							1707	3.5061e-07
																																							1708	3.48551e-07
																																							1709	3.46504e-07
																																							1710	3.44469e-07
																																							1711	3.42445e-07
																																							1712	3.40434e-07
																																							1713	3.38434e-07
																																							1714	3.36446e-07
																																							1715	3.3447e-07
																																							1716	3.32506e-07
																																							1717	3.30553e-07
																																							1718	3.28611e-07
																																							1719	3.26681e-07
																																							1720	3.24762e-07
																																							1721	3.22855e-07
																																							1722	3.20958e-07
																																							1723	3.19073e-07
																																							1724	3.17199e-07
																																							1725	3.15336e-07
																																							1726	3.13484e-07
																																							1727	3.11643e-07
																																							1728	3.09812e-07
																																							1729	3.07992e-07
																																							1730	3.06183e-07
																																							1731	3.04385e-07
																																							1732	3.02597e-07
																																							1733	3.0082e-07
																																							1734	2.99053e-07
																																							1735	2.97296e-07
																																							1736	2.9555e-07
																																							1737	2.93814e-07
																																							1738	2.92088e-07
																																							1739	2.90373e-07
																																							1740	2.88667e-07
																																							1741	2.86972e-07
																																							1742	2.85286e-07
																																							1743	2.8361e-07
																																							1744	2.81945e-07
																																							1745	2.80289e-07
																																							1746	2.78642e-07
																																							1747	2.77006e-07
																																							1748	2.75379e-07
																																							1749	2.73761e-07
																																							1750	2.72153e-07
																																							1751	2.70555e-07
																																							1752	2.68965e-07
																																							1753	2.67386e-07
																																							1754	2.65815e-07
																																							1755	2.64254e-07
																																							1756	2.62702e-07
																																							1757	2.61159e-07
																																							1758	2.59625e-07
																																							1759	2.581e-07
																																							1760	2.56584e-07
																																							1761	2.55077e-07
																																							1762	2.53578e-07
																																							1763	2.52089e-07
																																							1764	2.50608e-07
																																							1765	2.49136e-07
																																							1766	2.47673e-07
																																							1767	2.46218e-07
																																							1768	2.44772e-07
																																							1769	2.43334e-07
																																							1770	2.41905e-07
																																							1771	2.40484e-07
																																							1772	2.39072e-07
																																							1773	2.37667e-07
																																							1774	2.36271e-07
																																							1775	2.34884e-07
																																							1776	2.33504e-07
																																							1777	2.32133e-07
																																							1778	2.30769e-07
																																							1779	2.29414e-07
																																							1780	2.28066e-07
																																							1781	2.26726e-07
																																							1782	2.25395e-07
																																							1783	2.24071e-07
																																							1784	2.22755e-07
																																							1785	2.21446e-07
																																							1786	2.20146e-07
																																							1787	2.18853e-07
																																							1788	2.17567e-07
																																							1789	2.16289e-07
																																							1790	2.15019e-07
																																							1791	2.13756e-07
																																							1792	2.125e-07
																																							1793	2.11252e-07
																																							1794	2.10011e-07
																																							1795	2.08778e-07
																																							1796	2.07551e-07
																																							1797	2.06332e-07
																																							1798	2.0512e-07
																																							1799	2.03916e-07
																																							1800	2.02718e-07
																																							1801	2.01527e-07
																																							1802	2.00344e-07
																																							1803	1.99167e-07
																																							1804	1.97997e-07
																																							1805	1.96834e-07
																																							1806	1.95678e-07
																																							1807	1.94528e-07
																																							1808	1.93386e-07
																																							1809	1.9225e-07
																																							1810	1.91121e-07
																																							1811	1.89998e-07
																																							1812	1.88882e-07
																																							1813	1.87773e-07
																																							1814	1.8667e-07
																																							1815	1.85573e-07
																																							1816	1.84483e-07
																																							1817	1.834e-07
																																							1818	1.82323e-07
																																							1819	1.81252e-07
																																							1820	1.80187e-07
																																							1821	1.79129e-07
																																							1822	1.78077e-07
																																							1823	1.77031e-07
																																							1824	1.75991e-07
																																							1825	1.74957e-07
																																							1826	1.73929e-07
																																							1827	1.72908e-07
																																							1828	1.71892e-07
																																							1829	1.70883e-07
																																							1830	1.69879e-07
																																							1831	1.68881e-07
																																							1832	1.67889e-07
																																							1833	1.66903e-07
																																							1834	1.65923e-07
																																							1835	1.64948e-07
																																							1836	1.63979e-07
																																							1837	1.63016e-07
																																							1838	1.62058e-07
																																							1839	1.61107e-07
																																							1840	1.6016e-07
																																							1841	1.5922e-07
																																							1842	1.58284e-07
																																							1843	1.57355e-07
																																							1844	1.5643e-07
																																							1845	1.55512e-07
																																							1846	1.54598e-07
																																							1847	1.5369e-07
																																							1848	1.52787e-07
																																							1849	1.5189e-07
																																							1850	1.50998e-07
																																							1851	1.50111e-07
																																							1852	1.49229e-07
																																							1853	1.48353e-07
																																							1854	1.47481e-07
																																							1855	1.46615e-07
																																							1856	1.45754e-07
																																							1857	1.44898e-07
																																							1858	1.44047e-07
																																							1859	1.432e-07
																																							1860	1.42359e-07
																																							1861	1.41523e-07
																																							1862	1.40692e-07
																																							1863	1.39866e-07
																																							1864	1.39044e-07
																																							1865	1.38227e-07
																																							1866	1.37415e-07
																																							1867	1.36608e-07
																																							1868	1.35806e-07
																																							1869	1.35008e-07
																																							1870	1.34215e-07
																																							1871	1.33427e-07
																																							1872	1.32643e-07
																																							1873	1.31864e-07
																																							1874	1.31089e-07
																																							1875	1.30319e-07
																																							1876	1.29554e-07
																																							1877	1.28793e-07
																																							1878	1.28037e-07
																																							1879	1.27284e-07
																																							1880	1.26537e-07
																																							1881	1.25794e-07
																																							1882	1.25055e-07
																																							1883	1.2432e-07
																																							1884	1.2359e-07
																																							1885	1.22864e-07
																																							1886	1.22142e-07
																																							1887	1.21425e-07
																																							1888	1.20712e-07
																																							1889	1.20003e-07
																																							1890	1.19298e-07
																																							1891	1.18597e-07
																																							1892	1.17901e-07
																																							1893	1.17208e-07
																																							1894	1.1652e-07
																																							1895	1.15835e-07
																																							1896	1.15155e-07
																																							1897	1.14478e-07
																																							1898	1.13806e-07
																																							1899	1.13137e-07
																																							1900	1.12473e-07
																																							1901	1.11812e-07
																																							1902	1.11156e-07
																																							1903	1.10503e-07
																																							1904	1.09854e-07
																																							1905	1.09208e-07
																																							1906	1.08567e-07
																																							1907	1.07929e-07
																																							1908	1.07295e-07
																																							1909	1.06665e-07
																																							1910	1.06039e-07
																																							1911	1.05416e-07
																																							1912	1.04796e-07
																																							1913	1.04181e-07
																																							1914	1.03569e-07
																																							1915	1.02961e-07
																																							1916	1.02356e-07
																																							1917	1.01755e-07
																																							1918	1.01157e-07
																																							1919	1.00563e-07
																																							1920	9.99722e-08
																																							1921	9.9385e-08
																																							1922	9.88012e-08
																																							1923	9.82209e-08
																																							1924	9.76439e-08
																																							1925	9.70704e-08
																																							1926	9.65002e-08
																																							1927	9.59334e-08
																																							1928	9.53699e-08
																																							1929	9.48098e-08
																																							1930	9.42529e-08
																																							1931	9.36992e-08
																																							1932	9.31489e-08
																																							1933	9.26017e-08
																																							1934	9.20578e-08
																																							1935	9.15171e-08
																																							1936	9.09796e-08
																																							1937	9.04452e-08
																																							1938	8.99139e-08
																																							1939	8.93858e-08
																																							1940	8.88608e-08
																																							1941	8.83388e-08
																																							1942	8.78199e-08
																																							1943	8.73041e-08
																																							1944	8.67913e-08
																																							1945	8.62815e-08
																																							1946	8.57747e-08
																																							1947	8.52709e-08
																																							1948	8.477e-08
																																							1949	8.42721e-08
																																							1950	8.37771e-08
																																							1951	8.3285e-08
																																							1952	8.27958e-08
																																							1953	8.23095e-08
																																							1954	8.18261e-08
																																							1955	8.13454e-08
																																							1956	8.08676e-08
																																							1957	8.03926e-08
																																							1958	7.99204e-08
																																							1959	7.9451e-08
																																							1960	7.89843e-08
																																							1961	7.85204e-08
																																							1962	7.80592e-08
																																							1963	7.76007e-08
																																							1964	7.71449e-08
																																							1965	7.66917e-08
																																							1966	7.62413e-08
																																							1967	7.57935e-08
																																							1968	7.53483e-08
																																							1969	7.49057e-08
																																							1970	7.44657e-08
																																							1971	7.40283e-08
																																							1972	7.35935e-08
																																							1973	7.31612e-08
																																							1974	7.27315e-08
																																							1975	7.23043e-08
																																							1976	7.18796e-08
																																							1977	7.14574e-08
																																							1978	7.10377e-08
																																							1979	7.06204e-08
																																							1980	7.02056e-08
																																							1981	6.97932e-08
																																							1982	6.93833e-08
																																							1983	6.89757e-08
																																							1984	6.85706e-08
																																							1985	6.81678e-08
																																							1986	6.77674e-08
																																							1987	6.73694e-08
																																							1988	6.69737e-08
																																							1989	6.65803e-08
																																							1990	6.61892e-08
																																							1991	6.58004e-08
																																							1992	6.54139e-08
																																							1993	6.50297e-08
																																							1994	6.46477e-08
																																							1995	6.4268e-08
																																							1996	6.38905e-08
																																							1997	6.35152e-08
[truncated: 4,003 more rows]
[truncated: 8 more columns]
