# Supplementary material for: Etoposide promotes DNA loop trapping and barrier formation by topoisomerase II
Source: Nat Chem Biol. 2023 Jan 30;19(5):641–50. doi: 10.1038/s41589-022-01235-9 (PMC10154222; doi:10.1038/s41589-022-01235-9)
Supplement: Source Data Extended Data Fig. 4 — Statistical source data [file 41589_2022_1235_MOESM11_ESM.xlsx]

## Sheet: ED Fig 4
a			b, top			b,bottom			c, left							c, middle							c, right							d, top										d, middle
									yeast topo II			yeast topo II, +eto				htopo IIA			htopo IIA, eto				htopo IIB			htopo IIB, +eto				DNA + 5 pM y II			DNA + 5 pM y II +1 uMETO			DNA + 5 pM y II +100 uMETO				DNA + 5 pM y II			DNA + 5 pM y II +1 uMETO			DNA + 5 pM y II +100 uMETO
Extension (nm)	Force (pN)		Mean loop size per trace (bp)	Fraction		Mean loop size per trace (bp)	Fraction		[topo] (nM)	# of loops	SEM	[topo] (nM)	# of loops	SEM		[topo] (nM)	# of loops	SEM	[topo] (nM)	# of loops	SEM		[topo] (nM)	# of loops	SEM	[topo] (nM)	# of loops	SEM		x	Extension @ 0.5 pN (nm)	mean (pN)	x	Extension @ 0.5 pN (nm)	mean (pN)	x	Extension @ 0.5 pN (nm)	mean (pN)		x	DNA loop-rupture force (pN)	mean (pN)	x	DNA loop-rupture force (pN)	mean (pN)	x	DNA loop-rupture force (pN)	mean (pN)
1298.46	0.81569		0	0		0	0		0	0.53	0.122	0	0.61594	0.11093		0	0.53	0.122	0	0.61594	0.11093		0	0.53	0.122	0	0.61594	0.11093		1.97756	2386.21	1769.41	2.50342	1848.04	1672.6	3.00267	2555.09	964.258		2.01972	6.77811	14.7495	2.55262	3.5727	20.399	3.02637	2.59203	27.0858
1303.2	0.69641		25	0		25	0		2	4.197	0.7	0.5	0.994	0.19		5	1.44	0.199	5	7.7944	0.55		5	0.886	0.1997	5	7.1415	0.43		2.02541	1849.03		2.54035	1281.99		2.9349	955.821			1.97742	9.54511		2.52421	29.7731		2.99001	15.6504
1307.54	0.59888		50	0.03191		50	0		5	7.77	0.56	1	3.91	0.42		10	10.565	0.766	10	19.2	1		10	1.755	0.293	10	12.74	0.73		1.9837	2592.77		2.45184	1881.92		2.98992	1454.89			2.05762	3.54371		2.47977	11.6889		2.96211	32.1801
1295.71	0.89774		75	0.05319		75	0.02158					2	9.51	0.873																2.01179	3143.07		2.50003	2746.69		2.9811	1634.02			2.00421	4.04961		2.46247	20.591		2.99573	38.0002
1294.55	0.98011		100	0.05319		100	0.01439					5	13.7	0.75																1.98465	2879.16		2.49727	3128.04		3.03449	794.949			1.93717	2.30259		2.51198	35.022		2.95832	36.2608
1304.04	0.75521		125	0.02128		125	0.02878																							1.98068	1942.61		2.54371	1286.95		3.04246	1162.57			1.99818	3.64658		2.52453	41.6115		3.01463	42.9985
1295.18	0.99314		150	0.04255		150	0.07194																							1.97135	2370.35		2.51407	1243.59		2.97656	1067.78			2.01208	29.7004		2.45801	4.86802		2.97422	45.6415
1301.99	0.84347		175	0.04255		175	0.02158																							2.01751	2673.69		2.53917	1776.88		3.0269	1288.76			2.00401	49.2035		2.44083	6.95836		2.97188	2.37843
1304.34	0.78713		200	0.02128		200	0.05036																							1.96451	2735.05		2.50461	2113.23		3.02162	1189.37			1.93547	7.39023		2.56322	6.56666		3.00267	7.14939
1301.08	0.92852		225	0.02128		225	0.04317																							1.94945	2728.53		2.50921	3078.34		2.86485	574.198			1.99387	52.6942		2.49772	4.42992		3.01192	3.81394
1319.13	0.44998		250	0.02128		250	0.07194																							2.0279	2610.22		2.49958	3521.99		3.0154	1014.89			1.99792	47.8039		2.55387	6.76381		2.99268	14.0794
1306.72	0.73681		275	0.05319		275	0.04317																							1.97881	1520.07		2.50489	999.982		2.98604	1530.29			2.05827	9.57365		2.54745	7.99167		3.00942	37.8922
1301.88	0.9137		300	0.01064		300	0.04317																							2.00892	1848.09		2.47398	1484.35		3.0057	1883.59			2.0142	18.3566		2.45204	6.06124		3.02535	38.8021
1315.37	0.62747		325	0.02128		325	0.05755																							1.98387	1580.74		2.5109	1421.76		2.9385	1572.97			2.01775	1.00455		2.47049	13.8655		3.01341	45.6334
1326.79	0.34933		350	0.03191		350	0.05755																							2.00884	2415.53		2.52502	2489.94		2.99434	1055.4			1.90576	3.97371		2.44454	5.19169		2.99362	51.4342
1308.73	0.80659		375	0.01064		375	0.03597																							1.92692	1997.07		2.50276	1362.95		2.9886	1043.24			1.94135	12.4161		2.51668	7.64035		3.00587	9.44032
1313.28	0.68067		400	0.03191		400	0.03597																							2.05132	2680.57		2.49945	3079.78		2.99893	2040.56			2.08067	6.95739		2.54245	7.45252		2.98169	23.9696
1305.32	0.89719		425	0.01064		425	0.04317																							2.02087	1176.49		2.51984	1968.74		3.04071	1028.44			1.99929	45.4615		2.50138	5.30568		3.02128	32.7462
1302.58	1.0027		450	0.02128		450	0.01439																							2.01366	1637.2		2.47248	2342.36		2.98784	1607.29			1.9998	47.1552		2.42769	7.53712		2.98827	40.6689
1327.11	0.4204		475	0.01064		475	0.02878																							2.02174	2304.14		2.54117	1248.76		3.0351	1198.55			1.98958	3.7846		2.55725	9.41638		2.96916	46.7066
1297.35	1.19869		500	0		500	0.04317																							1.99676	2146.22		2.46648	2580.79		2.99882	1735.92			2.0028	4.60759		2.50013	11.676		2.98552	47.2375
1322.04	0.54237		525	0.03191		525	0.02158																							2.01466	2641.44		2.50187	1530.87		2.94277	1545.98			1.9511	7.80203		2.47717	10.2732		2.98811	51.9209
1296.31	1.22079		550	0.03191		550	0.03597																							2.00839	2737.93		2.50965	2490.27		2.94672	867.518			1.96306	10.8152		2.46193	13.8959		2.9716	51.4311
1309.12	0.90864		575	0		575	0.03597																							2.00209	2592.01		2.50622	2232.65		3.05468	693.456			2.06427	9.67163		2.50914	19.2203		2.9785	45.3826
1311.84	0.86662		600	0		600	0.02158																							1.97188	2641.69		2.49651	1548.25		2.99673	1163.3			2.06574	9.28425		2.50546	26.6396		3.03625	4.07623
1313.27	0.85646		625	0.03191		625	0.02158																							1.98603	1785.08		2.48302	2285.8		2.92864	786.53			2.00352	28.4634		2.51537	31.5011		3.0138	6.81537
1330.12	0.41889		650	0.02128		650	0.03597																							1.99731	1751.77		2.50686	2027.84		2.99347	1400			1.99783	47.0539		2.48276	41.0403		3.03338	2.8254
1317.53	0.75761		675	0		675	0.00719																							1.98487	2217.21		2.567	1552.99		3.01324	1596.55			2.0259	3.71483		2.49424	47.6164		2.98051	35.1182
1310.16	0.97915		700	0.01064		700	0.00719																							2.02114	2524		2.51233	693.765		2.92399	616.518			2.04427	3.59487		2.47002	20.7722		3.0337	35.4367
1307.96	1.01447		725	0		725	0																							2.0135	2093.63		2.53018	2097.06		3.04899	787.057			2.07052	4.02469		2.5255	26.7064		2.97869	46.7091
1309.53	1.01152		750	0		750	0.01439																							1.97389	2830.09		2.46749	1313.32		2.99648	2349.57			1.92624	5.1742		2.48976	37.249		3.03397	47.875
1321.32	0.7634		775	0.01064		775	0																							2.00446	2684.89		2.50075	2744.65		3.08577	800			2.00167	24.0605		2.47375	9.58419		2.9914	5.27414
1317.19	0.84923		800	0.02128		800	0																							1.98853	3106.16		2.47366	1661.55		2.9652	1092.17			1.99757	29.8424		2.43855	5.95944		2.9779	8.61893
1313.05	0.99814		825	0		825	0.00719																							2.03357	2734.3		2.50306	1127.09		3.00364	2182.44			2.00251	54.4979		2.54623	6.63932		3.02384	11.8698
1315.16	0.99501		850	0.01064		850	0.00719																							2.02717	1844.12		2.52041	1826.06		2.97015	1249.43			2.01052	4.04128		2.49981	27.7242		2.99192	18.505
1320.1	0.87589		875	0.02128		875	0																							1.96391	1437.01		2.45712	893.642		2.96507	825.675			1.9412	6.22187		2.50261	1.87955		3.00009	19.4944
1323.09	0.77486		900	0.02128		900	0																							2.06713	1925.45		2.53001	1839.32		2.88798	558.885			1.93638	8.40286		2.5504	11.9694		3.0156	12.0807
1325.72	0.7173		925	0		925	0																							1.93308	1371.93		2.48909	1201.29		3.0094	1531.11			1.8949	7.06514		2.51407	36.0847		3.0209	12.2413
1316.02	0.99383		950	0		950	0																							2.02298	2686.39		2.52153	2151.34		3.02763	909.923			1.93854	12.5236		2.50676	47.6412		2.99228	23.1722
1329.79	0.70212		975	0.01064		975	0																							2.00788	3083.38		2.47653	876.23		3.00766	837.171			1.97528	13.066		2.48033	24.6888		2.95949	4.21389
1322.58	0.84293		1000	0.02128		1000	0.00719																							2.00237	2436.87		2.47034	1672.78		2.99491	1615.66			2.02398	17.3441		2.50899	3.0413		2.97644	4.28408
1321.97	0.88214		1025	0.02128		1025	0.00719																							2.0107	2198.7		2.49242	2960.61		3.01781	1192.96			1.98589	17.4148		2.55721	5.32732		3.02385	8.55877
1322.47	0.91568		1050	0		1050	0																							2.06096	1946.9		2.4549	1213.14		3.0364	639.193			2.00919	19.8838		2.5147	7.04651		3.03197	22.7224
1319.4	0.96716		1075	0.02128		1075	0.00719																							2.00875	2436.32		2.53043	2559.95		3.04905	594.227			2.10571	7.71046		2.53602	8.55545		3.005	22.1643
1314.56	1.10281		1100	0.01064		1100	0.00719																							1.9497	1518.14		2.47386	2143.48		3.03348	608.072			2.00503	28.3109		2.53802	16.7851		3.03728	28.8388
1309.61	1.24455		1125	0.01064		1125	0																							1.97648	1408.5		2.49479	3306.24		3.0122	2057.48			2.00526	1.97732		2.5325	20.1769		3.00828	34.6464
1316.87	1.08181		1150	0.01064		1150	0.01439																							1.98234	2843.66		2.44729	788.598		2.95614	961.416			1.96842	15.2712		2.48083	23.7035		3.04319	37.5618
1320.77	1.01037		1175	0.01064		1175	0.00719																							1.93	1914.06		2.47316	1072.68		3.02007	336.297			2.03301	10.1593		2.46615	26.8717		3.02233	28.6047
1316.45	1.14865		1200	0.02128		1200	0																							1.94541	1588.23		2.45378	1043.12		2.9458	777.619			2.01043	34.2111		2.49719	34.2826		2.97538	31.6567
1322.88	1.01831		1225	0		1225	0																							2.01779	985.799		2.51347	2289.11		2.95308	1572.16			2.05788	9.01494		2.47022	31.7479		3.00143	27.49
1332.44	0.75338		1250	0		1250	0																							2.03053	2333.91		2.50184	775.695		3.00735	1624.03			2.01336	11.8242		2.49532	2.81645		3.0124	36.4991
1322.78	1.00017		1275	0		1275	0																							1.99596	2979.76		2.47249	998.597		2.99249	1030.42			2.00913	23.9318		2.58031	2.58366		3.03077	42.1035
1322.09	1.0603		1300	0.01064		1300	0																							1.99503	2879.95		2.47517	1494.84		2.98982	684.314			2.06676	9.38758		2.46156	7.96646		3.00545	24.995
1323.21	1.04575		1325	0		1325	0																							2.01345	732.659		2.45024	836.496		3.0244	996.932			1.99427	16.0847		2.48261	7.71189		3.03912	30.9971
1340.35	0.60909		1350	0.01064		1350	0																							2.04951	2751.01		2.47867	1564.86		3.05554	728.203			1.99136	26.9261		2.492	12.9741		2.96528	2.02896
1322.67	1.09942		1375	0.01064		1375	0																							2.02699	928.726		2.44679	1292.64		2.95896	528.846			2.00259	42.9251		2.53863	9.19365		2.98241	27.0686
1330.27	0.93164		1400	0		1400	0																							2.04069	1400.97		2.50694	1112.12		3.0111	473.817			1.97294	1.92863		2.51118	50.4061		2.99827	10.0864
1328.63	0.96611		1425	0.01064		1425	0																							2.01853	2599.34		2.49857	1136.67		2.98277	791.606			2.03206	2.3031		2.49163	2.63988		2.97856	18.2193
1329.95	0.98014		1450	0.01064		1450	0																							1.97505	1957.61		2.47926	1819.72		3.01405	1490			1.88112	2.01759		2.47874	3.25346		2.97732	43.8352
1342.02	0.65592		1475	0		1475	0																							2.02255	1338.74		2.52643	728.798		3.01824	1370.73			2.0884	4.04022		2.53097	26.4269		2.97883	44.7495
1321.58	1.22329		1500	0		1500	0																							1.96802	1035.89		2.52293	2720.14		2.93994	606.705			1.93711	6.6072		2.51752	18.2091		3.00995	19.858
1335.93	0.84122		1525	0		1525	0																							1.99432	2093.82		2.47111	823.304		3.01865	869.158			2.02303	7.71927		2.50637	43.4771		2.98517	29.4534
1341.28	0.75262		1550	0		1550	0																							2.01001	1622.27		2.50096	2500.57		3.01352	805.315			1.99346	24.7292		2.56843	6.20175		3.02572	36.7625
1325.3	1.19429		1575	0		1575	0																							2.00348	2671.58		2.49568	1431.48		3.00279	418.638			2.03502	9.8074		2.50025	45.4205		3.00329	48.7668
1329.86	1.07169		1600	0		1600	0																							1.98772	1532.31		2.48069	851.792		3.05574	911.435			1.98735	31.276		2.51173	46.0534		2.98532	52.6684
1341.1	0.7558		1625	0		1625	0																							2.00855	836.174		2.53666	1247.16		2.96133	815.085			1.99303	36.1009		2.49149	2.03145		3.01399	20.1704
1342.58	0.74702		1650	0		1650	0																							2.02088	1498.95		2.5326	2375.2		2.99003	1307			2.05877	11.9313		2.56215	3.21463		2.9739	18.8613
1336.53	0.92297		1675	0		1675	0																							2.0058	2464.52		2.50854	1190.23		2.92176	715			1.96463	17.5776		2.48637	4.26131		3.00568	31.1076
1339.4	0.87422		1700	0		1700	0																							2.00719	1532.79		2.49139	526.767		3.10845	662.378			1.97663	13.7428		2.51871	16.5845		3.04622	32.685
1334.17	1.08061		1725	0.01064		1725	0																							2.00464	2273.61		2.45925	918.031		3.00598	1736.04			2.00201	18.5476		2.53465	26.7444		2.98834	35.7602
1333.69	1.00273		1750	0.01064		1750	0																							2.00131	2793.77		2.51297	1506.31		2.99803	1255.01			1.99185	51.0666		2.50147	37.4249		3.0042	49.405
1338.26	0.93347		1775	0		1775	0																							1.94203	1513.7		2.48146	783.064		3.02863	736.455			2.00069	47.966		2.49128	5.50645		3.04	2.05917
1325.03	1.30698		1800	0		1800	0																							2.01525	2390.36		2.4812	1781.09		3.00184	1726.46			2.00904	50.1307		2.45516	6.49118		2.97589	4.08371
1338.58	0.93617		1825	0		1825	0																							2.0758	1944.83		2.50543	942.686		3.04036	520.275			2.00352	9.29592		2.47803	5.77756		3.02433	22.354
1338.08	1.00891		1850	0.01064		1850	0																							1.9899	2507.55		2.46114	888.493		3.00421	1267.42			2.09264	6.73647		2.44042	7.74676		2.97235	35.6185
1339.35	1.01962		1875	0		1875	0																							2.072	1983.49		2.51688	1037.94		3.0545	612.086			1.92431	7.67659		2.47779	2.74344		3.03362	37.0136
1328.82	1.28667		1900	0		1900	0																							1.98294	2731.45		2.42795	1556.94		3.00462	756.043			1.98215	6.39495		2.46972	2.94432		2.97937	33.0515
1327.88	1.33236		1925	0		1925	0																							2.04832	1068.2		2.46852	613.341		3.07439	1062.37			1.94228	3.2275		2.48157	8.45821		3.03272	33.6153
1338.05	1.04255		1950	0		1950	0																							1.99434	1096.51		2.48269	1788.4		2.92293	581.618			2.01157	14.9658		2.53702	9.18068		3.0261	34.3518
1328.81	1.2648		1975	0		1975	0.00719																							1.98677	980.634		2.47145	2004.03		2.9622	1288.81			1.90058	7.35102		2.50564	2.17033		2.97778	48.5881
1342.36	0.97095		2000	0		2000	0																							1.98432	1647.25		2.53789	1040.37		2.89307	507.603			1.92982	8.13502		2.50323	6.92134		3.03991	42.16
1340.61	1.02891																													1.94801	1373.3		2.52342	1631.19		2.95815	1241.48			1.96834	4.13306		2.54882	3.1743		2.97527	4.55681
1339.14	1.10757																													1.99469	585.412		2.48872	967.038		2.98824	1540.79			1.96913	18.6904		2.44186	6.79704		3.02039	22.6214
1339.2	1.13373																													2.03454	1944.81		2.47318	1376.52		2.99222	979.62			1.98054	23.4308		2.51921	6.21727		3.02275	46.452
1343.97	1.0069																													2.04322	913.266		2.49624	2429.23		2.97978	974.879			1.99793	46.508		2.47652	6.63965		2.99985	48.259
1347.54	0.95455																													2.02961	1986.21		2.49207	1084.87		3.05414	789.33			1.90129	7.93758		2.48069	13.6276		3.03114	21.1505
1335.23	1.28727																													1.95915	878.437		2.51855	1786.88		3.01927	1082.07			2.04488	7.79172		2.50871	8.13859		2.96468	37.2556
1355.84	0.74724																													2.04767	1389.79		2.48989	777.812		3.07452	538.331			2.03031	6.68775		2.54527	5.40285		2.9876	1.55714
1341.53	1.06189																													2.05866	1554.55		2.54274	1013.08		3.08894	708.174			1.93009	7.31257		2.45904	11.4817		3.0305	29.6872
1338.88	1.2154																													2.03011	1271.91		2.52784	641.036		3.09714	715.297			1.92957	8.04245		2.51254	26.7174		2.96231	30.9875
1349.85	1.01431																													1.96189	821.594		2.5061	411.804		2.96203	1190.63			1.98499	9.20667		2.53461	29.8054		3.01943	27.9493
1335.87	1.3369																													1.98647	1218.94		2.47503	1529.25		2.95548	1115			1.99485	12.0043		2.481	37.9124		3.02803	37.7758
1339.16	1.22378																													2.02838	1372.51		2.46599	1556.14		3.01344	477.618			1.95855	12.4146		2.48996	41.9751		2.96146	4.95973
1339.31	1.23781																													2.0255	1285.92		2.54181	714.492		2.91654	772.789			2.05152	13.8823		2.49953	11.7835		2.99885	5.95226
1347.62	1.05469																													1.96553	2632.93		2.45298	1572.64		3.00696	541.602			2.01365	12.9427		2.52836	19.5404		2.98987	44.0237
1358.33	0.85808																													1.96472	921.853		2.47506	2738.35		3.00208	1616.71			1.9335	12.4695		2.50007	33.1392		3.01818	44.4315
1345.74	1.1514																													2.00961	1841.09		2.50194	2222.37		3.08905	695.798			2.01356	29.1412		2.48378	27.0374		2.98246	8.12037
1343.4	1.1843																													1.99656	937.68		2.52192	2421.5		2.99627	700			1.9984	28.6496		2.50162	33.9471		3.02871	37.2612
1358.21	0.85286																													2.00687	1723.05		2.48946	1816.82		2.98395	951.115			1.98578	50.5377		2.50071	54.2193		2.97218	26.1253
1350.82	1.05221																													1.99268	2934.87		2.46543	836.03		3.01644	373.711			1.92963	4.95312		2.48448	2.68262		3.03219	6.23138
1357.21	0.95485																													1.95067	930.073		2.47154	1962.43		3.03966	899.255			2.08018	9.01963		2.41363	3.28025		3.02321	25.1519
1349.12	1.10407																													2.04578	1316.87		2.52926	1941.69		3.00247	1569.51			2.05107	13.617		2.51591	16.6243		2.97581	31.6856
1355.81	0.98698																													2.02966	1282.84		2.51112	938.033		2.96245	672.451			2.01606	13.142		2.50027	46.8911		2.96632	40.9517
1343.4	1.32884																													2.03621	810.061		2.49172	2023.16		2.90411	525.465			1.96364	18.2828		2.49182	1.86738		3.00454	33.5019
1354.3	1.04112																													1.97277	1197.37		2.5156	2257.5		3.01061	1152.22			1.98953	22.4269		2.48168	48.0766		2.95909	42.4417
1349.81	1.17404																													1.99117	3067.43		2.51974	1998.21		2.94135	683.078			1.99935	48.5743		2.48078	10.0592		3.02906	7.22077
1351.77	1.16251																													1.97773	2290.2		2.4865	1454.12		2.99376	252.597			1.94482	11.6695		2.46389	11.8006		3.03407	42.576
1353.5	1.13573																													1.99886	1278.32		2.51562	1337.18		3.06286	667.53			2.00977	10.1051		2.47503	20.3208		3.01712	42.6954
1365.48	0.87945																													1.95313	965.452		2.47599	1392.41		2.96124	920.118			1.97604	11.0709		2.52282	27.0157		2.97816	29.3615
1345.89	1.32527																													2.05498	1527.23		2.53099	2351.36		2.99132	1089.88			1.99204	9.68003		2.48674	5.52754		3.00668	11.9523
1362.51	0.93541																													1.94989	1000.33		2.51431	2532.89		3.03859	762.355			2.00209	30.3328		2.44788	13.2578		3.03735	29.6034
1358.55	1.06644																													1.96834	1193.89		2.46849	2249.39		2.96529	667.688			1.92401	5.05675		2.48541	13.709		3.02962	41.2368
1364.74	0.90794																													2.00318	1682.23		2.49536	1738.91		3.06475	536.188			1.93829	13.2973		2.51895	1.61269		3.00579	52.9564
1345.72	1.41622																													2.03028	1262.51		2.50539	2885.04		2.99423	1368.4			1.97367	1.59227		2.46092	12.3507		3.02488	34.1182
1352.02	1.28818																													1.97388	1332.28		2.51162	2934.59		3.01005	1308.46			2.00571	2.039		2.54813	9.66171		3.03147	33.8776
1364.41	0.98117																													1.99108	632.206		2.50119	2882.21		3.05031	696.815			2.00818	1.93568		2.48754	1.84991		3.00604	5.87889
1362.75	1.05317																													1.97763	1350.26		2.50855	1642.96		2.98419	573.011			1.96443	11.3308		2.47394	7.31751		2.94986	5.3462
1353.74	1.28286																													1.96779	1275.72		2.51466	1310.32		2.92103	816.256			2.00664	47.4242		2.46321	4.41959		2.9818	23.702
1355.9	1.21814																													2.00056	1783.92		2.54575	1856.98		2.97451	931.333			2.08558	3.03674		2.51943	26.1484		2.99629	52.404
1363.98	1.01438																													2.06208	1928.69		2.47654	2048.2		2.97926	587.166			1.99881	54.8061		2.47942	33.9006		2.99351	33.0742
1356.32	1.26856																													2.01074	813.975		2.48981	1805.32		2.98427	405.036			2.00862	52.4129		2.51206	42.7469		3.02363	13.8194
1356.87	1.25588																													1.94466	1377.14		2.4924	2869.57		2.9253	672.157			2.00112	40.5915		2.49084	42.4547		2.97645	25.8429
1355.86	1.30745																													1.98636	1053.01		2.53144	1557.59		3.08814	570.594			1.93022	2.64757		2.49469	44.5659		2.98501	33.7448
1360.39	1.16741																													1.96907	1104.27		2.51584	3115.94		2.98848	827.178			2.05551	5.35577		2.50788	48.3121		2.96977	3.9516
1366.12	1.08176																													2.00011	801.207		2.49937	2311.88		3.10624	500.554			1.98955	7.82695		2.47528	1.44101		2.97622	3.88866
1362.68	1.17158																													1.99241	2765.73		2.52066	1190.46		2.97019	534.811			1.94637	7.46346		2.50141	9.2438		3.01706	10.2853
1363.9	1.14008																													2.02764	2265.34		2.48358	2288.45		3.02581	382.642			2.11966	3.63634		2.51355	30.5523		2.9845	39.3897
1376.79	0.83434																													2.02597	1442.41		2.50337	1684.68		2.97172	560.837			1.94252	9.34021		2.52462	34.3687		2.98033	41.6246
1360.99	1.2705																													1.99821	1027.16		2.49098	1403.71		3.02113	426.05			2.00083	21.8899		2.51599	1.81587		2.96995	43.1371
1378.74	0.80428																													2.04931	1001.9		2.52681	2501.94		3.0629	651.151			2.02783	22.0269		2.5153	24.4945		2.97813	31.6457
1359.56	1.35393																													1.94463	966.471		2.51904	925.663		2.96641	543.051			2.01272	17.3104		2.49326	26.0279		3.02703	27.3164
1358.68	1.36508																													1.99694	598.413		2.51331	3181.72		2.96499	1169.01			2.01353	14.6975		2.48105	27.4479		2.98964	27.9772
1367.81	1.14362																													2.04748	1261.91		2.47365	661.318		3.07956	545.753			1.99767	19.0833		2.5018	28.1446		3.00958	18.8419
1358.46	1.40246																													2.06378	933.188		2.48508	1918.38		3.04308	1278.81			2.00167	54.9682		2.45	3.35521		3.04377	4.91145
1363.69	1.27349																													2.0178	1484.11		2.51808	2735.72		2.95748	681.528			2.0272	20.7851		2.53997	8.56354		2.99537	12.6639
1375.5	1.02848																													2.00822	2413.38		2.45396	1526.83		3.04692	551.539			1.99181	21.8802		2.51902	13.4307		3.00358	1.33591
1358.19	1.46277																													1.99565	777.173		2.44963	773.563		2.98991	802.541			1.98206	21.9928		2.53692	13.4176		3.03437	38.9457
1353.43	1.65746																													2.0545	1081.74		2.49314	773.822		3.03198	392.964			1.99863	52.9952		2.51856	37.7418		2.98848	26.5816
1358.03	1.51135																													1.94789	1559.11		2.53542	1765.31		3.06629	692.446			1.97006	1.72845		2.49811	30.3979		3.014	28.4023
1379.1	0.95021																													2.00641	619.523		2.48714	2160.18		2.95898	1558.77			1.98544	2.26022		2.4763	4.24829		2.98896	51.43
1372.91	1.15197																													2.02034	1327.18		2.50471	2396.81		3.05455	930.555			2.01687	1.9573		2.5219	12.1508		3.02101	53.0528
1369.35	1.2663																													2.02314	1151.35		2.48292	871.496		3.04697	366.859			2.00743	6.6661		2.5382	17.4599		2.98782	51.7972
1357.08	1.58808																													1.98446	953.369		2.44885	966.351		3.00138	349.279			1.97952	5.45221		2.51395	39.2457		2.98467	20.4231
1361.9	1.5123																													2.03123	1015.05		2.50003	600.963		3.06317	855.195			2.06675	5.69195		2.52838	28.0868		3.03603	6.80878
1370.74	1.28139																																2.55303	1538.73		3.01326	1073.91			1.96432	5.71796		2.5142	1.8507		2.99947	41.7822
1382.27	1.03849																																2.47069	822.208		2.96689	356.988			1.99232	19.1524		2.50693	27.1313		2.97607	9.51272
1383.12	1.02554																																2.45704	1047.37						2.00244	10.1348		2.51452	35.2195		2.96126	9.14578
1361.82	1.5433																																2.49315	559.691						1.9397	10.2298		2.49984	15.4434		2.98091	18.2539
1377.05	1.19028																																							1.96303	10.207		2.53145	29.7484		2.9815	2.969
1378.92	1.12796																																							1.89976	2.90168		2.4413	10.1845		3.03377	38.0557
1378.91	1.15471																																							1.93546	9.27925		2.53408	19.3159		3.02028	49.5583
1374.99	1.29085																																							2.01256	51.7123		2.49002	45.2678		3.00295	54.5144
1356.95	1.78358																																							1.89992	6.77775		2.50836	3.11295		3.02552	10.4734
1366.82	1.50061																																							2.0606	5.65207		2.48793	4.84024		2.99326	28.7525
1378.11	1.30357																																							2.0013	5.57247		2.46916	16.389		3.0111	24.246
1360.2	1.68313																																							1.91715	6.5062		2.5399	3.11398		2.99853	30.8029
1366.54	1.57214																																							1.99927	18.2901		2.52023	3.92306		3.03001	33.2793
1365.91	1.61679																																							2.00409	26.0876		2.52383	21.7388		2.99638	19.2389
1378.19	1.33065																																							1.99194	42.7181		2.50485	27.1996		3.02696	11.7422
1374.46	1.44102																																							2.06325	1.82526		2.51072	51.0722		2.96322	21.1757
1372.6	1.50007																																							2.03282	6.55161		2.51367	2.1182		3.03631	39.5193
1374.07	1.46947																																							1.99166	6.42671		2.57903	2.07814		2.98355	38.9225
1375.62	1.45471																																							2.04291	14.4906		2.56611	2.01545		2.96586	38.5128
1373.74	1.49485																																							1.96694	12.8374		2.50135	2.50566		2.97454	47.2989
1384.63	1.23555																																							2.02779	17.7047		2.53593	5.61812		2.99826	29.8699
1393.72	1.02701																																							1.98533	17.2387		2.49587	6.38928		3.0364	3.21764
1366.42	1.65733																																							2.03392	18.1615		2.55034	6.70752		2.98083	36.4689
1367.69	1.70202																																							1.99314	31.7301		2.47588	10.965		3.02225	31.4156
1378.18	1.45508																																							2.00817	49.5291		2.55923	5.65066		2.97195	34.5269
1380.26	1.42693																																							2.00015	38.1446		2.46604	6.28509		3.01968	35.2287
1386.43	1.23861																																							2.00208	50.4314		2.46403	21.1342		2.97844	34.856
1370.17	1.72981																																							2.00882	48.8264		2.54472	2.89462		2.96085	33.209
1378.4	1.5802																																							2.04359	9.38649		2.52092	36.8988		3.02223	13.3881
1378.7	1.50227																																							1.97404	13.4685		2.55739	10.3976		3.01016	53.4422
1384.58	1.44565																																							1.94152	1.97117		2.48643	16.7104		3.02495	53.122
1392.42	1.21052																																							1.88021	2.36062		2.54132	11.6564		3.04871	4.30566
1377.95	1.61247																																							2.06712	6.97538		2.503	16.0481		3.00118	1.81627
1380.45	1.59672																																							1.98428	5.85241		2.49775	31.176		3.03801	32.4654
1383.62	1.51954																																							1.98634	14.8265		2.52762	28.6267		2.99805	42.8158
1389.3	1.3637																																							2.00198	16.9971		2.53892	28.1512		3.03316	35.787
1387.72	1.43956																																							2.02313	22.5392		2.46918	26.3107		2.97244	14.0111
1383.98	1.53846																																							1.97982	7.38934		2.52596	5.87585		2.97978	24.5097
1388.36	1.4112																																							2.02239	6.27296		2.46702	5.46965		3.01434	51.6234
1396.78	1.22957																																							1.89354	3.45733		2.49497	14.6602		2.98906	5.66504
1391.55	1.3943																																							1.97068	4.51593		2.4818	17.8491		2.9933	13.4129
1402.95	1.1542																																							1.92383	7.14534		2.528	21.2872		3.00901	7.13385
1384.56	1.63019																																							1.98039	18.1674		2.53603	19.3686		2.97245	18.4542
1391.22	1.45001																																							1.9907	18.8702		2.51261	20.6092		2.99159	40.6724
1381.09	1.73425																																							1.98645	23.6538		2.51249	24.3545		2.96077	36.8831
1393.19	1.44128																																							1.99593	41.6544		2.53723	28.7931		3.01484	31.0547
1382.41	1.74838																																							2.00287	54.1881		2.51365	26.3237		3.00149	47.6846
1404.01	1.20601																																							2.00964	51.9594		2.50419	25.8317		2.97691	53.161
1393.47	1.4709																																							1.92342	3.26422		2.48609	13.213		2.99314	23.3362
1392.2	1.47983																																							2.07082	4.64791		2.51571	9.73111		2.99406	29.3282
1398.06	1.36938																																							2.01888	18.3855		2.48848	21.8583		3.01247	30.2188
1390.76	1.58432																																							2.00481	1.33089		2.49222	21.5989		2.97507	37.8666
1403.59	1.29207																																							2.12348	2.67931		2.4897	16.0811		2.97005	48.5806
1395.61	1.5095																																							2.00557	16.6423		2.49752	16.8442		2.99697	3.3765
1402.66	1.28348																																							1.99596	38.5654		2.50018	39.4232		3.02141	3.69924
1388.6	1.70826																																							2.01151	50.6183		2.56286	6.44849		3.01009	7.47189
1411.25	1.11085																																							2.01165	51.2709		2.46573	13.9474		3.03409	35.3307
1397.06	1.57274																																							1.97798	14.8044		2.47127	3.58963		2.98233	49.1182
1409.89	1.16821																																							1.99691	32.3434		2.51135	6.73529		2.9738	2.8272
1408.5	1.26049																																							2.00608	32.6694		2.49897	16.6583		2.97931	30.2725
1403.59	1.4124																																							1.99912	14.5466		2.47952	28.6396		3.01848	50.3254
1394.11	1.62832																																							1.94714	14.7554		2.50685	28.6258		3.01137	17.4563
1403.7	1.43974																																							2.00547	42.6481		2.52317	30.1221		3.03221	34.672
1403.1	1.44285																																							1.99869	53.7403		2.48908	45.2609		3.0176	43.7201
1397.82	1.62389																																							1.9709	1.89161		2.4931	12.1546		3.01508	33.0245
1399.81	1.59433																																							1.99643	54.4474		2.43635	6.82956		2.99506	8.77593
1397.63	1.65055																																							1.9981	38.9763		2.50738	8.27839		3.00524	42.1333
1392.7	1.82153																																							2.05269	5.74877		2.50459	9.67527		3.03255	45.2863
1397.94	1.68689																																							1.99258	36.0043		2.51334	14.0155		3.03036	45.9356
1405.3	1.5118																																							2.0316	12.0514		2.46884	13.6514		2.98472	3.73855
1405.95	1.49273																																							2.05995	9.15203		2.50435	14.7332		2.97185	9.5314
1403.02	1.63551																																							1.98737	23.3148		2.49678	17.5217		2.99393	39.8619
1398.22	1.74291																																							2.02075	1.94913		2.5304	21.3545		3.00362	45.9689
1403.55	1.60733																																							1.92956	3.00496		2.51878	9.99352		2.96478	20.0184
1399.58	1.73469																																							2.0218	5.20003		2.49105	31.4507		3.02684	22.433
1405.73	1.62259																																							1.99241	33.1646		2.4766	6.48422		3.02887	39.8698
1404.89	1.62724																																							2.01919	26.7833		2.47125	13.8115		2.99995	54.4594
1402.54	1.73735																																							2.02359	6.46625		2.53291	19.0396		2.98417	52.6252
1404.81	1.69872																																							1.96945	2.77196		2.48764	25.3281		3.02225	5.30477
1412.23	1.48802																																							1.89932	6.96136		2.48562	48.9402		3.01768	7.23507
1412.22	1.53235																																							2.05752	8.41213		2.47531	3.3679		2.99606	5.87562
1409.4	1.55659																																							2.02221	6.72707		2.537	6.10006		2.98206	53.2331
1405.13	1.71076																																							2.02052	23.2021		2.52404	13.8788		3.02956	4.09009
1410.84	1.61885																																							2.00016	29.9727		2.51	15.9065		3.03637	3.73237
1412.46	1.57364																																							1.95778	16.544		2.46692	22.551		2.9641	5.18477
1419.52	1.374																																							2.03221	18.1865		2.49375	41.0182		3.02769	12.3464
1411.47	1.65843																																							1.99409	21.6061		2.51614	47.0672		2.96342	22.2372
1413.13	1.58398																																							2.00623	34.2079		2.48853	36.5947		2.99385	5.174
1401.53	1.91276																																							1.97693	21.9697		2.50242	52.1614		2.95091	5.59911
1408.38	1.77303																																							2.03719	15.2872		2.49497	44.9487		2.97921	31.3897
1393.26	2.22948																																							2.04832	14.7054		2.47416	1.11856		3.01762	29.881
1407.3	1.8769																																							2.03279	15.9652		2.49038	28.5691		3.01652	28.5849
1417.67	1.60029																																							2.01976	18.5423		2.52736	29.3969		2.98161	31.2745
1407.43	1.90221																																							1.99678	29.6814		2.55618	12.1518		2.99055	24.1269
1409.41	1.78947																																							2.00289	41.5375		2.54919	10.5642		2.97577	50.4102
1414.03	1.68839																																							2.0172	2.71537		2.45141	9.80661		2.97269	51.607
1410.17	1.77667																																							2.02226	3.35596		2.48105	13.379		3.02295	36.7751
1419.15	1.59602																																							1.97228	4.30296		2.46919	13.5347		2.9851	28.7917
1410.32	1.81688																																							2.00365	32.7808		2.47873	13.0722		3.0016	39.58
1422.19	1.50092																																							1.94545	9.80104		2.53801	16.1686		3.03846	28.6659
1417.61	1.66552																																							1.91981	9.3415		2.50406	21.619		3.01237	47.0899
1418.32	1.58166																																							2.00853	10.3361		2.51717	1.28187		2.99808	48.7963
1409.79	1.91434																																							2.00548	15.8862		2.51767	38.6033		3.01271	35.3875
1423.69	1.54335																																							2.00136	34.8125		2.48342	14.2958		3.01551	33.5286
1425.58	1.42075																																							2.00661	28.121		2.52314	35.4978		2.9729	5.28712
1411.76	1.82601																																							2.11232	2.17883		2.43954	7.95905		3.02699	7.03269
1415.18	1.72523																																							2.11671	2.55589		2.5333	10.1234		3.00018	13.6245
1408.59	1.97025																																							2.08649	7.9576		2.52678	12.9482		2.99506	10.8638
1415.57	1.78734																																							2.00093	45.3349		2.51706	16.1368		3.01566	11.1818
1419.86	1.60969																																							2.07618	5.54255		2.47124	16.2157		3.00489	7.3072
1411.82	1.87784																																							1.96714	17.5656		2.49543	21.7521		2.98082	30.0946
1411.63	1.88212																																							1.97894	1.71902		2.50059	23.8855		2.98554	1.50381
1407.79	1.95643																																							1.87828	2.65462		2.50239	16.2935		3.00758	27.8085
1415.19	1.80058																																							2.01008	2.6986		2.5179	15.6104		3.01631	2.88694
1415.91	1.76996																																							2.06233	3.77857		2.51088	25.1426		3.00719	8.39857
1420.33	1.68851																																							1.94302	5.19236		2.53571	13.2236		3.00189	17.0148
1414.3	1.80032																																							1.98418	6.43873		2.50365	13.3503		2.99818	44.4815
1422.7	1.65236																																							1.91382	6.09501		2.53839	20.0103		2.98231	4.60712
1414.99	1.80186																																							1.96483	5.63109		2.47927	33.8116		2.99565	13.6603
1414.56	1.82002																																							2.04506	8.09396		2.50358	28.322		3.01939	22.0474
1429.6	1.45037																																							2.00793	6.4495		2.47451	8.17412		3.02873	19.2393
1416.74	1.77882																																							2.03703	10.7554		2.49777	8.63787		2.978	32.1715
1423.47	1.6606																																							2.01639	14.5415		2.52158	8.56467		3.02933	5.48898
1416.36	1.80824																																							2.00773	43.6577		2.46036	10.5421		2.97263	41.0056
1423.23	1.6455																																							1.9419	1.93923		2.51263	8.00619		2.96601	38.0311
1424.1	1.64932																																							1.99305	54.3438		2.47638	10.4769		2.99592	36.1816
1412.07	1.95884																																							1.97802	2.04459		2.55175	10.7455		3.00461	23.8557
1424.57	1.6613																																							2.063	2.57829		2.45018	10.0247		2.9803	46.6646
1420.29	1.79018																																							2.10324	3.61513		2.48022	14.0605		2.974	47.8771
1414.55	1.89289																																							1.91526	4.11935		2.53339	19.4392		3.01296	46.7962
1412.54	1.98095																																							1.92227	6.61398		2.48007	34.8945		2.98783	42.3664
1419.88	1.79268																																							1.98006	3.17607		2.47673	23.4745		3.00062	50.8774
1421.87	1.76287																																							2.00709	30.0025		2.47693	22.3163		3.01392	49.9738
1431.24	1.4569																																							2.00642	2.74167		2.47486	24.2794		3.00681	49.6772
1415.62	1.91917																																							2.06686	2.79491		2.49433	5.55489		3.00057	3.7227
1419.23	1.83929																																							1.92918	7.76835		2.51228	26.7563		3.02588	2.31948
1423.17	1.72353																																							2.02778	9.93926		2.52853	28.706		3.01576	34.2859
1417.88	1.89547																																							2.02545	6.43209		2.525	29.2822		2.98495	42.5233
1419.46	1.85221																																							1.89423	7.36069		2.51018	32.4271		3.03336	5.94336
1421.58	1.78032																																							2.05152	7.59957		2.49932	44.183		3.01615	5.07405
1426.37	1.67127																																							2.05801	14.6223		2.52435	8.03051		3.00771	37.2452
1426	1.68159																																							1.9681	17.6702		2.56224	10.5742		2.95989	43.5951
1427.12	1.64648																																							1.98929	19.0918		2.50029	14.4034		3.02982	37.6008
1418.7	1.90604																																							1.95914	1.78954		2.48358	20.3486		2.97766	15.0682
1418.79	1.92022																																							2.03832	5.43755		2.53383	12.2988		3.03419	4.80076
1428.05	1.69133																																							1.94242	4.65472		2.46922	12.9748		2.98479	32.0587
1425.28	1.71691																																							2.05743	14.4588		2.46898	13.5471		2.99339	33.4225
1430.05	1.64452																																							1.93266	12.3338		2.49588	13.0534		3.022	40.1573
1426.65	1.73945																																							1.99013	54.5221		2.51622	11.4195		2.96644	3.46974
1432.66	1.62211																																							2.07996	2.26942		2.51567	10.6191		3.01012	2.14944
1431.38	1.66872																																							2.09453	3.38399		2.48122	15.9228		3.04031	2.80758
1433.13	1.58333																																							2.01741	3.86219		2.46832	21.4479		3.01208	6.86699
1415.37	2.08927																																							2.06676	2.87066		2.48432	18.3951		2.96305	8.00978
1425.94	1.76671																																							2.0023	14.0378		2.51173	14.0455		3.01992	5.37198
1420.07	1.93939																																							2.01198	13.0985		2.49304	17.2752		2.97561	5.14397
1424.25	1.84885																																							1.98176	22.6436		2.52581	17.3589		3.01917	4.75121
1440.38	1.42514																																							2.00055	9.01562		2.53164	19.8255		2.98789	7.60571
1422.09	1.89028																																							1.9406	1.95626		2.4942	34.8274		3.00235	17.7549
1433.05	1.6481																																							1.94764	14.0595		2.4203	3.42198		2.97541	36.4266
1425.86	1.82829																																							1.98056	14.9167		2.50354	14.7702		3.02209	52.9713
1432.49	1.63901																																							2.01731	1.85334		2.52891	8.59852		2.99096	48.59
1426.8	1.80743																																							2.07006	4.1596		2.47557	10.7891		2.96272	6.64452
1432.18	1.66857																																							2.02789	9.33525		2.49953	22.8458		2.95289	4.29635
1418.81	2.03311																																							2.03974	7.13878		2.46537	4.82457		3.01274	4.90388
1425.34	1.82421																																							2.01679	16.651		2.55465	5.69351		3.04389	4.54441
1413.96	2.16093																																							2.06431	6.40835		2.49793	9.17057		2.98866	12.4014
1429.46	1.75457																																							2.03445	7.52769		2.50199	14.3901		3.01836	20.2404
1412.63	2.23098																																							2.00235	14.5041		2.49039	50.1444		2.98419	20.2676
1429.68	1.76966																																							1.98556	17.1729		2.47216	1.44757		2.96483	2.57478
1433.74	1.67969																																							2.05122	15.0045		2.44023	11.9099		3.00125	6.50023
1420.95	1.99565																																							1.98052	19.222		2.54342	10.7648		2.99043	27.9012
1409.53	2.3152																																							2.0003	34.2225		2.50727	43.6602		3.0277	15.6297
1421.92	2.00129																																							2.00344	40.9627		2.44584	3.25537		2.98299	8.05678
1421.69	1.99431																																							1.99209	50.7385		2.5242	30.0843		3.00786	26.8719
1419.75	2.00622																																							2.04571	1.73621		2.50882	33.1135		3.00401	16.872
1421.69	2.0579																																							2.01002	3.51494		2.5063	46.554		3.00868	11.8897
1417.49	2.19081																																							2.05424	1.88032		2.50469	54.6341		3.00342	16.6887
1419.32	2.10094																																							1.97332	4.72484		2.417	2.34675		2.98763	17.8228
1424.79	1.94888																																							2.05135	15.2797		2.48652	3.48129		2.97985	18.5725
1431.92	1.77974																																							2.03669	16.8401		2.49875	4.89438		3.0234	4.04687
1433.84	1.71814																																							2.01035	14.5573		2.51039	4.75182		2.96553	11.2043
1409.61	2.35105																																							1.94448	13.897		2.43619	6.9258		3.01746	19.4225
1428.58	1.8646																																							1.9843	14.8009		2.5187	9.78414		2.99315	47.0262
1426.36	2.00884																																							1.98077	17.1917		2.4743	35.4584		3.02359	48.1681
1431.81	1.83296																																							1.96739	13.9879		2.50348	25.5005		3.02967	13.071
1437.99	1.65495																																							1.97654	16.0523		2.51299	24.3355		2.99578	25.0831
1429.29	1.88658																																							1.95722	17.7658		2.4985	5.68622		2.98481	1.67231
1436.84	1.71188																																							2.03372	16.9106		2.51013	29.4051		3.01563	24.0549
1424.52	2.0502																																							1.99875	35.39		2.49014	51.0705		3.01151	6.37126
1434.88	1.77589																																							2.0206	2.87553		2.50362	52.153		3.00072	9.25282
1426.5	1.93703																																							1.98781	20.7799		2.47876	2.3283		3.00495	38.1003
1430.61	1.87581																																							2.01324	35.6517		2.4507	4.76569		2.98603	46.3704
1428.83	1.88656																																							2.01297	35.7966		2.4925	25.7354		3.02103	28.7055
1422.65	2.12173																																							2.0083	48.4732		2.48548	30.7541		2.9861	35.5741
1431.8	1.88499																																							2.02199	1.1771		2.47821	21.8495		3.02871	40.1763
1431.25	1.9666																																							2.04851	6.27548		2.50518	49.0433		2.98754	41.7617
1433.44	1.83976																																							1.97686	12.7167		2.50268	13.0422		3.02771	3.28722
1434.51	1.8465																																							2.00195	16.4139		2.49419	23.5183		3.02594	28.6442
1426.02	2.07231																																							1.98258	18.6239		2.48812	48.2398		2.96172	27.8771
1428.31	1.95801																																							2.03044	13.9187		2.52196	24.672		2.9917	29.9804
1444.2	1.60212																																							2.02385	17.7558		2.5228	36.5846		3.03088	44.3547
1427.06	2.04852																																							1.98278	27.5959		2.48635	36.1703		2.99432	45.2857
1429.33	2.05775																																							1.99602	39.8036		2.50773	23.6125		2.98586	43.7158
1430.8	1.97535																																							1.99577	39.5312		2.51337	32.0954		3.01277	2.05707
1425.35	2.09494																																							2.00177	39.7198		2.5383	20.4652		3.03352	2.20598
1425.12	2.1305																																							2.00604	34.436		2.57469	2.27108		3.02552	7.20017
1426.94	2.06662																																							2.02869	17.2184		2.49713	45.919		3.00327	27.2306
1440.73	1.73446																																							1.96818	21.7125		2.4858	48.5504		3.01769	22.3496
1433.94	1.87085																																							1.96486	14.5897		2.51022	50.6474		3.0204	27.0651
1431.85	1.99276																																							1.99569	12.0356		2.49039	52.297		2.99587	20.5716
1426.72	2.1316																																							1.98044	9.59808		2.43927	2.15461		3.02624	40.7387
1438.57	1.85658																																							1.97803	10.6204		2.48206	5.26855		2.9996	46.2613
1433.62	1.9547																																							1.93998	10.72		2.54726	10.896		3.03814	29.0778
1432.68	1.97547																																							2.06866	2.55473		2.50697	21.6513		3.02332	31.7478
1428.04	2.095																																							1.97443	3.58171		2.50429	40.2739		2.97127	31.5707
1433.81	1.93846																																							2.03115	5.37592		2.53668	28.5046		2.98036	11.2721
1434.57	1.93017																																							2.01342	2.76652		2.50877	9.7909		2.97972	24.5546
1445.69	1.65521																																							1.88215	3.92342		2.46718	22.0932		3.00302	37.6434
1427.11	2.21046																																							1.96559	4.42785		2.53612	12.1153		2.99245	54.1337
1422.6	2.3072																																							2.12229	2.32643		2.51479	11.7132		2.99802	12.7237
1426.86	2.20843																																							2.11336	3.11673		2.49865	23.9117		3.00822	54.5603
1421.46	2.33373																																							1.96795	2.31901		2.45878	3.87598		3.01365	41.1823
1438.02	1.92651																																							2.02103	5.78574		2.48843	33.8978		3.02715	46.0815
1427.17	2.2016																																							2.00738	15.6816		2.49778	9.66305		2.99972	21.1222
1432.92	2.08001																																							2.00709	54.8402		2.48017	18.2072		2.98446	39.439
1438.39	1.91683																																							2.12025	2.45053		2.4473	9.46541		2.97356	43.5728
1432.25	2.12993																																							1.94386	1.82559		2.46139	12.996		3.00785	54.7068
1450.09	1.58202																																							2.10195	2.15632		2.48105	17.3086		3.02268	7.89357
1444.71	1.75174																																							2.01116	5.19469		2.45895	10.1575		3.02836	12.2968
1453.03	1.60365																																							1.96395	14.8242		2.50708	22.8962		3.01603	32.41
1426.15	2.28484																																							1.95021	5.70228		2.50805	44.7231		2.97221	37.6176
1441.96	1.85878																																							2.00846	26.1505		2.54756	7.10952		2.98855	52.6555
1437.52	1.96071																																							2.01332	10.8918		2.52603	29.7102		2.9609	6.16995
1442.77	1.84705																																							2.00509	23.0491		2.51514	19.6346		2.9643	31.2131
1446.89	1.76271																																							2.01256	35.2013		2.53026	21.4863		2.98799	25.9914
1444.87	1.83244																																							2.00482	23.4808		2.54304	7.17374		2.97532	40.1955
1433.96	2.08287																																							1.98355	26.5761		2.46542	13.9093		3.01326	40.1599
1440.17	1.95475																																							1.91241	2.03271		2.5576	13.9643		3.03356	43.0125
1425.65	2.32898																																							1.89546	3.93336		2.47045	19.1467		2.99068	13.1262
1433.17	2.13343																																							1.96965	16.6633		2.51297	28.0836		2.96733	8.12749
1434.75	2.10447																																							2.01012	23.9484		2.4613	10.0801		3.02593	6.20559
1446.17	1.79658																																							2.025	4.92296		2.47794	28.4758		2.99721	6.21933
1447.16	1.767																																							1.98244	10.1819		2.49018	24.3325		3.01371	22.6284
1448.36	1.7585																																							1.91143	3.99369		2.47398	29.5563		3.0162	6.81429
1443.77	1.90896																																							1.99645	50.0781		2.5008	8.07433		2.99505	13.6572
1448.44	1.74245																																							2.07881	2.45634		2.53278	18.4437		3.016	5.34387
1447.72	1.78434																																							1.99337	20.2894		2.49738	53.0035		3.01136	27.6879
1446.72	1.78731																																							2.06703	2.23134		2.5021	44.7482		3.00235	2.45119
1439.91	1.97623																																							1.98243	17.583		2.50367	50.2452		2.97268	36.0431
1453.93	1.63958																																							2.01076	18.095		2.50904	49.1379		3.00085	49.6101
1441.48	2.01595																																							2.01308	28.9223		2.4934	23.8287		3.01479	51.7074
1440.8	2.05455																																							1.99585	38.8107		2.52197	24.3065		2.99372	30.6202
1435.18	2.18323																																							1.99961	42.875		2.53541	20.063		3.01334	16.7743
1444.81	1.91501																																							1.89832	2.12941		2.5168	22.7662		3.0146	31.9622
1443.07	1.97855																																							1.95138	1.87568		2.48441	27.4755		3.03879	28.0287
1445.74	1.93747																																							1.94	10.0908		2.51534	38.8894		2.98594	47.3813
1438.34	2.12698																																							1.94436	1.93201		2.48222	40.134		2.98685	43.2395
1446.72	1.86732																																							2.01679	1.84534		2.50016	50.1694		2.99154	41.4767
1444.13	1.97195																																							1.9767	2.5723		2.50106	54.2581		2.96451	40.8934
1444.19	2.00328																																							2.01907	10.6933		2.52379	12.129		3.00977	46.1367
1449.96	1.83307																																							2.04971	13.8164		2.49442	32.8436		3.00478	46.7012
1444.64	1.98075																																							2.00848	51.2668		2.5407	2.45545		2.99267	53.1713
1442.01	2.04183																																							2.01532	51.6501		2.5593	6.73844		2.99305	37.7662
1434.12	2.25331																																							2.07397	2.6907		2.432	7.70319		2.99794	52.668
1438.38	2.21314																																							2.05761	1.29448		2.45776	8.70709		2.98831	13.9224
1444.61	2.00682																																							2.05129	6.22031		2.54239	13.3171		2.98459	16.5909
1443.01	2.06849																																							1.96565	13.6326		2.49386	16.0413		2.97777	18.458
1445.08	2.0442																																							2.02586	14.9633		2.49253	20.7121		2.97882	19.509
1439.38	2.20266																																							2.02283	15.1528		2.53866	20.3288		3.038	27.1298
1442.69	2.10869																																							2.0381	13.5952		2.51676	22.076		2.99955	51.1195
1440.38	2.15455																																							2.01458	22.005		2.51289	42.7309		3.01943	30.2806
1447.26	1.97893																																							1.98929	22.5581		2.4847	34.9676		2.98327	6.51148
1440.06	2.12615																																							2.00019	49.216		2.48918	42.6374		2.95978	9.2229
1444.09	2.08588																																							2.04881	5.07583		2.49514	49.0114		3.00984	26.7779
1447.54	2.02611																																							2.00482	21.4433		2.50003	13.1663		2.98788	34.2332
1439.07	2.22001																																							2.09734	7.41149		2.50592	21.1334		3.01267	35.304
1441.91	2.12797																																							1.9548	10.0389		2.52919	31.442		3.02532	39.3952
1438.27	2.29404																																							2.06551	8.13918		2.49917	13.8232		2.96879	30.0703
1448.53	1.98023																																							2.04057	9.7496		2.49279	18.9079		3.00586	44.4088
1453.53	1.81123																																							1.97019	13.9919		2.54168	21.8589		3.00729	36.8357
1447.04	2.04434																																							2.01503	15.6798		2.48399	23.5052		3.00163	40.0797
1439.58	2.26216																																							1.99562	14.2727		2.5193	13.3162		2.99675	48.8321
1446.82	2.05477																																							1.94834	13.2867		2.5542	9.68105		3.0278	50.7646
1444.1	2.16752																																							2.0038	18.1795		2.51998	9.94549		2.98918	1.91909
1453.35	1.92667																																							2.03608	18.2408		2.48539	27.3908		3.00505	29.395
1429.44	2.57213																																							1.99659	23.149		2.50197	36.0233		3.0127	4.75117
1437.58	2.31979																																							2.00537	23.3015		2.47424	38.8184		2.96001	29.4556
1443.3	2.17855																																							1.98957	30.4764		2.5191	41.9528		3.01211	34.4937
1439.64	2.28714																																							1.9603	1.67621		2.49506	39.866		3.02417	49.5678
1456.34	1.87292																																							1.95542	1.91442		2.49505	45.7951		2.99429	52.1563
1454.7	1.87607																																							1.93875	1.6592		2.55605	5.72805		2.99787	1.92734
1444.6	2.18015																																							1.98497	20.3022		2.49541	8.31807		2.96467	29.3316
1447.02	2.14358																																							1.9291	2.58591		2.48456	18.7593		3.00637	30.6916
1457.01	1.87476																																							1.96283	2.20595		2.46741	17.0181		3.0348	32.2891
1447.67	2.1073																																							1.90393	2.15113		2.50692	20.3812		2.98054	44.8645
1444.55	2.2505																																							2.0802	9.39094		2.47477	26.5037		2.97723	16.0196
1445.85	2.20875																																							2.00217	8.68605		2.47957	32.8706		2.98247	17.0406
1443.99	2.26858																																							1.98436	12.1968		2.50694	28.7888		3.01428	28.9012
1453.54	2.03542																																							1.95529	4.98208		2.48696	30.5024		3.01741	21.3914
1455.14	1.9371																																							1.99541	29.9681		2.49154	24.9044		3.01026	31.8258
1449.87	2.14666																																							1.99405	22.9395		2.51291	35.9722		2.99751	30.4362
1452.39	2.05863																																							2.05638	1.77478		2.53017	21.2486		2.98262	2.44749
1441.03	2.36302																																							1.99903	6.32959		2.49854	54.356		3.01156	8.55323
1437.8	2.46741																																							2.02869	3.4269		2.53181	1.73443		3.00507	9.09349
1456.34	1.96111																																							1.8699	3.59528		2.58073	2.47622		3.00948	14.2052
1445.31	2.23939																																							2.02305	2.68117		2.47862	18.5417		2.97191	20.0299
1442.22	2.33917																																							2.0729	3.45726		2.51797	22.3606		3.01481	29.2126
1459.9	1.90707																																							2.03371	7.26799		2.50708	24.1861		3.01535	35.1773
1452.6	2.15095																																							2.00607	6.38211		2.52806	23.4231		3.0432	5.86794
1456.81	2.01167																																							2.02154	21.3964		2.50883	28.8043		3.02798	28.8714
1452.19	2.11586																																							2.03058	20.9039		2.51393	1.85493		2.98137	14.8108
1449.75	2.14814																																							1.99201	25.7818		2.53731	7.07739		3.026	14.2631
1440.51	2.44864																																							2.01274	24.1025		2.47955	2.11759		2.97495	43.1985
1460.43	1.91979																																							1.98349	19.8907		2.48193	26.4524		2.98318	50.0651
1456.25	1.98891																																							1.96792	21.3824		2.4601	29.9417		2.95064	4.29723
1463.11	1.9089																																							1.98912	35.3799		2.49867	33.0542		2.98235	6.46745
1457.22	2.02467																																							1.99694	49.7883		2.50694	32.2419		2.98349	23.8709
1446.08	2.33534																																							1.99652	48.4932		2.49112	46.1833		3.00736	28.0586
1447.66	2.26117																																							1.99225	46.5965		2.50154	29.3698		2.99313	44.8683
1439.62	2.5448																																							1.95351	11.5573		2.4781	29.1607		2.97918	44.5873
1444.46	2.39227																																							1.99229	11.2184		2.48954	39.736		2.99216	46.8706
1446.68	2.29964																																							2.03147	14.9807		2.5095	36.616		2.97825	12.8398
1451.35	2.22008																																							2.02138	15.0572		2.51873	32.7699		3.02432	47.8864
1450.09	2.20617																																							2.00575	30.8962		2.51244	50.51		2.97973	14.6335
1455.28	2.13552																																							1.99763	22.5131		2.45559	7.5549		3.01284	49.2768
1444.22	2.40863																																							2.06744	9.23497		2.48822	9.03324		3.00851	1.19658
1448.27	2.34709																																							2.05768	14.7886		2.52598	22.6039		2.98349	1.80347
1449.37	2.30434																																							2.06959	9.30823		2.49021	46.425		2.96651	3.37785
1449.66	2.27952																																							1.98989	3.03484		2.51965	49.1503		2.97284	18.3972
1462.08	2.01121																																							2.02678	20.7748		2.51391	8.30761		3.031	4.96058
1453.49	2.20492																																							1.97565	6.96002		2.44876	7.64356		2.96608	10.5319
1455.53	2.24439																																							2.02209	7.16077		2.52185	22.0846		3.01301	31.9932
1454.51	2.21838																																							2.00464	18.3178		2.51311	20.0146		2.99678	39.5955
1455.54	2.16367																																							2.02967	17.1622		2.50222	32.7477		3.02372	31.7435
1456.6	2.20891																																							1.97	13.2491		2.48477	30.2849		2.98964	38.0607
1462.46	2.01376																																							2.02627	8.21013		2.46656	26.1326		2.96526	38.004
1465.09	1.91063																																							2.01426	12.6703		2.48469	35.6017		2.98467	25.8634
1462.24	1.9961																																							2.01202	19.8273		2.49415	49.8299		3.01544	22.4462
1451.17	2.34298																																							1.97384	11.3495		2.50664	15.3222		3.00458	2.6993
1445.76	2.4629																																							1.97653	12.816		2.53535	27.9032		3.03461	3.42178
1457.54	2.18964																																							1.95653	13.2918		2.46357	5.70516		3.02114	36.9926
1454.2	2.28372																																							1.96574	17.5009		2.52165	20.745		2.97839	24.179
1450.2	2.36884																																							1.98741	22.3901		2.51996	39.6487		3.04012	35.2691
1466.91	1.97186																																							1.98002	11.7541		2.49825	37.3925		3.02032	35.1195
1450.05	2.41734																																							2.0094	3.09875		2.43929	2.08912		2.95945	43.8335
1456.04	2.19018																																							2.03246	20.0977		2.5363	13.7795		3.01189	44.0988
1462.97	2.09726																																							1.99072	42.6273		2.49816	16.7374		2.99879	43.7856
1456.37	2.26272																																							2.05505	2.13961		2.46695	29.1711		2.95882	7.04844
1454.38	2.34251																																							2.03476	17.0367		2.52301	30.9326		2.97769	19.6547
1450.47	2.4091																																							2.09612	2.88116		2.51578	9.02674		2.96829	21.2636
1462.13	2.16994																																							1.99251	43.1706		2.43834	7.90996		3.00808	21.5872
1457.23	2.26885																																							2.11962	3.65348		2.5555	11.1799		2.97732	26.5261
1452.21	2.41866																																							1.99176	13.2762		2.47152	24.8418		2.97624	45.3929
1452.45	2.34945																																							2.06044	9.53148		2.47181	24.689		3.00267	7.69805
1460.87	2.15571																																							2.04305	15.3949		2.54114	21.262		3.04028	3.2114
1457.3	2.27227																																							1.9767	9.55958		2.50926	40.7894		3.00876	40.872
1459.7	2.26605																																							2.01547	15.6731		2.48466	4.65717		3.01422	20.3728
1456.21	2.40128																																							2.07819	7.60975		2.5003	1.93269		2.99096	1.95288
1451.36	2.43654																																							1.89726	6.95419		2.51513	34.0006		2.97256	33.0962
1446.07	2.64581																																							1.95008	14.587		2.47151	36.6061		2.96929	44.8533
1453.98	2.42159																																							1.99493	27.4597		2.51124	15.6301		3.01196	46.1826
1458	2.33282																																							1.99498	41.1519		2.5235	12.1524		3.0004	52.6632
1460.38	2.23597																																							1.93505	13.4407		2.49788	38.0221		2.9992	16.7684
1471.28	1.98624																																							2.03935	13.7316		2.5041	41.7345		3.03078	35.3043
1468.73	2.06821																																							1.99259	25.0398		2.48645	20.2982		3.0309	44.4431
1463.92	2.20978																																							2.00567	49.9282		2.47983	24.8445		3.01414	52.0327
1458.27	2.35822																																							1.95683	1.78646		2.49267	19.4693		2.99138	1.64052
1460.51	2.30025																																							2.03777	6.05703		2.55222	5.91395		3.0165	3.6405
1457.91	2.35434																																							2.06713	4.78754		2.48847	48.057		3.01457	17.364
1476.43	1.87857																																							2.05515	6.18493		2.47526	2.30492		3.00763	36.4482
1467.51	2.14479																																							1.95651	8.11766		2.46877	3.27712		3.0236	38.8365
1465.75	2.1666																																							1.99067	20.0917		2.42588	2.04987		3.03778	36.817
1459.24	2.35822																																							1.9978	36.7584		2.50172	11.5609		3.01171	29.3493
1469.7	2.05059																																							1.95843	5.96724		2.54523	11.9911		2.95496	32.293
1446.92	2.7139																																							1.97092	4.1717		2.53175	17.6871		2.9683	4.63456
1461.89	2.31453																																							1.92618	4.17035		2.53423	7.66633		2.95569	33.8672
1457.44	2.45925																																							1.99221	8.27198		2.49082	17.6784		3.04072	32.4767
1460.54	2.36283																																							1.99368	12.6098		2.48531	18.9342		2.99889	49.0846
1465.35	2.23424																																							1.93518	11.278		2.51211	37.7915		3.02107	49.1504
1464.35	2.30751																																							2.01887	10.9207		2.52621	1.28301		2.99677	21.5764
1469.11	2.14109																																							1.94803	15.4838		2.57557	3.01395		2.99966	19.726
1455.66	2.49918																																							1.98877	29.1793		2.46394	29.2707		2.99368	26.3616
1462.66	2.36551																																							2.02443	1.82662		2.49735	6.61698		3.03334	29.1656
1463.11	2.34653																																							2.00722	1.98071		2.44949	10.2539		3.02931	31.1231
1465.33	2.28782																																							1.89406	7.10147		2.45602	2.50762		3.00975	46.9369
1463.42	2.34329																																							1.95455	7.71197		2.52572	23.0857		2.98515	48.4252
1462.08	2.3571																																							1.98015	8.82463		2.47791	27.9661		2.98759	50.4858
1465.65	2.22067																																							1.94314	8.03231		2.48116	40.5619		2.98137	46.4881
1460.04	2.41366																																							1.90875	6.45407		2.50778	3.85976		3.01217	50.2948
1465.31	2.33456																																							1.99453	13.7346		2.48439	20.7251		3.01729	13.2265
1465.28	2.2955																																							1.99004	19.7275		2.49142	19.3746		3.02856	6.61808
1467.19	2.30596																																							2.02146	21.6709		2.5212	27.9728		3.01772	19.234
1460.76	2.5339																																							2.00127	28.0439		2.52921	29.9638		2.97821	36.6632
1467.23	2.31607																																							2.04199	1.79133		2.50862	32.2235		3.02557	27.7284
1462.27	2.46098																																							1.98959	3.43817		2.49587	40.2618		3.01104	27.5292
1462.32	2.45661																																							1.93573	1.90236		2.5082	35.9933		2.97806	9.93277
1462.85	2.45611																																							1.91153	4.80914		2.48194	36.8299		2.98988	34.7509
1462.06	2.47254																																							1.94631	8.29234		2.51459	4.25153		2.99562	32.6964
1463.19	2.45218																																							1.98419	15.5759		2.52179	4.2581		3.00003	14.8968
1461.47	2.48512																																							2.01872	16.0547		2.51257	4.13695		3.00331	9.14564
1461.2	2.52374																																							1.97078	16.4241		2.48941	1.80547		2.9884	10.7342
1463.98	2.45562																																							1.98537	21.9038		2.49351	32.2519		2.98047	33.3328
1468.73	2.33885																																							2.00622	24.1877		2.45536	11.89		3.01801	36.9918
1462.03	2.486																																							1.96197	4.12031		2.51865	36.6287		3.03251	41.9854
1457.53	2.62517																																							1.96817	4.26095		2.49947	19.4573		3.00801	27.8842
1457.82	2.61437																																							1.93841	5.22724		2.49304	33.5663		3.00523	16.1108
1459.67	2.59284																																							1.98514	1.29389		2.51421	38.1914		3.01788	20.8188
1456.18	2.65512																																							2.05234	1.65553		2.4869	14.5748		2.99155	44.6245
1475.83	2.19194																																							2.10188	2.2498		2.5297	28.041		2.9965	40.545
1471.19	2.31752																																							1.97205	3.51267		2.51575	14.1419		3.0007	41.4308
1469.17	2.33249																																							2.02822	8.28731		2.52385	1.78904		3.03649	26.9002
1466.89	2.43704																																							1.96723	1.86355		2.48236	10.0109		2.99581	26.6802
1466.87	2.42971																																							2.11823	2.40341		2.49151	18.0705		3.00912	44.8536
1469.78	2.36762																																							2.01649	1.86734		2.55532	7.48443		2.99703	46.6554
1474.56	2.22612																																							1.92301	2.04028		2.49696	21.759		3.00394	46.2717
1468.36	2.41888																																							1.89744	2.26301		2.50176	52.8668		2.9672	49.7437
1467.99	2.45703																																							2.00918	12.1386		2.52654	11.1234		3.02263	21.6752
1477.64	2.27677																																							1.98064	17.5473		2.57057	7.94664		3.01518	37.6297
1473.46	2.48357																																							1.94328	1.91913		2.50284	24.2703		2.98368	25.9347
1474.04	2.45433																																							1.95483	1.85578		2.50915	22.7433		2.96447	23.631
1465	2.75895																																							1.94042	1.48152		2.50475	23.589		3.02061	30.2032
1480	2.33748																																							2.04752	2.12343		2.5654	7.60551		3.00575	35.2225
1486.56	2.15898																																							2.07403	2.98105		2.54247	9.83332		3.0126	9.15406
1483.89	2.27966																																							2.08076	3.82577		2.48294	39.1837		3.00986	46.4161
1478.34	2.45425																																							1.93827	3.88492		2.49139	43.9444		3.02074	36.9182
1479.73	2.36301																																							2.08491	7.05376		2.48969	46.4348		3.0323	42.3863
1466.52	2.76982																																							2.00193	32.2789		2.53855	7.59874		3.01553	33.1666
1478.49	2.43281																																							1.98698	35.4745		2.45912	11.1361		2.97224	46.8918
1475.23	2.52446																																							1.97853	11.2653		2.56562	11.2964		3.01564	47.385
1475.63	2.50363																																							2.00463	10.4535		2.51083	38.1699		2.99605	11.2393
1472.95	2.61816																																							2.01758	10.2104		2.48012	24.9343		3.01152	9.20017
1473.9	2.60504																																							1.99905	32.4622		2.52606	27.7425		3.01318	36.6848
1480.24	2.38209																																							2.00834	30.0203		2.52978	18.5552		3.01306	47.5258
1470.72	2.7503																																							1.99048	34.3813		2.52916	36.3691		2.97597	53.4035
1472.47	2.65217																																							2.02801	23.3464		2.50959	10.4886		2.97557	36.7536
1467.54	2.73868																																							2.01969	22.6464		2.50963	7.66761		2.96892	33.8687
1473.55	2.65882																																							1.99771	40.2051		2.44245	3.94917		3.03209	21.9152
1473.46	2.65038																																							2.02078	4.71762		2.50209	6.95388		3.00127	42.5021
1481.67	2.43695																																							1.98316	16.6219		2.50566	8.25324		3.01298	40.7024
1479.72	2.47048																																							1.89207	2.16593		2.48591	48.1819		3.00914	53.8474
1480.79	2.45652																																							2.00185	16.0073		2.49958	1.88668		2.96937	46.4442
1484.93	2.35858																																							2.04477	11.0773		2.50625	2.05067		2.97988	22.0485
1482.48	2.38629																																							2.05661	7.17878		2.44639	2.39125		2.98751	14.6371
1478.06	2.51925																																							2.09601	7.46739		2.51886	7.60698		3.03028	39.9344
1478.98	2.50418																																							1.9643	7.31444		2.42747	7.38234		2.98202	44.6359
1475.16	2.65917																																							1.98226	8.75316		2.46775	2.90141		2.98203	48.0798
1473.28	2.68525																																							1.92502	7.0628		2.50505	6.12185		3.003	54.9893
1467.85	2.85868																																							1.97325	8.02971		2.47348	7.16027		3.00859	19.5193
1464.89	2.98504																																							2.01151	7.38528		2.50685	22.8594		3.01179	14.0586
1481.33	2.50789																																							2.01079	7.70494		2.48811	28.9885		3.02869	34.2729
1478.81	2.60223																																							1.94538	8.1679		2.43502	3.87564		3.02128	32.144
1486.22	2.36448																																							1.93841	9.85478		2.57365	3.83012		2.96483	39.5262
1483.76	2.45772																																							1.98368	9.80946		2.51022	18.5675		3.00599	49.8907
1476.82	2.60417																																							2.04561	10.4274		2.51337	21.1492		3.0394	3.72851
1477.39	2.62234																																							1.95665	11.3203		2.52181	4.5623		2.95899	4.95272
1482.67	2.53548																																							2.00013	8.74418		2.51779	27.0016		3.00511	3.74731
1473.87	2.72001																																							1.93989	8.93966		2.52096	31.3851		3.03666	27.1238
1469.51	2.87003																																							2.0782	7.8628		2.50226	10.5615		2.97442	29.2911
1472.26	2.75961																																							2.05719	7.96039		2.48001	35.5041		3.00215	26.5681
1475.86	2.73891																																							2.00886	11.221		2.49315	34.8434		2.97522	44.4744
1475.67	2.73348																																							1.9848	10.004		2.52212	1.82558		3.01651	45.6895
1477.43	2.65914																																							1.99863	12.1923		2.4761	19.4779		2.98265	33.5904
1477.73	2.69479																																							2.05325	11.5118		2.48666	17.9203		2.97071	3.35445
1476.1	2.78039																																							2.05647	13.3158		2.55803	4.47366		3.03925	9.15517
1482.84	2.57402																																							1.99981	14.2512		2.53576	12.027		3.01775	43.2402
1484.2	2.55602																																							2.00407	13.6635		2.46225	10.4096		3.02716	42.9922
1483.74	2.56339																																							2.05712	13.944		2.56217	5.05046		3.0131	48.9494
1471.82	2.86639																																							2.0014	32.3358		2.42235	3.88497		3.01386	22.9464
1481.82	2.62542																																							2.03648	1.9151		2.49643	32.105		3.00273	6.38192
1480.77	2.68549																																							2.0424	3.04483		2.49506	39.944		2.9767	20.1095
1473.24	2.88544																																							1.99458	4.1295		2.48645	11.71		2.9993	4.12076
1473.26	2.838																																							1.94991	4.5043		2.46955	16.6186		3.00598	5.82226
1482.45	2.63718																																							2.01834	5.59356		2.49493	22.5104		3.019	15.0839
1472.52	2.88553																																							1.95655	11.8695		2.50695	24.8006		2.9828	15.6313
1473.96	2.94042																																							1.93512	7.63592		2.52522	39.7777		3.00151	24.2614
1473.57	2.89148																																							2.07764	7.38311		2.48606	14.9728		3.02201	48.2576
1482.84	2.67088																																							1.93309	5.66597		2.48939	18.0435		2.98767	28.6396
1477.2	2.82486																																							2.02602	5.62111		2.48568	30.3448		3.00358	21.8123
1476.85	2.80356																																							1.9888	5.60587		2.48962	41.4421		3.01554	48.7462
1473.97	2.91368																																							2.01811	9.49883		2.49225	44.9144		2.97468	34.4872
1476.09	2.82849																																							2.02801	15.2037		2.41507	2.37348		3.01052	38.2015
1486.32	2.58097																																							1.97258	12.3556		2.49099	2.14685		2.95916	9.51733
1483.63	2.6558																																							1.9371	11.811		2.46811	4.91718		3.00132	5.35392
1478.68	2.78618																																							2.04677	13.4178		2.53105	20.0547		3.00392	17.0256
1473.33	2.9671																																							1.97197	6.44677		2.50334	13.4646		2.97147	18.1326
1483.02	2.7045																																							2.0346	7.60917		2.52061	41.5922		3.03941	4.89577
1478.25	2.76891																																							2.06365	8.09337		2.58436	2.21149		3.02836	35.9339
1491.96	2.44901																																							1.96366	9.78505		2.51521	2.71131		3.02576	32.1125
1478.72	2.86778																																							2.06585	1.79608		2.43218	3.65556		3.01569	53.2997
1473.87	2.98998																																							2.07171	6.79002		2.57592	3.21948		2.98946	42.2042
1489.51	2.54545																																							2.0125	25.1786		2.50627	23.56		2.96508	5.84046
1482.65	2.77891																																							2.00672	24.2402		2.52643	1.29976		2.99145	15.0572
1487.67	2.61909																																							2.00148	28.7841		2.48844	6.56499		3.01062	39.0173
1481.22	2.82751																																							1.99332	22.2842		2.51252	12.2042		3.03235	41.9394
1478.94	2.93788																																							2.01382	25.2208		2.46878	18.9968		2.96193	3.65411
1480.91	2.8437																																							2.00392	26.2901		2.53658	28.1357		3.01951	8.40796
1476.05	2.94536																																							2.074	2.44411		2.51033	27.4676		2.96064	6.57048
1483.34	2.81341																																							2.0645	1.45361		2.48638	51.9931		3.02276	36.6817
1485.98	2.74427																																							2.07573	2.15989		2.53066	7.99854		2.99801	24.336
1486.97	2.67799																																							2.09272	2.73218		2.49123	20.4427		2.97134	12.7635
1480.18	2.89231																																							1.99769	8.38258		2.45154	9.52119		3.03027	6.87459
1476.71	2.93587																																							2.06012	9.85392		2.4776	17.6732		2.97261	9.25236
1486.48	2.6886																																							1.99555	35.7969		2.48173	19.3193		2.96855	9.33731
1482.32	2.88057																																							1.99052	51.6732		2.48169	23.7859		2.97861	32.0692
1484.54	2.82409																																							1.9999	52.6906		2.51282	37.4621		2.98357	36.2865
1490.21	2.65393																																							1.938	1.53654		2.51021	47.4095		3.00885	42.8724
1482.89	2.88225																																							2.08607	3.00314		2.50407	28.5316		3.00967	25.4363
1480.1	2.92128																																							1.93806	3.30547		2.50266	40.1927		3.03569	23.9786
1484.5	2.86552																																							2.04664	3.57051		2.511	21.9825		3.03106	13.6771
1483.22	2.89736																																							2.06303	6.7936		2.52787	35.2722		3.01929	10.5204
1472.67	3.1576																																							2.039	7.68005		2.51568	9.42902		2.98698	15.062
1483.95	2.89358																																							2.00997	20.5622		2.51538	6.24359		3.03864	27.8505
1486.5	2.79317																																							1.95775	8.11671		2.57283	2.50303		2.99349	39.1966
1486.8	2.77597																																							1.99689	11.1065		2.51261	2.15922		2.97637	42.1237
1485.13	2.8663																																							2.0702	9.42991		2.47953	4.59962		3.01209	2.81271
1486.71	2.84478																																							1.95835	9.51663		2.55687	4.34762		2.95871	26.3901
1485.73	2.83736																																							1.95321	9.36336		2.49563	18.0319		2.96113	34.9027
1488.01	2.77271																																							1.9634	8.66845		2.51185	9.93996		2.97497	31.341
1485.41	2.8378																																							2.01627	23.65		2.51096	40.6012		2.97451	28.2377
1496.67	2.52968																																							1.99006	23.9679		2.53182	3.92505		3.01269	15.2046
1473.55	3.17436																																							2.00884	16.0675		2.47911	19.5344		2.99514	28.2349
1494.85	2.6058																																							1.98701	27.0026		2.48318	46.821		3.02058	50.0213
1492.6	2.6708																																							1.9941	40.4904		2.45986	2.1523		2.99268	44.8106
1487.22	2.88204																																							1.99693	46.9773		2.51477	46.6869		3.0316	2.60291
1491.67	2.74485																																							1.99567	47.9997		2.50409	1.57856		3.02199	6.70556
1486.41	2.86849																																							2.01316	51.075		2.4937	2.47117		3.00742	6.56681
1479.41	3.1126																																							2.00937	54.5057		2.48759	2.07803		2.97111	26.1551
1485.71	2.97804																																							1.87701	2.56417		2.51888	1.44176		3.00216	21.9662
1487.63	2.89295																																							2.01239	1.00398		2.52357	6.79373		2.9972	40.3006
1488.92	2.79985																																							1.88015	3.89924		2.52143	11.1398		2.98995	42.5715
1487.58	2.91741																																							1.98027	3.64557		2.48313	14.3155		2.95915	4.95801
1488.1	2.93283																																							2.00166	18.6036		2.49664	15.2017		2.9795	34.0808
1482.2	3.05238																																							2.073	7.1064		2.50069	10.6342		2.9905	18.4307
1494.21	2.7992																																							2.02235	4.78442		2.49236	30.3028		2.99065	40.7687
1496.93	2.62085																																							1.95625	5.05923		2.49887	34.9996		2.97411	23.6381
1483.95	2.99245																																							2.07233	5.48249		2.49578	42.7045		2.9816	5.59641
1498.79	2.56855																																							2.03153	15.2929		2.51114	46.4587		2.98362	11.3451
1485.98	3.01581																																							2.00874	12.0053		2.49511	48.0891		3.01798	16.8858
1483.09	3.10463																																							2.05537	12.174		2.50526	45.9014		2.98764	30.8386
1495.45	2.74997																																							1.98184	10.7264		2.49741	10.9616		3.03039	9.52446
1496.88	2.69879																																							1.9739	8.89855		2.54079	2.14669		2.98697	17.3013
1479.87	3.18888																																							2.01912	9.1373		2.57788	2.13343		3.02063	20.6881
1489.44	2.95175																																							1.9114	7.15315		2.50307	2.51181		3.00799	23.6455
1480.72	3.19748																																							1.97997	9.29499		2.52777	1.90205		2.95487	32.9325
1499.34	2.66814																																							1.91786	3.7631		2.44984	3.63021		3.01715	34.8437
1487.35	2.99032																																							2.03663	14.4042		2.54643	5.40376		2.95714	36.242
1495.53	2.7989																																							2.01716	19.3245		2.43611	7.54481		3.01002	25.59
1496.53	2.77256																																							2.0231	1.02176		2.4947	7.10054		3.03152	43.7992
1499.77	2.69175																																							2.07399	5.13239		2.43504	11.5144		2.99501	46.3623
1492.92	2.87217																																							2.05737	5.58093		2.51888	25.5927		3.00872	45.8703
1481.95	3.12696																																							2.00871	5.18138		2.46009	4.97523		3.00805	3.09751
1486.02	3.08055																																							1.89609	7.18871		2.45837	5.34188		2.97866	31.2897
1491.89	2.948																																							1.91307	7.79868		2.46283	8.83767		3.02519	7.33009
1498.86	2.76074																																							2.00203	11.2953		2.52601	10.5107		2.98193	29.0699
1499.4	2.71218																																							2.11888	2.96449		2.4611	10.7797		3.03106	38.1925
1498.65	2.76177																																							2.04047	14.832		2.48648	22.2489		2.98319	42.6781
1494.62	2.89508																																							2.05132	15.9418		2.51284	33.2409		3.00303	43.8521
1494.13	2.85974																																							2.08461	5.8097		2.5001	29.6777		2.99009	51.3213
1495.69	2.86074																																							1.97722	5.78586		2.52508	31.9213		2.97541	3.50846
1505.02	2.61512																																							1.97503	13.7365		2.47715	39.1467		3.004	6.81132
1501.2	2.708																																							2.03949	13.7506		2.49601	37.7029		2.97529	13.1346
1499.38	2.81896																																							1.98097	20.7077		2.50415	35.3796		2.96912	26.9144
1494.93	2.91986																																							2.02708	23.844		2.50224	51.2684		2.97308	45.9214
1486.98	3.14128																																							2.01846	24.3018		2.5378	9.40508		2.98873	51.129
1491.71	3.07252																																							1.99448	26.9955		2.47281	27.8266		3.02235	49.5651
1489.18	3.06048																																							1.95925	2.03891		2.46442	2.65122		3.00099	47.8657
1491.56	2.98929																																							2.02548	1.95848		2.41138	2.21889		3.02121	18.4416
1493.32	3.03245																																							2.05691	2.84498		2.55612	5.85419		3.04007	43.0296
1485.13	3.24641																																							2.07891	2.13039		2.53109	12.7386		2.98731	23.1201
1492.38	2.98614																																							2.02461	3.89886		2.51587	37.9951		2.97614	35.459
1491.82	3.06682																																							1.928	5.12031		2.49101	52.9273		3.00136	41.6837
1490.01	3.09024																																							2.0083	12.0303		2.49625	52.0206		2.98699	37.1191
1494.49	2.94338																																							1.87995	2.22627		2.48332	32.7482		3.03182	36.7454
1496.83	2.9351																																							2.05526	6.61504		2.49981	35.0257		2.98244	47.058
1490.46	3.12768																																							2.02568	9.42051		2.52245	19.8532		3.02516	23.4752
1486	3.27625																																							2.02613	3.64191		2.50661	40.5259		3.00479	19.2607
1484.65	3.33134																																							1.95121	5.66208		2.52344	4.52765		3.01643	41.1136
1481.7	3.38169																																							2.04584	7.67485		2.50881	36.4461		2.98775	30.4298
1490.5	3.12599																																							2.03611	8.89573		2.51185	39.2438		2.95657	7.04666
1493.65	3.05511																																							1.96659	7.28286		2.52273	36.6343		2.9822	19.6526
1498.61	2.94018																																							1.89979	7.22426		2.51579	4.59673		3.00047	12.1298
1502.47	2.82011																																							2.05527	8.72394		2.4566	10.2157		2.95951	29.9007
1496.59	3.02349																																							2.05797	7.1769		2.50996	10.5294		3.00468	32.2075
1493	3.1445																																							2.00172	4.87944		2.46072	12.148		2.98248	31.9817
1496.3	3.04267																																							2.02848	11.1794		2.54741	9.39105		3.0147	41.3167
1480.26	3.42512																																							2.02238	18.8799		2.42477	2.92259		3.02402	13.8844
1493.46	3.12281																																							1.98699	18.4521		2.47528	7.33657		2.9555	3.83571
1495.76	3.04179																																							2.05471	1.7855		2.50509	37.0227		2.98595	6.10303
1491.29	3.20346																																							2.01015	1.86007		2.49848	25.6154		2.99304	6.01866
1489.48	3.2762																																							1.95451	7.31806		2.51753	35.2026		2.96569	8.04895
1493.41	3.1258																																							1.96792	10.4321		2.50106	51.9312		2.96277	7.93383
1490.49	3.24881																																							2.03347	16.7283		2.4833	24.9722		2.96506	8.67427
1496.85	3.05314																																							1.97846	9.26532		2.51002	33.5446		3.03271	9.86024
1488.8	3.32229																																							1.95871	15.2921		2.47579	1.54881		3.04154	6.79998
1491.92	3.24912																																							2.05265	15.6443		2.52814	2.81415		2.99112	8.93768
1501.01	2.99626																																							2.01294	17.6003		2.52051	6.10008		2.98477	8.71743
1499.92	3.01299																																							2.04137	16.4364		2.45182	2.47533		3.00399	11.6744
1492.08	3.23279																																							1.97647	19.2961		2.44344	3.00115		3.02933	5.93137
1494.06	3.22681																																							2.02527	19.9838		2.44892	6.6418		3.02437	9.80505
1496.22	3.11406																																							1.99975	27.7084		2.44635	6.0599		3.02721	10.3103
1493.76	3.23095																																							2.01947	7.47955		2.48009	22.3278		3.02434	9.35567
1491.87	3.26058																																							1.9878	31.9758		2.52786	24.0217		2.96891	13.2572
1489.44	3.34843																																							2.00219	29.0133		2.42588	6.61587		3.02644	12.8392
1495.57	3.19808																																							2.00573	24.9149		2.57005	6.42448		2.96964	13.1042
1498.21	3.15754																																							1.99959	7.44901		2.44463	13.4469		2.96155	8.52374
1494.01	3.24563																																							1.90555	7.7832		2.53697	16.7044		3.01584	10.8006
1495.23	3.24017																																							2.00271	5.72512		2.48257	29.294		3.00222	15.3799
1497.34	3.10041																																							1.90417	6.5167		2.50086	50.7013		3.00138	16.7965
1485.82	3.52338																																							2.02948	17.4415		2.51248	51.5206		3.00013	17.4775
1491.53	3.38559																																							2.00321	28.0794		2.54628	9.43979		2.97486	19.2504
1502.16	3.07314																																							2.00512	30.6109		2.46369	13.7419		2.97611	7.44323
1505.98	2.95107																																							2.01737	15.2894		2.50677	49.9074		2.96871	8.69997
1495.09	3.27618																																							2.00221	33.5514		2.52702	30.1295		3.04002	9.73312
1490.18	3.43054																																							2.0146	50.5836		2.53278	1.49331		2.96199	7.90172
1497.26	3.1566																																							1.99711	45.6211		2.43022	3.24431		2.96705	10.4501
1493.34	3.31392																																							1.99668	1.42157		2.47788	1.90104		3.01018	12.3266
1501.14	3.12748																																							2.04529	1.7367		2.53067	5.5737		2.98832	11.4126
1495.54	3.27349																																							1.9992	3.74852		2.44395	5.24673		2.97218	10.6165
1493.22	3.36652																																							2.03658	12.5089		2.44667	5.27066		3.00794	15.5914
1489.69	3.46455																																							1.94851	9.23802		2.49834	7.2774		3.01385	17.1584
1494.82	3.31801																																							2.00822	25.1623		2.54353	5.73758		3.01715	17.9548
1492.5	3.36523																																							2.06666	9.62757		2.55803	9.11872		2.98663	15.1486
1484.79	3.67113																																							1.94574	9.23179		2.43835	5.82807		2.99517	22.1203
1498.61	3.18103																																							1.98715	4.24599		2.50334	16.1987		2.99465	24.9713
1500.21	3.17281																																							1.91811	4.98192		2.52835	16.6941		3.00589	24.9443
1499.1	3.20823																																							1.95098	5.91885		2.5321	17.0778		3.02299	29.2523
1498.53	3.23516																																							2.02287	11.415		2.54693	11.4485		3.03754	28.5388
1500.33	3.22232																																							2.05177	13.624		2.54423	12.1494		2.97114	31.041
1488.7	3.55051																																							1.97835	12.7373		2.51932	16.4978		2.97921	26.5348
1500.31	3.22872																																							1.93494	10.919		2.46998	16.5546		2.98778	5.82504
1498.24	3.37647																																							2.05578	11.6305		2.50066	19.2975		3.0437	6.36769
1505.34	3.04748																																							1.99948	52.3669		2.47211	21.7452		2.9908	14.0192
1510.23	2.92422																																							2.05429	1.57773		2.52408	27.0487		3.034	27.4851
1502.42	3.22195																																							1.97725	1.83393		2.52703	36.646		2.97766	34.7888
1501.58	3.24457																																							2.02528	1.78589		2.44117	2.73013		2.97379	33.7663
1500.17	3.25667																																							1.87322	3.80903		2.5448	12.9756		3.03594	39.1983
1498.99	3.30145																																							2.00221	4.01752		2.48004	2.59342		3.03378	10.149
1501.06	3.26938																																							1.96994	4.22985		2.48404	11.6926		3.01035	11.1097
1504.44	3.16918																																							1.99297	24.3442		2.48688	34.8742		3.00032	31.3704
1500.92	3.30263																																							2.05996	1.74292		2.56548	2.01334		2.98937	40.8391
1500.39	3.3559																																							2.03313	1.2092		2.52819	13.9277		3.02376	37.3685
1491.85	3.54165																																							1.95637	2.66861		2.49741	40.1191		3.0213	41.9057
1496.56	3.43025																																							2.0349	3.83423		2.53731	3.93108		2.9583	7.44768
1479.46	3.92236																																							1.98491	4.39792		2.56803	6.24168		2.97029	44.0185
1496.74	3.42552																																							2.01012	1.84618		2.45946	4.8324		2.98948	51.4683
1511.21	3.07306																																							2.12073	2.25814		2.4609	7.53341		3.02806	33.3227
1499.65	3.4346																																							2.03044	3.30953		2.50971	1.45601		3.01108	28.4631
1496.92	3.4371																																							1.90819	2.85084		2.5124	46.2261		3.0452	32.2789
1501.7	3.34736																																							2.07255	7.08887		2.51758	14.9743		2.96801	33.3907
1502.64	3.33734																																							2.03113	11.6132		2.48616	10.1802		3.00636	52.1805
1503.75	3.25904																																							1.94547	12.4958		2.48087	40.8487		2.98926	17.4616
1499.97	3.40408																																							1.95339	10.7515		2.47108	1.35723		2.96893	10.8581
1500.82	3.40461																																							1.97206	11.9303		2.48371	9.7946		3.03207	29.0173
1498.23	3.47844																																							1.99495	21.53		2.5277	21.4687		3.00679	20.991
1498.44	3.46863																																							2.00376	1.89645		2.48252	30.9535		2.98928	24.4564
1508.61	3.15381																																							1.94091	2.01525		2.52117	27.1029		2.96893	32.4483
1492.01	3.67571																																							2.08617	2.01487		2.51066	1.68549		2.98992	12.2546
1509.1	3.174																																							2.03872	1.80876		2.44468	12.9788		2.9676	21.0387
1514.67	3.05205																																							1.94056	2.85306		2.53555	4.55799		3.00914	50.7874
1504.78	3.31495																																							2.02068	5.53724		2.55742	10.604		2.98477	51.1973
1500.65	3.43002																																							1.97365	21.6034		2.49944	19.7285		3.01405	52.3131
1501.2	3.41908																																							2.01002	22.0626		2.55945	2.36478		2.97982	5.31425
1499.9	3.48948																																							1.99345	24.8606		2.4746	1.32378		2.99323	42.5248
1500.08	3.39336																																							2.00242	39.698		2.51889	27.5776		2.98488	1.56081
1502.29	3.40046																																							1.94622	2.07248		2.52689	37.6677		2.96566	46.42
1495.09	3.62685																																							2.0474	3.51154		2.52101	36.4795		2.97439	8.70621
1502.06	3.4524																																							1.97209	2.16852		2.48112	16.2401		2.98284	40.4726
1504.7	3.3648																																							1.97158	3.17831		2.4665	12.6567		2.96825	22.3767
1511.33	3.21128																																							1.94763	4.35154		2.50162	26.5811		2.98753	10.6714
1498.86	3.54853																																							2.05899	3.35054		2.49371	24.8997		2.96169	26.4037
1506.44	3.36453																																							2.04394	11.6589		2.49628	3.62419		2.96471	36.7637
1504.47	3.42386																																							2.05945	13.3172		2.58791	2.62672		2.97668	52.5629
1498.65	3.60691																																							2.00194	10.5093		2.5186	2.62975		3.03443	34.6145
1496.94	3.64381																																							1.95777	11.1032		2.57919	2.22304		2.9843	42.4876
1502.24	3.49246																																							2.01655	9.474		2.4983	2.45199		3.00765	43.1207
1501.54	3.49872																																							1.95145	9.82644		2.49846	53.6455		2.99271	51.141
1517.37	3.0465																																							1.99407	20.8927		2.54853	3.1895		3.04227	3.01367
1509.22	3.31815																																							2.00757	54.0046		2.51915	16.5944		3.02434	4.45353
1512.7	3.18295																																							1.98732	4.17618		2.49639	36.1967		3.03294	35.9455
1505.5	3.40304																																							2.05934	12.54		2.43156	7.90684		3.00724	38.7491
1515.93	3.1576																																							1.98321	1.5965		2.47949	14.4614		3.0113	51.183
1502.92	3.51141																																							2.02622	1.86207		2.51426	33.4508		2.98981	2.35322
1507.8	3.37074																																							2.01236	12.7562		2.51132	26.4233		2.97409	2.42791
1499.97	3.62236																																							1.92866	4.59369		2.4454	8.93688		2.97238	10.8207
1504.71	3.47086																																							1.98434	4.86449		2.50284	15.1201		2.98105	19.47
1506.94	3.42728																																							2.06832	8.69342		2.51262	35.1155		3.03733	34.235
1501.19	3.6119																																							1.93804	12.0452		2.47539	37.1352		2.96593	38.7043
1497.49	3.70434																																							1.99503	24.1421		2.48373	35.9953		3.02843	41.0698
1493.09	3.81922																																							1.98934	27.4495		2.51607	38.9258		3.00167	41.0324
1509.52	3.3786																																							1.98395	22.7567		2.46888	28.8468		3.02571	42.4426
1502.82	3.56751																																							1.99515	28.1692		2.51608	49.6928		2.99474	4.02235
1496.63	3.73681																																							2.01743	26.7679		2.52108	41.4757		2.99478	1.5743
1510.61	3.35324																																							2.00007	30.9689		2.46643	1.63324		3.00875	1.99871
1503.13	3.61672																																							2.00434	40.9699		2.47814	2.14345		2.9912	12.1107
1508.79	3.43349																																							1.99117	22.0385		2.47711	1.79695		3.00328	14.0601
1495.71	3.80027																																							1.99756	22.4023		2.50108	43.2003		3.02911	40.3419
1499.85	3.71661																																							2.01935	25.3482		2.48018	40.1034		3.01969	18.2886
1503.43	3.62052																																							1.9344	5.63013		2.46032	29.4993		2.97822	26.4038
1499.61	3.75748																																							1.9232	5.42957		2.55058	8.88482		2.99518	20.0289
1499.22	3.7201																																							2.03683	5.67879		2.51986	49.4345		3.02461	21.7726
1508.18	3.46245																																							2.06018	12.7497		2.49627	42.4023		2.98049	16.8785
1506.1	3.58515																																							1.91612	7.30702		2.52208	6.91589		3.01844	48.8771
1511.92	3.42469																																							2.01166	18.1036		2.43385	6.34575		3.02243	51.8703
1503.19	3.64015																																							1.96964	17.6003		2.46366	4.45542		3.00012	52.0819
1508.32	3.52251																																							2.01491	18.913		2.42951	6.72553		3.00383	52.5406
1501.58	3.73684																																							2.01482	15.6358		2.49795	23.8139		3.02932	43.0805
1511.79	3.4451																																							1.96493	18.0751		2.47857	30.0003		3.0396	8.46962
1498.74	3.88779																																							2.0197	20.0511		2.51975	46.5206		3.02569	7.52341
1501.31	3.77301																																							2.05735	15.6741		2.48702	2.13653		2.98882	11.8913
1513.33	3.43716																																							1.99118	13.3257		2.58105	2.13857		3.00011	15.2662
1504.96	3.67984																																							1.97863	11.0685		2.53991	2.42539		2.98625	16.2784
1493.29	4.04586																																							1.96129	16.2224		2.50944	9.05974		3.00055	16.6836
1504.31	3.69168																																							1.97888	18.67		2.5047	9.51793		2.97561	15.5672
1508.41	3.59294																																							2.01071	1.84955		2.52398	8.17827		2.9743	18.4142
1503.5	3.74831																																							2.02663	2.69947		2.44221	8.57958		3.00781	15.4033
1506.66	3.64623																																							1.96594	10.0662		2.53839	10.271		3.00657	17.7376
1519.33	3.25978																																							2.01821	14.3593		2.5531	5.20328		2.97364	13.7725
1509.52	3.55842																																							1.92138	5.07055		2.4426	9.0786		3.00634	14.8864
1502.4	3.85894																																							2.06062	11.5615		2.5379	8.00907		3.00335	20.1839
1496.79	4.0251																																							1.91261	6.74792		2.53121	8.15832		3.02605	22.2766
1517.16	3.35854																																							1.97033	5.2512		2.52569	38.5847		3.01069	20.0052
1518.9	3.38657																																							2.03969	3.35951		2.48645	40.9885		2.9829	21.7171
1509.49	3.63956																																							2.0007	4.16821		2.55701	11.5081		2.97724	19.38
1505	3.77759																																							2.00553	5.11501		2.51033	18.0517		2.96783	23.3761
1513.16	3.54278																																							1.99071	19.7046		2.46601	29.4923		3.00913	21.9068
1495.16	4.04726																																							2.01153	24.7591		2.48003	28.484		3.01491	21.0766
1520.57	3.31118																																							1.99067	25.499		2.51363	39.3822		2.98314	21.1178
1506.62	3.67903																																							2.02668	5.01333		2.51052	50.5919		2.99336	27.703
1503.3	3.81392																																							2.07546	5.15534		2.49015	53.1615		2.99269	25.0342
1505.13	3.77043																																							1.96368	6.69968		2.49792	1.93108		2.97582	19.7167
1505.42	3.79746																																							2.05602	4.90988		2.48064	1.76321		2.96851	23.0179
1506.55	3.77247																																							2.05141	4.98764		2.54935	12.2086		2.97225	23.836
1519.29	3.45129																																							1.93285	5.16951		2.48693	19.7243		3.00999	17.9417
1506.7	3.82564																																							1.92652	7.28636		2.5219	24.3783		2.98469	24.3864
1502.74	3.94497																																							1.98177	6.94535		2.48621	34.7759		2.97764	26.9224
1515.2	3.53109																																							2.04018	7.24732		2.51592	48.6151		2.95818	26.2118
1516.69	3.52921																																							2.03382	7.33857		2.48926	51.9828		3.01662	23.1333
1519.04	3.43579																																							2.0386	7.11638		2.50645	53.8621		3.00519	29.5854
1516.56	3.55629																																							1.93248	10.216		2.46863	23.115		3.00442	29.6339
1515.41	3.58903																																							1.94822	13.3595		2.51771	5.17813		3.02268	33.5679
1520.07	3.46727																																							2.03679	13.2437		2.50179	42.8371		3.01934	51.2304
1509.61	3.75855																																							2.02261	20.4945		2.4929	35.1765		2.99365	50.5368
1509.44	3.7833																																							2.01633	21.4846		2.4824	31.9801		2.97335	23.4174
1512.8	3.69689																																							2.03416	19.759		2.50727	52.6077		2.98343	24.8558
1514.47	3.64176																																							2.01125	30.6911		2.46946	29.2293		3.01725	30.8703
1520.39	3.52636																																							1.99258	30.6668		2.4999	54.4282		3.01588	33.1951
1513.41	3.70127																																							2.00257	2.35352		2.46177	17.1083		2.95879	33.2094
1508.85	3.76201																																							2.0756	2.30154		2.47721	18.6193		2.99015	34.5818
1514.93	3.69352																																							2.00482	7.33444		2.4991	25.9912		2.99922	37.0666
1510.19	3.76309																																							2.01637	13.497		2.51359	46.8364		3.02427	36.7464
1512.36	3.76043																																							2.00687	15.2046		2.43611	2.14199		2.96883	37.9826
1519.57	3.53062																																							2.02725	14.9821		2.52889	4.31292		2.99904	45.4067
1527.64	3.3044																																							1.96254	16.3291		2.51646	28.3866		2.957	4.82592
1523.07	3.46951																																							1.99871	5.12085		2.43674	10.7069		3.02544	37.2528
1525.57	3.37978																																							1.95173	5.37453		2.49942	38.0257		2.99204	20.7339
1521.24	3.52944																																							1.96512	6.99883		2.52977	36.3673		2.98024	21.9344
1519.81	3.55755																																							2.00831	8.8505		2.47626	24.8369		2.9643	28.4072
1525.23	3.42321																																							2.03354	11.7971		2.51769	27.6943		2.97707	25.8799
1523.28	3.5388																																							1.99248	17.0159		2.50583	49.3454		3.03201	11.6038
1508.35	3.88781																																							2.0002	31.6658		2.511	9.01053		2.97789	10.6324
1511.06	3.84599																																							1.99005	35.92		2.49981	10.9617		3.04041	7.65968
1518.28	3.65852																																							1.92508	2.0615		2.51039	7.17748		2.988	10.2901
1516.71	3.75595																																							1.94557	2.63735		2.49367	29.0759		3.04071	6.56683
1517.82	3.63559																																							1.99794	27.4574		2.4635	29.4693		2.98425	5.55958
1523.62	3.51749																																							1.99768	45.8647		2.47555	8.55469		2.96359	43.3821
1518.58	3.64348																																							1.96869	1.54249		2.50446	19.4586		3.00823	46.1498
1521.73	3.60544																																							2.06999	5.12477		2.52041	7.4017		3.00417	10.473
1509.03	3.97368																																							2.0154	5.60384		2.52144	15.6268		3.03044	20.1618
1519.78	3.6238																																							2.07056	9.03473		2.56492	10.3229		2.98373	24.3516
1527.53	3.48754																																							2.02533	6.83526		2.44478	11.1733		3.02399	43.036
1518.74	3.67691																																							1.9599	9.66461		2.51362	20.896		2.98574	33.8595
1519.42	3.71147																																							1.9453	10.7136		2.51279	5.19816		3.03456	39.2943
1507.21	4.04079																																							2.00638	10.6826		2.49694	8.23443		3.0246	39.9725
1509.15	3.99426																																							1.99621	20.8593		2.48322	8.09686		3.00361	54.7205
1515.96	3.88966																																							2.00821	25.9348		2.49668	10.3334		2.99515	54.4387
1515.24	4.01176																																							2.03431	1.39158		2.52128	5.6639		2.96371	11.8386
1520.74	3.8517																																							1.97357	2.22789		2.55718	4.78092		2.98322	15.5737
1524.65	3.81957																																							2.00795	15.5101		2.44888	5.54124		3.00242	45.8627
1513.73	4.14374																																							1.98053	20.4467		2.54559	6.46374		2.96534	7.6237
1516.14	4.05474																																							2.02933	20.1529		2.5139	6.05162		3.03553	5.31158
1522.84	3.83915																																							2.00151	14.9023		2.56311	7.3919		3.03357	8.69122
1518.03	4.01835																																							1.96401	8.2343		2.43893	6.52808		2.99066	17.6018
1528.39	3.74895																																							1.96272	10.7203		2.46835	6.67648		2.99832	24.0531
1523.82	3.88668																																							2.02995	20.0252		2.43134	6.84159		2.96277	10.1818
1521.22	3.97379																																							2.00813	24.6906		2.50056	10.9547		2.98326	6.91454
1517.52	4.08913																																							2.02861	11.0631		2.53647	10.9565		2.99874	26.4337
1522.64	3.91759																																							2.00421	34.9598		2.47051	11.2075		2.98259	23.6928
1524.05	3.82812																																							2.00449	36.1522		2.46268	11.8686		3.01714	2.90524
1516.8	4.01656																																							2.00475	22.866		2.48967	31.7781		3.04129	5.94965
1522.64	3.97021																																							2.00014	24.4942		2.4966	27.7381		3.00516	23.7416
1517.56	4.05976																																							2.01557	26.4813		2.52771	9.99254		2.98242	40.0891
1520.11	4.02599																																							1.98508	12.402		2.50115	8.86042		3.03209	41.5947
1516.84	4.08242																																							1.96964	14.2901		2.49415	15.6347		2.95921	3.27799
1519.1	4.11644																																							1.96956	13.7656		2.53415	20.5074		3.01182	2.92561
1521.18	4.05779																																							2.00723	53.539		2.55432	12.289		3.04197	3.52724
1524.17	3.98021																																							2.05325	2.29369		2.51497	13.5426		3.00103	13.8736
1520.17	4.0327																																							2.0467	1.92892		2.47746	31.4186		3.04042	36.0776
1530.17	3.80645																																							1.96813	2.1673		2.50611	38.4802		2.98681	14.2613
1526.78	3.9084																																							2.03495	3.1552		2.49418	41.7644		3.00253	33.9017
1526.81	3.85762																																							1.93804	1.3413		2.58743	3.66266		3.035	26.6088
1527.83	3.86148																																							2.09009	6.3876		2.46736	7.32517		2.98106	44.1148
1516.85	4.18745																																							1.99578	12.7496		2.52802	11.0055		3.02447	21.0143
1520.47	4.10405																																							2.00523	2.25028		2.50478	10.6571		2.97045	8.12236
1519.09	4.1798																																							2.05712	6.7357		2.48239	35.243		2.9947	28.8243
1524.26	4.02115																																							1.96487	7.49139		2.50798	48.9096		3.03194	27.3384
1528.28	3.89936																																							2.02027	8.97036		2.44408	5.92429		3.016	30.9031
1519.87	4.17251																																							1.96287	7.32629		2.47826	1.86923		2.99975	34.8361
1520.17	4.13884																																							1.96962	8.2818		2.43826	10.8233		3.0097	37.6628
1521.5	4.09056																																							2.0201	11.3096		2.52579	23.9279		2.96982	49.6055
1534.51	3.78619																																							1.9949	19.7767		2.51366	47.481		2.98152	49.6853
1532.19	3.89912																																							1.96948	18.852		2.481	41.4225		2.96126	9.23924
1518.5	4.26092																																							1.98255	20.0441		2.49537	38.016		3.02536	39.9036
1527.3	4.01728																																							2.06577	12.4279		2.47601	36.7867		2.96367	41.1799
1525.47	4.01076																																							2.01529	19.9491		2.50497	1.40889		3.0036	48.3822
1519.05	4.24042																																							2.01054	20.8329		2.57999	3.04983		2.97281	49.6524
1519.46	4.26492																																							1.99285	27.3195		2.47156	12.6633		3.00479	52.2569
1527.16	4.04107																																							1.99228	37.1926		2.52531	38.2177		3.0104	27.2641
1524.11	4.11628																																							2.00113	37.9969		2.48247	13.976		3.02313	32.8833
1520.71	4.25312																																							1.99254	37.7898		2.46597	13.2102		2.989	14.0416
1525.32	4.10314																																							1.9958	32.4002		2.51301	17.3592		3.0234	17.9352
1535.8	3.81436																																							1.99171	30.509		2.52355	40.5763		3.02402	26.2395
1525.01	4.12192																																							1.99909	32.5737		2.51526	4.2868		2.96673	43.7716
1524.11	4.18924																																							2.00864	51.4901		2.42231	2.12165		2.98137	35.5941
1524.03	4.22233																																							2.01692	1.76134		2.47749	3.6656		3.02428	51.2569
1519.42	4.36146																																							1.96688	4.153		2.45848	5.40119		2.97153	38.4964
1518.84	4.256																																							1.96655	9.53242		2.47686	29.405		3.02121	39.3192
1521.69	4.22496																																							1.92462	5.32579		2.47	22.7229		2.97089	47.0313
1538.42	3.79672																																							1.94723	9.97118		2.55459	10.7062		3.01596	50.2057
1523.89	4.1701																																							2.03045	11.3215		2.54491	7.38519		3.01159	48.6436
1530.81	4.0076																																							1.9435	10.8114		2.48931	20.4789		3.01627	51.0683
1528.12	4.10683																																							2.04929	14.8874		2.52034	31.8996		3.04044	32.3199
1525.38	4.16487																																							1.9902	13.2535		2.5102	47.0904		2.97965	12.1397
1516.68	4.46034																																							1.96394	16.1601		2.50513	48.3846		2.9649	22.5415
1527.39	4.1869																																							2.00619	16.3445		2.49574	46.8126		3.02839	29.9373
1515.51	4.45738																																							2.01957	22.3696		2.49273	39.3143		2.99763	37.4218
1521.57	4.27906																																							1.99345	24.9087		2.48898	43.3553		2.97402	44.0018
1521.95	4.29341																																							2.03302	14.3605		2.48152	8.41128		2.96922	10.0927
1518.01	4.42399																																							2.00894	25.8856		2.50354	19.0101		2.96593	6.65232
1524.96	4.27573																																							2.00163	53.8734		2.49841	46.4783		2.97513	10.7207
1524.6	4.21666																																							1.96768	2.38329		2.50501	51.5733		3.03539	40.1915
1516.17	4.49068																																							1.9721	2.15377		2.50078	35.147		2.98834	53.2116
1525.32	4.28118																																							1.98116	3.67209		2.50842	42.1495		3.0059	50.3118
1529.5	4.22182																																							1.98349	7.24697		2.47996	41.5059		3.02878	8.11761
1531.6	4.14544																																							1.98342	23.5132		2.4991	44.0559		2.97828	35.726
1530.14	4.13088																																							1.99986	24.4183		2.50241	43.1235		3.01663	22.8629
1532.1	4.1475																																							1.93668	11.7214		2.49222	52.7801		2.99156	35.2116
1527.41	4.27333																																							2.00556	17.6739		2.50703	36.7386		2.98968	25.8894
1505.78	4.88687																																							1.96535	18.4748		2.47685	38.541		3.01309	26.6681
1517.19	4.60554																																							2.0153	27.068		2.50377	40.0277		2.98987	32.2113
1516.57	4.59468																																							2.0148	27.1402		2.52097	31.6216		2.97149	40.9491
1537.07	4.3466																																							1.99335	26.9865		2.49998	30.7657		3.03502	47.0322
1532.17	4.5087																																							2.01271	30.7005		2.49627	31.1626		3.00099	53.9495
1523.94	4.79525																																							2.00894	42.7225		2.47246	17.2459		3.00026	1.0566
1534.32	4.52687																																							2.00961	42.6593		2.47021	36.3614		2.98451	7.31252
1527.01	4.63516																																							1.91007	2.3157		2.52997	12.2696		2.97733	20.0372
1521.2	4.78295																																							1.89339	7.60908		2.52324	17.5217		3.02718	21.909
1528.82	4.59025																																							1.99775	44.5464		2.48736	24.9053		2.98182	30.6323
1518.41	4.8642																																							1.97253	5.556		2.48159	32.2025		3.00257	44.2685
1527.35	4.66178																																							1.92994	2.80322		2.48088	6.74614		3.00429	43.5069
1530.64	4.54106																																							2.03567	13.4188		2.51637	15.6876		3.04337	3.43257
1522.04	4.99194																																							1.95101	5.60445		2.51177	50.3616		2.98039	28.3842
1524.36	4.9539																																							1.98894	7.65846		2.50949	35.9134		2.98086	9.36576
1530.19	4.7935																																							1.99011	26.1633		2.52202	32.4118		2.98577	10.004
1539.66	4.49845																																							1.99476	28.3658		2.52799	37.2457		3.00449	30.404
1535.17	4.67121																																							2.0072	53.8738		2.45478	13.3084		2.98963	28.3232
1545.72	4.46147																																							1.99129	53.9969		2.50993	23.2371		2.97836	26.2771
1545.94	4.19558																																							1.94084	8.04415		2.49923	46.6241		3.0105	51.1482
1538.92	4.33185																																							1.97599	7.6433		2.47013	1.38304		2.97968	34.9963
1529.98	4.36916																																							2.0067	43.3943		2.52436	25.8514		3.0432	3.84472
1542.21	3.98027																																							1.96208	1.61295		2.49983	24.1386		2.9998	9.54596
1532.17	4.29391																																							2.11435	3.99957		2.51662	31.0365		2.99434	30.6684
1521.76	4.55355																																							2.12343	3.87022		2.47307	31.6244		3.00496	38.4448
1524.2	4.50397																																							1.96723	3.83495		2.46772	11.0529		3.00808	48.114
1533.54	4.26731																																							2.08666	5.47867		2.51764	12.4855		3.01724	16.5491
1519.48	4.87665																																							1.91895	6.14908		2.47335	18.3688		3.02852	10.1842
1526.09	4.71265																																							2.05597	7.85624		2.50928	23.7652		2.98148	25.2428
1538.71	4.46812																																							2.01277	8.7638		2.49009	29.453		2.97273	44.1311
1535.35	4.63741																																							2.01949	9.48251		2.53102	12.3722		2.98346	7.76552
1539.25	4.52892																																							1.99866	1.89135		2.52078	10.5379		3.00786	22.0433
1537.78	4.52135																																							1.92655	3.82211		2.4839	10.7749		2.99112	39.9459
1531.86	4.75788																																							1.95802	14.3547		2.48546	27.7825		3.03622	28.063
1531.37	4.72431																																							2.00435	51.7481		2.49021	30.925		2.96682	20.615
1542.26	4.37791																																							2.04	1.79481		2.52566	31.2899		3.04373	36.9919
1598.89	2.64118																																							2.00364	54.1793		2.49732	30.2269		3.01478	37.889
1624.9	1.86208																																							1.99254	2.3681		2.49725	33.4138		3.00857	46.2682
1633.36	1.63538																																							2.05879	1.86643		2.49737	35.4683		2.98082	53.9999
1653.02	1.04407																																							2.00785	16.8301		2.51875	48.4989		2.97274	18.7565
1654.86	0.96008																																							1.96191	12.4082		2.48817	48.2527		3.00543	20.4057
1656.51	0.92822																																							2.02563	13.2129		2.54757	5.34412		2.9736	16.6823
1646.01	1.25088																																							1.97532	11.8331		2.44027	5.24718		3.01764	42.4843
1659.85	0.90727																																							2.0347	12.6776		2.48758	16.4156		2.97566	34.6562
1634.49	1.51052																																							2.03828	18.3152		2.51935	27.6087		2.97958	42.2808
1651.08	1.08374																																							1.97284	15.8922		2.48766	16.1396		3.04293	2.74823
1643.06	1.31461																																							2.01775	27.618		2.51	20.9471		2.98159	14.344
1644.56	1.30808																																							2.01299	21.4851		2.49685	22.8213		3.0188	13.168
1657.71	0.95531																																							1.98626	28.0066		2.47188	35.4059		2.97103	13.263
1658.39	0.90288																																							1.98047	18.4412		2.50341	51.1707		2.98798	12.0422
1654.17	1.07624																																							2.09322	7.60107		2.50525	39.614		3.03419	47.3121
1656.45	0.99922																																							1.99675	9.77467		2.51258	20.2077		2.98731	24.9123
1647.49	1.26857																																							2.06153	8.64078		2.49609	53.4582		2.9646	33.2405
1646.28	1.3086																																							2.03844	11.1719		2.49965	39.3486		3.00896	42.193
1647.81	1.31479																																							1.9337	10.1806					3.01361	33.5915
1649.55	1.20417																																							2.03775	13.926					3.0274	39.9076
1651.08	1.21497																																							2.02192	14.3926					3.02908	47.0524
1647.16	1.29629																																							2.07886	7.53158					2.9673	39.7953
1654.8	1.16242																																							2.01122	12.2541					3.02209	26.7807
1657.68	1.05861																																							2.00518	26.6436					3.03055	34.3394
1651.75	1.22232																																							1.9166	6.50307					2.99879	45.5713
1657.02	1.06358																																							1.93859	7.80082					2.97686	53.4576
1649.05	1.2521																																							1.92542	9.2262					2.97074	49.1185
1657.7	1.09821																																							1.99237	11.5222					2.97806	38.6267
1650.54	1.27528																																							1.98853	20.2179					3.00947	1.65825
1657.5	1.02213																																							1.98745	23.085					2.99684	1.77045
1653.85	1.16371																																							1.99953	1.74759					3.02783	34.4604
1657.93	1.09567																																							1.9579	1.55766					2.97364	10.4279
1656.5	1.13035																																							2.0597	10.8627					3.01348	14.3244
1649.63	1.33337																																							2.06137	13.8447					2.97259	31.0555
1664.38	0.93273																																							2.01275	13.1578					3.03168	32.3667
1657.43	1.10698																																							1.94111	15.7697					3.00332	38.7206
1661.34	1.0321																																							2.04754	15.7435					3.03454	40.9133
1658.6	1.11373																																							2.02157	15.1192					2.95737	5.99674
1651.03	1.30792																																							1.93145	9.27508					3.03249	20.8045
1646.42	1.44697																																							2.06831	10.5743					2.98684	32.1169
1657.05	1.20304																																							1.97447	11.3443					2.95651	5.74064
1663.54	1.04048																																							2.00497	37.9896					3.03807	9.70648
1661.47	1.02837																																							1.99924	43.9156					3.01119	10.5806
1670.42	0.84106																																							2.01199	11.3536					2.99541	15.821
1660.23	1.08326																																							1.9996	48.9483					3.00821	29.935
1649.54	1.41377																																							2.01125	6.30303					2.98803	30.8638
1663.57	0.98936																																							1.93036	7.44415					2.97789	30.9989
1653.5	1.28476																																							2.01201	10.5987					2.95673	33.6883
1654.92	1.29911																																							1.97717	20.5405					2.9705	35.5372
1660.51	1.13127																																							1.99532	17.9772					2.99095	48.4091
1659.59	1.17848																																							2.00121	50.3192					3.02117	16.1393
1650.83	1.38421																																							1.98999	2.83732					2.99659	18.7733
1669.4	0.93169																																							2.08778	2.91778					3.01173	27.5722
1659.45	1.16762																																							2.13036	3.28943					2.99045	26.6943
1662.22	1.11215																																							2.12407	3.28792					3.03157	32.3952
1671.65	0.80855																																							2.05275	6.88873					3.01904	48.2552
1654.36	1.32356																																							1.93565	7.80794					2.96877	42.8599
1651.38	1.46887																																							1.91713	5.33553					2.96533	28.2921
1666.79	1.00098																																							1.97607	18.4888					3.01364	34.1331
1664.84	1.10523																																							2.00915	15.0158					2.99001	8.44611
1661	1.23145																																							2.02063	8.7869					2.97063	11.0532
1659.15	1.21616																																							1.97825	8.26699					3.00885	48.4259
1650.54	1.49841																																							2.00903	20.0029					3.00724	50.5014
1650.43	1.49081																																							2.05385	11.7204					3.02452	50.2566
1662.31	1.1763																																							1.96564	12.6916					3.00632	51.2836
1656.63	1.28819																																							1.9748	14.5325					2.99878	43.819
1673.57	0.90383																																							1.90158	2.54928					3.00653	27.7012
1660.62	1.23085																																							2.00337	14.3179					3.02626	25.3625
1655.91	1.38305																																							2.04472	12.0646					3.00145	30.9232
1673.42	0.92006																																							1.96779	8.49426					2.98584	32.3194
1656.63	1.42404																																							2.03959	11.2243					3.03452	49.6342
1665.16	1.13416																																							1.99133	10.2483					3.03852	30.2368
1670.23	1.03824																																							2.00696	10.219					3.03372	29.7087
1668.31	1.1142																																							2.0782	9.67692					3.01357	16.8057
1668.12	1.08986																																							2.0407	6.41818					3.01206	23.415
1672.52	0.97712																																							2.08403	5.01924					3.01708	22.5984
1659.85	1.30186																																							1.92779	5.11632					2.99651	25.0102
1663.9	1.22132																																							2.03415	17.5355					2.99419	14.4273
1654.71	1.48487																																							1.96212	17.9455					2.97935	22.6606
1671.31	1.07526																																							1.98452	26.2353					3.03378	37.9926
1657.53	1.37637																																							2.0021	37.8233					3.03687	43.1238
1671.46	1.06594																																							1.96587	3.51993					3.04203	2.29838
1651.31	1.58425																																							1.9526	3.20355					2.97053	11.1056
1669.23	1.10253																																							2.07769	3.66737					2.9669	11.9301
1652.33	1.62723																																							1.9479	2.71973					2.97482	20.5936
1662.43	1.27879																																							2.02823	2.10581					3.00243	6.11153
1662.53	1.32485																																							1.99001	2.57637					2.96485	9.79384
1667.94	1.2057																																							1.94551	3.262					2.97165	19.1135
1669.34	1.17117																																							2.05941	5.03327					2.97011	38.4615
1663.01	1.33153																																							2.01513	6.52122					3.00768	49.2016
1661.2	1.46368																																							1.94012	13.127					2.95844	33.8436
1666.7	1.23566																																							1.99499	54.5815					3.01184	21.7832
1658.41	1.47012																																													3.00671	37.6167
1664.51	1.34431																																													2.99275	54.3392
1667.76	1.25498																																													2.97801	29.3868
1667.82	1.24699																																													2.98911	23.5203
1666.72	1.29869																																													2.97268	39.5303
1672.06	1.12597																																													3.01304	52.5648
1667.3	1.26133																																													2.99815	1.89085
1664.25	1.33416																																													2.97208	15.2366
1668.4	1.27478																																													3.01144	12.3174
1667.42	1.29591																																													3.03825	5.14436
1664.15	1.34575																																													2.96996	43.6618
1677.71	1.01563																																													3.02275	38.6008
1675.57	1.08618																																													2.98359	45.0499
1678.62	0.97233																																													2.96843	44.4816
1666.31	1.33501																																													3.0023	40.3971
1658.84	1.53034																																													3.04367	5.52375
1667.35	1.40175																																													3.01971	46.8139
1661.47	1.51087																																													2.99303	46.0964
1674.86	1.16367																																													3.02039	2.94395
1675.79	1.17243																																													2.99835	7.21549
1673.92	1.17867																																													2.99559	20.5072
1669.51	1.34397																																													3.03915	37.5206
1674.05	1.1776																																													3.00442	17.6142
1674.25	1.19095																																													3.02317	8.50428
1676.03	1.15068																																													3.01243	19.3293
1675.8	1.18464																																													2.97442	48.4811
1681.85	0.96842																																													3.01445	40.5756
1673.32	1.21925																																													2.99095	35.0228
1669.36	1.3861																																													2.96515	33.5386
1668.51	1.3921																																													3.01055	40.643
1666.77	1.45801																																													2.99979	34.7014
1675.56	1.1996																																													2.96809	23.8734
1678.35	1.1614																																													3.00184	30.717
1662.52	1.59618																																													2.9899	53.6618
1683.3	1.01681																																													3.03322	3.23063
1682.59	1.06569																																													2.9649	48.3143
1664.4	1.49964																																													2.97368	37.7501
1668.11	1.46772																																													3.02073	52.2683
1675.97	1.24663																																													2.97936	39.9142
1678.7	1.18401																																													2.98697	48.2755
1677.59	1.18995																																													2.98964	45.664
1675.96	1.27377																																													3.01022	1.99249
1677.74	1.21378																																													3.00665	2.00574
1661.15	1.68401																																													3.02666	27.4858
1669.47	1.50015																																													2.97394	13.4106
1684.15	1.06157																																													2.97275	36.7637
1678.82	1.22806																																													3.00705	25.1396
1682.67	1.14196																																													2.96288	27.8431
1677.74	1.33014																																													3.01778	47.8339
1676.9	1.33079																																													3.00352	1.91723
1690.3	0.92306																																													3.0254	27.5952
1664.95	1.71148																																													2.97111	34.4108
1666.22	1.64905																																													3.01782	10.5459
1680.16	1.23468																																													3.00438	54.3274
1687.64	1.013																																													3.02856	40.1567
1680.71	1.23708																																													2.99482	23.5243
1678.66	1.30713
1680.72	1.28079
1687.67	1.08377
1682.12	1.22509
1671.41	1.53533
1671.03	1.54884
1680.23	1.24558
1668.28	1.6538
1684.38	1.19392
1681.93	1.24849
1689.35	1.00143
1680.68	1.27635
1691.29	1.02117
1683	1.26579
1669.13	1.64164
1680.95	1.34086
1681.99	1.31786
1689.7	1.09393
1681.86	1.30917
1676.56	1.4632
1692.12	1.05936
1686.61	1.18592
1684.8	1.30385
1679.96	1.45343
1674.02	1.52661
1683.61	1.29483
1697.26	0.94857
1678.14	1.51201
1672.27	1.68456
1684.14	1.38503
1690.35	1.20031
1679.21	1.50588
1692.34	1.12523
1684.25	1.42047
1676.19	1.63407
1680.54	1.5077
1688.54	1.26155
1682.03	1.50241
1685.1	1.40669
1685.25	1.41726
1690.75	1.1886
1697.28	1.09639
1684.68	1.43932
1671.43	1.80213
1685.68	1.42498
1683.99	1.47096
1682.97	1.52082
1694.51	1.20616
1696.91	1.14443
1689.87	1.35476
1676.66	1.68036
1684.35	1.49373
1688.38	1.33289
1679.75	1.62466
1690.64	1.37566
1683.99	1.50412
1691.19	1.3829
1682.95	1.57204
1681.9	1.6396
1680.33	1.64782
1686.74	1.42059
1697.84	1.19999
1683.48	1.58493
1687.03	1.47763
1684.52	1.5882
1685.86	1.5738
1693.05	1.3202
1686.73	1.56371
1690.2	1.47249
1689.51	1.49806
1693.31	1.36988
1691.8	1.40323
1677.61	1.84239
1691.05	1.44795
1694.91	1.37209
1691.77	1.44888
1692.86	1.42841
1693.21	1.44193
1687.58	1.58716
1681.94	1.76323
1702.41	1.21462
1696.38	1.39429
1689.06	1.58613
1702.78	1.17949
1697.94	1.29738
1687.08	1.67789
1692.02	1.5203
1691.44	1.57681
1699.02	1.3308
1701.34	1.29012
1701.32	1.32409
1697.41	1.48152
1687.27	1.7292
1692.41	1.57561
1707.82	1.34005
1695.21	1.68647
1699.83	1.53886
1689.76	1.80206
1697.85	1.61495
1697.89	1.75605
1691.13	1.82851
1705.83	1.43909
1703.77	1.5414
1707.72	1.4154
1710.07	1.33755
1705.73	1.50231
1711.37	1.35435
1707.1	1.4224
1702.13	1.59503
1697.88	1.76113
1686.97	2.04401
1693.73	1.91193
1687.05	2.01228
1705.4	1.54617
1709.9	1.38529
1708.28	1.47956
1706.94	1.52743
1706.06	1.56614
1719.05	1.21682
1708.1	1.49258
1703.98	1.63323
1697.7	1.82767
1695.47	1.88047
1699.15	1.79581
1711.09	1.54764
1723.47	1.14268
1714.2	1.4228
1705.35	1.6587
1709.33	1.551
1715.36	1.4136
1714.45	1.44095
1709.16	1.56218
1709.05	1.57975
1715.64	1.40729
1706.81	1.63229
1702.41	1.77903
1698.87	1.93236
1707.97	1.65442
1713.36	1.4641
1713.32	1.52519
1724.73	1.23044
1712.79	1.54053
1712.22	1.60815
1710.93	1.64478
1714.06	1.5088
1706.33	1.76227
1704.98	1.8047
1703.84	1.8352
1714.82	1.54344
1705.96	1.7697
1706.92	1.76538
1706.62	1.77256
1704.9	1.82537
1706.87	1.79274
1712.7	1.70566
1709.43	1.7583
1718.88	1.48269
1709.06	1.77405
1710.74	1.66771
1704.63	1.88339
1717.08	1.57564
1720.03	1.50052
1714.7	1.60917
1720.42	1.47888
1722.41	1.49724
1713.15	1.70129
1709.61	1.84857
1715.83	1.69843
1708.33	1.84906
1712.76	1.8052
1702.02	2.12118
1702.72	2.02052
1709.55	1.87761
1712.7	1.82194
1716.48	1.71539
1708.06	1.92786
1712.18	1.80639
1713.36	1.79272
1714.95	1.77473
1719.69	1.62076
1718.55	1.66549
1719.91	1.6251
1716.8	1.74155
1722.22	1.57025
1702.54	2.11105
1716.4	1.79668
1714.01	1.8364
1707.27	2.03552
1716.53	1.798
1710.18	1.94409
1713.57	1.91337
1711.6	2.00895
1714.44	1.8502
1717.67	1.81458
1713.25	1.9126
1714.31	1.8879
1711.06	2.0343
1713.79	1.91409
1725.01	1.61188
1723.9	1.68228
1719.51	1.80312
1724.02	1.69238
1727.92	1.63098
1721.5	1.75477
1727.08	1.64827
1717.95	1.86051
1726.91	1.60326
1721.78	1.81649
1725.99	1.68597
1728.91	1.56181
1732.89	1.52559
1730.67	1.56541
1721.55	1.82114
1729.04	1.61904
1720.18	1.85908
1721.4	1.85077
1730.05	1.61613
1719.25	1.95748
1723.67	1.84059
1726.56	1.70879
1726.56	1.72825
1729.76	1.66147
1723.89	1.86006
1723.64	1.77471
1720.89	1.96171
1731.55	1.61623
1728.07	1.74551
1716.15	2.04089
1722.97	1.89592
1714.49	2.12071
1730.9	1.64059
1730.59	1.74337
1718.37	2.02362
1728.15	1.76544
1724.13	1.92987
1736.35	1.57844
1726.12	1.81745
1732.52	1.68719
1730.62	1.7303
1734.42	1.67927
1716.51	2.20271
1724.01	1.94599
1726.78	1.87945
1726.41	1.91845
1740.69	1.53715
1733.69	1.69145
1732.55	1.77141
1732.57	1.74864
1737.3	1.70123
1737.84	1.61233
1728.94	1.87838
1727.96	1.88306
1726.77	1.97247
1732.14	1.81686
1725.88	1.97835
1730.57	1.92303
1735.82	1.68841
1743.3	1.4933
1758.02	1.06199
1750.58	1.32994
1744.32	1.52943
1745.43	1.44829
1756.37	1.22479
1748.74	1.42658
1743.99	1.52771
1742.3	1.62448
1749.63	1.39676
1735.2	1.78485
1737.5	1.77144
1740.21	1.7108
1751.09	1.37524
1752.23	1.36607
1744.37	1.5726
1741.77	1.63557
1759.53	1.22963
1741.36	1.66369
1744.85	1.59294
1748.92	1.47125
1738.76	1.78183
1757.4	1.23242
1752.17	1.41086
1748.07	1.55146
1752.78	1.43428
1748.31	1.54304
1760.56	1.26553
1754.1	1.37084
1745.8	1.62699
1761.99	1.1888
1759.72	1.25796
1759.21	1.29618
1753.36	1.49454
1748.46	1.61313
1749.36	1.60267
1749.51	1.58502
1760.59	1.26988
1755.3	1.52005
1754.16	1.45983
1751.99	1.53204
1750.76	1.53664
1756.04	1.45737
1766.82	1.16068
1752.43	1.53832
1755.92	1.44069
1754.74	1.52096
1762.78	1.31603
1753.55	1.56752
1760.1	1.41053
1752.47	1.58323
1755.61	1.56856
1766.91	1.22663
1762.36	1.3273
1758.88	1.43383
1747.28	1.77337
1756.91	1.51554
1752.81	1.64606
1757.83	1.47203
1759.28	1.4602
1758.27	1.48096
1756.35	1.57442
1756.67	1.55765
1755.27	1.6561
1766.85	1.29979
1755	1.63373
1758.1	1.55098
1769.45	1.24274
1757.1	1.61532
1751.54	1.74524
1756.18	1.59803
1763.17	1.43974
1763.38	1.45273
1757.77	1.62484
1765.52	1.40235
1763.53	1.45314
1766.64	1.42099
1777.29	1.13674
1760.75	1.54331
1760.03	1.63115
1759.97	1.59981
1763.85	1.50353
1761.49	1.5672
1767.83	1.37948
1769.24	1.3714
1754.9	1.74959
1770.57	1.35021
1766.47	1.46235
1756.71	1.7582
1767.77	1.45428
1750.74	1.95879
1775.2	1.23209
1758.86	1.71674
1763.18	1.5763
1756.24	1.75996
1758.77	1.7231
1773.6	1.33807
1762.22	1.62241
1774.81	1.30168
1761.64	1.67633
1770.4	1.48683
1767.8	1.54946
1762.22	1.71635
1769.75	1.49553
1755.49	1.9162
1772.53	1.40263
1766.62	1.62114
1770.82	1.51435
1751.03	2.05885
1767.59	1.60768
1755.74	1.91327
1762.86	1.77634
1771.34	1.53221
1762.03	1.79153
1764.51	1.73309
1760.11	1.83349
1771.6	1.51378
1777.67	1.39286
1773.52	1.4923
1766.61	1.6909
1766.54	1.66274
1746.48	2.25723
1765.67	1.70727
1763.73	1.77436
1764.69	1.77172
1775.48	1.48944
1774.86	1.49248
1758.35	2.0027
1763.11	1.88481
1781.2	1.37814
1758.4	2.03061
1765.57	1.77058
1778.9	1.44447
1774.17	1.59114
1762.4	1.93528
1770.75	1.68039
1776.99	1.54528
1780	1.45502
1775.51	1.56408
1765.18	1.87493
1770.76	1.74184
1780.87	1.44911
1773.84	1.66618
1772.33	1.72471
1776.56	1.61473
1777.04	1.57294
1776.05	1.58472
1777.41	1.60904
1780.85	1.49395
1779.96	1.51513
1773.59	1.73192
1772.65	1.74195
1776.42	1.68906
1784.31	1.47438
1770.51	1.86414
1771.97	1.84117
1772.34	1.77186
1778.55	1.62344
1775.95	1.72872
1773.45	1.81299
1778.23	1.67451
1777.14	1.68008
1779.25	1.6604
1776.72	1.74922
1781.04	1.63023
1778.78	1.66483
1769.9	1.96296
1772.76	1.86203
1769.79	1.99744
1777.19	1.74726
1772.86	1.87382
1776.63	1.80765
1786.25	1.47396
1784.81	1.56419
1790.93	1.42151
1778.87	1.77336
1794.75	1.33933
1776.09	1.75844
1781.52	1.67343
1782.73	1.63865
1783.2	1.70336
1776.29	1.89905
1781.15	1.71643
1783.96	1.60006
1774.55	1.93027
1774.65	1.98702
1782.57	1.71609
1783.1	1.72401
1784.43	1.69328
1787.2	1.64984
1785.33	1.68756
1782.1	1.85485
1793.67	1.59298
1797.35	1.53669
1794.53	1.61454
1785.83	1.92085
1790.23	1.76097
1784.6	1.96346
1788.91	1.82972
1786.04	1.9726
1793.5	1.78055
1793.27	1.78494
1791.53	1.77567
1796.23	1.69185
1792.86	1.77296
1791.2	1.80967
1802.9	1.52603
1788.4	1.91528
1793.93	1.75752
1778.94	2.22591
1792.69	1.87268
1794.21	1.79276
1786.89	1.99846
1794.12	1.78239
1795.56	1.73172
1798.71	1.6837
1792.42	1.86136
1797.64	1.73973
1796.32	1.83416
1795.47	1.80033
1789.91	1.96412
1784.78	2.14402
1795.46	1.74723
1793.11	1.91586
1805.79	1.51903
1786.02	2.15566
1795.54	1.84752
1798.39	1.80926
1798.12	1.79932
1792.71	1.94617
1785.99	2.14548
1796.69	1.86886
1783.51	2.21057
1791.41	2.02663
1794.93	1.94548
1794.32	1.94986
1798.31	1.89992
1798.91	1.86455
1796.92	1.87421
1798.78	1.8984
1800.82	1.82243
1795.68	1.9815
1783.8	2.34073
1796.03	1.99817
1793.02	2.05285
1796.63	1.99345
1802.95	1.80675
1793.63	2.02917
1792.78	2.09457
1799.3	1.87946
1792.82	2.12729
1798.9	1.93552
1801.83	1.84323
1791.79	2.16852
1808.91	1.69784
1792.99	2.10109
1802.79	1.92949
1811.85	1.58931
1801.33	1.89479
1798.87	2.02236
1793.64	2.14967
1806.14	1.80871
1798.32	2.00805
1811.21	1.67228
1802.92	1.92836
1810.7	1.70329
1798.75	2.01152
1807.99	1.77411
1813.92	1.6695
1807.67	1.77386
1805.19	1.91795
1809.54	1.80584
1811.43	1.71437
1806.27	1.88324
1798.78	2.09754
1804.9	1.97792
1812.84	1.77045
1811.7	1.76985
1800.67	2.09183
1802.27	2.04615
1808.1	1.95658
1806.36	1.97212
1814.53	1.7427
1816.8	1.66443
1823.05	1.49965
1800.19	2.15286
1805.89	2.00457
1810.02	1.88544
1807.02	1.99636
1811.08	1.91368
1802.49	2.09853
1813.6	1.81485
1818.39	1.68184
1808.53	1.97827
1805.8	2.07514
1811.83	1.89368
1817.57	1.80387
1810.02	1.9993
1818.91	1.7164
1813.65	1.9209
1823.67	1.63331
1811.07	2.02095
1812.51	1.93383
1808.73	2.07068
1816.04	1.85105
1810.4	2.02344
1825.4	1.63494
1815.16	1.89273
1819.76	1.77343
1816.86	1.92602
1815.8	1.88919
1810.2	2.06144
1811.87	2.05712
1813.4	1.95501
1808.8	2.07556
1813.56	2.04415
1809.17	2.13007
1806.23	2.24748
1813.37	2.03391
1817.12	1.92451
1816.92	1.89034
1812.17	2.10771
1818.61	1.88672
1815.59	1.99882
1818.72	1.88016
1820.62	1.85513
1808.68	2.25242
1803.33	2.38512
1811.32	2.10625
1821.42	1.86591
1818.91	1.95659
1811.07	2.14589
1814.24	2.10136
1818.85	1.9506
1804.8	2.38722
1814.48	2.12603
1820.08	1.98592
1831.95	1.63923
1813.64	2.20371
1820.94	1.92327
1821.76	1.95643
1814.49	2.17797
1827.26	1.81354
1822.26	1.98289
1826.2	1.8298
1824.9	1.90687
1828.77	1.72282
1822.45	2.00433
1829.74	1.77259
1827.82	1.81303
1824.61	1.99349
1819.13	2.06496
1828.13	1.8146
1828.04	1.82179
1821.8	2.07849
1820.39	2.10113
1824.11	1.97099
1819.72	2.11892
1825.33	1.96774
1815.72	2.24195
1813.77	2.29502
1822.39	2.05813
1820.85	2.13257
1817.15	2.17617
1840.4	1.5747
1830.17	1.80474
1830.61	1.88481
1824.57	2.08758
1823.28	2.02815
1819.2	2.20575
1828.59	1.93495
1816.55	2.29259
1820.49	2.20784
1827.68	1.99807
1831.39	1.90504
1824.03	2.07881
1832.14	1.89524
1825.76	2.0923
1837.06	1.76572
1822.46	2.15275
1829.55	2.03304
1827.56	2.05077
1831.85	1.95524
1832.77	1.93121
1829.98	2.00754
1826.9	2.0709
1829.8	2.00928
1822.35	2.27006
1825.95	2.1131
1827.33	2.08613
1831.14	2.01956
1827.8	2.09164
1825.92	2.18443
1835.81	1.89221
1820.15	2.35058
1833.37	2.00446
1820.54	2.35438
1834.29	1.96923
1818.81	2.43604
1830.91	2.0889
1829.27	2.12532
1825.81	2.23619
1834.58	2.02896
1817.81	2.509
1818.19	2.49028
1825.74	2.24248
1828.39	2.18125
1822.73	2.40249
1823.45	2.32513
1838.06	1.91082
1832.44	2.11553
1832.15	2.16226
1823.82	2.35965
1831.94	2.13075
1821.2	2.38375
1827.47	2.33367
1832.41	2.16322
1840.38	1.89646
1840.97	1.88973
1827.25	2.33695
1828.82	2.28282
1826.86	2.37612
1830.63	2.26405
1828.03	2.29323
1836.3	2.08683
1829.47	2.31585
1832.32	2.24111
1826.12	2.42939
1834.9	2.16418
1822.17	2.56479
1829.07	2.35205
1826.28	2.44973
1837.3	2.17605
1831.34	2.30408
1825.25	2.46462
1833.92	2.24628
1841.5	2.07144
1826.14	2.51561
1826.43	2.48174
1836.03	2.20944
1839.48	2.0997
1824.4	2.56179
1837.85	2.19373
1830.38	2.40711
1835.68	2.34223
1840.61	2.09957
1837.31	2.25845
1838.65	2.21447
1824.5	2.599
1824.78	2.64339
1832.65	2.43809
1831.36	2.39436
1833.8	2.36083
1836.55	2.29567
1836.04	2.28829
1832.98	2.39708
1829.65	2.54908
1834.98	2.37115
1832.39	2.46773
1834.63	2.46276
1841.89	2.28557
1831.66	2.48897
1838.75	2.32673
1837.19	2.37142
1830.54	2.57629
1832.42	2.51883
1841.81	2.22366
1840.05	2.38936
1834.66	2.47285
1844.96	2.18428
1832.36	2.60957
1828.06	2.73748
1832.92	2.56669
1840.89	2.33785
1842.08	2.35044
1834.29	2.55313
1846.6	2.23744
1843.81	2.23056
1835.21	2.54111
1835.42	2.5277
1836.09	2.50285
1844.32	2.36235
1840.47	2.42355
1840.61	2.45328
1834.24	2.61102
1839.26	2.49351
1830.03	2.75868
1839.68	2.47445
1838.48	2.53117
1835.95	2.60998
1840.58	2.44022
1844.62	2.39236
1844.99	2.41666
1834.04	2.69471
1824.34	2.97517
1832.58	2.74569
1839.46	2.54485
1847.49	2.31307
1843.9	2.39525
1845.17	2.41532
1845.39	2.32624
1845.46	2.40994
1842.53	2.49797
1845.07	2.44069
1839.62	2.53638
1845.64	2.39802
1836.21	2.73116
1835.34	2.78645
1838.69	2.70352
1848.14	2.41493
1835.22	2.79703
1840.81	2.67576
1840.51	2.61314
1832.23	2.89365
1840.67	2.65541
1841.97	2.62833
1851.55	2.36555
1841.74	2.6406
1846.87	2.49046
1837.37	2.76017
1840.07	2.69787
1854.31	2.26867
1848.24	2.50407
1847.03	2.56431
1844.81	2.60795
1855.54	2.28346
1852.29	2.37261
1846.31	2.57572
1840.42	2.75481
1851.03	2.45962
1846.6	2.59001
1848.92	2.50392
1840.1	2.75571
1843.23	2.74745
1853.55	2.44521
1855.7	2.3971
1850.12	2.51538
1853.47	2.43734
1844.38	2.68829
1844.99	2.66459
1850.4	2.51413
1844.39	2.75093
1834.98	2.98123
1841.96	2.83224
1838.64	2.95052
1854.12	2.51382
1844.09	2.80635
1846.16	2.89831
1863.04	2.46035
1848.54	2.88167
1848.44	2.94948
1840	3.16711
1863.54	2.48871
1864.02	2.53844
1859.95	2.61238
1860.1	2.64985
1850.23	2.92352
1856.47	2.68471
1861.74	2.59809
1857	2.68243
1843.45	3.11056
1843.39	3.09787
1858.16	2.67359
1857.22	2.74355
1856.89	2.79561
[truncated: 8,508 more rows]
[truncated: 9 more columns]
