# Supplementary material for: Etoposide promotes DNA loop trapping and barrier formation by topoisomerase II
Source: Nat Chem Biol. 2023 Jan 30;19(5):641–50. doi: 10.1038/s41589-022-01235-9 (PMC10154222; doi:10.1038/s41589-022-01235-9)
Supplement: Source Data Extended Data Fig. 5 — Statistical source data [file 41589_2022_1235_MOESM12_ESM.xlsx]

## Sheet: ED Fig 5
b					c				d							e																									f							g
DNA		Nicked DNA										5 pM SCTopo + ETO				30 UmL				5 UmL				2 UmL				1 UmL				0.1 UmL				no nicking								5 pM SCTopo + ETO
Extension (nm)	Force (pN)	Extension (nm)	Force (pN)		[Nt.BsmAI] (U/mL)	Non-nicked fraction	SEM		[Nt.BsmAI] (U/mL)	Tehter breakage force	SEM	[Nt.BsmAI] (U/mL)	Tehter breakage force	SEM		Time (s)	Remaining fraction	Time (s) - fit	Remaining fraction - fit	Time (s)	Remaining fraction	Time (s) - fit	Remaining fraction - fit	Time (s)	Remaining fraction	Time (s) - fit	Remaining fraction - fit	Time (s)	Remaining fraction	Time (s) - fit	Remaining fraction - fit	Time (s)	Remaining fraction	Time (s) - fit	Remaining fraction - fit	Time (s)	Remaining fraction	Time (s) - fit	Remaining fraction - fit		[Nt.BsmAI] (U/mL)	Tether half-life (t1/2 (s)	Uncertainty from fitting	[Nt.BsmAI] (U/mL)	Tether half-life (t1/2 (s)	Uncertainty from fitting		[Nt.BsmAI] (U/mL)	Fraction with fast breakage rate
2499.29	0.4171	2494.86	0.15416		0	0.32468	0.05336		0	92.3859	2.4789	0	56.8146	0.90204		0	0.57746	0	1	0	0.82258	0	1	0	0.94574	0	1	0	0.97541	0	1	0	0.97403	0	1	0	1	0	1		0	214.52	18.0443	0	0.51057	0.0274		0	0.1148
2501.14	0.35423	2509.4	-0.17856		0.1	0.02817	0.01964		0.1	80.5291	1.463					0.60302	0	0.12	0.18717	0.60302	0.32258	0.12	0.30406	0.60302	0.73643	0.12	0.94164	0.60302	0.82787	0.12	0.98147	0.60302	0.88961	0.12	0.99238	0.60302	0.9403	0.12	0.99616		0.1	138.38	12.9855					0.1	0.27831
2500.84	0.37712	2502.01	0.0272		1	0.01351	0.01342		1	64.9566	1.1264					1.20603	0	0.24	0.03503	1.20603	0.32258	0.24	0.30368	1.20603	0.70543	0.24	0.89243	1.20603	0.80328	0.24	0.96411	1.20603	0.87013	0.24	0.98495	1.20603	0.93284	0.24	0.99242		1	100.39	13.475					1	0.28286
2517.97	-0.11323	2506.45	-0.11451		2	0.01351	0.01342		2	64.0375	1.0918					1.80905	0	0.36	0.00656	1.80905	0.32258	0.36	0.30337	1.80905	0.68217	0.36	0.85091	1.80905	0.79508	0.36	0.94784	1.80905	0.85065	0.36	0.97771	1.80905	0.93284	0.36	0.9888		2	55.08	10.3404					2	0.3684
2509.43	0.18213	2504.18	0.01209		5	0.01389	0.01379		5	60.1982	0.9872					2.41206	0	0.48	0.00123	2.41206	0.32258	0.48	0.30306	2.41206	0.67442	0.48	0.81589	2.41206	0.78689	0.48	0.93261	2.41206	0.84416	0.48	0.97065	2.41206	0.92537	0.48	0.98527		5	0.0166	0.0042					5	0.69645
2512.14	0.15611	2502.5	0.01352		30	0	0		30	55.3472	0.97654					3.01508	0	0.6	0.000229906	3.01508	0.32258	0.6	0.30276	3.01508	0.67442	0.6	0.78633	3.01508	0.7623	0.6	0.91834	3.01508	0.84416	0.6	0.96377	3.01508	0.92537	0.6	0.98185		30	0.0174	0					30	1
2502.97	0.36746	2503.59	0.04681													3.61809	0	0.72	4.31762e-05	3.61809	0.32258	0.72	0.30245	3.61809	0.66667	0.72	0.76138	3.61809	0.7623	0.72	0.90497	3.61809	0.83117	0.72	0.95707	3.61809	0.92537	0.72	0.97853
2507.14	0.3034	2498.22	0.23715													4.22111	0	0.84	8.22195e-06	4.22111	0.30645	0.84	0.30214	4.22111	0.66667	0.84	0.74031	4.22111	0.7623	0.84	0.89244	4.22111	0.81818	0.84	0.95054	4.22111	0.91791	0.84	0.9753
2510.11	0.2321	2502.29	0.11951													4.82412	0	0.96	1.67585e-06	4.82412	0.30645	0.96	0.30183	4.82412	0.65891	0.96	0.72251	4.82412	0.7623	0.96	0.8807	4.82412	0.81818	0.96	0.94417	4.82412	0.91045	0.96	0.97216
2518.71	0.000433212	2501.81	0.10963													5.42714	0	1.08	4.47062e-07	5.42714	0.30645	1.08	0.30153	5.42714	0.65891	1.08	0.70747	5.42714	0.7623	1.08	0.86969	5.42714	0.81169	1.08	0.93796	5.42714	0.91045	1.08	0.96911
2513.82	0.16869	2508.71	-0.06839													6.03015	0	1.2	2.13614e-07	6.03015	0.30645	1.2	0.30122	6.03015	0.65116	1.2	0.69474	6.03015	0.7623	1.2	0.85938	6.03015	0.7987	1.2	0.93191	6.03015	0.90299	1.2	0.96615
2505.92	0.38728	2496.07	0.32299													6.63317	0	1.32	1.66555e-07	6.63317	0.30645	1.32	0.30092	6.63317	0.65116	1.32	0.68397	6.63317	0.7623	1.32	0.8497	6.63317	0.77922	1.32	0.92601	6.63317	0.88806	1.32	0.96327
2517.19	0.08549	2501.02	0.18654													7.23618	0	1.44	1.5447e-07	7.23618	0.30645	1.44	0.30061	7.23618	0.64341	1.44	0.67484	7.23618	0.7541	1.44	0.84064	7.23618	0.77273	1.44	0.92027	7.23618	0.88806	1.44	0.96047
2527.72	-0.17726	2509.16	-0.02237													7.8392	0	1.56	1.49017e-07	7.8392	0.30645	1.56	0.3003	7.8392	0.64341	1.56	0.66711	7.8392	0.7541	1.56	0.83213	7.8392	0.75325	1.56	0.91466	7.8392	0.88806	1.56	0.95775
2526.7	-0.15378	2512.95	-0.10913													8.44221	0	1.68	1.44887e-07	8.44221	0.30645	1.68	0.3	8.44221	0.62791	1.68	0.66054	8.44221	0.7541	1.68	0.82416	8.44221	0.75325	1.68	0.9092	8.44221	0.88806	1.68	0.9551
2523.77	-5.27866e-05	2514.52	-0.15267													9.04523	0	1.8	1.41085e-07	9.04523	0.30645	1.8	0.2997	9.04523	0.62791	1.8	0.65495	9.04523	0.7377	1.8	0.81668	9.04523	0.75325	1.8	0.90387	9.04523	0.87313	1.8	0.95253
2509.55	0.36014	2519.63	-0.27183													9.64824	0	1.92	1.37424e-07	9.64824	0.30645	1.92	0.29939	9.64824	0.62016	1.92	0.6502	9.64824	0.72951	1.92	0.80966	9.64824	0.75325	1.92	0.89868	9.64824	0.87313	1.92	0.95003
2525.2	-0.05016	2505.84	0.17913													10.2513	0	2.04	1.33864e-07	10.2513	0.30645	2.04	0.29909	10.2513	0.6124	2.04	0.64614	10.2513	0.72131	2.04	0.80307	10.2513	0.73377	2.04	0.89362	10.2513	0.87313	2.04	0.9476
2514.15	0.25769	2498.9	0.37212													10.8543	0	2.16	1.30399e-07	10.8543	0.30645	2.16	0.29878	10.8543	0.6124	2.16	0.64268	10.8543	0.71311	2.16	0.79689	10.8543	0.73377	2.16	0.88868	10.8543	0.86567	2.16	0.94524
2520.15	0.11305	2513.72	-0.02218													11.4573	0	2.28	1.27023e-07	11.4573	0.29032	2.28	0.29848	11.4573	0.6124	2.28	0.63971	11.4573	0.70492	2.28	0.79109	11.4573	0.73377	2.28	0.88387	11.4573	0.86567	2.28	0.94294
2527.42	-0.07158	2519.59	-0.16748													12.0603	0	2.4	1.23735e-07	12.0603	0.29032	2.4	0.29818	12.0603	0.6124	2.4	0.63715	12.0603	0.69672	2.4	0.78564	12.0603	0.73377	2.4	0.87918	12.0603	0.86567	2.4	0.9407
2523.74	0.08037	2513.67	0.04699													12.6633	0	2.52	1.20532e-07	12.6633	0.27419	2.52	0.29787	12.6633	0.60465	2.52	0.63495	12.6633	0.69672	2.52	0.78053	12.6633	0.72727	2.52	0.8746	12.6633	0.86567	2.52	0.93852
2537.25	-0.29784	2513.22	0.03686													13.2663	0	2.64	1.17412e-07	13.2663	0.27419	2.64	0.29757	13.2663	0.60465	2.64	0.63305	13.2663	0.69672	2.64	0.77572	13.2663	0.71429	2.64	0.87014	13.2663	0.86567	2.64	0.93641
2539.81	-0.33847	2518.67	-0.08741													13.8694	0	2.76	1.14372e-07	13.8694	0.27419	2.76	0.29727	13.8694	0.60465	2.76	0.63139	13.8694	0.68852	2.76	0.7712	13.8694	0.7013	2.76	0.86579	13.8694	0.86567	2.76	0.93435
2506.88	0.54239	2499.81	0.47545													14.4724	0	2.88	1.11411e-07	14.4724	0.25806	2.88	0.29697	14.4724	0.5969	2.88	0.62995	14.4724	0.68033	2.88	0.76696	14.4724	0.69481	2.88	0.86154	14.4724	0.86567	2.88	0.93234
2516.78	0.24287	2507.4	0.25563													15.0754	0	3	1.08527e-07	15.0754	0.25806	3	0.29667	15.0754	0.5969	3	0.62869	15.0754	0.68033	3	0.76297	15.0754	0.69481	3	0.8574	15.0754	0.86567	3	0.93039
2529.61	-0.00422	2519.09	-0.07233													15.6784	0	3.12	1.05718e-07	15.6784	0.25806	3.12	0.29636	15.6784	0.5969	3.12	0.62757	15.6784	0.68033	3.12	0.75921	15.6784	0.69481	3.12	0.85337	15.6784	0.86567	3.12	0.92849
2519.26	0.2559	2512.79	0.14858													16.2814	0	3.24	1.02981e-07	16.2814	0.25806	3.24	0.29606	16.2814	0.5969	3.24	0.62658	16.2814	0.68033	3.24	0.75568	16.2814	0.69481	3.24	0.84943	16.2814	0.86567	3.24	0.92664
2520.39	0.23703	2523.74	-0.12487													16.8844	0	3.36	1.00315e-07	16.8844	0.25806	3.36	0.29576	16.8844	0.58915	3.36	0.6257	16.8844	0.67213	3.36	0.75236	16.8844	0.68831	3.36	0.84559	16.8844	0.85821	3.36	0.92484
2523.36	0.17983	2523.27	-0.11156													17.4874	0	3.48	9.77186e-08	17.4874	0.25806	3.48	0.29546	17.4874	0.58915	3.48	0.6249	17.4874	0.67213	3.48	0.74923	17.4874	0.68831	3.48	0.84184	17.4874	0.85075	3.48	0.92309
2535.68	-0.173	2507.81	0.36674													18.0905	0	3.6	9.5189e-08	18.0905	0.25806	3.6	0.29516	18.0905	0.58915	3.6	0.62418	18.0905	0.67213	3.6	0.74628	18.0905	0.68831	3.6	0.83819	18.0905	0.85075	3.6	0.92138
2526.41	0.11607	2514.2	0.1551													18.6935	0	3.72	9.27249e-08	18.6935	0.25806	3.72	0.29486	18.6935	0.58915	3.72	0.62353	18.6935	0.67213	3.72	0.74351	18.6935	0.68831	3.72	0.83462	18.6935	0.85075	3.72	0.91972
2538.48	-0.20164	2530.42	-0.23686													19.2965	0	3.84	9.03245e-08	19.2965	0.25806	3.84	0.29456	19.2965	0.58915	3.84	0.62292	19.2965	0.67213	3.84	0.74089	19.2965	0.68831	3.84	0.83115	19.2965	0.85075	3.84	0.9181
2530.36	0.01172	2518.79	0.0815													19.8995	0	3.96	8.79863e-08	19.8995	0.24194	3.96	0.29426	19.8995	0.58915	3.96	0.62237	19.8995	0.67213	3.96	0.73842	19.8995	0.68831	3.96	0.82775	19.8995	0.85075	3.96	0.91652
2531.03	-0.01684	2523.94	-0.02597													20.5025	0	4.08	8.57086e-08	20.5025	0.24194	4.08	0.29397	20.5025	0.5814	4.08	0.62185	20.5025	0.65574	4.08	0.73609	20.5025	0.68182	4.08	0.82444	20.5025	0.85075	4.08	0.91498
2531.52	0.03475	2511.7	0.31487													21.1055	0	4.2	8.34899e-08	21.1055	0.24194	4.2	0.29367	21.1055	0.5814	4.2	0.62136	21.1055	0.65574	4.2	0.73389	21.1055	0.68182	4.2	0.82121	21.1055	0.85075	4.2	0.91349
2512.08	0.60824	2516.27	0.19675													21.7085	0	4.32	8.13287e-08	21.7085	0.24194	4.32	0.29337	21.7085	0.5814	4.32	0.6209	21.7085	0.65574	4.32	0.73182	21.7085	0.68182	4.32	0.81806	21.7085	0.85075	4.32	0.91203
2525.53	0.27252	2507.49	0.50769													22.3116	0	4.44	7.92233e-08	22.3116	0.24194	4.44	0.29307	22.3116	0.5814	4.44	0.62047	22.3116	0.64754	4.44	0.72986	22.3116	0.68182	4.44	0.81499	22.3116	0.84328	4.44	0.9106
2530.68	0.09628	2533.64	-0.24225													22.9146	0	4.56	7.71725e-08	22.9146	0.24194	4.56	0.29277	22.9146	0.5814	4.56	0.62005	22.9146	0.64754	4.56	0.728	22.9146	0.68182	4.56	0.81198	22.9146	0.84328	4.56	0.90921
2529.46	0.19186	2512.52	0.34496													23.5176	0	4.68	7.51748e-08	23.5176	0.24194	4.68	0.29248	23.5176	0.57364	4.68	0.61965	23.5176	0.64754	4.68	0.72625	23.5176	0.68182	4.68	0.80905	23.5176	0.83582	4.68	0.90786
2533.96	0.03899	2528.27	-0.02415													24.1206	0	4.8	7.32287e-08	24.1206	0.24194	4.8	0.29218	24.1206	0.57364	4.8	0.61926	24.1206	0.64754	4.8	0.72459	24.1206	0.68182	4.8	0.8062	24.1206	0.83582	4.8	0.90654
2528.11	0.25355	2520.43	0.19032													24.7236	0	4.92	7.13331e-08	24.7236	0.24194	4.92	0.29188	24.7236	0.56589	4.92	0.61888	24.7236	0.64754	4.92	0.72301	24.7236	0.68182	4.92	0.80341	24.7236	0.83582	4.92	0.90525
2520.74	0.44767	2525.17	0.07605													25.3266	0	5.04	6.94865e-08	25.3266	0.24194	5.04	0.29159	25.3266	0.56589	5.04	0.61852	25.3266	0.64754	5.04	0.72152	25.3266	0.67532	5.04	0.80068	25.3266	0.83582	5.04	0.904
2538.68	-0.02142	2528.67	0.02382													25.9296	0	5.16	6.76877e-08	25.9296	0.24194	5.16	0.29129	25.9296	0.56589	5.16	0.61816	25.9296	0.63934	5.16	0.72011	25.9296	0.66883	5.16	0.79802	25.9296	0.83582	5.16	0.90277
2520.08	0.50953	2518.7	0.29337													26.5327	0	5.28	6.59355e-08	26.5327	0.24194	5.28	0.29099	26.5327	0.55814	5.28	0.61781	26.5327	0.63934	5.28	0.71876	26.5327	0.66883	5.28	0.79543	26.5327	0.83582	5.28	0.90157
2537.76	0.06621	2524.74	0.11512													27.1357	0	5.4	6.42287e-08	27.1357	0.24194	5.4	0.2907	27.1357	0.55814	5.4	0.61746	27.1357	0.63934	5.4	0.71749	27.1357	0.66883	5.4	0.79289	27.1357	0.83582	5.4	0.90041
2537.78	0.00908	2507.73	0.67173													27.7387	0	5.52	6.2566e-08	27.7387	0.24194	5.52	0.2904	27.7387	0.55814	5.52	0.61712	27.7387	0.63934	5.52	0.71627	27.7387	0.66883	5.52	0.79042	27.7387	0.83582	5.52	0.89927
2544	-0.11303	2531.03	0.02136													28.3417	0	5.64	6.09464e-08	28.3417	0.24194	5.64	0.29011	28.3417	0.55039	5.64	0.61679	28.3417	0.63934	5.64	0.71512	28.3417	0.66234	5.64	0.788	28.3417	0.83582	5.64	0.89815
2550.41	-0.26301	2524.71	0.20681													28.9447	0	5.76	5.93687e-08	28.9447	0.24194	5.76	0.28981	28.9447	0.55039	5.76	0.61646	28.9447	0.63115	5.76	0.71402	28.9447	0.65584	5.76	0.78564	28.9447	0.82836	5.76	0.89706
2543.17	-0.09864	2530.11	0.04251													29.5477	0	5.88	5.78318e-08	29.5477	0.24194	5.88	0.28952	29.5477	0.54264	5.88	0.61613	29.5477	0.63115	5.88	0.71297	29.5477	0.65584	5.88	0.78334	29.5477	0.82836	5.88	0.896
2534.05	0.21986	2530.81	0.05007													30.1507	0	6	5.63348e-08	30.1507	0.24194	6	0.28923	30.1507	0.54264	6	0.6158	30.1507	0.62295	6	0.71197	30.1507	0.65584	6	0.78109	30.1507	0.81343	6	0.89496
2528.76	0.35683	2537.69	-0.12826													30.7538	0	6.12	5.48764e-08	30.7538	0.24194	6.12	0.28893	30.7538	0.54264	6.12	0.61548	30.7538	0.62295	6.12	0.71102	30.7538	0.65584	6.12	0.77889	30.7538	0.81343	6.12	0.89395
2535.08	0.18409	2536.36	0.02712													31.3568	0	6.24	5.34559e-08	31.3568	0.24194	6.24	0.28864	31.3568	0.54264	6.24	0.61515	31.3568	0.61475	6.24	0.71011	31.3568	0.65584	6.24	0.77674	31.3568	0.81343	6.24	0.89296
2546.47	-0.11867	2514.93	0.55913													31.9598	0	6.36	5.20721e-08	31.9598	0.22581	6.36	0.28835	31.9598	0.54264	6.36	0.61483	31.9598	0.61475	6.36	0.70923	31.9598	0.65584	6.36	0.77464	31.9598	0.81343	6.36	0.89199
2540.17	0.03879	2520.52	0.38606													32.5628	0	6.48	5.07241e-08	32.5628	0.20968	6.48	0.28805	32.5628	0.54264	6.48	0.61451	32.5628	0.61475	6.48	0.7084	32.5628	0.65584	6.48	0.7726	32.5628	0.79851	6.48	0.89104
2545.19	-0.10049	2530.85	0.14938													33.1658	0	6.6	4.9411e-08	33.1658	0.20968	6.6	0.28776	33.1658	0.54264	6.6	0.6142	33.1658	0.60656	6.6	0.70759	33.1658	0.65584	6.6	0.77059	33.1658	0.79851	6.6	0.89012
2528.04	0.46268	2529.61	0.17949													33.7688	0	6.72	4.81319e-08	33.7688	0.20968	6.72	0.28747	33.7688	0.53488	6.72	0.61388	33.7688	0.60656	6.72	0.70683	33.7688	0.65584	6.72	0.76864	33.7688	0.79104	6.72	0.88921
2547.82	-0.09213	2538.63	-0.03621													34.3719	0	6.84	4.6886e-08	34.3719	0.20968	6.84	0.28718	34.3719	0.52713	6.84	0.61356	34.3719	0.60656	6.84	0.70609	34.3719	0.64286	6.84	0.76673	34.3719	0.79104	6.84	0.88832
2548.38	-0.071	2526.48	0.30749													34.9749	0	6.96	4.56722e-08	34.9749	0.20968	6.96	0.28688	34.9749	0.52713	6.96	0.61325	34.9749	0.60656	6.96	0.70538	34.9749	0.63636	6.96	0.76486	34.9749	0.79104	6.96	0.88746
2551.76	-0.12611	2532.78	0.14962													35.5779	0	7.08	4.44899e-08	35.5779	0.20968	7.08	0.28659	35.5779	0.51938	7.08	0.61293	35.5779	0.60656	7.08	0.70469	35.5779	0.63636	7.08	0.76303	35.5779	0.79104	7.08	0.88661
2535.21	0.46025	2542.41	-0.10081													36.1809	0	7.2	4.33382e-08	36.1809	0.20968	7.2	0.2863	36.1809	0.51938	7.2	0.61262	36.1809	0.60656	7.2	0.70403	36.1809	0.63636	7.2	0.76125	36.1809	0.79104	7.2	0.88577
2538	0.43842	2537.47	0.0235													36.7839	0	7.32	4.22164e-08	36.7839	0.20968	7.32	0.28601	36.7839	0.51938	7.32	0.6123	36.7839	0.60656	7.32	0.7034	36.7839	0.62987	7.32	0.7595	36.7839	0.79104	7.32	0.88496
2541.61	0.36725	2533.07	0.20547													37.3869	0	7.44	4.11235e-08	37.3869	0.20968	7.44	0.28572	37.3869	0.51938	7.44	0.61199	37.3869	0.60656	7.44	0.70278	37.3869	0.62987	7.44	0.7578	37.3869	0.78358	7.44	0.88416
2547.61	0.16743	2531.41	0.29123													37.99	0	7.56	4.0059e-08	37.99	0.20968	7.56	0.28543	37.99	0.51938	7.56	0.61168	37.99	0.60656	7.56	0.70219	37.99	0.62987	7.56	0.75613	37.99	0.78358	7.56	0.88338
2546.94	0.25193	2538.15	0.06792													38.593	0	7.68	3.9022e-08	38.593	0.19355	7.68	0.28514	38.593	0.51938	7.68	0.61136	38.593	0.60656	7.68	0.70161	38.593	0.62987	7.68	0.7545	38.593	0.78358	7.68	0.88262
2566.38	-0.34148	2539.44	0.05509													39.196	0	7.8	3.80118e-08	39.196	0.19355	7.8	0.28485	39.196	0.51938	7.8	0.61105	39.196	0.60656	7.8	0.70105	39.196	0.62987	7.8	0.75291	39.196	0.78358	7.8	0.88187
2559.72	-0.10661	2537.83	0.11345													39.799	0	7.92	3.70278e-08	39.799	0.19355	7.92	0.28456	39.799	0.51938	7.92	0.61074	39.799	0.60656	7.92	0.70051	39.799	0.62338	7.92	0.75135	39.799	0.78358	7.92	0.88113
2562.37	-0.20657	2543.65	-0.02181													40.402	0	8.04	3.60693e-08	40.402	0.19355	8.04	0.28427	40.402	0.51163	8.04	0.61043	40.402	0.60656	8.04	0.69999	40.402	0.62338	8.04	0.74982	40.402	0.78358	8.04	0.88041
2544.17	0.33637	2545.71	-0.02482													41.005	0	8.16	3.51356e-08	41.005	0.19355	8.16	0.28398	41.005	0.51163	8.16	0.61012	41.005	0.60656	8.16	0.69948	41.005	0.62338	8.16	0.74833	41.005	0.78358	8.16	0.8797
2551.64	0.22393	2538.09	0.15577													41.608	0	8.28	3.4226e-08	41.608	0.19355	8.28	0.2837	41.608	0.51163	8.28	0.60981	41.608	0.60656	8.28	0.69898	41.608	0.62338	8.28	0.74687	41.608	0.78358	8.28	0.87901
2552.64	0.14814	2543.26	0.07995													42.2111	0	8.4	3.334e-08	42.2111	0.19355	8.4	0.28341	42.2111	0.50388	8.4	0.6095	42.2111	0.59836	8.4	0.6985	42.2111	0.62338	8.4	0.74545	42.2111	0.78358	8.4	0.87833
2551.72	0.22766	2542.14	0.04765													42.8141	0	8.52	3.2477e-08	42.8141	0.19355	8.52	0.28312	42.8141	0.50388	8.52	0.60919	42.8141	0.59836	8.52	0.69802	42.8141	0.62338	8.52	0.74405	42.8141	0.77612	8.52	0.87766
2538.9	0.60391	2549.82	-0.07562													43.4171	0	8.64	3.16363e-08	43.4171	0.19355	8.64	0.28283	43.4171	0.50388	8.64	0.60888	43.4171	0.59836	8.64	0.69756	43.4171	0.62338	8.64	0.74268	43.4171	0.77612	8.64	0.877
2568.25	-0.23768	2534.09	0.33325													44.0201	0	8.76	3.08173e-08	44.0201	0.19355	8.76	0.28255	44.0201	0.49612	8.76	0.60857	44.0201	0.59836	8.76	0.69711	44.0201	0.62338	8.76	0.74134	44.0201	0.76866	8.76	0.87636
2555.3	0.17037	2542.2	0.05944													44.6231	0	8.88	3.00195e-08	44.6231	0.19355	8.88	0.28226	44.6231	0.49612	8.88	0.60826	44.6231	0.59836	8.88	0.69667	44.6231	0.62338	8.88	0.74004	44.6231	0.76866	8.88	0.87573
2544.28	0.46181	2540.09	0.26478													45.2261	0	9	2.92424e-08	45.2261	0.19355	9	0.28197	45.2261	0.49612	9	0.60795	45.2261	0.59016	9	0.69624	45.2261	0.62338	9	0.73875	45.2261	0.76866	9	0.87511
2566.87	-0.17086	2555.69	-0.22007													45.8291	0	9.12	2.84854e-08	45.8291	0.19355	9.12	0.28169	45.8291	0.49612	9.12	0.60764	45.8291	0.59016	9.12	0.69582	45.8291	0.62338	9.12	0.7375	45.8291	0.76119	9.12	0.87449
2552.16	0.26048	2544.95	0.13305													46.4322	0	9.24	2.7748e-08	46.4322	0.19355	9.24	0.2814	46.4322	0.49612	9.24	0.60733	46.4322	0.59016	9.24	0.6954	46.4322	0.61688	9.24	0.73627	46.4322	0.76119	9.24	0.87389
2549.34	0.35642	2553.65	-0.10558													47.0352	0	9.36	2.70297e-08	47.0352	0.19355	9.36	0.28111	47.0352	0.49612	9.36	0.60702	47.0352	0.59016	9.36	0.695	47.0352	0.61688	9.36	0.73507	47.0352	0.76119	9.36	0.8733
2561.27	0.0644	2538.47	0.36692													47.6382	0	9.48	2.633e-08	47.6382	0.19355	9.48	0.28083	47.6382	0.49612	9.48	0.60671	47.6382	0.59016	9.48	0.6946	47.6382	0.61688	9.48	0.73389	47.6382	0.76119	9.48	0.87272
2546.79	0.4817	2544.07	0.20765													48.2412	0	9.6	2.56484e-08	48.2412	0.19355	9.6	0.28054	48.2412	0.49612	9.6	0.6064	48.2412	0.59016	9.6	0.6942	48.2412	0.61688	9.6	0.73273	48.2412	0.76119	9.6	0.87215
2557.97	0.16368	2547.63	0.136													48.8442	0	9.72	2.49845e-08	48.8442	0.19355	9.72	0.28026	48.8442	0.49612	9.72	0.60609	48.8442	0.59016	9.72	0.69382	48.8442	0.61688	9.72	0.7316	48.8442	0.76119	9.72	0.87159
2559.82	0.09638	2551.71	0.00317													49.4472	0	9.84	2.43377e-08	49.4472	0.19355	9.84	0.27997	49.4472	0.49612	9.84	0.60578	49.4472	0.59016	9.84	0.69344	49.4472	0.61688	9.84	0.7305	49.4472	0.75373	9.84	0.87104
2556.33	0.21673	2547.06	0.12912													50.0502	0	9.96	2.37077e-08	50.0502	0.19355	9.96	0.27969	50.0502	0.49612	9.96	0.60547	50.0502	0.59016	9.96	0.69306	50.0502	0.61688	9.96	0.72941	50.0502	0.75373	9.96	0.8705
2562.28	0.09599	2552.14	0.07323													50.6533	0	10.08	2.3094e-08	50.6533	0.19355	10.08	0.27941	50.6533	0.49612	10.08	0.60517	50.6533	0.59016	10.08	0.69269	50.6533	0.61688	10.08	0.72835	50.6533	0.75373	10.08	0.86996
2560.56	0.13127	2551.48	0.0957													51.2563	0	10.2	2.24962e-08	51.2563	0.19355	10.2	0.27912	51.2563	0.49612	10.2	0.60486	51.2563	0.59016	10.2	0.69232	51.2563	0.61688	10.2	0.7273	51.2563	0.75373	10.2	0.86943
2574.65	-0.23998	2547.36	0.20732													51.8593	0	10.32	2.19138e-08	51.8593	0.19355	10.32	0.27884	51.8593	0.49612	10.32	0.60455	51.8593	0.59016	10.32	0.69196	51.8593	0.61039	10.32	0.72628	51.8593	0.75373	10.32	0.86891
2559.65	0.24286	2554.78	0.01753													52.4623	0	10.44	2.13465e-08	52.4623	0.19355	10.44	0.27856	52.4623	0.48837	10.44	0.60424	52.4623	0.59016	10.44	0.6916	52.4623	0.6039	10.44	0.72528	52.4623	0.75373	10.44	0.8684
2562.8	0.0808	2568.01	-0.34036													53.0653	0	10.56	2.07939e-08	53.0653	0.19355	10.56	0.27827	53.0653	0.48837	10.56	0.60394	53.0653	0.58197	10.56	0.69125	53.0653	0.6039	10.56	0.7243	53.0653	0.75373	10.56	0.8679
2559.47	0.25155	2548.03	0.26499													53.6683	0	10.68	2.02557e-08	53.6683	0.19355	10.68	0.27799	53.6683	0.48062	10.68	0.60363	53.6683	0.57377	10.68	0.6909	53.6683	0.6039	10.68	0.72333	53.6683	0.75373	10.68	0.8674
2571.36	-0.00124	2552.1	0.2156													54.2714	0	10.8	1.97313e-08	54.2714	0.19355	10.8	0.27771	54.2714	0.48062	10.8	0.60332	54.2714	0.57377	10.8	0.69056	54.2714	0.6039	10.8	0.72239	54.2714	0.75373	10.8	0.86691
2569.44	-0.02555	2558.69	-0.05983													54.8744	0	10.92	1.92205e-08	54.8744	0.19355	10.92	0.27743	54.8744	0.48062	10.92	0.60301	54.8744	0.57377	10.92	0.69021	54.8744	0.5974	10.92	0.72146	54.8744	0.75373	10.92	0.86643
2563.64	0.18406	2553.7	0.09346													55.4774	0	11.04	1.8723e-08	55.4774	0.19355	11.04	0.27714	55.4774	0.48062	11.04	0.60271	55.4774	0.57377	11.04	0.68987	55.4774	0.5974	11.04	0.72055	55.4774	0.75373	11.04	0.86595
2568.97	0.04897	2550.59	0.23498													56.0804	0	11.16	1.82383e-08	56.0804	0.19355	11.16	0.27686	56.0804	0.48062	11.16	0.6024	56.0804	0.57377	11.16	0.68954	56.0804	0.5974	11.16	0.71966	56.0804	0.75373	11.16	0.86548
2574.82	-0.16185	2545.44	0.35751													56.6834	0	11.28	1.77662e-08	56.6834	0.19355	11.28	0.27658	56.6834	0.48062	11.28	0.60209	56.6834	0.57377	11.28	0.6892	56.6834	0.5974	11.28	0.71878	56.6834	0.75373	11.28	0.86502
2572.07	0.07705	2564.84	-0.05435													57.2864	0	11.4	1.73063e-08	57.2864	0.19355	11.4	0.2763	57.2864	0.48062	11.4	0.60179	57.2864	0.57377	11.4	0.68887	57.2864	0.59091	11.4	0.71792	57.2864	0.75373	11.4	0.86456
2573.3	-0.000638689	2543.4	0.49525													57.8894	0	11.52	1.68583e-08	57.8894	0.19355	11.52	0.27602	57.8894	0.48062	11.52	0.60148	57.8894	0.57377	11.52	0.68854	57.8894	0.59091	11.52	0.71708	57.8894	0.75373	11.52	0.86411
2581.27	-0.18331	2559.99	0.04026													58.4925	0	11.64	1.64219e-08	58.4925	0.19355	11.64	0.27574	58.4925	0.48062	11.64	0.60118	58.4925	0.57377	11.64	0.68821	58.4925	0.59091	11.64	0.71625	58.4925	0.75373	11.64	0.86366
2568.56	0.19717	2565.73	-0.08798													59.0955	0	11.76	1.59967e-08	59.0955	0.19355	11.76	0.27546	59.0955	0.48062	11.76	0.60087	59.0955	0.57377	11.76	0.68789	59.0955	0.58442	11.76	0.71544	59.0955	0.75373	11.76	0.86322
2577.17	-0.07496	2559.75	0.08814													59.6985	0	11.88	1.55826e-08	59.6985	0.19355	11.88	0.27518	59.6985	0.48062	11.88	0.60056	59.6985	0.57377	11.88	0.68757	59.6985	0.58442	11.88	0.71464	59.6985	0.75373	11.88	0.86278
2554.57	0.57544	2556.74	0.18166													60.3015	0	12	1.51793e-08	60.3015	0.17742	12	0.2749	60.3015	0.48062	12	0.60026	60.3015	0.57377	12	0.68725	60.3015	0.58442	12	0.71386	60.3015	0.75373	12	0.86235
2573.44	0.01385	2547.66	0.46802													60.9045	0	12.12	1.47863e-08	60.9045	0.17742	12.12	0.27462	60.9045	0.48062	12.12	0.59995	60.9045	0.57377	12.12	0.68693	60.9045	0.58442	12.12	0.71309	60.9045	0.75373	12.12	0.86192
2570.09	0.17144	2557.23	0.25399													61.5075	0	12.24	1.44036e-08	61.5075	0.17742	12.24	0.27434	61.5075	0.48062	12.24	0.59965	61.5075	0.57377	12.24	0.68661	61.5075	0.58442	12.24	0.71233	61.5075	0.75373	12.24	0.8615
2573.4	0.07592	2565.57	-0.01101													62.1106	0	12.36	1.40307e-08	62.1106	0.17742	12.36	0.27406	62.1106	0.48062	12.36	0.59934	62.1106	0.57377	12.36	0.68629	62.1106	0.58442	12.36	0.71158	62.1106	0.75373	12.36	0.86109
2552.59	0.73227	2571.19	-0.20443													62.7136	0	12.48	1.36675e-08	62.7136	0.17742	12.48	0.27379	62.7136	0.48062	12.48	0.59904	62.7136	0.57377	12.48	0.68598	62.7136	0.57792	12.48	0.71085	62.7136	0.75373	12.48	0.86068
2562.7	0.37043	2570.65	-0.09847													63.3166	0	12.6	1.33137e-08	63.3166	0.17742	12.6	0.27351	63.3166	0.48062	12.6	0.59873	63.3166	0.57377	12.6	0.68566	63.3166	0.57792	12.6	0.71013	63.3166	0.75373	12.6	0.86027
2576.8	0.0016	2564.56	0.10858													63.9196	0	12.72	1.2969e-08	63.9196	0.17742	12.72	0.27323	63.9196	0.48062	12.72	0.59843	63.9196	0.57377	12.72	0.68535	63.9196	0.57792	12.72	0.70943	63.9196	0.75373	12.72	0.85986
2584.37	-0.15993	2562.44	0.1685													64.5226	0	12.84	1.26333e-08	64.5226	0.16129	12.84	0.27295	64.5226	0.48062	12.84	0.59812	64.5226	0.57377	12.84	0.68504	64.5226	0.57792	12.84	0.70873	64.5226	0.75373	12.84	0.85946
2579.77	-0.04618	2562.02	0.26268													65.1256	0	12.96	1.23063e-08	65.1256	0.16129	12.96	0.27268	65.1256	0.48062	12.96	0.59782	65.1256	0.57377	12.96	0.68473	65.1256	0.57792	12.96	0.70805	65.1256	0.74627	12.96	0.85907
2562.44	0.50562	2571.27	-0.06108													65.7286	0	13.08	1.19877e-08	65.7286	0.16129	13.08	0.2724	65.7286	0.48062	13.08	0.59751	65.7286	0.57377	13.08	0.68442	65.7286	0.57792	13.08	0.70738	65.7286	0.74627	13.08	0.85868
2574.68	0.16153	2563.75	0.1494													66.3317	0	13.2	1.16774e-08	66.3317	0.14516	13.2	0.27212	66.3317	0.48062	13.2	0.59721	66.3317	0.57377	13.2	0.68411	66.3317	0.57792	13.2	0.70672	66.3317	0.74627	13.2	0.85829
2590.06	-0.25831	2578.18	-0.18882													66.9347	0	13.32	1.13751e-08	66.9347	0.14516	13.32	0.27185	66.9347	0.47287	13.32	0.59691	66.9347	0.57377	13.32	0.68381	66.9347	0.57792	13.32	0.70606	66.9347	0.74627	13.32	0.85791
2570.22	0.30948	2574.47	-0.08665													67.5377	0	13.44	1.10806e-08	67.5377	0.14516	13.44	0.27157	67.5377	0.47287	13.44	0.5966	67.5377	0.57377	13.44	0.6835	67.5377	0.57792	13.44	0.70542	67.5377	0.74627	13.44	0.85753
2579.01	0.07423	2557.2	0.34265													68.1407	0	13.56	1.07938e-08	68.1407	0.14516	13.56	0.27129	68.1407	0.46512	13.56	0.5963	68.1407	0.57377	13.56	0.6832	68.1407	0.57792	13.56	0.70479	68.1407	0.74627	13.56	0.85715
2577.35	0.08446	2570.22	0.07747													68.7437	0	13.68	1.05144e-08	68.7437	0.14516	13.68	0.27102	68.7437	0.46512	13.68	0.596	68.7437	0.57377	13.68	0.68289	68.7437	0.57792	13.68	0.70417	68.7437	0.73881	13.68	0.85677
2575.86	0.20738	2573.68	-0.02797													69.3467	0	13.8	1.02422e-08	69.3467	0.14516	13.8	0.27074	69.3467	0.46512	13.8	0.59569	69.3467	0.57377	13.8	0.68259	69.3467	0.57792	13.8	0.70356	69.3467	0.73881	13.8	0.8564
2582.7	0.02883	2577.49	-0.08889													69.9497	0	13.92	9.97705e-09	69.9497	0.14516	13.92	0.27047	69.9497	0.46512	13.92	0.59539	69.9497	0.57377	13.92	0.68229	69.9497	0.57792	13.92	0.70296	69.9497	0.73881	13.92	0.85604
2566.62	0.52513	2576	-0.10226													70.5528	0	14.04	9.71878e-09	70.5528	0.14516	14.04	0.27019	70.5528	0.46512	14.04	0.59509	70.5528	0.57377	14.04	0.68198	70.5528	0.57792	14.04	0.70237	70.5528	0.73881	14.04	0.85567
2568.78	0.4455	2562.99	0.35514													71.1558	0	14.16	9.46719e-09	71.1558	0.14516	14.16	0.26992	71.1558	0.46512	14.16	0.59478	71.1558	0.56557	14.16	0.68168	71.1558	0.57792	14.16	0.70178	71.1558	0.73881	14.16	0.85531
2587.75	-0.07461	2564.91	0.30881													71.7588	0	14.28	9.22212e-09	71.7588	0.14516	14.28	0.26965	71.7588	0.46512	14.28	0.59448	71.7588	0.56557	14.28	0.68138	71.7588	0.57792	14.28	0.70121	71.7588	0.73881	14.28	0.85495
2569.17	0.54347	2553.6	0.64332													72.3618	0	14.4	8.98339e-09	72.3618	0.14516	14.4	0.26937	72.3618	0.46512	14.4	0.59418	72.3618	0.56557	14.4	0.68108	72.3618	0.57143	14.4	0.70064	72.3618	0.73881	14.4	0.8546
2569.7	0.46549	2578.39	-0.02309													72.9648	0	14.52	8.75084e-09	72.9648	0.14516	14.52	0.2691	72.9648	0.45736	14.52	0.59388	72.9648	0.56557	14.52	0.68078	72.9648	0.57143	14.52	0.70008	72.9648	0.73881	14.52	0.85424
2576.8	0.26543	2584.59	-0.18692													73.5678	0	14.64	8.52431e-09	73.5678	0.14516	14.64	0.26882	73.5678	0.45736	14.64	0.59357	73.5678	0.56557	14.64	0.68048	73.5678	0.57143	14.64	0.69953	73.5678	0.73881	14.64	0.85389
2581.75	0.18805	2579.83	-0.02704													74.1709	0	14.76	8.30364e-09	74.1709	0.14516	14.76	0.26855	74.1709	0.44961	14.76	0.59327	74.1709	0.55738	14.76	0.68018	74.1709	0.57143	14.76	0.69899	74.1709	0.73134	14.76	0.85354
2579.93	0.17858	2576.46	0.03075													74.7739	0	14.88	8.08869e-09	74.7739	0.14516	14.88	0.26828	74.7739	0.44961	14.88	0.59297	74.7739	0.55738	14.88	0.67989	74.7739	0.57143	14.88	0.69845	74.7739	0.73134	14.88	0.8532
2583.37	0.09837	2572.45	0.16156													75.3769	0	15	7.8793e-09	75.3769	0.14516	15	0.26801	75.3769	0.44961	15	0.59267	75.3769	0.55738	15	0.67959	75.3769	0.56494	15	0.69792	75.3769	0.73134	15	0.85286
2590.1	0.0035	2565.67	0.39415													75.9799	0	15.12	7.67533e-09	75.9799	0.14516	15.12	0.26773	75.9799	0.44961	15.12	0.59237	75.9799	0.55738	15.12	0.67929	75.9799	0.56494	15.12	0.6974	75.9799	0.73134	15.12	0.85251
2575.79	0.43304	2567.35	0.31387													76.5829	0	15.24	7.47664e-09	76.5829	0.14516	15.24	0.26746	76.5829	0.44961	15.24	0.59207	76.5829	0.54918	15.24	0.67899	76.5829	0.56494	15.24	0.69689	76.5829	0.73134	15.24	0.85218
2574.78	0.473	2594.74	-0.34183													77.1859	0	15.36	7.2831e-09	77.1859	0.14516	15.36	0.26719	77.1859	0.44961	15.36	0.59176	77.1859	0.54918	15.36	0.6787	77.1859	0.55844	15.36	0.69638	77.1859	0.73134	15.36	0.85184
2594.22	-0.06807	2580.61	0.02861													77.7889	0	15.48	7.09456e-09	77.7889	0.14516	15.48	0.26692	77.7889	0.44961	15.48	0.59146	77.7889	0.54918	15.48	0.6784	77.7889	0.55844	15.48	0.69588	77.7889	0.73134	15.48	0.8515
2590.15	0.03506	2576.6	0.15049													78.392	0	15.6	6.91091e-09	78.392	0.14516	15.6	0.26665	78.392	0.44961	15.6	0.59116	78.392	0.54918	15.6	0.67811	78.392	0.55844	15.6	0.69538	78.392	0.73134	15.6	0.85117
2581.53	0.30427	2594.12	-0.26292													78.995	0	15.72	6.73201e-09	78.995	0.14516	15.72	0.26638	78.995	0.44961	15.72	0.59086	78.995	0.54098	15.72	0.67781	78.995	0.55844	15.72	0.69489	78.995	0.73134	15.72	0.85084
2577.71	0.4374	2578.03	0.15075													79.598	0	15.84	6.55774e-09	79.598	0.14516	15.84	0.26611	79.598	0.44961	15.84	0.59056	79.598	0.54098	15.84	0.67752	79.598	0.55844	15.84	0.69441	79.598	0.73134	15.84	0.85051
2600.05	-0.23487	2586	-0.06731													80.201	0	15.96	6.38798e-09	80.201	0.14516	15.96	0.26584	80.201	0.44186	15.96	0.59026	80.201	0.54098	15.96	0.67722	80.201	0.55844	15.96	0.69394	80.201	0.73134	15.96	0.85019
2586.84	0.18234	2579.81	0.12837													80.804	0	16.08	6.22262e-09	80.804	0.14516	16.08	0.26557	80.804	0.44186	16.08	0.58996	80.804	0.54098	16.08	0.67693	80.804	0.55844	16.08	0.69347	80.804	0.72388	16.08	0.84986
2593.56	0.00241	2578.36	0.16074													81.407	0	16.2	6.06153e-09	81.407	0.14516	16.2	0.2653	81.407	0.44186	16.2	0.58966	81.407	0.54098	16.2	0.67663	81.407	0.55844	16.2	0.693	81.407	0.72388	16.2	0.84954
2590.35	0.15607	2588.48	-0.07771													82.0101	0	16.32	5.90462e-09	82.0101	0.14516	16.32	0.26503	82.0101	0.43411	16.32	0.58936	82.0101	0.54098	16.32	0.67634	82.0101	0.55195	16.32	0.69254	82.0101	0.72388	16.32	0.84922
2584.98	0.26906	2576.74	0.27877													82.6131	0	16.44	5.75177e-09	82.6131	0.14516	16.44	0.26476	82.6131	0.43411	16.44	0.58906	82.6131	0.54098	16.44	0.67604	82.6131	0.55195	16.44	0.69209	82.6131	0.72388	16.44	0.8489
2601.18	-0.18871	2579.69	0.18276													83.2161	0	16.56	5.60288e-09	83.2161	0.14516	16.56	0.26449	83.2161	0.43411	16.56	0.58876	83.2161	0.54098	16.56	0.67575	83.2161	0.54545	16.56	0.69164	83.2161	0.72388	16.56	0.84858
2592.28	0.14308	2587.69	0.05862													83.8191	0	16.68	5.45784e-09	83.8191	0.14516	16.68	0.26422	83.8191	0.43411	16.68	0.58846	83.8191	0.54098	16.68	0.67546	83.8191	0.54545	16.68	0.69119	83.8191	0.72388	16.68	0.84826
2597.78	-0.02074	2590.39	-0.06219													84.4221	0	16.8	5.31655e-09	84.4221	0.14516	16.8	0.26395	84.4221	0.42636	16.8	0.58816	84.4221	0.54098	16.8	0.67516	84.4221	0.54545	16.8	0.69075	84.4221	0.71642	16.8	0.84795
2605.88	-0.24493	2596.18	-0.16533													85.0251	0	16.92	5.17892e-09	85.0251	0.14516	16.92	0.26369	85.0251	0.42636	16.92	0.58786	85.0251	0.54098	16.92	0.67487	85.0251	0.54545	16.92	0.69032	85.0251	0.71642	16.92	0.84763
2597.46	0.01694	2577.14	0.35991													85.6281	0	17.04	5.04486e-09	85.6281	0.14516	17.04	0.26342	85.6281	0.42636	17.04	0.58756	85.6281	0.54098	17.04	0.67458	85.6281	0.54545	17.04	0.68989	85.6281	0.71642	17.04	0.84732
2594.53	0.08773	2581.12	0.27589													86.2312	0	17.16	4.91426e-09	86.2312	0.14516	17.16	0.26315	86.2312	0.42636	17.16	0.58726	86.2312	0.54098	17.16	0.67429	86.2312	0.54545	17.16	0.68947	86.2312	0.71642	17.16	0.84701
2597.22	-0.03265	2583.47	0.178													86.8342	0	17.28	4.78705e-09	86.8342	0.14516	17.28	0.26288	86.8342	0.42636	17.28	0.58696	86.8342	0.54098	17.28	0.674	86.8342	0.54545	17.28	0.68905	86.8342	0.71642	17.28	0.8467
2598.11	-0.05838	2584.5	0.20359													87.4372	0	17.4	4.66313e-09	87.4372	0.14516	17.4	0.26262	87.4372	0.42636	17.4	0.58667	87.4372	0.53279	17.4	0.6737	87.4372	0.54545	17.4	0.68863	87.4372	0.71642	17.4	0.84639
2601.32	-0.06149	2588.15	0.09131													88.0402	0	17.52	4.54242e-09	88.0402	0.14516	17.52	0.26235	88.0402	0.42636	17.52	0.58637	88.0402	0.53279	17.52	0.67341	88.0402	0.54545	17.52	0.68822	88.0402	0.70896	17.52	0.84609
2614.81	-0.34034	2599.37	-0.19077													88.6432	0	17.64	4.42483e-09	88.6432	0.14516	17.64	0.26208	88.6432	0.42636	17.64	0.58607	88.6432	0.53279	17.64	0.67312	88.6432	0.54545	17.64	0.68781	88.6432	0.70896	17.64	0.84578
2589.7	0.33039	2576.17	0.46191													89.2462	0	17.76	4.31028e-09	89.2462	0.14516	17.76	0.26182	89.2462	0.42636	17.76	0.58577	89.2462	0.52459	17.76	0.67283	89.2462	0.54545	17.76	0.68741	89.2462	0.70896	17.76	0.84548
2605.85	-0.14015	2586.5	0.2023													89.8492	0	17.88	4.1987e-09	89.8492	0.14516	17.88	0.26155	89.8492	0.42636	17.88	0.58547	89.8492	0.52459	17.88	0.67254	89.8492	0.54545	17.88	0.68701	89.8492	0.70896	17.88	0.84517
2602.83	0.01228	2582.8	0.30952													90.4523	0	18	4.09001e-09	90.4523	0.14516	18	0.26129	90.4523	0.42636	18	0.58517	90.4523	0.52459	18	0.67225	90.4523	0.54545	18	0.68661	90.4523	0.70896	18	0.84487
2587.84	0.38102	2591.34	0.09333													91.0553	0	18.12	3.98414e-09	91.0553	0.14516	18.12	0.26102	91.0553	0.42636	18.12	0.58488	91.0553	0.52459	18.12	0.67196	91.0553	0.54545	18.12	0.68622	91.0553	0.70896	18.12	0.84457
2602.86	0.00669	2588.17	0.11863													91.6583	0	18.24	3.881e-09	91.6583	0.14516	18.24	0.26075	91.6583	0.4186	18.24	0.58458	91.6583	0.52459	18.24	0.67167	91.6583	0.54545	18.24	0.68583	91.6583	0.70149	18.24	0.84427
2602.01	0.04534	2589.85	0.19425													92.2613	0	18.36	3.78053e-09	92.2613	0.14516	18.36	0.26049	92.2613	0.4186	18.36	0.58428	92.2613	0.52459	18.36	0.67138	92.2613	0.54545	18.36	0.68544	92.2613	0.70149	18.36	0.84397
2609.37	-0.1433	2590.13	0.17275													92.8643	0	18.48	3.68267e-09	92.8643	0.14516	18.48	0.26023	92.8643	0.4186	18.48	0.58398	92.8643	0.52459	18.48	0.67109	92.8643	0.54545	18.48	0.68506	92.8643	0.69403	18.48	0.84367
2597.84	0.16147	2581.41	0.41441													93.4673	0	18.6	3.58734e-09	93.4673	0.14516	18.6	0.25996	93.4673	0.4186	18.6	0.58369	93.4673	0.52459	18.6	0.6708	93.4673	0.54545	18.6	0.68468	93.4673	0.69403	18.6	0.84338
2613.5	-0.23313	2602.63	-0.14595													94.0704	0	18.72	3.49447e-09	94.0704	0.14516	18.72	0.2597	94.0704	0.4186	18.72	0.58339	94.0704	0.51639	18.72	0.67051	94.0704	0.54545	18.72	0.68431	94.0704	0.69403	18.72	0.84308
2602.02	0.12498	2591.83	0.16748													94.6734	0	18.84	3.40401e-09	94.6734	0.14516	18.84	0.25943	94.6734	0.4186	18.84	0.58309	94.6734	0.51639	18.84	0.67022	94.6734	0.54545	18.84	0.68393	94.6734	0.69403	18.84	0.84278
2605.98	0.01563	2595.94	0.11084													95.2764	0	18.96	3.31589e-09	95.2764	0.14516	18.96	0.25917	95.2764	0.4186	18.96	0.5828	95.2764	0.5082	18.96	0.66993	95.2764	0.54545	18.96	0.68357	95.2764	0.69403	18.96	0.84249
2598.71	0.24506	2596.92	0.10205													95.8794	0	19.08	3.23006e-09	95.8794	0.14516	19.08	0.25891	95.8794	0.4186	19.08	0.5825	95.8794	0.5	19.08	0.66964	95.8794	0.54545	19.08	0.6832	95.8794	0.69403	19.08	0.8422
2602.7	0.11473	2596.35	0.10833													96.4824	0	19.2	3.14644e-09	96.4824	0.14516	19.2	0.25864	96.4824	0.4186	19.2	0.5822	96.4824	0.5	19.2	0.66935	96.4824	0.54545	19.2	0.68284	96.4824	0.68657	19.2	0.8419
2603.4	0.05687	2596.38	0.15849													97.0854	0	19.32	3.06499e-09	97.0854	0.14516	19.32	0.25838	97.0854	0.4186	19.32	0.58191	97.0854	0.5	19.32	0.66906	97.0854	0.54545	19.32	0.68248	97.0854	0.6791	19.32	0.84161
2607.36	0.04168	2598.62	0.09043													97.6884	0	19.44	2.98565e-09	97.6884	0.14516	19.44	0.25812	97.6884	0.4186	19.44	0.58161	97.6884	0.5	19.44	0.66877	97.6884	0.54545	19.44	0.68212	97.6884	0.6791	19.44	0.84132
2596.94	0.3824	2588.94	0.3119													98.2915	0	19.56	2.90836e-09	98.2915	0.14516	19.56	0.25786	98.2915	0.4186	19.56	0.58131	98.2915	0.5	19.56	0.66848	98.2915	0.54545	19.56	0.68176	98.2915	0.6791	19.56	0.84103
2609.85	0.01192	2608.44	-0.17985													98.8945	0	19.68	2.83307e-09	98.8945	0.14516	19.68	0.2576	98.8945	0.4186	19.68	0.58102	98.8945	0.5	19.68	0.6682	98.8945	0.54545	19.68	0.68141	98.8945	0.6791	19.68	0.84074
2609.05	0.07265	2607.53	-0.13197													99.4975	0	19.8	2.75973e-09	99.4975	0.14516	19.8	0.25733	99.4975	0.4186	19.8	0.58072	99.4975	0.4918	19.8	0.66791	99.4975	0.53247	19.8	0.68106	99.4975	0.6791	19.8	0.84045
2614.61	-0.078	2612.23	-0.19874													100.1	0	19.92	2.68829e-09	100.1	0.14516	19.92	0.25707	100.1	0.4186	19.92	0.58043	100.1	0.4918	19.92	0.66762	100.1	0.53247	19.92	0.68071	100.1	0.6791	19.92	0.84016
2604.76	0.16937	2603.09	0.06542													100.704	0	20.04	2.6187e-09	100.704	0.14516	20.04	0.25681	100.704	0.4186	20.04	0.58013	100.704	0.4918	20.04	0.66733	100.704	0.53247	20.04	0.68037	100.704	0.6791	20.04	0.83988
2615.73	-0.09619	2588.06	0.50333													101.307	0	20.16	2.55091e-09	101.307	0.14516	20.16	0.25655	101.307	0.4186	20.16	0.57984	101.307	0.4918	20.16	0.66704	101.307	0.53247	20.16	0.68003	101.307	0.6791	20.16	0.83959
2597.47	0.43651	2610.22	-0.11606													101.91	0	20.28	2.48488e-09	101.91	0.14516	20.28	0.25629	101.91	0.4186	20.28	0.57954	101.91	0.4918	20.28	0.66676	101.91	0.52597	20.28	0.67969	101.91	0.67164	20.28	0.8393
2618.66	-0.09632	2598.15	0.29232													102.513	0	20.4	2.42055e-09	102.513	0.14516	20.4	0.25603	102.513	0.4186	20.4	0.57925	102.513	0.48361	20.4	0.66647	102.513	0.51948	20.4	0.67935	102.513	0.67164	20.4	0.83902
2604.58	0.29209	2607.09	0.06323													103.116	0	20.52	2.35789e-09	103.116	0.14516	20.52	0.25577	103.116	0.4186	20.52	0.57895	103.116	0.48361	20.52	0.66618	103.116	0.51948	20.52	0.67901	103.116	0.67164	20.52	0.83873
2614.05	-0.02421	2600.18	0.25892													103.719	0	20.64	2.29685e-09	103.719	0.14516	20.64	0.25551	103.719	0.4186	20.64	0.57866	103.719	0.48361	20.64	0.66589	103.719	0.51948	20.64	0.67868	103.719	0.67164	20.64	0.83845
2610.72	0.12808	2622.95	-0.35019													104.322	0	20.76	2.2374e-09	104.322	0.14516	20.76	0.25525	104.322	0.4186	20.76	0.57836	104.322	0.48361	20.76	0.66561	104.322	0.51948	20.76	0.67835	104.322	0.66418	20.76	0.83817
2600.07	0.48079	2608.65	0.06039													104.925	0	20.88	2.17948e-09	104.925	0.14516	20.88	0.25499	104.925	0.4186	20.88	0.57807	104.925	0.48361	20.88	0.66532	104.925	0.51948	20.88	0.67802	104.925	0.66418	20.88	0.83788
2616.47	-0.04265	2606.42	0.11404													105.528	0	21	2.12306e-09	105.528	0.14516	21	0.25473	105.528	0.4186	21	0.57778	105.528	0.48361	21	0.66503	105.528	0.51948	21	0.67769	105.528	0.65672	21	0.8376
2605.73	0.30919	2607.76	0.09943													106.131	0	21.12	2.0681e-09	106.131	0.14516	21.12	0.25447	106.131	0.4186	21.12	0.57748	106.131	0.48361	21.12	0.66474	106.131	0.51948	21.12	0.67737	106.131	0.65672	21.12	0.83732
2614.08	0.0783	2611.84	-0.04747													106.734	0	21.24	2.01456e-09	106.734	0.14516	21.24	0.25422	106.734	0.4186	21.24	0.57719	106.734	0.48361	21.24	0.66446	106.734	0.51299	21.24	0.67704	106.734	0.65672	21.24	0.83704
2607.73	0.26336	2603.68	0.24635													107.337	0	21.36	1.96241e-09	107.337	0.14516	21.36	0.25396	107.337	0.4186	21.36	0.57689	107.337	0.48361	21.36	0.66417	107.337	0.51299	21.36	0.67672	107.337	0.65672	21.36	0.83676
2615.01	0.07981	2614.72	0.00448													107.94	0	21.48	1.91161e-09	107.94	0.14516	21.48	0.2537	107.94	0.4186	21.48	0.5766	107.94	0.48361	21.48	0.66389	107.94	0.50649	21.48	0.6764	107.94	0.65672	21.48	0.83648
2628.7	-0.23952	2615.56	-0.02824													108.543	0	21.6	1.86213e-09	108.543	0.14516	21.6	0.25344	108.543	0.4186	21.6	0.57631	108.543	0.48361	21.6	0.6636	108.543	0.50649	21.6	0.67608	108.543	0.65672	21.6	0.8362
2610.84	0.23876	2610.8	0.07366													109.146	0	21.72	1.81392e-09	109.146	0.14516	21.72	0.25318	109.146	0.4186	21.72	0.57601	109.146	0.48361	21.72	0.66331	109.146	0.50649	21.72	0.67577	109.146	0.65672	21.72	0.83592
2623.82	-0.13721	2604.76	0.34242													109.749	0	21.84	1.76697e-09	109.749	0.14516	21.84	0.25293	109.749	0.4186	21.84	0.57572	109.749	0.48361	21.84	0.66303	109.749	0.50649	21.84	0.67545	109.749	0.64925	21.84	0.83564
2622.54	-0.06678	2613.53	0.12521													110.352	0	21.96	1.72123e-09	110.352	0.14516	21.96	0.25267	110.352	0.4186	21.96	0.57543	110.352	0.48361	21.96	0.66274	110.352	0.50649	21.96	0.67514	110.352	0.64925	21.96	0.83536
2619.46	0.04974	2598.8	0.52001													110.955	0	22.08	1.67667e-09	110.955	0.14516	22.08	0.25241	110.955	0.4186	22.08	0.57513	110.955	0.48361	22.08	0.66246	110.955	0.50649	22.08	0.67483	110.955	0.64925	22.08	0.83508
2615.69	0.1926	2615.81	0.02906													111.558	0	22.2	1.63327e-09	111.558	0.14516	22.2	0.25216	111.558	0.4186	22.2	0.57484	111.558	0.48361	22.2	0.66217	111.558	0.50649	22.2	0.67452	111.558	0.64925	22.2	0.83481
2607.29	0.41544	2606.46	0.30286													112.161	0	22.32	1.59099e-09	112.161	0.12903	22.32	0.2519	112.161	0.4186	22.32	0.57455	112.161	0.48361	22.32	0.66188	112.161	0.50649	22.32	0.67421	112.161	0.64925	22.32	0.83453
2613.49	0.2648	2611.6	0.15686													112.764	0	22.44	1.5498e-09	112.764	0.12903	22.44	0.25165	112.764	0.4186	22.44	0.57426	112.764	0.48361	22.44	0.6616	112.764	0.50649	22.44	0.6739	112.764	0.64925	22.44	0.83425
2624.3	-0.01439	2614.98	0.09776													113.367	0	22.56	1.50968e-09	113.367	0.12903	22.56	0.25139	113.367	0.4186	22.56	0.57396	113.367	0.48361	22.56	0.66131	113.367	0.50649	22.56	0.6736	113.367	0.64925	22.56	0.83398
2624.32	-0.01978	2614.91	0.12341													113.97	0	22.68	1.4706e-09	113.97	0.12903	22.68	0.25114	113.97	0.4186	22.68	0.57367	113.97	0.48361	22.68	0.66103	113.97	0.50649	22.68	0.67329	113.97	0.64925	22.68	0.8337
2620.19	0.11424	2619.5	-0.01997													114.573	0	22.8	1.43253e-09	114.573	0.12903	22.8	0.25088	114.573	0.4186	22.8	0.57338	114.573	0.48361	22.8	0.66074	114.573	0.50649	22.8	0.67299	114.573	0.64925	22.8	0.83342
2623.78	-0.01342	2631.54	-0.30207													115.176	0	22.92	1.39545e-09	115.176	0.12903	22.92	0.25063	115.176	0.4186	22.92	0.57309	115.176	0.48361	22.92	0.66046	115.176	0.5	22.92	0.67269	115.176	0.64925	22.92	0.83315
2624.35	0.01233	2618.77	0.10581													115.779	0	23.04	1.35932e-09	115.779	0.12903	23.04	0.25037	115.779	0.4186	23.04	0.5728	115.779	0.48361	23.04	0.66017	115.779	0.5	23.04	0.67239	115.779	0.64925	23.04	0.83287
2616.09	0.27981	2627.94	-0.16029													116.382	0	23.16	1.32414e-09	116.382	0.12903	23.16	0.25012	116.382	0.4186	23.16	0.57251	116.382	0.48361	23.16	0.65989	116.382	0.5	23.16	0.67209	116.382	0.64925	23.16	0.8326
2604.77	0.61373	2619.14	0.0913													116.985	0	23.28	1.28986e-09	116.985	0.12903	23.28	0.24986	116.985	0.4186	23.28	0.57221	116.985	0.48361	23.28	0.6596	116.985	0.5	23.28	0.67179	116.985	0.64925	23.28	0.83232
2627.6	-0.00154	2624.25	-0.01603													117.588	0	23.4	1.25647e-09	117.588	0.12903	23.4	0.24961	117.588	0.41085	23.4	0.57192	117.588	0.48361	23.4	0.65932	117.588	0.5	23.4	0.6715	117.588	0.64179	23.4	0.83205
2630.05	-0.09088	2628.07	-0.10498													118.191	0	23.52	1.22394e-09	118.191	0.12903	23.52	0.24936	118.191	0.41085	23.52	0.57163	118.191	0.48361	23.52	0.65904	118.191	0.5	23.52	0.6712	118.191	0.64179	23.52	0.83178
2620.29	0.2436	2606.12	0.54853													118.794	0	23.64	1.19226e-09	118.794	0.12903	23.64	0.2491	118.794	0.41085	23.64	0.57134	118.794	0.48361	23.64	0.65875	118.794	0.5	23.64	0.67091	118.794	0.64179	23.64	0.8315
2625.29	0.10788	2617.3	0.26347													119.397	0	23.76	1.1614e-09	119.397	0.12903	23.76	0.24885	119.397	0.4031	23.76	0.57105	119.397	0.47541	23.76	0.65847	119.397	0.5	23.76	0.67062	119.397	0.64179	23.76	0.83123
2624.53	0.115	2622.68	0.09731															23.88	1.13133e-09			23.88	0.2486			23.88	0.57076			23.88	0.65818			23.88	0.67032			23.88	0.83096
2634	-0.12472	2635.75	-0.25541															24	1.10204e-09			24	0.24834			24	0.57047			24	0.6579			24	0.67003			24	0.83069
2637.69	-0.19847	2628.53	-0.05829															24.12	1.07352e-09			24.12	0.24809			24.12	0.57018			24.12	0.65762			24.12	0.66974			24.12	0.83042
2624.17	0.1924	2634.89	-0.20056															24.24	1.04573e-09			24.24	0.24784			24.24	0.56989			24.24	0.65733			24.24	0.66946			24.24	0.83014
2610.55	0.60639	2625.84	0.09493															24.36	1.01866e-09			24.36	0.24759			24.36	0.5696			24.36	0.65705			24.36	0.66917			24.36	0.82987
2616.47	0.43833	2630.3	-0.03003															24.48	9.92286e-10			24.48	0.24734			24.48	0.56931			24.48	0.65677			24.48	0.66888			24.48	0.8296
2621.14	0.32771	2636.15	-0.16989															24.6	9.66599e-10			24.6	0.24709			24.6	0.56902			24.6	0.65648			24.6	0.6686			24.6	0.82933
2633.51	-0.00733	2627.02	0.08975															24.72	9.41577e-10			24.72	0.24683			24.72	0.56873			24.72	0.6562			24.72	0.66831			24.72	0.82906
2627.16	0.20477	2629.24	-0.000317956															24.84	9.17203e-10			24.84	0.24658			24.84	0.56844			24.84	0.65592			24.84	0.66803			24.84	0.82879
2631.28	0.0805	2618.36	0.38113															24.96	8.9346e-10			24.96	0.24633			24.96	0.56815			24.96	0.65564			24.96	0.66774			24.96	0.82852
2627.26	0.16897	2627.95	0.18308															25.08	8.70331e-10			25.08	0.24608			25.08	0.56786			25.08	0.65535			25.08	0.66746			25.08	0.82825
2636.44	-0.06841	2626.65	0.19284															25.2	8.47801e-10			25.2	0.24583			25.2	0.56757			25.2	0.65507			25.2	0.66718			25.2	0.82798
2642.36	-0.22934	2628	0.1453															25.32	8.25854e-10			25.32	0.24558			25.32	0.56728			25.32	0.65479			25.32	0.6669			25.32	0.82771
2638.56	-0.03067	2623.34	0.23505															25.44	8.04475e-10			25.44	0.24533			25.44	0.567			25.44	0.65451			25.44	0.66662			25.44	0.82744
2638.5	-0.03362	2634.38	0.00176															25.56	7.8365e-10			25.56	0.24509			25.56	0.56671			25.56	0.65422			25.56	0.66634			25.56	0.82717
2631.77	0.11417	2631.84	0.08651															25.68	7.63364e-10			25.68	0.24484			25.68	0.56642			25.68	0.65394			25.68	0.66606			25.68	0.8269
2647.13	-0.23953	2646.51	-0.31032															25.8	7.43603e-10			25.8	0.24459			25.8	0.56613			25.8	0.65366			25.8	0.66578			25.8	0.82664
2636.66	0.01951	2628.36	0.24544															25.92	7.24354e-10			25.92	0.24434			25.92	0.56584			25.92	0.65338			25.92	0.66551			25.92	0.82637
2622.67	0.40647	2641.5	-0.10642															26.04	7.05603e-10			26.04	0.24409			26.04	0.56555			26.04	0.6531			26.04	0.66523			26.04	0.8261
2626.95	0.31537	2620.83	0.44782															26.16	6.87337e-10			26.16	0.24384			26.16	0.56527			26.16	0.65281			26.16	0.66496			26.16	0.82583
2642.58	-0.0899	2601.6	1.0109															26.28	6.69544e-10			26.28	0.2436			26.28	0.56498			26.28	0.65253			26.28	0.66468			26.28	0.82556
2628.62	0.30376	2641.81	-0.04208															26.4	6.52212e-10			26.4	0.24335			26.4	0.56469			26.4	0.65225			26.4	0.66441			26.4	0.8253
2626.74	0.43601	2644.99	-0.08082															26.52	6.35328e-10			26.52	0.2431			26.52	0.5644			26.52	0.65197			26.52	0.66413			26.52	0.82503
2634.02	0.26333	2634.71	0.1993															26.64	6.18882e-10			26.64	0.24285			26.64	0.56412			26.64	0.65169			26.64	0.66386			26.64	0.82476
2634.77	0.21153	2637.11	0.12228															26.76	6.02861e-10			26.76	0.24261			26.76	0.56383			26.76	0.65141			26.76	0.66359			26.76	0.8245
2630.68	0.3307	2642.28	0.00445															26.88	5.87255e-10			26.88	0.24236			26.88	0.56354			26.88	0.65113			26.88	0.66332			26.88	0.82423
2641.9	0.03797	2641.22	0.02063															27	5.72053e-10			27	0.24212			27	0.56326			27	0.65085			27	0.66305			27	0.82396
2624.95	0.50731	2651.95	-0.22083															27.12	5.57244e-10			27.12	0.24187			27.12	0.56297			27.12	0.65057			27.12	0.66278			27.12	0.8237
2635.82	0.23328	2626.18	0.43008															27.24	5.42819e-10			27.24	0.24162			27.24	0.56268			27.24	0.65029			27.24	0.66251			27.24	0.82343
2645.83	-0.03348	2657.18	-0.36308															27.36	5.28767e-10			27.36	0.24138			27.36	0.5624			27.36	0.65001			27.36	0.66224			27.36	0.82316
2631.73	0.42502	2640.41	0.09848															27.48	5.15079e-10			27.48	0.24113			27.48	0.56211			27.48	0.64973			27.48	0.66197			27.48	0.8229
2636.75	0.28125	2644.66	0.04303															27.6	5.01746e-10			27.6	0.24089			27.6	0.56182			27.6	0.64945			27.6	0.6617			27.6	0.82263
2628.7	0.53956	2644.36	0.11109															27.72	4.88757e-10			27.72	0.24064			27.72	0.56154			27.72	0.64917			27.72	0.66143			27.72	0.82237
2638.14	0.25181	2644.7	0.12036															27.84	4.76105e-10			27.84	0.2404			27.84	0.56125			27.84	0.64889			27.84	0.66117			27.84	0.8221
2643.03	0.0998	2652.33	-0.1183															27.96	4.6378e-10			27.96	0.24016			27.96	0.56097			27.96	0.64861			27.96	0.6609			27.96	0.82184
2647.2	0.04976	2652	-0.06698															28.08	4.51774e-10			28.08	0.23991			28.08	0.56068			28.08	0.64833			28.08	0.66063			28.08	0.82157
2636.7	0.37773	2650.88	-0.0447															28.2	4.40079e-10			28.2	0.23967			28.2	0.5604			28.2	0.64805			28.2	0.66037			28.2	0.82131
2642.29	0.2396	2642.91	0.21171															28.32	4.28687e-10			28.32	0.23943			28.32	0.56011			28.32	0.64777			28.32	0.6601			28.32	0.82104
2638.94	0.32269	2648.84	0.02625															28.44	4.1759e-10			28.44	0.23918			28.44	0.55983			28.44	0.64749			28.44	0.65984			28.44	0.82078
2643.71	0.19314	2654.47	-0.09085															28.56	4.0678e-10			28.56	0.23894			28.56	0.55954			28.56	0.64721			28.56	0.65958			28.56	0.82051
2647.14	0.1128	2644.28	0.2376															28.68	3.9625e-10			28.68	0.2387			28.68	0.55926			28.68	0.64693			28.68	0.65931			28.68	0.82025
2653.96	-0.04202	2640.97	0.30671															28.8	3.85992e-10			28.8	0.23845			28.8	0.55897			28.8	0.64665			28.8	0.65905			28.8	0.81998
2646.34	0.2069	2651.17	0.03407															28.92	3.76e-10			28.92	0.23821			28.92	0.55869			28.92	0.64637			28.92	0.65879			28.92	0.81972
2648.09	0.15999	2644.69	0.24349															29.04	3.66267e-10			29.04	0.23797			29.04	0.5584			29.04	0.64609			29.04	0.65852			29.04	0.81946
2637.6	0.45852	2652.6	0.03968															29.16	3.56785e-10			29.16	0.23773			29.16	0.55812			29.16	0.64582			29.16	0.65826			29.16	0.81919
2653.97	-0.0142	2651.42	0.10926															29.28	3.47549e-10			29.28	0.23749			29.28	0.55784			29.28	0.64554			29.28	0.658			29.28	0.81893
2649.72	0.14257	2650.94	0.14653															29.4	3.38552e-10			29.4	0.23725			29.4	0.55755			29.4	0.64526			29.4	0.65774			29.4	0.81867
2642.34	0.35689	2656.38	0.00684															29.52	3.29788e-10			29.52	0.23701			29.52	0.55727			29.52	0.64498			29.52	0.65748			29.52	0.8184
2647.96	0.23071	2651.92	0.13273															29.64	3.21251e-10			29.64	0.23676			29.64	0.55698			29.64	0.6447			29.64	0.65722			29.64	0.81814
2654.92	0.03864	2650.97	0.24162															29.76	3.12935e-10			29.76	0.23652			29.76	0.5567			29.76	0.64443			29.76	0.65696			29.76	0.81788
2665.44	-0.24762	2660.48	-0.00751															29.88	3.04834e-10			29.88	0.23628			29.88	0.55642			29.88	0.64415			29.88	0.6567			29.88	0.81761
2646.91	0.32885	2657.83	-0.0156															30	2.96943e-10			30	0.23604			30	0.55613			30	0.64387			30	0.65644			30	0.81735
2658.78	0.00712	2648.18	0.30399															30.12	2.89256e-10			30.12	0.2358			30.12	0.55585			30.12	0.64359			30.12	0.65618			30.12	0.81709
2658.44	0.04057	2642.24	0.51243															30.24	2.81768e-10			30.24	0.23556			30.24	0.55557			30.24	0.64332			30.24	0.65592			30.24	0.81683
2670.18	-0.32172	2662.37	-0.06984															30.36	2.74474e-10			30.36	0.23533			30.36	0.55529			30.36	0.64304			30.36	0.65566			30.36	0.81656
2660.75	-0.04961	2642.79	0.54657															30.48	2.67369e-10			30.48	0.23509			30.48	0.555			30.48	0.64276			30.48	0.6554			30.48	0.8163
2652.54	0.2021	2658.9	0.10536															30.6	2.60448e-10			30.6	0.23485			30.6	0.55472			30.6	0.64248			30.6	0.65514			30.6	0.81604
2647.37	0.38057	2656.38	0.19013															30.72	2.53706e-10			30.72	0.23461			30.72	0.55444			30.72	0.64221			30.72	0.65489			30.72	0.81578
2644.67	0.47222	2660.94	0.12644															30.84	2.47138e-10			30.84	0.23437			30.84	0.55416			30.84	0.64193			30.84	0.65463			30.84	0.81552
2664.43	-0.11382	2664.74	0.00583															30.96	2.4074e-10			30.96	0.23413			30.96	0.55387			30.96	0.64165			30.96	0.65437			30.96	0.81525
2652.76	0.2814	2661.7	0.1419															31.08	2.34508e-10			31.08	0.2339			31.08	0.55359			31.08	0.64138			31.08	0.65412			31.08	0.81499
2659.06	0.13646	2660.31	0.18634															31.2	2.28438e-10			31.2	0.23366			31.2	0.55331			31.2	0.6411			31.2	0.65386			31.2	0.81473
2653.97	0.24714	2658.15	0.19714															31.32	2.22524e-10			31.32	0.23342			31.32	0.55303			31.32	0.64082			31.32	0.6536			31.32	0.81447
2656.88	0.19457	2658.55	0.2314															31.44	2.16764e-10			31.44	0.23318			31.44	0.55275			31.44	0.64055			31.44	0.65335			31.44	0.81421
2649.41	0.35	2665.37	0.07511															31.56	2.11153e-10			31.56	0.23295			31.56	0.55247			31.56	0.64027			31.56	0.65309			31.56	0.81395
2663.58	0.02876	2654.98	0.35903															31.68	2.05687e-10			31.68	0.23271			31.68	0.55219			31.68	0.64			31.68	0.65284			31.68	0.81369
2671.88	-0.18319	2660.69	0.18405															31.8	2.00362e-10			31.8	0.23247			31.8	0.5519			31.8	0.63972			31.8	0.65258			31.8	0.81343
2649.38	0.43772	2661.7	0.21643															31.92	1.95175e-10			31.92	0.23224			31.92	0.55162			31.92	0.63944			31.92	0.65233			31.92	0.81316
2666.45	0.01644	2660.75	0.26947															32.04	1.90123e-10			32.04	0.232			32.04	0.55134			32.04	0.63917			32.04	0.65207			32.04	0.8129
2681.8	-0.45874	2668.74	0.06317															32.16	1.85201e-10			32.16	0.23177			32.16	0.55106			32.16	0.63889			32.16	0.65182			32.16	0.81264
2663.05	0.14832	2672.64	-0.01908															32.28	1.80407e-10			32.28	0.23153			32.28	0.55078			32.28	0.63862			32.28	0.65156			32.28	0.81238
2665.96	0.06888	2659.04	0.38916															32.4	1.75737e-10			32.4	0.2313			32.4	0.5505			32.4	0.63834			32.4	0.65131			32.4	0.81212
2674.1	-0.17665	2654.21	0.4951															32.52	1.71188e-10			32.52	0.23106			32.52	0.55022			32.52	0.63807			32.52	0.65106			32.52	0.81186
2663.36	0.17793	2666.83	0.15884															32.64	1.66756e-10			32.64	0.23083			32.64	0.54994			32.64	0.63779			32.64	0.6508			32.64	0.8116
2661.48	0.24269	2669.44	0.10333															32.76	1.62439e-10			32.76	0.23059			32.76	0.54966			32.76	0.63752			32.76	0.65055			32.76	0.81134
2673.81	-0.13522	2671.13	0.02806															32.88	1.58234e-10			32.88	0.23036			32.88	0.54938			32.88	0.63724			32.88	0.6503			32.88	0.81108
2659.95	0.30546	2667.64	0.17804															33	1.54138e-10			33	0.23012			33	0.5491			33	0.63697			33	0.65004			33	0.81082
2668.85	0.07007	2677.37	-0.0514															33.12	1.50148e-10			33.12	0.22989			33.12	0.54882			33.12	0.63669			33.12	0.64979			33.12	0.81056
2666.49	0.13897	2672.54	0.0618															33.24	1.46261e-10			33.24	0.22966			33.24	0.54854			33.24	0.63642			33.24	0.64954			33.24	0.8103
2678.24	-0.12157	2671.53	0.1555															33.36	1.42475e-10			33.36	0.22942			33.36	0.54826			33.36	0.63614			33.36	0.64929			33.36	0.81004
2670.51	0.04999	2684.62	-0.21366															33.48	1.38787e-10			33.48	0.22919			33.48	0.54799			33.48	0.63587			33.48	0.64904			33.48	0.80978
2662.67	0.30153	2685.22	-0.24857															33.6	1.35194e-10			33.6	0.22896			33.6	0.54771			33.6	0.6356			33.6	0.64879			33.6	0.80952
2677.64	-0.08568	2690.75	-0.32096															33.72	1.31694e-10			33.72	0.22873			33.72	0.54743			33.72	0.63532			33.72	0.64853			33.72	0.80926
2682.86	-0.25062	2688.64	-0.23847															33.84	1.28285e-10			33.84	0.22849			33.84	0.54715			33.84	0.63505			33.84	0.64828			33.84	0.80901
2677.95	-0.05648	2680.91	-0.02693															33.96	1.24964e-10			33.96	0.22826			33.96	0.54687			33.96	0.63478			33.96	0.64803			33.96	0.80875
2668.78	0.1626	2681.74	-0.08705															34.08	1.21729e-10			34.08	0.22803			34.08	0.54659			34.08	0.6345			34.08	0.64778			34.08	0.80849
2662.05	0.39845	2676.87	0.09597															34.2	1.18578e-10			34.2	0.2278			34.2	0.54631			34.2	0.63423			34.2	0.64753			34.2	0.80823
2682.54	-0.15192	2690.15	-0.23596															34.32	1.15509e-10			34.32	0.22757			34.32	0.54604			34.32	0.63395			34.32	0.64728			34.32	0.80797
2675.53	0.02287	2674.54	0.18985															34.44	1.12519e-10			34.44	0.22734			34.44	0.54576			34.44	0.63368			34.44	0.64703			34.44	0.80771
2679.48	-0.02036	2681.85	-0.04413															34.56	1.09606e-10			34.56	0.2271			34.56	0.54548			34.56	0.63341			34.56	0.64678			34.56	0.80745
2675.63	0.08645	2677.32	0.18466															34.68	1.06768e-10			34.68	0.22687			34.68	0.5452			34.68	0.63314			34.68	0.64653			34.68	0.80719
2672.75	0.12695	2673.28	0.2703															34.8	1.04005e-10			34.8	0.22664			34.8	0.54493			34.8	0.63286			34.8	0.64628			34.8	0.80694
2677.07	0.04435	2679.68	0.14135															34.92	1.01312e-10			34.92	0.22641			34.92	0.54465			34.92	0.63259			34.92	0.64603			34.92	0.80668
2682.33	-0.06548	2688.47	-0.16577															35.04	9.86896e-11			35.04	0.22618			35.04	0.54437			35.04	0.63232			35.04	0.64578			35.04	0.80642
2665.72	0.40047	2683.17	0.05652															35.16	9.61349e-11			35.16	0.22595			35.16	0.54409			35.16	0.63204			35.16	0.64553			35.16	0.80616
2674.43	0.17391	2688.64	-0.03753															35.28	9.36463e-11			35.28	0.22572			35.28	0.54382			35.28	0.63177			35.28	0.64528			35.28	0.8059
2682.02	0.01923	2690.57	-0.12848															35.4	9.12221e-11			35.4	0.2255			35.4	0.54354			35.4	0.6315			35.4	0.64504			35.4	0.80565
2665.08	0.4927	2688.07	-0.00339															35.52	8.88607e-11			35.52	0.22527			35.52	0.54326			35.52	0.63123			35.52	0.64479			35.52	0.80539
2688.35	-0.15056	2693.26	-0.12711															35.64	8.65603e-11			35.64	0.22504			35.64	0.54299			35.64	0.63096			35.64	0.64454			35.64	0.80513
2695.11	-0.32302	2689.28	-0.06035															35.76	8.43196e-11			35.76	0.22481			35.76	0.54271			35.76	0.63068			35.76	0.64429			35.76	0.80487
2674.69	0.26571	2686.64	0.10148															35.88	8.21368e-11			35.88	0.22458			35.88	0.54244			35.88	0.63041			35.88	0.64404			35.88	0.80461
2675.83	0.25159	2680.09	0.26929															36	8.00106e-11			36	0.22435			36	0.54216			36	0.63014			36	0.64379			36	0.80436
2678.06	0.19681	2691.46	-0.01599															36.12	7.79394e-11			36.12	0.22413			36.12	0.54188			36.12	0.62987			36.12	0.64355			36.12	0.8041
2677.15	0.26588	2691.97	0.00177															36.24	7.59218e-11			36.24	0.2239			36.24	0.54161			36.24	0.6296			36.24	0.6433			36.24	0.80384
2689.48	-0.13517	2692.47	-0.02149															36.36	7.39564e-11			36.36	0.22367			36.36	0.54133			36.36	0.62933			36.36	0.64305			36.36	0.80358
2691.59	-0.14906	2693.3	-0.01739															36.48	7.20419e-11			36.48	0.22344			36.48	0.54106			36.48	0.62905			36.48	0.6428			36.48	0.80333
2683.63	0.11524	2688.14	0.1652															36.6	7.0177e-11			36.6	0.22322			36.6	0.54078			36.6	0.62878			36.6	0.64256			36.6	0.80307
2674.87	0.35251	2709.7	-0.39366															36.72	6.83604e-11			36.72	0.22299			36.72	0.54051			36.72	0.62851			36.72	0.64231			36.72	0.80281
2693.29	-0.19326	2688.74	0.20316															36.84	6.65907e-11			36.84	0.22276			36.84	0.54023			36.84	0.62824			36.84	0.64206			36.84	0.80256
2695.13	-0.17552	2688.33	0.24324															36.96	6.48669e-11			36.96	0.22254			36.96	0.53996			36.96	0.62797			36.96	0.64182			36.96	0.8023
2684.25	0.13992	2690.91	0.11033															37.08	6.31877e-11			37.08	0.22231			37.08	0.53968			37.08	0.6277			37.08	0.64157			37.08	0.80204
2677.21	0.37446	2696.04	0.06659															37.2	6.1552e-11			37.2	0.22209			37.2	0.53941			37.2	0.62743			37.2	0.64132			37.2	0.80179
2672.7	0.49692	2703.87	-0.18159															37.32	5.99586e-11			37.32	0.22186			37.32	0.53913			37.32	0.62716			37.32	0.64108			37.32	0.80153
2676.47	0.42449	2696.2	0.05763															37.44	5.84065e-11			37.44	0.22163			37.44	0.53886			37.44	0.62689			37.44	0.64083			37.44	0.80127
2687.34	0.14481	2690	0.25215															37.56	5.68946e-11			37.56	0.22141			37.56	0.53858			37.56	0.62662			37.56	0.64059			37.56	0.80102
2704.67	-0.35864	2699.73	0.03154															37.68	5.54217e-11			37.68	0.22118			37.68	0.53831			37.68	0.62635			37.68	0.64034			37.68	0.80076
2692.15	-0.03316	2698.17	-0.00279															37.8	5.39871e-11			37.8	0.22096			37.8	0.53804			37.8	0.62608			37.8	0.64009			37.8	0.80051
2694.07	-0.07435	2703.41	-0.14047															37.92	5.25895e-11			37.92	0.22074			37.92	0.53776			37.92	0.62581			37.92	0.63985			37.92	0.80025
2685.71	0.23519	2684.67	0.41164															38.04	5.12281e-11			38.04	0.22051			38.04	0.53749			38.04	0.62554			38.04	0.6396			38.04	0.79999
2687.49	0.20347	2702.52	-0.00108															38.16	4.9902e-11			38.16	0.22029			38.16	0.53721			38.16	0.62527			38.16	0.63936			38.16	0.79974
2691.26	0.06895	2713.49	-0.25892															38.28	4.86102e-11			38.28	0.22006			38.28	0.53694			38.28	0.625			38.28	0.63911			38.28	0.79948
2692.59	0.10121	2697.59	0.16138															38.4	4.73519e-11			38.4	0.21984			38.4	0.53667			38.4	0.62473			38.4	0.63887			38.4	0.79923
2687.2	0.23961	2692.42	0.37755															38.52	4.61261e-11			38.52	0.21962			38.52	0.5364			38.52	0.62446			38.52	0.63862			38.52	0.79897
2699.63	-0.12721	2700.59	0.12747															38.64	4.4932e-11			38.64	0.21939			38.64	0.53612			38.64	0.62419			38.64	0.63838			38.64	0.79872
2701.5	-0.13362	2694.57	0.26167															38.76	4.37689e-11			38.76	0.21917			38.76	0.53585			38.76	0.62392			38.76	0.63813			38.76	0.79846
2689.3	0.25954	2700.21	0.11003															38.88	4.26359e-11			38.88	0.21895			38.88	0.53558			38.88	0.62365			38.88	0.63789			38.88	0.7982
2706.57	-0.24786	2708.7	-0.09247															39	4.15322e-11			39	0.21873			39	0.5353			39	0.62338			39	0.63765			39	0.79795
2694.26	0.07206	2711.35	-0.11197															39.12	4.0457e-11			39.12	0.2185			39.12	0.53503			39.12	0.62312			39.12	0.6374			39.12	0.79769
2698.7	-0.00527	2711.31	-0.14794															39.24	3.94097e-11			39.24	0.21828			39.24	0.53476			39.24	0.62285			39.24	0.63716			39.24	0.79744
2689.05	0.29434	2700.55	0.20185															39.36	3.83895e-11			39.36	0.21806			39.36	0.53449			39.36	0.62258			39.36	0.63691			39.36	0.79718
2696.76	0.08434	2702.67	0.12311															39.48	3.73958e-11			39.48	0.21784			39.48	0.53422			39.48	0.62231			39.48	0.63667			39.48	0.79693
2705.21	-0.05676	2697.18	0.36742															39.6	3.64277e-11			39.6	0.21762			39.6	0.53394			39.6	0.62204			39.6	0.63643			39.6	0.79667
2716.35	-0.45706	2704.79	0.1834															39.72	3.54847e-11			39.72	0.2174			39.72	0.53367			39.72	0.62177			39.72	0.63618			39.72	0.79642
2707.7	-0.16256	2703.38	0.15417															39.84	3.45661e-11			39.84	0.21718			39.84	0.5334			39.84	0.62151			39.84	0.63594			39.84	0.79616
2691.13	0.2928	2700.52	0.29092															39.96	3.36713e-11			39.96	0.21696			39.96	0.53313			39.96	0.62124			39.96	0.63569			39.96	0.79591
2713.01	-0.31092	2711.38	-0.01616															40.08	3.27997e-11			40.08	0.21674			40.08	0.53286			40.08	0.62097			40.08	0.63545			40.08	0.79566
2717.71	-0.41902	2706.03	0.19576															40.2	3.19506e-11			40.2	0.21652			40.2	0.53259			40.2	0.6207			40.2	0.63521			40.2	0.7954
2696.17	0.21621	2707.94	0.16899															40.32	3.11235e-11			40.32	0.2163			40.32	0.53232			40.32	0.62044			40.32	0.63497			40.32	0.79515
2686.9	0.48887	2716.8	-0.0859															40.44	3.03178e-11			40.44	0.21608			40.44	0.53204			40.44	0.62017			40.44	0.63472			40.44	0.79489
2694.69	0.31146	2704.38	0.2937															40.56	2.9533e-11			40.56	0.21586			40.56	0.53177			40.56	0.6199			40.56	0.63448			40.56	0.79464
2697.43	0.22567	2703.12	0.28303															40.68	2.87685e-11			40.68	0.21564			40.68	0.5315			40.68	0.61963			40.68	0.63424			40.68	0.79438
2692.2	0.41286	2712.83	0.06758															40.8	2.80238e-11			40.8	0.21542			40.8	0.53123			40.8	0.61937			40.8	0.63399			40.8	0.79413
2701.29	0.11924	2711.24	0.13977															40.92	2.72983e-11			40.92	0.2152			40.92	0.53096			40.92	0.6191			40.92	0.63375			40.92	0.79388
2709.06	-0.079	2716.02	0.03237															41.04	2.65917e-11			41.04	0.21498			41.04	0.53069			41.04	0.61883			41.04	0.63351			41.04	0.79362
2716.32	-0.26975	2717.24	-0.01117															41.16	2.59033e-11			41.16	0.21476			41.16	0.53042			41.16	0.61857			41.16	0.63327			41.16	0.79337
2704.57	0.10947	2709.43	0.26063															41.28	2.52328e-11			41.28	0.21454			41.28	0.53015			41.28	0.6183			41.28	0.63303			41.28	0.79311
2691.29	0.51991	2718.84	0.03114															41.4	2.45796e-11			41.4	0.21433			41.4	0.52988			41.4	0.61803			41.4	0.63278			41.4	0.79286
2700.32	0.2094	2711.02	0.28533															41.52	2.39433e-11			41.52	0.21411			41.52	0.52961			41.52	0.61777			41.52	0.63254			41.52	0.79261
2699.44	0.29708	2712.61	0.17039															41.64	2.33235e-11			41.64	0.21389			41.64	0.52934			41.64	0.6175			41.64	0.6323			41.64	0.79235
2709.59	0.000931526	2730.43	-0.24969															41.76	2.27197e-11			41.76	0.21367			41.76	0.52907			41.76	0.61723			41.76	0.63206			41.76	0.7921
2706.7	0.09459	2712.54	0.24796															41.88	2.21316e-11			41.88	0.21346			41.88	0.5288			41.88	0.61697			41.88	0.63182			41.88	0.79185
2698.34	0.402	2729.73	-0.22592															42	2.15587e-11			42	0.21324			42	0.52854			42	0.6167			42	0.63158			42	0.79159
2719.08	-0.20862	2727.67	-0.20311															42.12	2.10006e-11			42.12	0.21302			42.12	0.52827			42.12	0.61644			42.12	0.63133			42.12	0.79134
2711.34	0.07369	2719.04	0.08123															42.24	2.04569e-11			42.24	0.21281			42.24	0.528			42.24	0.61617			42.24	0.63109			42.24	0.79109
2718.43	-0.14759	2720.05	0.11239															42.36	1.99274e-11			42.36	0.21259			42.36	0.52773			42.36	0.61591			42.36	0.63085			42.36	0.79084
2712.34	0.06807	2729.83	-0.14513															42.48	1.94115e-11			42.48	0.21238			42.48	0.52746			42.48	0.61564			42.48	0.63061			42.48	0.79058
2700.67	0.43799	2716.42	0.23302															42.6	1.8909e-11			42.6	0.21216			42.6	0.52719			42.6	0.61537			42.6	0.63037			42.6	0.79033
2701.1	0.37842	2722.01	0.08458															42.72	1.84195e-11			42.72	0.21195			42.72	0.52692			42.72	0.61511			42.72	0.63013			42.72	0.79008
2711.57	0.10511	2722.84	0.07542															42.84	1.79427e-11			42.84	0.21173			42.84	0.52666			42.84	0.61484			42.84	0.62989			42.84	0.78982
2721.84	-0.1694	2721.48	0.12324															42.96	1.74782e-11			42.96	0.21151			42.96	0.52639			42.96	0.61458			42.96	0.62965			42.96	0.78957
2707.73	0.2402	2735.17	-0.20273															43.08	1.70258e-11			43.08	0.2113			43.08	0.52612			43.08	0.61431			43.08	0.62941			43.08	0.78932
2717.73	0.03024	2723.24	0.15619															43.2	1.6585e-11			43.2	0.21109			43.2	0.52585			43.2	0.61405			43.2	0.62917			43.2	0.78907
2714.03	0.11468	2715.97	0.32985															43.32	1.61557e-11			43.32	0.21087			43.32	0.52558			43.32	0.61378			43.32	0.62893			43.32	0.78882
2708.48	0.27156	2718.23	0.31796															43.44	1.57375e-11			43.44	0.21066			43.44	0.52532			43.44	0.61352			43.44	0.62869			43.44	0.78856
2721.18	-0.07467	2724.84	0.11622															43.56	1.53301e-11			43.56	0.21044			43.56	0.52505			43.56	0.61326			43.56	0.62845			43.56	0.78831
2725.15	-0.12388	2730.44	-0.00579															43.68	1.49333e-11			43.68	0.21023			43.68	0.52478			43.68	0.61299			43.68	0.62821			43.68	0.78806
2723.79	-0.11845	2739.59	-0.264															43.8	1.45467e-11			43.8	0.21002			43.8	0.52452			43.8	0.61273			43.8	0.62797			43.8	0.78781
2707.4	0.35054	2724.95	0.15412															43.92	1.41701e-11			43.92	0.2098			43.92	0.52425			43.92	0.61246			43.92	0.62773			43.92	0.78756
2727.94	-0.19505	2717.35	0.41178															44.04	1.38033e-11			44.04	0.20959			44.04	0.52398			44.04	0.6122			44.04	0.62749			44.04	0.7873
2709.28	0.34901	2725.41	0.20577															44.16	1.3446e-11			44.16	0.20938			44.16	0.52372			44.16	0.61194			44.16	0.62725			44.16	0.78705
2711.06	0.28283	2731.41	0.0497															44.28	1.30979e-11			44.28	0.20916			44.28	0.52345			44.28	0.61167			44.28	0.62701			44.28	0.7868
2714.72	0.26058	2726.79	0.19442															44.4	1.27588e-11			44.4	0.20895			44.4	0.52318			44.4	0.61141			44.4	0.62677			44.4	0.78655
2723.1	0.00685	2718.79	0.4291															44.52	1.24286e-11			44.52	0.20874			44.52	0.52292			44.52	0.61114			44.52	0.62653			44.52	0.7863
2718.14	0.14144	2730.46	0.11343															44.64	1.21068e-11			44.64	0.20853			44.64	0.52265			44.64	0.61088			44.64	0.62629			44.64	0.78605
2709.57	0.38459	2736.52	0.01147															44.76	1.17934e-11			44.76	0.20832			44.76	0.52238			44.76	0.61062			44.76	0.62605			44.76	0.78579
2718.41	0.17237	2729.15	0.22948															44.88	1.14881e-11			44.88	0.2081			44.88	0.52212			44.88	0.61035			44.88	0.62581			44.88	0.78554
2729.75	-0.17193	2724.8	0.35424															45	1.11907e-11			45	0.20789			45	0.52185			45	0.61009			45	0.62557			45	0.78529
2720.46	0.16916	2734.95	0.06051															45.12	1.0901e-11			45.12	0.20768			45.12	0.52159			45.12	0.60983			45.12	0.62533			45.12	0.78504
2730.88	-0.15771	2730.68	0.17287															45.24	1.06189e-11			45.24	0.20747			45.24	0.52132			45.24	0.60957			45.24	0.6251			45.24	0.78479
2721.13	0.17899	2736.61	0.09236															45.36	1.0344e-11			45.36	0.20726			45.36	0.52106			45.36	0.6093			45.36	0.62486			45.36	0.78454
2720.63	0.19238	2740.02	-0.02746															45.48	1.00762e-11			45.48	0.20705			45.48	0.52079			45.48	0.60904			45.48	0.62462			45.48	0.78429
2720.92	0.20367	2744.52	-0.13585															45.6	9.81536e-12			45.6	0.20684			45.6	0.52053			45.6	0.60878			45.6	0.62438			45.6	0.78404
2731.84	-0.08163	2734.03	0.18315															45.72	9.56127e-12			45.72	0.20663			45.72	0.52026			45.72	0.60852			45.72	0.62414			45.72	0.78379
2740.95	-0.34593	2735.7	0.18735															45.84	9.31376e-12			45.84	0.20642			45.84	0.52			45.84	0.60825			45.84	0.6239			45.84	0.78354
2708.44	0.65834	2738.28	0.11409															45.96	9.07266e-12			45.96	0.20621			45.96	0.51973			45.96	0.60799			45.96	0.62367			45.96	0.78329
2732.03	-0.05824	2717.85	0.71555															46.08	8.8378e-12			46.08	0.206			46.08	0.51947			46.08	0.60773			46.08	0.62343			46.08	0.78304
2721.76	0.27955	2733.32	0.30118															46.2	8.60902e-12			46.2	0.20579			46.2	0.5192			46.2	0.60747			46.2	0.62319			46.2	0.78279
2741.72	-0.33404	2745.19	-0.00719															46.32	8.38616e-12			46.32	0.20558			46.32	0.51894			46.32	0.6072			46.32	0.62295			46.32	0.78254
2725.69	0.10232	2742.27	0.13157															46.44	8.16907e-12			46.44	0.20537			46.44	0.51867			46.44	0.60694			46.44	0.62272			46.44	0.78228
2724.78	0.21995	2748.47	-0.1187															46.56	7.9576e-12			46.56	0.20517			46.56	0.51841			46.56	0.60668			46.56	0.62248			46.56	0.78203
2738.43	-0.13051	2738.34	0.25081															46.68	7.7516e-12			46.68	0.20496			46.68	0.51815			46.68	0.60642			46.68	0.62224			46.68	0.78178
2717.72	0.46195	2742.87	0.1325															46.8	7.55094e-12			46.8	0.20475			46.8	0.51788			46.8	0.60616			46.8	0.622			46.8	0.78153
2741.59	-0.15546	2748.23	-0.00559															46.92	7.35547e-12			46.92	0.20454			46.92	0.51762			46.92	0.6059			46.92	0.62177			46.92	0.78129
2739.21	-0.1104	2742.34	0.13352															47.04	7.16506e-12			47.04	0.20433			47.04	0.51736			47.04	0.60564			47.04	0.62153			47.04	0.78104
2717.18	0.50276	2749.52	-0.03742															47.16	6.97958e-12			47.16	0.20413			47.16	0.51709			47.16	0.60538			47.16	0.62129			47.16	0.78079
2740.32	-0.09973	2752.62	-0.08786															47.28	6.7989e-12			47.28	0.20392			47.28	0.51683			47.28	0.60511			47.28	0.62105			47.28	0.78054
2744.64	-0.23438	2747.48	0.0808															47.4	6.6229e-12			47.4	0.20371			47.4	0.51657			47.4	0.60485			47.4	0.62082			47.4	0.78029
2735.81	0.04092	2741.89	0.24784															47.52	6.45146e-12			47.52	0.2035			47.52	0.5163			47.52	0.60459			47.52	0.62058			47.52	0.78004
2739.21	-0.04393	2750.56	0.05768															47.64	6.28445e-12			47.64	0.2033			47.64	0.51604			47.64	0.60433			47.64	0.62034			47.64	0.77979
2750.28	-0.33234	2746.08	0.13798															47.76	6.12177e-12			47.76	0.20309			47.76	0.51578			47.76	0.60407			47.76	0.62011			47.76	0.77954
2736.64	0.03581	2749.5	0.11571															47.88	5.9633e-12			47.88	0.20289			47.88	0.51552			47.88	0.60381			47.88	0.61987			47.88	0.77929
2730.86	0.22859	2747.97	0.1641															48	5.80893e-12			48	0.20268			48	0.51525			48	0.60355			48	0.61963			48	0.77904
2734.5	0.11253	2744.1	0.27895															48.12	5.65855e-12			48.12	0.20247			48.12	0.51499			48.12	0.60329			48.12	0.6194			48.12	0.77879
2725.59	0.41099	2750.78	0.07024															48.24	5.51207e-12			48.24	0.20227			48.24	0.51473			48.24	0.60303			48.24	0.61916			48.24	0.77854
2737.93	0.074	2742.26	0.39133															48.36	5.36938e-12			48.36	0.20206			48.36	0.51447			48.36	0.60277			48.36	0.61893			48.36	0.77829
2733.15	0.24755	2755.73	0.00871															48.48	5.23039e-12			48.48	0.20186			48.48	0.51421			48.48	0.60251			48.48	0.61869			48.48	0.77804
2733.46	0.20643	2738.7	0.5309															48.6	5.09499e-12			48.6	0.20165			48.6	0.51394			48.6	0.60225			48.6	0.61845			48.6	0.7778
2727.75	0.44123	2764.57	-0.21762															48.72	4.9631e-12			48.72	0.20145			48.72	0.51368			48.72	0.60199			48.72	0.61822			48.72	0.77755
2741.26	0.03444	2763.53	-0.13753															48.84	4.83462e-12			48.84	0.20124			48.84	0.51342			48.84	0.60173			48.84	0.61798			48.84	0.7773
2741.22	0.14986	2767.89	-0.28384															48.96	4.70947e-12			48.96	0.20104			48.96	0.51316			48.96	0.60147			48.96	0.61775			48.96	0.77705
2744.36	0.17209	2754.24	0.19948															49.08	4.58755e-12			49.08	0.20083			49.08	0.5129			49.08	0.60121			49.08	0.61751			49.08	0.7768
2745.35	0.13442	2757.48	0.10252															49.2	4.4688e-12			49.2	0.20063			49.2	0.51264			49.2	0.60095			49.2	0.61728			49.2	0.77655
2739.54	0.36267	2763.32	-0.07589															49.32	4.35312e-12			49.32	0.20043			49.32	0.51238			49.32	0.6007			49.32	0.61704			49.32	0.77631
2746.61	0.1358	2767.34	-0.14394															49.44	4.24043e-12			49.44	0.20022			49.44	0.51212			49.44	0.60044			49.44	0.61681			49.44	0.77606
2749.61	0.08606	2757.42	0.14685															49.56	4.13066e-12			49.56	0.20002			49.56	0.51186			49.56	0.60018			49.56	0.61657			49.56	0.77581
2727.41	0.70766	2768.56	-0.13666															49.68	4.02373e-12			49.68	0.19982			49.68	0.5116			49.68	0.59992			49.68	0.61633			49.68	0.77556
2758.53	-0.17339	2757.91	0.14596															49.8	3.91957e-12			49.8	0.19961			49.8	0.51134			49.8	0.59966			49.8	0.6161			49.8	0.77531
2734.23	0.5818	2762.38	0.01002															49.92	3.8181e-12			49.92	0.19941			49.92	0.51108			49.92	0.5994			49.92	0.61586			49.92	0.77507
2756.89	-0.11608	2755.86	0.20013															50.04	3.71926e-12			50.04	0.19921			50.04	0.51081			50.04	0.59914			50.04	0.61563			50.04	0.77482
2749.79	0.17708	2751.92	0.3774															50.16	3.62299e-12			50.16	0.19901			50.16	0.51056			50.16	0.59889			50.16	0.6154			50.16	0.77457
2748.9	0.16597	2763.09	0.04537															50.28	3.5292e-12			50.28	0.1988			50.28	0.5103			50.28	0.59863			50.28	0.61516			50.28	0.77432
2748	0.23059	2761.61	0.1466															50.4	3.43784e-12			50.4	0.1986			50.4	0.51004			50.4	0.59837			50.4	0.61493			50.4	0.77407
2753.6	0.0271	2752.91	0.38182															50.52	3.34884e-12			50.52	0.1984			50.52	0.50978			50.52	0.59811			50.52	0.61469			50.52	0.77383
2757.91	-0.032	2770.7	-0.07267															50.64	3.26215e-12			50.64	0.1982			50.64	0.50952			50.64	0.59785			50.64	0.61446			50.64	0.77358
2749.24	0.19873	2756.31	0.33566															50.76	3.17771e-12			50.76	0.198			50.76	0.50926			50.76	0.5976			50.76	0.61422			50.76	0.77333
2741.53	0.40567	2767.33	0.0548															50.88	3.09545e-12			50.88	0.1978			50.88	0.509			50.88	0.59734			50.88	0.61399			50.88	0.77309
2751.16	0.15131	2759.99	0.19388															51	3.01532e-12			51	0.1976			51	0.50874			51	0.59708			51	0.61375			51	0.77284
2747.82	0.23936	2751.92	0.49974															51.12	2.93726e-12			51.12	0.1974			51.12	0.50848			51.12	0.59682			51.12	0.61352			51.12	0.77259
2751.42	0.19612	2768.42	0.11694															51.24	2.86122e-12			51.24	0.1972			51.24	0.50822			51.24	0.59657			51.24	0.61329			51.24	0.77234
2739.54	0.61347	2765.39	0.17041															51.36	2.78716e-12			51.36	0.197			51.36	0.50796			51.36	0.59631			51.36	0.61305			51.36	0.7721
2757.81	0.06623	2783.96	-0.36401															51.48	2.71501e-12			51.48	0.1968			51.48	0.5077			51.48	0.59605			51.48	0.61282			51.48	0.77185
2749.62	0.26764	2778.46	-0.18614															51.6	2.64472e-12			51.6	0.1966			51.6	0.50745			51.6	0.5958			51.6	0.61259			51.6	0.7716
2758.29	0.05711	2770.86	0.10266															51.72	2.57626e-12			51.72	0.1964			51.72	0.50719			51.72	0.59554			51.72	0.61235			51.72	0.77136
2758.62	0.08136	2757.88	0.42888															51.84	2.50957e-12			51.84	0.1962			51.84	0.50693			51.84	0.59528			51.84	0.61212			51.84	0.77111
2761.31	0.0118	2763.17	0.31674															51.96	2.44461e-12			51.96	0.196			51.96	0.50667			51.96	0.59503			51.96	0.61189			51.96	0.77086
2745.86	0.49086	2766.84	0.24118															52.08	2.38132e-12			52.08	0.1958			52.08	0.50641			52.08	0.59477			52.08	0.61165			52.08	0.77062
2755.51	0.2102	2783.59	-0.21013															52.2	2.31968e-12			52.2	0.1956			52.2	0.50616			52.2	0.59451			52.2	0.61142			52.2	0.77037
2749.24	0.39047	2771.5	0.19559															52.32	2.25963e-12			52.32	0.1954			52.32	0.5059			52.32	0.59426			52.32	0.61119			52.32	0.77013
2754.57	0.25597	2778.85	-0.05799															52.44	2.20114e-12			52.44	0.1952			52.44	0.50564			52.44	0.594			52.44	0.61095			52.44	0.76988
2761.45	0.09325	2772.45	0.19759															52.56	2.14416e-12			52.56	0.195			52.56	0.50538			52.56	0.59374			52.56	0.61072			52.56	0.76963
2757.57	0.18794	2781.75	-0.08069															52.68	2.08865e-12			52.68	0.19481			52.68	0.50513			52.68	0.59349			52.68	0.61049			52.68	0.76939
2763.74	0.06486	2771.33	0.13114															52.8	2.03458e-12			52.8	0.19461			52.8	0.50487			52.8	0.59323			52.8	0.61025			52.8	0.76914
2747.14	0.55362	2772.59	0.20278															52.92	1.98191e-12			52.92	0.19441			52.92	0.50461			52.92	0.59298			52.92	0.61002			52.92	0.7689
2763.45	0.08311	2767.18	0.33738															53.04	1.93061e-12			53.04	0.19421			53.04	0.50436			53.04	0.59272			53.04	0.60979			53.04	0.76865
2764.74	0.07855	2780.9	-0.04711															53.16	1.88063e-12			53.16	0.19402			53.16	0.5041			53.16	0.59247			53.16	0.60956			53.16	0.7684
2758.22	0.25998	2775.28	0.17805															53.28	1.83195e-12			53.28	0.19382			53.28	0.50384			53.28	0.59221			53.28	0.60932			53.28	0.76816
2767.28	0.03329	2781.5	0.01926															53.4	1.78452e-12			53.4	0.19362			53.4	0.50359			53.4	0.59196			53.4	0.60909			53.4	0.76791
2754.51	0.38317	2785.28	-0.11044															53.52	1.73833e-12			53.52	0.19343			53.52	0.50333			53.52	0.5917			53.52	0.60886			53.52	0.76767
2769.87	-0.05181	2775.73	0.15557															53.64	1.69333e-12			53.64	0.19323			53.64	0.50307			53.64	0.59144			53.64	0.60863			53.64	0.76742
2762.92	0.146	2772.64	0.34614															53.76	1.6495e-12			53.76	0.19303			53.76	0.50282			53.76	0.59119			53.76	0.6084			53.76	0.76718
2772.8	-0.09948	2771.29	0.38313															53.88	1.6068e-12			53.88	0.19284			53.88	0.50256			53.88	0.59094			53.88	0.60816			53.88	0.76693
2769.18	0.04923	2789.56	-0.07948															54	1.5652e-12			54	0.19264			54	0.50231			54	0.59068			54	0.60793			54	0.76669
2772.07	-0.05415	2774.09	0.31383															54.12	1.52468e-12			54.12	0.19245			54.12	0.50205			54.12	0.59043			54.12	0.6077			54.12	0.76644
2763.4	0.21421	2768.58	0.49614															54.24	1.48521e-12			54.24	0.19225			54.24	0.5018			54.24	0.59017			54.24	0.60747			54.24	0.7662
2767.79	0.12861	2779.22	0.22434															54.36	1.44677e-12			54.36	0.19205			54.36	0.50154			54.36	0.58992			54.36	0.60724			54.36	0.76595
2761.6	0.36291	2783.12	0.17774															54.48	1.40931e-12			54.48	0.19186			54.48	0.50128			54.48	0.58966			54.48	0.60701			54.48	0.76571
2756	0.48141	2772.3	0.47441															54.6	1.37283e-12			54.6	0.19166			54.6	0.50103			54.6	0.58941			54.6	0.60677			54.6	0.76546
2767.37	0.17875	2774.66	0.35938															54.72	1.33729e-12			54.72	0.19147			54.72	0.50077			54.72	0.58915			54.72	0.60654			54.72	0.76522
2764.11	0.30767	2781.16	0.20103															54.84	1.30268e-12			54.84	0.19128			54.84	0.50052			54.84	0.5889			54.84	0.60631			54.84	0.76497
2759.39	0.43185	2785.36	0.10423															54.96	1.26895e-12			54.96	0.19108			54.96	0.50027			54.96	0.58865			54.96	0.60608			54.96	0.76473
2763.21	0.36256	2793.83	-0.10252															55.08	1.23611e-12			55.08	0.19089			55.08	0.50001			55.08	0.58839			55.08	0.60585			55.08	0.76448
2763.14	0.37062	2780.57	0.32464															55.2	1.20411e-12			55.2	0.19069			55.2	0.49976			55.2	0.58814			55.2	0.60562			55.2	0.76424
2777.87	-0.01838	2777.68	0.39691															55.32	1.17294e-12			55.32	0.1905			55.32	0.4995			55.32	0.58789			55.32	0.60539			55.32	0.76399
2779.7	-0.11011	2790.48	0.06573															55.44	1.14257e-12			55.44	0.19031			55.44	0.49925			55.44	0.58763			55.44	0.60516			55.44	0.76375
2773.13	0.17746	2781.61	0.34951															55.56	1.113e-12			55.56	0.19011			55.56	0.49899			55.56	0.58738			55.56	0.60493			55.56	0.76351
2778.67	-0.03696	2797.14	-0.07668															55.68	1.08418e-12			55.68	0.18992			55.68	0.49874			55.68	0.58713			55.68	0.6047			55.68	0.76326
2772.8	0.14959	2783.77	0.34164															55.8	1.05612e-12			55.8	0.18973			55.8	0.49849			55.8	0.58687			55.8	0.60447			55.8	0.76302
2771.12	0.25099	2800.68	-0.14434															55.92	1.02878e-12			55.92	0.18953			55.92	0.49823			55.92	0.58662			55.92	0.60424			55.92	0.76277
2785.2	-0.13688	2795.31	0.06817															56.04	1.00215e-12			56.04	0.18934			56.04	0.49798			56.04	0.58637			56.04	0.604			56.04	0.76253
2776.61	0.15703	2794.99	-0.00177															56.16	9.76204e-13			56.16	0.18915			56.16	0.49773			56.16	0.58611			56.16	0.60377			56.16	0.76229
2783.79	-0.08189	2780.24	0.42845															56.28	9.50934e-13			56.28	0.18896			56.28	0.49747			56.28	0.58586			56.28	0.60354			56.28	0.76204
2780.99	-0.01883	2790.33	0.21884															56.4	9.26317e-13			56.4	0.18877			56.4	0.49722			56.4	0.58561			56.4	0.60331			56.4	0.7618
2782.46	-0.03802	2783.31	0.46349															56.52	9.02338e-13			56.52	0.18857			56.52	0.49697			56.52	0.58536			56.52	0.60308			56.52	0.76156
2781.42	0.01619	2799.09	-0.00206															56.64	8.78979e-13			56.64	0.18838			56.64	0.49671			56.64	0.5851			56.64	0.60285			56.64	0.76131
2785.12	-0.03914	2795.74	0.1071															56.76	8.56226e-13			56.76	0.18819			56.76	0.49646			56.76	0.58485			56.76	0.60262			56.76	0.76107
2780.23	0.08886	2789.79	0.26615															56.88	8.34061e-13			56.88	0.188			56.88	0.49621			56.88	0.5846			56.88	0.6024			56.88	0.76083
2781.83	0.04228	2803	-0.02949															57	8.1247e-13			57	0.18781			57	0.49596			57	0.58435			57	0.60217			57	0.76058
2785.56	0.000341286	2799.75	0.058															57.12	7.91438e-13			57.12	0.18762			57.12	0.4957			57.12	0.5841			57.12	0.60194			57.12	0.76034
2778.44	0.21438	2795.18	0.18285															57.24	7.7095e-13			57.24	0.18743			57.24	0.49545			57.24	0.58384			57.24	0.60171			57.24	0.7601
2779.98	0.16337	2798.95	0.03894															57.36	7.50993e-13			57.36	0.18724			57.36	0.4952			57.36	0.58359			57.36	0.60148			57.36	0.75985
2780.86	0.1853	2792.67	0.27668															57.48	7.31552e-13			57.48	0.18705			57.48	0.49495			57.48	0.58334			57.48	0.60125			57.48	0.75961
2775.71	0.34111	2800.25	0.10377															57.6	7.12614e-13			57.6	0.18686			57.6	0.49469			57.6	0.58309			57.6	0.60102			57.6	0.75937
2781.95	0.17804	2803.01	-0.00192															57.72	6.94167e-13			57.72	0.18667			57.72	0.49444			57.72	0.58284			57.72	0.60079			57.72	0.75913
2780.58	0.23653	2798.88	0.17603															57.84	6.76197e-13			57.84	0.18648			57.84	0.49419			57.84	0.58259			57.84	0.60056			57.84	0.75888
2779.16	0.24576	2802.51	0.05388															57.96	6.58693e-13			57.96	0.18629			57.96	0.49394			57.96	0.58234			57.96	0.60033			57.96	0.75864
2792.17	-0.06363	2803.28	0.09681															58.08	6.41642e-13			58.08	0.1861			58.08	0.49369			58.08	0.58209			58.08	0.6001			58.08	0.7584
2777.71	0.34584	2807.57	0.05398															58.2	6.25032e-13			58.2	0.18591			58.2	0.49344			58.2	0.58183			58.2	0.59987			58.2	0.75816
2775.19	0.40417	2803.79	0.10582															58.32	6.08852e-13			58.32	0.18572			58.32	0.49319			58.32	0.58158			58.32	0.59965			58.32	0.75791
2786.54	0.11964	2812.43	-0.1205															58.44	5.93091e-13			58.44	0.18553			58.44	0.49294			58.44	0.58133			58.44	0.59942			58.44	0.75767
2776.87	0.38423	2796.72	0.33855															58.56	5.77737e-13			58.56	0.18535			58.56	0.49268			58.56	0.58108			58.56	0.59919			58.56	0.75743
2781.61	0.24989	2798.12	0.33711															58.68	5.62782e-13			58.68	0.18516			58.68	0.49243			58.68	0.58083			58.68	0.59896			58.68	0.75719
2785	0.18873	2808.9	0.04422															58.8	5.48213e-13			58.8	0.18497			58.8	0.49218			58.8	0.58058			58.8	0.59873			58.8	0.75694
2783.49	0.26172	2798.44	0.35756															58.92	5.34022e-13			58.92	0.18478			58.92	0.49193			58.92	0.58033			58.92	0.5985			58.92	0.7567
2784.58	0.28354	2810.97	0.03189															59.04	5.20198e-13			59.04	0.18459			59.04	0.49168			59.04	0.58008			59.04	0.59828			59.04	0.75646
2793.67	0.00708	2813.58	-0.02372															59.16	5.06731e-13			59.16	0.18441			59.16	0.49143			59.16	0.57983			59.16	0.59805			59.16	0.75622
2803.51	-0.25082	2806.55	0.1203															59.28	4.93614e-13			59.28	0.18422			59.28	0.49118			59.28	0.57958			59.28	0.59782			59.28	0.75598
2800.13	-0.10964	2809.07	0.13735															59.4	4.80836e-13			59.4	0.18403			59.4	0.49093			59.4	0.57933			59.4	0.59759			59.4	0.75574
2797.79	-0.02756	2814.35	-0.02232															59.52	4.68389e-13			59.52	0.18385			59.52	0.49068			59.52	0.57908			59.52	0.59736			59.52	0.75549
2805.97	-0.32351	2808.62	0.14924															59.64	4.56264e-13			59.64	0.18366			59.64	0.49043			59.64	0.57883			59.64	0.59714			59.64	0.75525
2796.91	-0.07807	2806.34	0.19042															59.76	4.44452e-13			59.76	0.18347			59.76	0.49018			59.76	0.57858			59.76	0.59691			59.76	0.75501
2798.23	-0.00673	2808.28	0.1929															59.88	4.32947e-13			59.88	0.18329			59.88	0.48993			59.88	0.57833			59.88	0.59668			59.88	0.75477
2792.56	0.12103	2812.36	0.09416															60	4.21739e-13			60	0.1831			60	0.48968			60	0.57808			60	0.59645			60	0.75453
2796.4	0.04213	2804.73	0.32149															60.12	4.10822e-13			60.12	0.18291			60.12	0.48943			60.12	0.57784			60.12	0.59623			60.12	0.75429
2794.01	0.15073	2814.16	0.11258															60.24	4.00187e-13			60.24	0.18273			60.24	0.48919			60.24	0.57759			60.24	0.596			60.24	0.75405
2802.56	-0.09974	2803.05	0.40192															60.36	3.89828e-13			60.36	0.18254			60.36	0.48894			60.36	0.57734			60.36	0.59577			60.36	0.7538
2796.28	0.13674	2803.6	0.42491															60.48	3.79736e-13			60.48	0.18236			60.48	0.48869			60.48	0.57709			60.48	0.59555			60.48	0.75356
2787.14	0.39783	2814.6	0.12869															60.6	3.69906e-13			60.6	0.18217			60.6	0.48844			60.6	0.57684			60.6	0.59532			60.6	0.75332
2808.22	-0.24656	2815.06	0.15755															60.72	3.60331e-13			60.72	0.18199			60.72	0.48819			60.72	0.57659			60.72	0.59509			60.72	0.75308
2802.86	-0.00374	2814.36	0.16782															60.84	3.51003e-13			60.84	0.1818			60.84	0.48794			60.84	0.57634			60.84	0.59486			60.84	0.75284
2802.78	0.02261	2828.98	-0.24716															60.96	3.41917e-13			60.96	0.18162			60.96	0.48769			60.96	0.57609			60.96	0.59464			60.96	0.7526
2804.26	-0.01125	2810.38	0.35157															61.08	3.33065e-13			61.08	0.18143			61.08	0.48745			61.08	0.57585			61.08	0.59441			61.08	0.75236
2786.13	0.51686	2807.07	0.43622															61.2	3.24444e-13			61.2	0.18125			61.2	0.4872			61.2	0.5756			61.2	0.59418			61.2	0.75212
2796.34	0.18159	2832.28	-0.24232															61.32	3.16045e-13			61.32	0.18106			61.32	0.48695			61.32	0.57535			61.32	0.59396			61.32	0.75188
2796.44	0.21345	2815.84	0.17293															61.44	3.07863e-13			61.44	0.18088			61.44	0.4867			61.44	0.5751			61.44	0.59373			61.44	0.75164
2804.77	-0.03578	2814.64	0.31798															61.56	2.99894e-13			61.56	0.1807			61.56	0.48645			61.56	0.57485			61.56	0.59351			61.56	0.7514
2805.04	0.04741	2835.66	-0.24556															61.68	2.92131e-13			61.68	0.18051			61.68	0.48621			61.68	0.57461			61.68	0.59328			61.68	0.75116
2805.04	0.02341	2807	0.53557															61.8	2.84568e-13			61.8	0.18033			61.8	0.48596			61.8	0.57436			61.8	0.59305			61.8	0.75092
2799.1	0.16411	2834.07	-0.21088															61.92	2.77202e-13			61.92	0.18015			61.92	0.48571			61.92	0.57411			61.92	0.59283			61.92	0.75068
2800.73	0.19808	2817.65	0.2573															62.04	2.70026e-13			62.04	0.17996			62.04	0.48547			62.04	0.57386			62.04	0.5926			62.04	0.75044
2800.06	0.16884	2818.59	0.23889															62.16	2.63036e-13			62.16	0.17978			62.16	0.48522			62.16	0.57362			62.16	0.59238			62.16	0.7502
2804.57	0.07064	2821.26	0.18566															62.28	2.56227e-13			62.28	0.1796			62.28	0.48497			62.28	0.57337			62.28	0.59215			62.28	0.74996
2805.76	0.08365	2834.29	-0.14816															62.4	2.49594e-13			62.4	0.17942			62.4	0.48472			62.4	0.57312			62.4	0.59192			62.4	0.74972
2791.09	0.56685	2814.88	0.4194															62.52	2.43133e-13			62.52	0.17923			62.52	0.48448			62.52	0.57287			62.52	0.5917			62.52	0.74948
2810.33	-0.00224	2824.36	0.16331															62.64	2.36839e-13			62.64	0.17905			62.64	0.48423			62.64	0.57263			62.64	0.59147			62.64	0.74924
2788.11	0.60201	2819.92	0.33569															62.76	2.30708e-13			62.76	0.17887			62.76	0.48398			62.76	0.57238			62.76	0.59125			62.76	0.749
2805.87	0.13377	2837.8	-0.17694															62.88	2.24736e-13			62.88	0.17869			62.88	0.48374			62.88	0.57213			62.88	0.59102			62.88	0.74876
2805.16	0.18816	2826.79	0.12641															63	2.18918e-13			63	0.17851			63	0.48349			63	0.57189			63	0.5908			63	0.74852
2806.01	0.16256	2841.84	-0.23195															63.12	2.13251e-13			63.12	0.17833			63.12	0.48325			63.12	0.57164			63.12	0.59057			63.12	0.74828
2824.84	-0.35361	2840.46	-0.20552															63.24	2.07731e-13			63.24	0.17815			63.24	0.483			63.24	0.57139			63.24	0.59035			63.24	0.74804
2814.51	-0.01458	2828.78	0.16179															63.36	2.02353e-13			63.36	0.17796			63.36	0.48275			63.36	0.57115			63.36	0.59012			63.36	0.7478
2802.05	0.36179	2828.43	0.17665															63.48	1.97115e-13			63.48	0.17778			63.48	0.48251			63.48	0.5709			63.48	0.5899			63.48	0.74757
2790.63	0.69637	2827.89	0.19217															63.6	1.92012e-13			63.6	0.1776			63.6	0.48226			63.6	0.57066			63.6	0.58967			63.6	0.74733
2809.35	0.19859	2830.61	0.11983															63.72	1.87042e-13			63.72	0.17742			63.72	0.48202			63.72	0.57041			63.72	0.58945			63.72	0.74709
2807.69	0.24256	2820.04	0.43338															63.84	1.822e-13			63.84	0.17724			63.84	0.48177			63.84	0.57016			63.84	0.58922			63.84	0.74685
2816.05	-0.00224	2843.06	-0.18223															63.96	1.77483e-13			63.96	0.17706			63.96	0.48153			63.96	0.56992			63.96	0.589			63.96	0.74661
2810.85	0.17833	2829.25	0.24712															64.08	1.72889e-13			64.08	0.17688			64.08	0.48128			64.08	0.56967			64.08	0.58877			64.08	0.74637
2808.16	0.27183	2832.57	0.16708															64.2	1.68413e-13			64.2	0.1767			64.2	0.48104			64.2	0.56943			64.2	0.58855			64.2	0.74613
2803.09	0.39889	2832.86	0.15765															64.32	1.64054e-13			64.32	0.17652			64.32	0.48079			64.32	0.56918			64.32	0.58832			64.32	0.74589
2816.99	0.06163	2834.54	0.14698															64.44	1.59807e-13			64.44	0.17634			64.44	0.48055			64.44	0.56894			64.44	0.5881			64.44	0.74566
2804.77	0.42121	2842.42	-0.05321															64.56	1.5567e-13			64.56	0.17617			64.56	0.4803			64.56	0.56869			64.56	0.58788			64.56	0.74542
2809.48	0.29103	2832.34	0.22911															64.68	1.5164e-13			64.68	0.17599			64.68	0.48006			64.68	0.56845			64.68	0.58765			64.68	0.74518
2812.49	0.22288	2835.92	0.18274															64.8	1.47715e-13			64.8	0.17581			64.8	0.47982			64.8	0.5682			64.8	0.58743			64.8	0.74494
2814.79	0.13079	2839.58	0.05064															64.92	1.43891e-13			64.92	0.17563			64.92	0.47957			64.92	0.56796			64.92	0.5872			64.92	0.7447
2813.15	0.2701	2839.5	0.09917															65.04	1.40166e-13			65.04	0.17545			65.04	0.47933			65.04	0.56771			65.04	0.58698			65.04	0.74446
2824.31	-0.07164	2844.39	-0.05848															65.16	1.36538e-13			65.16	0.17527			65.16	0.47908			65.16	0.56747			65.16	0.58676			65.16	0.74423
2811.17	0.26651	2837.23	0.20673															65.28	1.33003e-13			65.28	0.1751			65.28	0.47884			65.28	0.56722			65.28	0.58653			65.28	0.74399
2808.91	0.37537	2831.26	0.3708															65.4	1.2956e-13			65.4	0.17492			65.4	0.4786			65.4	0.56698			65.4	0.58631			65.4	0.74375
2825.31	-0.04799	2833.05	0.36815															65.52	1.26206e-13			65.52	0.17474			65.52	0.47835			65.52	0.56673			65.52	0.58609			65.52	0.74351
2818.09	0.12055	2841.52	0.14937															65.64	1.22939e-13			65.64	0.17456			65.64	0.47811			65.64	0.56649			65.64	0.58586			65.64	0.74328
2817.26	0.1836	2832.07	0.41582															65.76	1.19757e-13			65.76	0.17439			65.76	0.47787			65.76	0.56624			65.76	0.58564			65.76	0.74304
2814.89	0.30685	2834.35	0.35374															65.88	1.16657e-13			65.88	0.17421			65.88	0.47762			65.88	0.566			65.88	0.58542			65.88	0.7428
2823.19	0.1048	2842.77	0.16903															66	1.13637e-13			66	0.17403			66	0.47738			66	0.56576			66	0.58519			66	0.74256
2815.43	0.27631	2847.56	-0.00892															66.12	1.10695e-13			66.12	0.17385			66.12	0.47714			66.12	0.56551			66.12	0.58497			66.12	0.74233
2828.44	-0.08286	2856.61	-0.14011															66.24	1.07829e-13			66.24	0.17368			66.24	0.47689			66.24	0.56527			66.24	0.58475			66.24	0.74209
2829.28	-0.05446	2853.97	-0.05629															66.36	1.05038e-13			66.36	0.1735			66.36	0.47665			66.36	0.56503			66.36	0.58452			66.36	0.74185
2820.06	0.1874	2847.86	0.10348															66.48	1.02319e-13			66.48	0.17333			66.48	0.47641			66.48	0.56478			66.48	0.5843			66.48	0.74161
2823.23	0.13217	2844.74	0.19772															66.6	9.96703e-14			66.6	0.17315			66.6	0.47617			66.6	0.56454			66.6	0.58408			66.6	0.74138
2821.97	0.18895	2847.56	0.17776															66.72	9.70902e-14			66.72	0.17297			66.72	0.47592			66.72	0.5643			66.72	0.58386			66.72	0.74114
2836.16	-0.16876	2846.69	0.1974															66.84	9.45769e-14			66.84	0.1728			66.84	0.47568			66.84	0.56405			66.84	0.58363			66.84	0.7409
2825.66	0.04639	2844.84	0.28344															66.96	9.21286e-14			66.96	0.17262			66.96	0.47544			66.96	0.56381			66.96	0.58341			66.96	0.74067
2820.05	0.25978	2854.09	0.01475															67.08	8.97437e-14			67.08	0.17245			67.08	0.4752			67.08	0.56357			67.08	0.58319			67.08	0.74043
2826.64	0.06643	2840.77	0.3624															67.2	8.74205e-14			67.2	0.17227			67.2	0.47496			67.2	0.56332			67.2	0.58297			67.2	0.74019
2823.48	0.22215	2848.05	0.19126															67.32	8.51575e-14			67.32	0.1721			67.32	0.47471			67.32	0.56308			67.32	0.58274			67.32	0.73996
2820.15	0.37245	2856.86	-0.02216															67.44	8.2953e-14			67.44	0.17192			67.44	0.47447			67.44	0.56284			67.44	0.58252			67.44	0.73972
2823.17	0.25082	2847.01	0.26224															67.56	8.08057e-14			67.56	0.17175			67.56	0.47423			67.56	0.56259			67.56	0.5823			67.56	0.73948
2835.23	-0.03736	2843.61	0.43531															67.68	7.87139e-14			67.68	0.17157			67.68	0.47399			67.68	0.56235			67.68	0.58208			67.68	0.73925
2823.1	0.3283	2855.7	0.07125															67.8	7.66762e-14			67.8	0.1714			67.8	0.47375			67.8	0.56211			67.8	0.58186			67.8	0.73901
2832.84	0.04725	2843.36	0.41485															67.92	7.46913e-14			67.92	0.17123			67.92	0.47351			67.92	0.56187			67.92	0.58163			67.92	0.73877
2828.92	0.16745	2853.57	0.15069															68.04	7.27578e-14			68.04	0.17105			68.04	0.47327			68.04	0.56163			68.04	0.58141			68.04	0.73854
2836.36	-0.05601	2846.68	0.36256															68.16	7.08744e-14			68.16	0.17088			68.16	0.47303			68.16	0.56138			68.16	0.58119			68.16	0.7383
2830.88	0.14784	2853.12	0.16894															68.28	6.90397e-14			68.28	0.1707			68.28	0.47278			68.28	0.56114			68.28	0.58097			68.28	0.73807
2844.39	-0.2431	2856.3	0.10087															68.4	6.72525e-14			68.4	0.17053			68.4	0.47254			68.4	0.5609			68.4	0.58075			68.4	0.73783
2827.44	0.3128	2841.38	0.56949															68.52	6.55115e-14			68.52	0.17036			68.52	0.4723			68.52	0.56066			68.52	0.58053			68.52	0.73759
2832.1	0.1314	2857.59	0.07373															68.64	6.38156e-14			68.64	0.17018			68.64	0.47206			68.64	0.56042			68.64	0.58031			68.64	0.73736
2829.38	0.27743	2863.03	0.0443															68.76	6.21637e-14			68.76	0.17001			68.76	0.47182			68.76	0.56017			68.76	0.58009			68.76	0.73712
2835.4	0.11638	2869.07	-0.13674															68.88	6.05545e-14			68.88	0.16984			68.88	0.47158			68.88	0.55993			68.88	0.57986			68.88	0.73689
2834.87	0.17528	2865.91	-0.09781															69	5.89869e-14			69	0.16967			69	0.47134			69	0.55969			69	0.57964			69	0.73665
2844.86	-0.16617	2848.47	0.41641															69.12	5.74599e-14			69.12	0.16949			69.12	0.4711			69.12	0.55945			69.12	0.57942			69.12	0.73642
2842.39	-0.0218	2872.91	-0.19949															69.24	5.59725e-14			69.24	0.16932			69.24	0.47086			69.24	0.55921			69.24	0.5792			69.24	0.73618
2835.71	0.18877	2866.93	-0.00624															69.36	5.45235e-14			69.36	0.16915			69.36	0.47062			69.36	0.55897			69.36	0.57898			69.36	0.73595
2837.44	0.12332	2854.8	0.32142															69.48	5.31121e-14			69.48	0.16898			69.48	0.47038			69.48	0.55873			69.48	0.57876			69.48	0.73571
2835.43	0.17662	2855.13	0.35769															69.6	5.17372e-14			69.6	0.16881			69.6	0.47014			69.6	0.55849			69.6	0.57854			69.6	0.73548
2846.87	-0.09079	2853.8	0.41199															69.72	5.03979e-14			69.72	0.16864			69.72	0.46991			69.72	0.55825			69.72	0.57832			69.72	0.73524
2837.05	0.21262	2865.58	0.089															69.84	4.90933e-14			69.84	0.16846			69.84	0.46967			69.84	0.55801			69.84	0.5781			69.84	0.73501
2847.21	-0.05283	2866.62	0.0496															69.96	4.78224e-14			69.96	0.16829			69.96	0.46943			69.96	0.55776			69.96	0.57788			69.96	0.73477
2841.98	0.07668	2855.01	0.39639															70.08	4.65844e-14			70.08	0.16812			70.08	0.46919			70.08	0.55752			70.08	0.57766			70.08	0.73454
2838.86	0.20279	2871.44	-0.05117															70.2	4.53785e-14			70.2	0.16795			70.2	0.46895			70.2	0.55728			70.2	0.57744			70.2	0.7343
2857.82	-0.39015	2880.68	-0.30508															70.32	4.42038e-14			70.32	0.16778			70.32	0.46871			70.32	0.55704			70.32	0.57722			70.32	0.73407
2841.95	0.10183	2866.57	0.13504															70.44	4.30595e-14			70.44	0.16761			70.44	0.46847			70.44	0.5568			70.44	0.577			70.44	0.73383
2835.91	0.30888	2855.6	0.47209															70.56	4.19449e-14			70.56	0.16744			70.56	0.46823			70.56	0.55656			70.56	0.57678			70.56	0.7336
2850.8	-0.05727	2871.84	0.01226															70.68	4.08591e-14			70.68	0.16727			70.68	0.468			70.68	0.55632			70.68	0.57656			70.68	0.73336
2846.5	0.04471	2865.01	0.22198															70.8	3.98014e-14			70.8	0.1671			70.8	0.46776			70.8	0.55608			70.8	0.57634			70.8	0.73313
2851.72	-0.13728	2864.71	0.24475															70.92	3.8771e-14			70.92	0.16693			70.92	0.46752			70.92	0.55584			70.92	0.57612			70.92	0.73289
2849.53	0.00378	2869.58	0.08158															71.04	3.77674e-14			71.04	0.16676			71.04	0.46728			71.04	0.5556			71.04	0.5759			71.04	0.73266
2847.89	0.01354	2866.13	0.2315															71.16	3.67897e-14			71.16	0.16659			71.16	0.46704			71.16	0.55537			71.16	0.57568			71.16	0.73242
2840.14	0.24207	2875.14	0.06754															71.28	3.58373e-14			71.28	0.16642			71.28	0.46681			71.28	0.55513			71.28	0.57546			71.28	0.73219
2846.45	0.16623	2868.12	0.23683															71.4	3.49096e-14			71.4	0.16625			71.4	0.46657			71.4	0.55489			71.4	0.57524			71.4	0.73196
2849.81	0.02923	2865.84	0.3723															71.52	3.40059e-14			71.52	0.16609			71.52	0.46633			71.52	0.55465			71.52	0.57502			71.52	0.73172
2845.21	0.18869	2871.76	0.14968															71.64	3.31256e-14			71.64	0.16592			71.64	0.46609			71.64	0.55441			71.64	0.5748			71.64	0.73149
2847.99	0.12647	2877	0.03338															71.76	3.22681e-14			71.76	0.16575			71.76	0.46586			71.76	0.55417			71.76	0.57458			71.76	0.73126
2848.81	0.07312	2871.56	0.16563															71.88	3.14328e-14			71.88	0.16558			71.88	0.46562			71.88	0.55393			71.88	0.57436			71.88	0.73102
2841.37	0.35426	2881.33	-0.06704															72	3.06191e-14			72	0.16541			72	0.46538			72	0.55369			72	0.57415			72	0.73079
2858.38	-0.13587	2871.96	0.2285															72.12	2.98265e-14			72.12	0.16524			72.12	0.46515			72.12	0.55345			72.12	0.57393			72.12	0.73055
2842.45	0.34864	2866.84	0.35098															72.24	2.90544e-14			72.24	0.16508			72.24	0.46491			72.24	0.55321			72.24	0.57371			72.24	0.73032
2842.37	0.37312	2884.93	-0.14548															72.36	2.83023e-14			72.36	0.16491			72.36	0.46467			72.36	0.55298			72.36	0.57349			72.36	0.73009
2852.68	0.12721	2878.74	0.05816															72.48	2.75696e-14			72.48	0.16474			72.48	0.46444			72.48	0.55274			72.48	0.57327			72.48	0.72985
2860.03	-0.16453	2880.66	0.03617															72.6	2.68559e-14			72.6	0.16457			72.6	0.4642			72.6	0.5525			72.6	0.57305			72.6	0.72962
2847.77	0.28255	2870.17	0.38713															72.72	2.61607e-14			72.72	0.16441			72.72	0.46396			72.72	0.55226			72.72	0.57283			72.72	0.72939
2843.37	0.46598	2881.05	0.05274															72.84	2.54835e-14			72.84	0.16424			72.84	0.46373			72.84	0.55202			72.84	0.57262			72.84	0.72915
2854.35	0.131	2867.09	0.4091															72.96	2.48238e-14			72.96	0.16407			72.96	0.46349			72.96	0.55179			72.96	0.5724			72.96	0.72892
2838.66	0.56643	2871.79	0.33793															73.08	2.41812e-14			73.08	0.16391			73.08	0.46326			73.08	0.55155			73.08	0.57218			73.08	0.72869
2842.32	0.49223	2872.87	0.31495															73.2	2.35552e-14			73.2	0.16374			73.2	0.46302			73.2	0.55131			73.2	0.57196			73.2	0.72846
2857.62	0.03051	2880.13	0.11626															73.32	2.29455e-14			73.32	0.16357			73.32	0.46278			73.32	0.55107			73.32	0.57174			73.32	0.72822
2858.05	0.02262	2884.46	0.10516															73.44	2.23515e-14			73.44	0.16341			73.44	0.46255			73.44	0.55083			73.44	0.57153			73.44	0.72799
2853.88	0.23679	2889.51	-0.08101															73.56	2.17729e-14			73.56	0.16324			73.56	0.46231			73.56	0.5506			73.56	0.57131			73.56	0.72776
2858.2	0.12901	2885.09	0.0781															73.68	2.12093e-14			73.68	0.16308			73.68	0.46208			73.68	0.55036			73.68	0.57109			73.68	0.72752
2857.51	0.12457	2885.79	0.07643															73.8	2.06602e-14			73.8	0.16291			73.8	0.46184			73.8	0.55012			73.8	0.57087			73.8	0.72729
2843.41	0.51912	2887.34	0.02289															73.92	2.01254e-14			73.92	0.16274			73.92	0.46161			73.92	0.54989			73.92	0.57065			73.92	0.72706
2861.23	0.04932	2892.48	-0.08195															74.04	1.96044e-14			74.04	0.16258			74.04	0.46137			74.04	0.54965			74.04	0.57044			74.04	0.72683
2859.48	0.13936	2882.33	0.2549															74.16	1.90969e-14			74.16	0.16241			74.16	0.46114			74.16	0.54941			74.16	0.57022			74.16	0.72659
2857.81	0.24594	2878.97	0.38984															74.28	1.86026e-14			74.28	0.16225			74.28	0.4609			74.28	0.54918			74.28	0.57			74.28	0.72636
2866.49	-0.04267	2893.06	-0.07482															74.4	1.8121e-14			74.4	0.16208			74.4	0.46067			74.4	0.54894			74.4	0.56978			74.4	0.72613
2853.58	0.37071	2893.89	-0.08001															74.52	1.76519e-14			74.52	0.16192			74.52	0.46044			74.52	0.5487			74.52	0.56957			74.52	0.7259
2858.7	0.1971	2885.25	0.20032															74.64	1.7195e-14			74.64	0.16176			74.64	0.4602			74.64	0.54847			74.64	0.56935			74.64	0.72567
2869.61	-0.08149	2891.68	0.08087															74.76	1.67498e-14			74.76	0.16159			74.76	0.45997			74.76	0.54823			74.76	0.56913			74.76	0.72543
2858.46	0.26023	2885.64	0.25342															74.88	1.63162e-14			74.88	0.16143			74.88	0.45973			74.88	0.54799			74.88	0.56892			74.88	0.7252
2857.77	0.28571	2897.13	-0.06491															75	1.58939e-14			75	0.16126			75	0.4595			75	0.54776			75	0.5687			75	0.72497
2870.31	-0.06829	2887	0.30501															75.12	1.54824e-14			75.12	0.1611			75.12	0.45926			75.12	0.54752			75.12	0.56848			75.12	0.72474
2864.7	0.13464	2892.81	0.07718															75.24	1.50816e-14			75.24	0.16094			75.24	0.45903			75.24	0.54728			75.24	0.56827			75.24	0.72451
2863.84	0.16506	2875.46	0.56163															75.36	1.46912e-14			75.36	0.16077			75.36	0.4588			75.36	0.54705			75.36	0.56805			75.36	0.72428
2871.61	-0.0393	2907.44	-0.28387															75.48	1.43109e-14			75.48	0.16061			75.48	0.45856			75.48	0.54681			75.48	0.56783			75.48	0.72404
2858.89	0.33202	2886.21	0.35099															75.6	1.39405e-14			75.6	0.16045			75.6	0.45833			75.6	0.54658			75.6	0.56762			75.6	0.72381
2856.03	0.43966	2898.46	0.0044															75.72	1.35796e-14			75.72	0.16028			75.72	0.4581			75.72	0.54634			75.72	0.5674			75.72	0.72358
2863.36	0.25657	2885.65	0.43234															75.84	1.32281e-14			75.84	0.16012			75.84	0.45786			75.84	0.54611			75.84	0.56718			75.84	0.72335
2869.51	0.08557	2895.08	0.14335															75.96	1.28856e-14			75.96	0.15996			75.96	0.45763			75.96	0.54587			75.96	0.56697			75.96	0.72312
2860.21	0.3848	2888.63	0.31469															76.08	1.25521e-14			76.08	0.1598			76.08	0.4574			76.08	0.54564			76.08	0.56675			76.08	0.72289
2863.43	0.33092	2894.34	0.18346															76.2	1.22271e-14			76.2	0.15963			76.2	0.45717			76.2	0.5454			76.2	0.56654			76.2	0.72266
2853.7	0.56954	2897.43	0.15117															76.32	1.19106e-14			76.32	0.15947			76.32	0.45693			76.32	0.54516			76.32	0.56632			76.32	0.72243
2860.14	0.46378	2897.58	0.1096															76.44	1.16023e-14			76.44	0.15931			76.44	0.4567			76.44	0.54493			76.44	0.5661			76.44	0.72219
2877.57	-0.1081	2889.84	0.34036															76.56	1.13019e-14			76.56	0.15915			76.56	0.45647			76.56	0.5447			76.56	0.56589			76.56	0.72196
2877.23	-0.0216	2910.86	-0.22316															76.68	1.10094e-14			76.68	0.15899			76.68	0.45624			76.68	0.54446			76.68	0.56567			76.68	0.72173
2885.31	-0.26773	2893.22	0.35059															76.8	1.07244e-14			76.8	0.15882			76.8	0.456			76.8	0.54423			76.8	0.56546			76.8	0.7215
2877.04	0.00789	2904.84	-0.01888															76.92	1.04468e-14			76.92	0.15866			76.92	0.45577			76.92	0.54399			76.92	0.56524			76.92	0.72127
2870.01	0.21906	2909.05	-0.11112															77.04	1.01763e-14			77.04	0.1585			77.04	0.45554			77.04	0.54376			77.04	0.56503			77.04	0.72104
2880.02	-0.06508	2896.66	0.29446															77.16	9.91289e-15			77.16	0.15834			77.16	0.45531			77.16	0.54352			77.16	0.56481			77.16	0.72081
2875.51	0.11551	2899.61	0.24339															77.28	9.65628e-15			77.28	0.15818			77.28	0.45508			77.28	0.54329			77.28	0.5646			77.28	0.72058
2879.45	-0.01017	2909	0.01675															77.4	9.40631e-15			77.4	0.15802			77.4	0.45484			77.4	0.54305			77.4	0.56438			77.4	0.72035
2865.78	0.39775	2900.2	0.26361															77.52	9.16282e-15			77.52	0.15786			77.52	0.45461			77.52	0.54282			77.52	0.56417			77.52	0.72012
2878.48	0.06178	2900.49	0.26558															77.64	8.92562e-15			77.64	0.1577			77.64	0.45438			77.64	0.54259			77.64	0.56395			77.64	0.71989
2868.39	0.36408	2903.99	0.12696															77.76	8.69457e-15			77.76	0.15754			77.76	0.45415			77.76	0.54235			77.76	0.56374			77.76	0.71966
2876.66	0.13459	2905.15	0.1782															77.88	8.46949e-15			77.88	0.15738			77.88	0.45392			77.88	0.54212			77.88	0.56352			77.88	0.71943
2868.71	0.3629	2905.79	0.15047															78	8.25025e-15			78	0.15722			78	0.45369			78	0.54188			78	0.56331			78	0.7192
2874.96	0.21759	2905.76	0.17456															78.12	8.03667e-15			78.12	0.15706			78.12	0.45346			78.12	0.54165			78.12	0.56309			78.12	0.71897
2887.62	-0.12025	2901.19	0.3198															78.24	7.82863e-15			78.24	0.1569			78.24	0.45323			78.24	0.54142			78.24	0.56288			78.24	0.71874
2873.81	0.25331	2910.06	0.07035															78.36	7.62597e-15			78.36	0.15674			78.36	0.453			78.36	0.54118			78.36	0.56266			78.36	0.71851
2880.63	0.08033	2909.13	0.12503															78.48	7.42856e-15			78.48	0.15658			78.48	0.45277			78.48	0.54095			78.48	0.56245			78.48	0.71828
2874.83	0.30362	2905.27	0.24541															78.6	7.23626e-15			78.6	0.15642			78.6	0.45254			78.6	0.54072			78.6	0.56223			78.6	0.71805
2890.46	-0.1603	2916.22	-0.04932															78.72	7.04894e-15			78.72	0.15626			78.72	0.45231			78.72	0.54048			78.72	0.56202			78.72	0.71782
2871.44	0.3816	2914.82	-0.0139															78.84	6.86647e-15			78.84	0.1561			78.84	0.45207			78.84	0.54025			78.84	0.56181			78.84	0.71759
2887.06	-0.05092	2916.22	-0.0073															78.96	6.68872e-15			78.96	0.15595			78.96	0.45184			78.96	0.54002			78.96	0.56159			78.96	0.71736
2883.77	0.12207	2909.99	0.20865															79.08	6.51557e-15			79.08	0.15579			79.08	0.45161			79.08	0.53979			79.08	0.56138			79.08	0.71713
2890.57	-0.1148	2913.92	0.11534															79.2	6.3469e-15			79.2	0.15563			79.2	0.45139			79.2	0.53955			79.2	0.56116			79.2	0.7169
2885.45	0.0252	2908.02	0.28816															79.32	6.1826e-15			79.32	0.15547			79.32	0.45116			79.32	0.53932			79.32	0.56095			79.32	0.71667
2886.38	0.06508	2912.74	0.21436															79.44	6.02255e-15			79.44	0.15531			79.44	0.45093			79.44	0.53909			79.44	0.56074			79.44	0.71645
2883.42	0.15699	2918.62	0.02238															79.56	5.86665e-15			79.56	0.15516			79.56	0.4507			79.56	0.53886			79.56	0.56052			79.56	0.71622
2886.8	0.06744	2915.05	0.11925															79.68	5.71478e-15			79.68	0.155			79.68	0.45047			79.68	0.53862			79.68	0.56031			79.68	0.71599
2881.33	0.26746	2919.36	0.03857															79.8	5.56685e-15			79.8	0.15484			79.8	0.45024			79.8	0.53839			79.8	0.56009			79.8	0.71576
2877.17	0.39525	2910.61	0.32215															79.92	5.42274e-15			79.92	0.15468			79.92	0.45001			79.92	0.53816			79.92	0.55988			79.92	0.71553
2872.51	0.566	2917.18	0.10089															80.04	5.28236e-15			80.04	0.15453			80.04	0.44978			80.04	0.53793			80.04	0.55967			80.04	0.7153
2871.66	0.65847	2909.03	0.40936															80.16	5.14562e-15			80.16	0.15437			80.16	0.44955			80.16	0.5377			80.16	0.55945			80.16	0.71507
2887.33	0.12944	2925.17	-0.04289															80.28	5.01242e-15			80.28	0.15421			80.28	0.44932			80.28	0.53746			80.28	0.55924			80.28	0.71484
2887.67	0.13812	2901.08	0.64807															80.4	4.88266e-15			80.4	0.15406			80.4	0.44909			80.4	0.53723			80.4	0.55903			80.4	0.71462
2875.69	0.51636	2916.1	0.24039															80.52	4.75627e-15			80.52	0.1539			80.52	0.44886			80.52	0.537			80.52	0.55881			80.52	0.71439
2903.36	-0.27422	2915.51	0.29961															80.64	4.63314e-15			80.64	0.15374			80.64	0.44864			80.64	0.53677			80.64	0.5586			80.64	0.71416
2897.93	-0.09674	2920.48	0.20353															80.76	4.5132e-15			80.76	0.15359			80.76	0.44841			80.76	0.53654			80.76	0.55839			80.76	0.71393
2902.59	-0.23241	2925.21	0.02135															80.88	4.39637e-15			80.88	0.15343			80.88	0.44818			80.88	0.53631			80.88	0.55818			80.88	0.7137
2890.05	0.15423	2923.3	0.09923															81	4.28257e-15			81	0.15328			81	0.44795			81	0.53608			81	0.55796			81	0.71347
2904.7	-0.25685	2917.56	0.32015															81.12	4.1717e-15			81.12	0.15312			81.12	0.44772			81.12	0.53584			81.12	0.55775			81.12	0.71325
2878.89	0.50019	2921.1	0.22711															81.24	4.06371e-15			81.24	0.15296			81.24	0.4475			81.24	0.53561			81.24	0.55754			81.24	0.71302
2893.62	0.09758	2931.27	-0.06308															81.36	3.95852e-15			81.36	0.15281			81.36	0.44727			81.36	0.53538			81.36	0.55733			81.36	0.71279
2899.9	-0.04835	2911.82	0.51176															81.48	3.85604e-15			81.48	0.15265			81.48	0.44704			81.48	0.53515			81.48	0.55711			81.48	0.71256
2897.19	0.07954	2927.21	0.12758															81.6	3.75622e-15			81.6	0.1525			81.6	0.44681			81.6	0.53492			81.6	0.5569			81.6	0.71233
2894.77	0.1029	2930.83	0.09445															81.72	3.65899e-15			81.72	0.15234			81.72	0.44659			81.72	0.53469			81.72	0.55669			81.72	0.71211
2903.23	-0.12175	2925.21	0.21886															81.84	3.56427e-15			81.84	0.15219			81.84	0.44636			81.84	0.53446			81.84	0.55648			81.84	0.71188
2897.89	0.03965	2926.81	0.17334															81.96	3.472e-15			81.96	0.15204			81.96	0.44613			81.96	0.53423			81.96	0.55626			81.96	0.71165
2893.99	0.21166	2927.54	0.2647															82.08	3.38212e-15			82.08	0.15188			82.08	0.4459			82.08	0.534			82.08	0.55605			82.08	0.71142
2898.3	0.06609	2925.33	0.2577															82.2	3.29457e-15			82.2	0.15173			82.2	0.44568			82.2	0.53377			82.2	0.55584			82.2	0.7112
2896.43	0.12579	2936.91	-0.05109															82.32	3.20929e-15			82.32	0.15157			82.32	0.44545			82.32	0.53354			82.32	0.55563			82.32	0.71097
2906.38	-0.13762	2919.37	0.51545															82.44	3.12621e-15			82.44	0.15142			82.44	0.44522			82.44	0.53331			82.44	0.55542			82.44	0.71074
2906.96	-0.14519	2937.72	-0.01355															82.56	3.04528e-15			82.56	0.15126			82.56	0.445			82.56	0.53308			82.56	0.55521			82.56	0.71051
2910.86	-0.22608	2928.65	0.25029															82.68	2.96645e-15			82.68	0.15111			82.68	0.44477			82.68	0.53285			82.68	0.55499			82.68	0.71029
2893.43	0.28673	2926.25	0.36775															82.8	2.88966e-15			82.8	0.15096			82.8	0.44454			82.8	0.53262			82.8	0.55478			82.8	0.71006
2896.24	0.2335	2928.8	0.28863															82.92	2.81485e-15			82.92	0.1508			82.92	0.44432			82.92	0.53239			82.92	0.55457			82.92	0.70983
2905.19	-0.04066	2941.88	0.01264															83.04	2.74199e-15			83.04	0.15065			83.04	0.44409			83.04	0.53216			83.04	0.55436			83.04	0.70961
2894.99	0.30866	2946.59	-0.14532															83.16	2.67101e-15			83.16	0.1505			83.16	0.44387			83.16	0.53193			83.16	0.55415			83.16	0.70938
2895.52	0.27834	2931.29	0.28349															83.28	2.60186e-15			83.28	0.15035			83.28	0.44364			83.28	0.5317			83.28	0.55394			83.28	0.70915
2904.51	0.07118	2926.47	0.48006															83.4	2.53451e-15			83.4	0.15019			83.4	0.44341			83.4	0.53147			83.4	0.55373			83.4	0.70893
2901.83	0.16453	2938.98	0.09593															83.52	2.4689e-15			83.52	0.15004			83.52	0.44319			83.52	0.53124			83.52	0.55351			83.52	0.7087
2907.86	-0.02751	2936.93	0.21066															83.64	2.40499e-15			83.64	0.14989			83.64	0.44296			83.64	0.53102			83.64	0.5533			83.64	0.70847
2905.02	0.03683	2936.84	0.17596															83.76	2.34273e-15			83.76	0.14974			83.76	0.44274			83.76	0.53079			83.76	0.55309			83.76	0.70825
2908.72	-0.0476	2932.93	0.26023															83.88	2.28208e-15			83.88	0.14958			83.88	0.44251			83.88	0.53056			83.88	0.55288			83.88	0.70802
2897.79	0.323	2941.6	0.13837															84	2.22301e-15			84	0.14943			84	0.44229			84	0.53033			84	0.55267			84	0.70779
2906.62	0.10592	2950.66	-0.17209															84.12	2.16546e-15			84.12	0.14928			84.12	0.44206			84.12	0.5301			84.12	0.55246			84.12	0.70757
2900.97	0.33507	2944.72	0.05305															84.24	2.10941e-15			84.24	0.14913			84.24	0.44184			84.24	0.52987			84.24	0.55225			84.24	0.70734
2910.11	0.03643	2941.4	0.07338															84.36	2.0548e-15			84.36	0.14898			84.36	0.44161			84.36	0.52964			84.36	0.55204			84.36	0.70712
2902.49	0.26221	2948.64	-0.0167															84.48	2.00161e-15			84.48	0.14883			84.48	0.44139			84.48	0.52942			84.48	0.55183			84.48	0.70689
2901.35	0.34989	2936.67	0.28446															84.6	1.94979e-15			84.6	0.14867			84.6	0.44116			84.6	0.52919			84.6	0.55162			84.6	0.70666
2895.95	0.54223	2937.16	0.35804															84.72	1.89932e-15			84.72	0.14852			84.72	0.44094			84.72	0.52896			84.72	0.55141			84.72	0.70644
2913.37	0.00786	2943.49	0.19156															84.84	1.85015e-15			84.84	0.14837			84.84	0.44071			84.84	0.52873			84.84	0.5512			84.84	0.70621
2914.88	-0.04628	2947.56	0.05627															84.96	1.80226e-15			84.96	0.14822			84.96	0.44049			84.96	0.5285			84.96	0.55099			84.96	0.70599
2919.3	-0.12336	2935.17	0.39895															85.08	1.7556e-15			85.08	0.14807			85.08	0.44027			85.08	0.52828			85.08	0.55078			85.08	0.70576
2918.78	-0.12664	2946.87	0.1415															85.2	1.71016e-15			85.2	0.14792			85.2	0.44004			85.2	0.52805			85.2	0.55057			85.2	0.70553
2901.39	0.45327	2939.76	0.34613															85.32	1.66589e-15			85.32	0.14777			85.32	0.43982			85.32	0.52782			85.32	0.55036			85.32	0.70531
2903.32	0.3773	2951.76	0.01102															85.44	1.62276e-15			85.44	0.14762			85.44	0.43959			85.44	0.52759			85.44	0.55015			85.44	0.70508
2907.23	0.25767	2945.51	0.20468															85.56	1.58075e-15			85.56	0.14747			85.56	0.43937			85.56	0.52736			85.56	0.54994			85.56	0.70486
2920.12	-0.14234	2948.92	0.20939															85.68	1.53983e-15			85.68	0.14732			85.68	0.43915			85.68	0.52714			85.68	0.54973			85.68	0.70463
2913.73	0.0504	2954.7	0.00188															85.8	1.49997e-15			85.8	0.14717			85.8	0.43892			85.8	0.52691			85.8	0.54952			85.8	0.70441
2911.34	0.16937	2951.21	0.10238															85.92	1.46114e-15			85.92	0.14702			85.92	0.4387			85.92	0.52668			85.92	0.54931			85.92	0.70418
2910.42	0.20672	2952.23	0.07716															86.04	1.42332e-15			86.04	0.14687			86.04	0.43848			86.04	0.52646			86.04	0.5491			86.04	0.70396
2913.67	0.1486	2946.65	0.3221															86.16	1.38647e-15			86.16	0.14672			86.16	0.43825			86.16	0.52623			86.16	0.54889			86.16	0.70373
2918.11	0.09973	2944.61	0.35573															86.28	1.35058e-15			86.28	0.14658			86.28	0.43803			86.28	0.526			86.28	0.54868			86.28	0.70351
2913.84	0.16825	2954.62	0.12141															86.4	1.31562e-15			86.4	0.14643			86.4	0.43781			86.4	0.52578			86.4	0.54847			86.4	0.70328
2921.8	-0.04754	2947.98	0.3045															86.52	1.28156e-15			86.52	0.14628			86.52	0.43759			86.52	0.52555			86.52	0.54827			86.52	0.70306
2921.14	0.01052	2950.13	0.23668															86.64	1.24839e-15			86.64	0.14613			86.64	0.43736			86.64	0.52532			86.64	0.54806			86.64	0.70283
2917.39	0.12038	2959.57	0.0219															86.76	1.21607e-15			86.76	0.14598			86.76	0.43714			86.76	0.5251			86.76	0.54785			86.76	0.70261
2915.62	0.19293	2950.14	0.31182															86.88	1.18459e-15			86.88	0.14583			86.88	0.43692			86.88	0.52487			86.88	0.54764			86.88	0.70238
2923.44	-0.04294	2947.51	0.36483															87	1.15393e-15			87	0.14568			87	0.4367			87	0.52464			87	0.54743			87	0.70216
2918.83	0.13182	2963.17	-0.02008															87.12	1.12406e-15			87.12	0.14554			87.12	0.43647			87.12	0.52442			87.12	0.54722			87.12	0.70194
2915.81	0.27959	2944.48	0.45447															87.24	1.09496e-15			87.24	0.14539			87.24	0.43625			87.24	0.52419			87.24	0.54701			87.24	0.70171
2917.12	0.23187	2959.97	0.08079															87.36	1.06661e-15			87.36	0.14524			87.36	0.43603			87.36	0.52397			87.36	0.5468			87.36	0.70149
2912.43	0.36014	2976.94	-0.34367															87.48	1.039e-15			87.48	0.14509			87.48	0.43581			87.48	0.52374			87.48	0.5466			87.48	0.70126
2914.08	0.34931	2963.11	0.06109															87.6	1.01211e-15			87.6	0.14495			87.6	0.43559			87.6	0.52351			87.6	0.54639			87.6	0.70104
2919.07	0.20701	2959.99	0.14565															87.72	9.85905e-16			87.72	0.1448			87.72	0.43536			87.72	0.52329			87.72	0.54618			87.72	0.70081
2925.19	0.07965	2959.08	0.17603															87.84	9.60383e-16			87.84	0.14465			87.84	0.43514			87.84	0.52306			87.84	0.54597			87.84	0.70059
2914.12	0.39271	2959.54	0.20673															87.96	9.35522e-16			87.96	0.14451			87.96	0.43492			87.96	0.52284			87.96	0.54576			87.96	0.70037
2913.89	0.40287	2962.14	0.18332															88.08	9.11305e-16			88.08	0.14436			88.08	0.4347			88.08	0.52261			88.08	0.54555			88.08	0.70014
2913.43	0.45982	2963	0.12507															88.2	8.87714e-16			88.2	0.14421			88.2	0.43448			88.2	0.52239			88.2	0.54535			88.2	0.69992
2928.62	-0.00744	2958.38	0.30599															88.32	8.64734e-16			88.32	0.14407			88.32	0.43426			88.32	0.52216			88.32	0.54514			88.32	0.69969
2928.17	0.03982	2956.5	0.41653															88.44	8.42349e-16			88.44	0.14392			88.44	0.43404			88.44	0.52194			88.44	0.54493			88.44	0.69947
2925.88	0.09775	2959.53	0.29591															88.56	8.20543e-16			88.56	0.14377			88.56	0.43382			88.56	0.52171			88.56	0.54472			88.56	0.69925
2918.61	0.35139	2958.71	0.25709															88.68	7.99302e-16			88.68	0.14363			88.68	0.43359			88.68	0.52149			88.68	0.54452			88.68	0.69902
2921.12	0.22446	2972.01	-0.02005															88.8	7.78611e-16			88.8	0.14348			88.8	0.43337			88.8	0.52126			88.8	0.54431			88.8	0.6988
2925.76	0.14037	2954.98	0.47398															88.92	7.58455e-16			88.92	0.14334			88.92	0.43315			88.92	0.52104			88.92	0.5441			88.92	0.69858
2936.6	-0.12138	2954.69	0.50551															89.04	7.38821e-16			89.04	0.14319			89.04	0.43293			89.04	0.52081			89.04	0.54389			89.04	0.69835
2925.78	0.20645	2976.92	-0.14122															89.16	7.19696e-16			89.16	0.14304			89.16	0.43271			89.16	0.52059			89.16	0.54369			89.16	0.69813
2929.02	0.07276	2981.07	-0.22226															89.28	7.01065e-16			89.28	0.1429			89.28	0.43249			89.28	0.52036			89.28	0.54348			89.28	0.69791
2924.56	0.22923	2970.79	0.11816															89.4	6.82917e-16			89.4	0.14275			89.4	0.43227			89.4	0.52014			89.4	0.54327			89.4	0.69768
2933.13	0.07208	2974.25	0.02382															89.52	6.65238e-16			89.52	0.14261			89.52	0.43205			89.52	0.51992			89.52	0.54307			89.52	0.69746
2926.89	0.28055	2966.09	0.30558															89.64	6.48018e-16			89.64	0.14246			89.64	0.43183			89.64	0.51969			89.64	0.54286			89.64	0.69724
2932.85	0.00316	2967.71	0.2391															89.76	6.31243e-16			89.76	0.14232			89.76	0.43161			89.76	0.51947			89.76	0.54265			89.76	0.69702
2933.54	0.0745	2969.81	0.2079															89.88	6.14902e-16			89.88	0.14218			89.88	0.43139			89.88	0.51924			89.88	0.54244			89.88	0.69679
2929.34	0.2368	2957	0.55787															90	5.98984e-16			90	0.14203			90	0.43117			90	0.51902			90	0.54224			90	0.69657
2938.65	-0.04227	2968.08	0.30567															90.12	5.83478e-16			90.12	0.14189			90.12	0.43095			90.12	0.5188			90.12	0.54203			90.12	0.69635
2937.06	0.00941	2960.99	0.46114															90.24	5.68374e-16			90.24	0.14174			90.24	0.43074			90.24	0.51857			90.24	0.54182			90.24	0.69612
2928.69	0.26719	2967.25	0.36032															90.36	5.53661e-16			90.36	0.1416			90.36	0.43052			90.36	0.51835			90.36	0.54162			90.36	0.6959
2941.44	-0.07179	2974.33	0.1627															90.48	5.39328e-16			90.48	0.14145			90.48	0.4303			90.48	0.51813			90.48	0.54141			90.48	0.69568
2933.5	0.23141	2958.67	0.62125															90.6	5.25367e-16			90.6	0.14131			90.6	0.43008			90.6	0.5179			90.6	0.54121			90.6	0.69546
2929.76	0.37035	2972.86	0.23719															90.72	5.11767e-16			90.72	0.14117			90.72	0.42986			90.72	0.51768			90.72	0.541			90.72	0.69524
2928.55	0.54723	2967.97	0.42861															90.84	4.98519e-16			90.84	0.14102			90.84	0.42964			90.84	0.51746			90.84	0.54079			90.84	0.69501
2935.33	0.36128	2974.69	0.26105															90.96	4.85614e-16			90.96	0.14088			90.96	0.42942			90.96	0.51723			90.96	0.54059			90.96	0.69479
2939.5	0.18377	2980.95	0.11863															91.08	4.73043e-16			91.08	0.14074			91.08	0.4292			91.08	0.51701			91.08	0.54038			91.08	0.69457
2936.06	0.32405	2965.13	0.55403															91.2	4.60798e-16			91.2	0.1406			91.2	0.42898			91.2	0.51679			91.2	0.54017			91.2	0.69435
2944.99	0.10375	2990.85	-0.15167															91.32	4.48869e-16			91.32	0.14045			91.32	0.42877			91.32	0.51656			91.32	0.53997			91.32	0.69412
2952.12	-0.1158	2991.2	-0.14761															91.44	4.37249e-16			91.44	0.14031			91.44	0.42855			91.44	0.51634			91.44	0.53976			91.44	0.6939
2952.58	-0.11462	2982.15	0.1492															91.56	4.2593e-16			91.56	0.14017			91.56	0.42833			91.56	0.51612			91.56	0.53956			91.56	0.69368
2935.59	0.42922	2974.28	0.32323															91.68	4.14904e-16			91.68	0.14003			91.68	0.42811			91.68	0.5159			91.68	0.53935			91.68	0.69346
2948.1	0.05552	2978.74	0.26668															91.8	4.04164e-16			91.8	0.13988			91.8	0.42789			91.8	0.51567			91.8	0.53915			91.8	0.69324
2956.88	-0.20745	2984.54	0.10458															91.92	3.93701e-16			91.92	0.13974			91.92	0.42768			91.92	0.51545			91.92	0.53894			91.92	0.69302
2953.97	-0.06905	2980.11	0.25978															92.04	3.8351e-16			92.04	0.1396			92.04	0.42746			92.04	0.51523			92.04	0.53874			92.04	0.69279
2952.43	-0.02378	2986.96	0.09118															92.16	3.73582e-16			92.16	0.13946			92.16	0.42724			92.16	0.51501			92.16	0.53853			92.16	0.69257
2934.53	0.49228	2999.81	-0.28058															92.28	3.63911e-16			92.28	0.13932			92.28	0.42702			92.28	0.51479			92.28	0.53832			92.28	0.69235
2942.31	0.30559	3000.42	-0.26545															92.4	3.54491e-16			92.4	0.13917			92.4	0.42681			92.4	0.51456			92.4	0.53812			92.4	0.69213
2940.09	0.42744	2984.4	0.21764															92.52	3.45314e-16			92.52	0.13903			92.52	0.42659			92.52	0.51434			92.52	0.53791			92.52	0.69191
2945.4	0.21796	2980.59	0.30852															92.64	3.36375e-16			92.64	0.13889			92.64	0.42637			92.64	0.51412			92.64	0.53771			92.64	0.69169
2946.9	0.237	2989.62	0.08078															92.76	3.27668e-16			92.76	0.13875			92.76	0.42616			92.76	0.5139			92.76	0.5375			92.76	0.69147
2947.36	0.28267	2987.32	0.1657															92.88	3.19185e-16			92.88	0.13861			92.88	0.42594			92.88	0.51368			92.88	0.5373			92.88	0.69125
2946.88	0.31959	2985.73	0.22091															93	3.10923e-16			93	0.13847			93	0.42572			93	0.51346			93	0.53709			93	0.69103
2947.12	0.27323	2988.89	0.20575															93.12	3.02874e-16			93.12	0.13833			93.12	0.42551			93.12	0.51323			93.12	0.53689			93.12	0.6908
2949.94	0.21536	3005.3	-0.36633															93.24	2.95034e-16			93.24	0.13819			93.24	0.42529			93.24	0.51301			93.24	0.53669			93.24	0.69058
2943.15	0.45727	2992.67	0.06826															93.36	2.87396e-16			93.36	0.13805			93.36	0.42507			93.36	0.51279			93.36	0.53648			93.36	0.69036
2956.17	0.03483	2980.45	0.40494															93.48	2.79956e-16			93.48	0.13791			93.48	0.42486			93.48	0.51257			93.48	0.53628			93.48	0.69014
2955	0.08877	2986.45	0.28103															93.6	2.72709e-16			93.6	0.13777			93.6	0.42464			93.6	0.51235			93.6	0.53607			93.6	0.68992
2957.09	0.07045	2990.03	0.20485															93.72	2.6565e-16			93.72	0.13763			93.72	0.42442			93.72	0.51213			93.72	0.53587			93.72	0.6897
2947.37	0.34428	3002.06	-0.07374															93.84	2.58773e-16			93.84	0.13749			93.84	0.42421			93.84	0.51191			93.84	0.53566			93.84	0.68948
2950.7	0.2601	2989.8	0.2634															93.96	2.52074e-16			93.96	0.13735			93.96	0.42399			93.96	0.51169			93.96	0.53546			93.96	0.68926
2957.99	0.07307	2991.87	0.20919															94.08	2.45549e-16			94.08	0.13721			94.08	0.42378			94.08	0.51147			94.08	0.53526			94.08	0.68904
2950.87	0.30272	2996.29	0.13391															94.2	2.39192e-16			94.2	0.13707			94.2	0.42356			94.2	0.51125			94.2	0.53505			94.2	0.68882
2970.52	-0.25336	2996.65	0.128															94.32	2.33e-16			94.32	0.13693			94.32	0.42334			94.32	0.51103			94.32	0.53485			94.32	0.6886
2963.68	-0.00296	2985.36	0.42534															94.44	2.26969e-16			94.44	0.13679			94.44	0.42313			94.44	0.51081			94.44	0.53464			94.44	0.68838
2959.96	0.10702	2984.71	0.4876															94.56	2.21093e-16			94.56	0.13665			94.56	0.42291			94.56	0.51059			94.56	0.53444			94.56	0.68816
2966.19	-0.01428	3003.99	0.00223															94.68	2.1537e-16			94.68	0.13651			94.68	0.4227			94.68	0.51037			94.68	0.53424			94.68	0.68794
2959.23	0.16337	2985.89	0.4674															94.8	2.09795e-16			94.8	0.13637			94.8	0.42248			94.8	0.51015			94.8	0.53403			94.8	0.68772
2950.47	0.41872	2994.49	0.25572															94.92	2.04364e-16			94.92	0.13624			94.92	0.42227			94.92	0.50993			94.92	0.53383			94.92	0.6875
2958.81	0.18412	2999.07	0.14742															95.04	1.99074e-16			95.04	0.1361			95.04	0.42205			95.04	0.50971			95.04	0.53363			95.04	0.68728
2954.42	0.34807	3013.96	-0.28247															95.16	1.9392e-16			95.16	0.13596			95.16	0.42184			95.16	0.50949			95.16	0.53342			95.16	0.68706
2959.69	0.17801	3006.79	0.00664															95.28	1.889e-16			95.28	0.13582			95.28	0.42162			95.28	0.50927			95.28	0.53322			95.28	0.68684
2962.02	0.19068	2983.12	0.65434															95.4	1.8401e-16			95.4	0.13568			95.4	0.42141			95.4	0.50905			95.4	0.53302			95.4	0.68662
2976.51	-0.25983	2996.94	0.29296															95.52	1.79247e-16			95.52	0.13555			95.52	0.4212			95.52	0.50883			95.52	0.53281			95.52	0.6864
2954.88	0.40292	2992.29	0.39168															95.64	1.74607e-16			95.64	0.13541			95.64	0.42098			95.64	0.50861			95.64	0.53261			95.64	0.68618
2964.12	0.11473	2998.87	0.30073															95.76	1.70087e-16			95.76	0.13527			95.76	0.42077			95.76	0.50839			95.76	0.53241			95.76	0.68596
2968.79	0.01045	3000.74	0.23183															95.88	1.65684e-16			95.88	0.13513			95.88	0.42055			95.88	0.50817			95.88	0.5322			95.88	0.68574
2967.16	0.06347	3011.24	-0.06469															96	1.61395e-16			96	0.135			96	0.42034			96	0.50795			96	0.532			96	0.68552
2963.64	0.17817	3006.76	0.10159															96.12	1.57217e-16			96.12	0.13486			96.12	0.42013			96.12	0.50773			96.12	0.5318			96.12	0.6853
2979.76	-0.21714	2999.64	0.29739															96.24	1.53147e-16			96.24	0.13472			96.24	0.41991			96.24	0.50751			96.24	0.5316			96.24	0.68509
2954.11	0.55746	3001.43	0.30216															96.36	1.49183e-16			96.36	0.13459			96.36	0.4197			96.36	0.5073			96.36	0.53139			96.36	0.68487
2967.76	0.17146	3016.03	-0.1732															96.48	1.45321e-16			96.48	0.13445			96.48	0.41948			96.48	0.50708			96.48	0.53119			96.48	0.68465
2974.86	-0.0626	3010.86	0.05911															96.6	1.41559e-16			96.6	0.13431			96.6	0.41927			96.6	0.50686			96.6	0.53099			96.6	0.68443
2969.08	0.08912	3002.88	0.31306															96.72	1.37894e-16			96.72	0.13418			96.72	0.41906			96.72	0.50664			96.72	0.53079			96.72	0.68421
2968.26	0.16174	3012.42	0.08007															96.84	1.34325e-16			96.84	0.13404			96.84	0.41884			96.84	0.50642			96.84	0.53058			96.84	0.68399
2965.92	0.25953	3002.03	0.39307															96.96	1.30847e-16			96.96	0.1339			96.96	0.41863			96.96	0.5062			96.96	0.53038			96.96	0.68377
2959.28	0.43948	2998.63	0.44384															97.08	1.2746e-16			97.08	0.13377			97.08	0.41842			97.08	0.50598			97.08	0.53018			97.08	0.68355
2968.94	0.19038	3008.28	0.26576															97.2	1.24161e-16			97.2	0.13363			97.2	0.4182			97.2	0.50577			97.2	0.52998			97.2	0.68334
2967.57	0.24087	3020.47	-0.15098															97.32	1.20947e-16			97.32	0.1335			97.32	0.41799			97.32	0.50555			97.32	0.52977			97.32	0.68312
2965.8	0.30692	3008.43	0.28473															97.44	1.17816e-16			97.44	0.13336			97.44	0.41778			97.44	0.50533			97.44	0.52957			97.44	0.6829
2975.26	0.00319	3015.25	0.07455															97.56	1.14766e-16			97.56	0.13323			97.56	0.41757			97.56	0.50511			97.56	0.52937			97.56	0.68268
2958.69	0.50884	3003.09	0.39164															97.68	1.11795e-16			97.68	0.13309			97.68	0.41735			97.68	0.50489			97.68	0.52917			97.68	0.68246
2971.45	0.18843	3012.22	0.19079															97.8	1.08901e-16			97.8	0.13295			97.8	0.41714			97.8	0.50468			97.8	0.52897			97.8	0.68224
2970.79	0.19327	3013.6	0.17347															97.92	1.06082e-16			97.92	0.13282			97.92	0.41693			97.92	0.50446			97.92	0.52877			97.92	0.68203
2966.65	0.39483	3027.62	-0.21821															98.04	1.03336e-16			98.04	0.13268			98.04	0.41672			98.04	0.50424			98.04	0.52856			98.04	0.68181
2990.02	-0.24865	3029.69	-0.24062															98.16	1.00661e-16			98.16	0.13255			98.16	0.41651			98.16	0.50403			98.16	0.52836			98.16	0.68159
2975.1	0.15804	3003.36	0.49344															98.28	9.8055e-17			98.28	0.13242			98.28	0.41629			98.28	0.50381			98.28	0.52816			98.28	0.68137
2976.69	0.06251	3019.19	0.12587															98.4	9.55167e-17			98.4	0.13228			98.4	0.41608			98.4	0.50359			98.4	0.52796			98.4	0.68115
2971.93	0.27233	3022.25	0.06625															98.52	9.30441e-17			98.52	0.13215			98.52	0.41587			98.52	0.50337			98.52	0.52776			98.52	0.68094
2988.99	-0.20968	3020.04	0.08257															98.64	9.06355e-17			98.64	0.13201			98.64	0.41566			98.64	0.50316			98.64	0.52756			98.64	0.68072
2978.18	0.07212	3021.86	0.06341															98.76	8.82892e-17			98.76	0.13188			98.76	0.41545			98.76	0.50294			98.76	0.52736			98.76	0.6805
2965.14	0.52783	3018.66	0.21738															98.88	8.60037e-17			98.88	0.13174			98.88	0.41524			98.88	0.50272			98.88	0.52716			98.88	0.68028
2979.81	0.09663	3016.42	0.23402															99	8.37774e-17			99	0.13161			99	0.41502			99	0.50251			99	0.52696			99	0.68007
2989.13	-0.17524	3018.26	0.22809															99.12	8.16086e-17			99.12	0.13148			99.12	0.41481			99.12	0.50229			99.12	0.52675			99.12	0.67985
2972.5	0.36713	3007.2	0.58304															99.24	7.94961e-17			99.24	0.13134			99.24	0.4146			99.24	0.50207			99.24	0.52655			99.24	0.67963
2998.99	-0.38213	3025.12	0.00746															99.36	7.74382e-17			99.36	0.13121			99.36	0.41439			99.36	0.50186			99.36	0.52635			99.36	0.67942
2982.1	0.12106	3008.47	0.54416															99.48	7.54336e-17			99.48	0.13108			99.48	0.41418			99.48	0.50164			99.48	0.52615			99.48	0.6792
2979.85	0.2028	3022.58	0.16938															99.6	7.34808e-17			99.6	0.13094			99.6	0.41397			99.6	0.50142			99.6	0.52595			99.6	0.67898
2987.56	-0.04046	3022.52	0.19971															99.72	7.15787e-17			99.72	0.13081			99.72	0.41376			99.72	0.50121			99.72	0.52575			99.72	0.67876
2982.6	0.17353	3026.72	0.10278															99.84	6.97257e-17			99.84	0.13068			99.84	0.41355			99.84	0.50099			99.84	0.52555			99.84	0.67855
2978.87	0.21661	3027.63	0.10454															99.96	6.79208e-17			99.96	0.13055			99.96	0.41334			99.96	0.50078			99.96	0.52535			99.96	0.67833
2976.33	0.34655	3012.68	0.48801															100.08	6.61625e-17			100.08	0.13041			100.08	0.41313			100.08	0.50056			100.08	0.52515			100.08	0.67811
2992.59	-0.11208	3034.86	-0.051															100.2	6.44498e-17			100.2	0.13028			100.2	0.41292			100.2	0.50034			100.2	0.52495			100.2	0.6779
2982.73	0.18477	3018.56	0.43378															100.32	6.27814e-17			100.32	0.13015			100.32	0.41271			100.32	0.50013			100.32	0.52475			100.32	0.67768
2985.35	0.16578	3028.55	0.10206															100.44	6.11562e-17			100.44	0.13002			100.44	0.4125			100.44	0.49991			100.44	0.52455			100.44	0.67746
2980.18	0.30507	3033.59	0.01338															100.56	5.95731e-17			100.56	0.12988			100.56	0.41229			100.56	0.4997			100.56	0.52435			100.56	0.67725
2981.43	0.31544	3025.14	0.2566															100.68	5.80309e-17			100.68	0.12975			100.68	0.41208			100.68	0.49948			100.68	0.52415			100.68	0.67703
2995.62	-0.13345	3022.46	0.30111															100.8	5.65287e-17			100.8	0.12962			100.8	0.41187			100.8	0.49927			100.8	0.52395			100.8	0.67681
2990.35	0.02207	3018.91	0.51334															100.92	5.50653e-17			100.92	0.12949			100.92	0.41166			100.92	0.49905			100.92	0.52375			100.92	0.6766
2995.31	-0.06662	3023.16	0.35557															101.04	5.36399e-17			101.04	0.12936			101.04	0.41145			101.04	0.49884			101.04	0.52355			101.04	0.67638
2993.15	-0.01698	3033.22	0.09445															101.16	5.22513e-17			101.16	0.12923			101.16	0.41124			101.16	0.49862			101.16	0.52335			101.16	0.67616
2986.99	0.17949	3040.33	-0.06718															101.28	5.08987e-17			101.28	0.12909			101.28	0.41103			101.28	0.49841			101.28	0.52315			101.28	0.67595
2988.67	0.18983	3037.55	0.0033															101.4	4.95811e-17			101.4	0.12896			101.4	0.41082			101.4	0.49819			101.4	0.52295			101.4	0.67573
2989.31	0.15009	3023.95	0.4434															101.52	4.82976e-17			101.52	0.12883			101.52	0.41061			101.52	0.49798			101.52	0.52275			101.52	0.67552
2986.42	0.26909	3037.35	0.06558															101.64	4.70474e-17			101.64	0.1287			101.64	0.4104			101.64	0.49776			101.64	0.52255			101.64	0.6753
2984.43	0.33269	3026.42	0.39203															101.76	4.58295e-17			101.76	0.12857			101.76	0.41019			101.76	0.49755			101.76	0.52236			101.76	0.67508
3004.8	-0.21093	3021.18	0.54477															101.88	4.46431e-17			101.88	0.12844			101.88	0.40998			101.88	0.49733			101.88	0.52216			101.88	0.67487
2978.57	0.5467	3042.36	-0.00777															102	4.34874e-17			102	0.12831			102	0.40978			102	0.49712			102	0.52196			102	0.67465
2990.83	0.24067	3036.16	0.12361															102.12	4.23617e-17			102.12	0.12818			102.12	0.40957			102.12	0.49691			102.12	0.52176			102.12	0.67444
2992.44	0.21854	3030.38	0.34705															102.24	4.12651e-17			102.24	0.12805			102.24	0.40936			102.24	0.49669			102.24	0.52156			102.24	0.67422
2994.48	0.15716	3031.73	0.34195															102.36	4.01969e-17			102.36	0.12792			102.36	0.40915			102.36	0.49648			102.36	0.52136			102.36	0.67401
2993.73	0.20345	3037.32	0.21808															102.48	3.91563e-17			102.48	0.12779			102.48	0.40894			102.48	0.49626			102.48	0.52116			102.48	0.67379
2999.03	0.07523	3031.56	0.36808															102.6	3.81427e-17			102.6	0.12766			102.6	0.40873			102.6	0.49605			102.6	0.52096			102.6	0.67358
2988.64	0.34631	3033.38	0.32313															102.72	3.71553e-17			102.72	0.12753			102.72	0.40853			102.72	0.49584			102.72	0.52076			102.72	0.67336
3007.57	-0.18229	3042.22	0.07175															102.84	3.61935e-17			102.84	0.1274			102.84	0.40832			102.84	0.49562			102.84	0.52057			102.84	0.67315
2989.84	0.35857	3041.28	0.16888															102.96	3.52565e-17			102.96	0.12727			102.96	0.40811			102.96	0.49541			102.96	0.52037			102.96	0.67293
3001.66	0.04129	3028.57	0.54025															103.08	3.43439e-17			103.08	0.12714			103.08	0.4079			103.08	0.49519			103.08	0.52017			103.08	0.67271
3005.18	-0.05822	3050.55	-0.05438															103.2	3.34548e-17			103.2	0.12701			103.2	0.4077			103.2	0.49498			103.2	0.51997			103.2	0.6725
2991.32	0.36764	3051.93	-0.06137															103.32	3.25888e-17			103.32	0.12688			103.32	0.40749			103.32	0.49477			103.32	0.51977			103.32	0.67228
2992.23	0.37001	3049.21	-0.01159															103.44	3.17452e-17			103.44	0.12676			103.44	0.40728			103.44	0.49455			103.44	0.51958			103.44	0.67207
3002.01	0.10875	3039.62	0.31633															103.56	3.09234e-17			103.56	0.12663			103.56	0.40707			103.56	0.49434			103.56	0.51938			103.56	0.67186
2994.65	0.35123	3030.97	0.58548															103.68	3.01229e-17			103.68	0.1265			103.68	0.40687			103.68	0.49413			103.68	0.51918			103.68	0.67164
3001.27	0.10661	3042.43	0.26907															103.8	2.93431e-17			103.8	0.12637			103.8	0.40666			103.8	0.49392			103.8	0.51898			103.8	0.67143
2998.72	0.22479	3042.03	0.30304															103.92	2.85835e-17			103.92	0.12624			103.92	0.40645			103.92	0.4937			103.92	0.51878			103.92	0.67121
3016.69	-0.27163	3048.59	0.10098															104.04	2.78436e-17			104.04	0.12611			104.04	0.40625			104.04	0.49349			104.04	0.51859			104.04	0.671
3000.58	0.22479	3049.94	0.07584															104.16	2.71228e-17			104.16	0.12598			104.16	0.40604			104.16	0.49328			104.16	0.51839			104.16	0.67078
3000.69	0.24872	3043.49	0.28028															104.28	2.64207e-17			104.28	0.12586			104.28	0.40583			104.28	0.49306			104.28	0.51819			104.28	0.67057
3008.26	0.06919	3043.3	0.27209															104.4	2.57367e-17			104.4	0.12573			104.4	0.40563			104.4	0.49285			104.4	0.51799			104.4	0.67035
2998.71	0.36349	3045.29	0.24695															104.52	2.50705e-17			104.52	0.1256			104.52	0.40542			104.52	0.49264			104.52	0.5178			104.52	0.67014
3006.22	0.12449	3047.53	0.23894															104.64	2.44215e-17			104.64	0.12547			104.64	0.40521			104.64	0.49243			104.64	0.5176			104.64	0.66992
2992.1	0.5587	3048.19	0.22426															104.76	2.37893e-17			104.76	0.12535			104.76	0.40501			104.76	0.49221			104.76	0.5174			104.76	0.66971
3001.05	0.31724	3048.88	0.19143															104.88	2.31735e-17			104.88	0.12522			104.88	0.4048			104.88	0.492			104.88	0.5172			104.88	0.6695
3015.92	-0.14816	3040.55	0.4829															105	2.25736e-17			105	0.12509			105	0.4046			105	0.49179			105	0.51701			105	0.66928
2999.97	0.25582	3032.2	0.73357															105.12	2.19892e-17			105.12	0.12497			105.12	0.40439			105.12	0.49158			105.12	0.51681			105.12	0.66907
3011.26	0.16438	3054.37	0.12309															105.24	2.142e-17			105.24	0.12484			105.24	0.40418			105.24	0.49137			105.24	0.51661			105.24	0.66885
2992	0.66116	3057.89	0.0311															105.36	2.08655e-17			105.36	0.12471			105.36	0.40398			105.36	0.49115			105.36	0.51642			105.36	0.66864
3014.6	0.02692	3047.97	0.32279															105.48	2.03254e-17			105.48	0.12458			105.48	0.40377			105.48	0.49094			105.48	0.51622			105.48	0.66843
3004.04	0.37087	3045.82	0.36545															105.6	1.97992e-17			105.6	0.12446			105.6	0.40357			105.6	0.49073			105.6	0.51602			105.6	0.66821
3008.04	0.18266	3059.21	0.0449															105.72	1.92867e-17			105.72	0.12433			105.72	0.40336			105.72	0.49052			105.72	0.51583			105.72	0.668
3025.74	-0.33777	3061.38	-0.02201															105.84	1.87874e-17			105.84	0.12421			105.84	0.40316			105.84	0.49031			105.84	0.51563			105.84	0.66779
3002.89	0.40594	3046.37	0.44806															105.96	1.83011e-17			105.96	0.12408			105.96	0.40295			105.96	0.4901			105.96	0.51543			105.96	0.66757
3012.2	0.15171	3045.65	0.50509															106.08	1.78273e-17			106.08	0.12395			106.08	0.40275			106.08	0.48989			106.08	0.51524			106.08	0.66736
3020.37	-0.02754	3058.19	0.16867															106.2	1.73658e-17			106.2	0.12383			106.2	0.40254			106.2	0.48967			106.2	0.51504			106.2	0.66715
3013.27	0.21214	3049.86	0.4602															106.32	1.69163e-17			106.32	0.1237			106.32	0.40234			106.32	0.48946			106.32	0.51484			106.32	0.66693
3005.49	0.4347	3053.81	0.32019															106.44	1.64784e-17			106.44	0.12358			106.44	0.40213			106.44	0.48925			106.44	0.51465			106.44	0.66672
3013.64	0.17633	3062.6	0.11324															106.56	1.60518e-17			106.56	0.12345			106.56	0.40193			106.56	0.48904			106.56	0.51445			106.56	0.66651
3012.37	0.21916	3058.43	0.20422															106.68	1.56363e-17			106.68	0.12333			106.68	0.40172			106.68	0.48883			106.68	0.51426			106.68	0.66629
3017.96	0.08308	3067.69	-0.01489															106.8	1.52315e-17			106.8	0.1232			106.8	0.40152			106.8	0.48862			106.8	0.51406			106.8	0.66608
3019.98	-0.01102	3064.09	0.09362															106.92	1.48372e-17			106.92	0.12308			106.92	0.40131			106.92	0.48841			106.92	0.51386			106.92	0.66587
3016.7	0.1783	3063.39	0.09983															107.04	1.44531e-17			107.04	0.12295			107.04	0.40111			107.04	0.4882			107.04	0.51367			107.04	0.66566
3019.01	0.10953	3071.24	-0.12602															107.16	1.4079e-17			107.16	0.12283			107.16	0.40091			107.16	0.48799			107.16	0.51347			107.16	0.66544
3016.77	0.19114	3060.67	0.22967															107.28	1.37145e-17			107.28	0.1227			107.28	0.4007			107.28	0.48778			107.28	0.51328			107.28	0.66523
3017.74	0.22707	3067.84	0.08944															107.4	1.33595e-17			107.4	0.12258			107.4	0.4005			107.4	0.48757			107.4	0.51308			107.4	0.66502
3019.12	0.16058	3055.33	0.40649															107.52	1.30137e-17			107.52	0.12245			107.52	0.40029			107.52	0.48736			107.52	0.51288			107.52	0.6648
3013.95	0.27045	3057.85	0.40264															107.64	1.26768e-17			107.64	0.12233			107.64	0.40009			107.64	0.48715			107.64	0.51269			107.64	0.66459
3015.12	0.31473	3064.39	0.21748															107.76	1.23486e-17			107.76	0.1222			107.76	0.39989			107.76	0.48694			107.76	0.51249			107.76	0.66438
3010.11	0.4687	3065.87	0.23253															107.88	1.2029e-17			107.88	0.12208			107.88	0.39968			107.88	0.48673			107.88	0.5123			107.88	0.66417
3026.88	0.0031	3065.55	0.28505															108	1.17176e-17			108	0.12196			108	0.39948			108	0.48652			108	0.5121			108	0.66395
3016.77	0.29331	3078.83	-0.11861															108.12	1.14143e-17			108.12	0.12183			108.12	0.39928			108.12	0.48631			108.12	0.51191			108.12	0.66374
3013	0.35256	3076.7	-0.04756															108.24	1.11188e-17			108.24	0.12171			108.24	0.39907			108.24	0.4861			108.24	0.51171			108.24	0.66353
3009.24	0.5052	3062.49	0.41596															108.36	1.08309e-17			108.36	0.12158			108.36	0.39887			108.36	0.48589			108.36	0.51152			108.36	0.66332
3012.52	0.52495	3059.62	0.46694															108.48	1.05506e-17			108.48	0.12146			108.48	0.39867			108.48	0.48568			108.48	0.51132			108.48	0.66311
3010.25	0.52071	3068.05	0.22636															108.6	1.02774e-17			108.6	0.12134			108.6	0.39846			108.6	0.48547			108.6	0.51113			108.6	0.66289
3032.73	-0.10735	3066.73	0.29253															108.72	1.00114e-17			108.72	0.12121			108.72	0.39826			108.72	0.48526			108.72	0.51093			108.72	0.66268
3025.93	0.11916	3068.2	0.30585															108.84	9.75224e-18			108.84	0.12109			108.84	0.39806			108.84	0.48505			108.84	0.51074			108.84	0.66247
3024.9	0.18379	3063.44	0.38801															108.96	9.49979e-18			108.96	0.12097			108.96	0.39786			108.96	0.48484			108.96	0.51054			108.96	0.66226
3029.19	0.06569	3082.67	-0.07781															109.08	9.25387e-18			109.08	0.12085			109.08	0.39765			109.08	0.48463			109.08	0.51035			109.08	0.66205
3034.49	-0.03791	3076.65	0.09567															109.2	9.01432e-18			109.2	0.12072			109.2	0.39745			109.2	0.48443			109.2	0.51016			109.2	0.66184
3028.59	0.07847	3088.01	-0.23672															109.32	8.78097e-18			109.32	0.1206			109.32	0.39725			109.32	0.48422			109.32	0.50996			109.32	0.66162
3022.22	0.3121	3078.96	0.03841															109.44	8.55366e-18			109.44	0.12048			109.44	0.39705			109.44	0.48401			109.44	0.50977			109.44	0.66141
3024.8	0.26525	3070.44	0.28066															109.56	8.33223e-18			109.56	0.12035			109.56	0.39684			109.56	0.4838			109.56	0.50957			109.56	0.6612
3029.71	0.13858	3068.94	0.33887															109.68	8.11654e-18			109.68	0.12023			109.68	0.39664			109.68	0.48359			109.68	0.50938			109.68	0.66099
3031.05	0.08849	3070.45	0.38324															109.8	7.90643e-18			109.8	0.12011			109.8	0.39644			109.8	0.48338			109.8	0.50918			109.8	0.66078
3035.84	-0.01976	3064.39	0.54181															109.92	7.70175e-18			109.92	0.11999			109.92	0.39624			109.92	0.48317			109.92	0.50899			109.92	0.66057
3021.84	0.44079	3086.65	-0.0512															110.04	7.50238e-18			110.04	0.11987			110.04	0.39604			110.04	0.48297			110.04	0.5088			110.04	0.66036
3026.67	0.24896	3073.26	0.31278															110.16	7.30817e-18			110.16	0.11975			110.16	0.39584			110.16	0.48276			110.16	0.5086			110.16	0.66014
3018.32	0.55344	3082.93	-0.04301															110.28	7.11899e-18			110.28	0.11962			110.28	0.39563			110.28	0.48255			110.28	0.50841			110.28	0.65993
3029.38	0.23532	3081.34	0.11586															110.4	6.9347e-18			110.4	0.1195			110.4	0.39543			110.4	0.48234			110.4	0.50821			110.4	0.65972
3042.29	-0.10862	3077.27	0.23389															110.52	6.75518e-18			110.52	0.11938			110.52	0.39523			110.52	0.48213			110.52	0.50802			110.52	0.65951
3039.4	-0.03767	3075.1	0.31154															110.64	6.58031e-18			110.64	0.11926			110.64	0.39503			110.64	0.48193			110.64	0.50783			110.64	0.6593
3030.99	0.25105	3082.64	0.17371															110.76	6.40997e-18			110.76	0.11914			110.76	0.39483			110.76	0.48172			110.76	0.50763			110.76	0.65909
3041.89	-0.01922	3076.69	0.29289															110.88	6.24404e-18			110.88	0.11902			110.88	0.39463			110.88	0.48151			110.88	0.50744			110.88	0.65888
3022.27	0.491	3077.2	0.3679															111	6.0824e-18			111	0.1189			111	0.39443			111	0.4813			111	0.50725			111	0.65867
3028.78	0.35627	3091.18	0.01693															111.12	5.92495e-18			111.12	0.11878			111.12	0.39423			111.12	0.4811			111.12	0.50705			111.12	0.65846
3039.44	0.07285	3087.18	0.05222															111.24	5.77157e-18			111.24	0.11866			111.24	0.39403			111.24	0.48089			111.24	0.50686			111.24	0.65825
3033.86	0.23314	3088.05	0.06952															111.36	5.62216e-18			111.36	0.11853			111.36	0.39383			111.36	0.48068			111.36	0.50667			111.36	0.65804
3024.82	0.5048	3069.1	0.60476															111.48	5.47662e-18			111.48	0.11841			111.48	0.39363			111.48	0.48047			111.48	0.50647			111.48	0.65783
3024.24	0.56692	3091.98	-0.04875															111.6	5.33485e-18			111.6	0.11829			111.6	0.39343			111.6	0.48027			111.6	0.50628			111.6	0.65762
3040.67	0.10892	3089.36	0.05535															111.72	5.19675e-18			111.72	0.11817			111.72	0.39323			111.72	0.48006			111.72	0.50609			111.72	0.65741
3032.61	0.3627	3091.7	0.02572															111.84	5.06222e-18			111.84	0.11805			111.84	0.39303			111.84	0.47985			111.84	0.50589			111.84	0.6572
3028.26	0.44955	3092.65	0.00764															111.96	4.93118e-18			111.96	0.11793			111.96	0.39283			111.96	0.47965			111.96	0.5057			111.96	0.65699
3023.86	0.65507	3096.53	-0.12274															112.08	4.80353e-18			112.08	0.11781			112.08	0.39263			112.08	0.47944			112.08	0.50551			112.08	0.65678
3032.45	0.38856	3088.58	0.13513															112.2	4.67918e-18			112.2	0.11769			112.2	0.39243			112.2	0.47923			112.2	0.50532			112.2	0.65657
3028.97	0.56044	3089.24	0.1678															112.32	4.55805e-18			112.32	0.11758			112.32	0.39223			112.32	0.47903			112.32	0.50512			112.32	0.65636
3043.46	0.08035	3093.82	0.06851															112.44	4.44006e-18			112.44	0.11746			112.44	0.39203			112.44	0.47882			112.44	0.50493			112.44	0.65615
3040.11	0.25868	3101.66	-0.17119															112.56	4.32512e-18			112.56	0.11734			112.56	0.39183			112.56	0.47861			112.56	0.50474			112.56	0.65594
3052.44	-0.09418	3093.45	0.10323															112.68	4.21316e-18			112.68	0.11722			112.68	0.39163			112.68	0.47841			112.68	0.50455			112.68	0.65573
3041.87	0.23031	3091.9	0.18265															112.8	4.10409e-18			112.8	0.1171			112.8	0.39143			112.8	0.4782			112.8	0.50435			112.8	0.65552
3052.2	-0.07274	3097.8	-0.00857															112.92	3.99785e-18			112.92	0.11698			112.92	0.39123			112.92	0.47799			112.92	0.50416			112.92	0.65531
3045.26	0.14918	3100	0.01339															113.04	3.89436e-18			113.04	0.11686			113.04	0.39103			113.04	0.47779			113.04	0.50397			113.04	0.6551
3047.7	0.07106	3092.88	0.16274															113.16	3.79355e-18			113.16	0.11674			113.16	0.39083			113.16	0.47758			113.16	0.50378			113.16	0.65489
3038.45	0.34658	3082.06	0.50627															113.28	3.69535e-18			113.28	0.11662			113.28	0.39063			113.28	0.47738			113.28	0.50359			113.28	0.65468
3033.92	0.4933	3110.11	-0.27382															113.4	3.59969e-18			113.4	0.11651			113.4	0.39043			113.4	0.47717			113.4	0.50339			113.4	0.65447
3049.54	0.08963	3113.39	-0.37763															113.52	3.5065e-18			113.52	0.11639			113.52	0.39023			113.52	0.47697			113.52	0.5032			113.52	0.65426
3042.74	0.23364	3086.1	0.43902															113.64	3.41573e-18			113.64	0.11627			113.64	0.39004			113.64	0.47676			113.64	0.50301			113.64	0.65405
3039.98	0.34891	3091.72	0.2656															113.76	3.32731e-18			113.76	0.11615			113.76	0.38984			113.76	0.47655			113.76	0.50282			113.76	0.65384
3040.64	0.39466	3099.79	0.09534															113.88	3.24118e-18			113.88	0.11603			113.88	0.38964			113.88	0.47635			113.88	0.50263			113.88	0.65363
3076.05	-0.67316	3086.74	0.49729															114	3.15727e-18			114	0.11591			114	0.38944			114	0.47614			114	0.50244			114	0.65343
3056.91	-0.05144	3100.64	0.11789															114.12	3.07554e-18			114.12	0.1158			114.12	0.38924			114.12	0.47594			114.12	0.50224			114.12	0.65322
3061.81	-0.18301	3091.65	0.42053															114.24	2.99593e-18			114.24	0.11568			114.24	0.38904			114.24	0.47573			114.24	0.50205			114.24	0.65301
3049.72	0.18297	3097.55	0.20178															114.36	2.91837e-18			114.36	0.11556			114.36	0.38885			114.36	0.47553			114.36	0.50186			114.36	0.6528
3051.42	0.17037	3095.39	0.35115															114.48	2.84282e-18			114.48	0.11544			114.48	0.38865			114.48	0.47532			114.48	0.50167			114.48	0.65259
3057.83	0.03318	3094.66	0.38202															114.6	2.76923e-18			114.6	0.11533			114.6	0.38845			114.6	0.47512			114.6	0.50148			114.6	0.65238
3050.92	0.19477	3100.25	0.21332															114.72	2.69755e-18			114.72	0.11521			114.72	0.38825			114.72	0.47491			114.72	0.50129			114.72	0.65217
3053.91	0.12557	3096.19	0.31752															114.84	2.62772e-18			114.84	0.11509			114.84	0.38806			114.84	0.47471			114.84	0.5011			114.84	0.65197
3050.09	0.30786	3104.57	0.12739															114.96	2.55969e-18			114.96	0.11498			114.96	0.38786			114.96	0.4745			114.96	0.50091			114.96	0.65176
3053.39	0.1647	3095.37	0.38477															115.08	2.49343e-18			115.08	0.11486			115.08	0.38766			115.08	0.4743			115.08	0.50071			115.08	0.65155
3057.43	0.12283	3094.45	0.44251															115.2	2.42889e-18			115.2	0.11474			115.2	0.38746			115.2	0.4741			115.2	0.50052			115.2	0.65134
3052.07	0.23909	3105.33	0.12378															115.32	2.36601e-18			115.32	0.11463			115.32	0.38727			115.32	0.47389			115.32	0.50033			115.32	0.65113
3049.44	0.3186	3103.53	0.28571															115.44	2.30476e-18			115.44	0.11451			115.44	0.38707			115.44	0.47369			115.44	0.50014			115.44	0.65092
3054.36	0.20877	3105.89	0.17871															115.56	2.2451e-18			115.56	0.11439			115.56	0.38687			115.56	0.47348			115.56	0.49995			115.56	0.65072
3051.98	0.32941	3102.68	0.29982															115.68	2.18698e-18			115.68	0.11428			115.68	0.38668			115.68	0.47328			115.68	0.49976			115.68	0.65051
3054.8	0.20712	3121.56	-0.23794															115.8	2.13037e-18			115.8	0.11416			115.8	0.38648			115.8	0.47307			115.8	0.49957			115.8	0.6503
3051.99	0.34869	3097.45	0.48608															115.92	2.07522e-18			115.92	0.11405			115.92	0.38628			115.92	0.47287			115.92	0.49938			115.92	0.65009
3064.46	-0.03231	3101.58	0.36712															116.04	2.0215e-18			116.04	0.11393			116.04	0.38609			116.04	0.47267			116.04	0.49919			116.04	0.64988
3053.01	0.31783	3098.17	0.48409															116.16	1.96917e-18			116.16	0.11381			116.16	0.38589			116.16	0.47246			116.16	0.499			116.16	0.64968
3059.02	0.15944	3112.76	0.13233															116.28	1.91819e-18			116.28	0.1137			116.28	0.38569			116.28	0.47226			116.28	0.49881			116.28	0.64947
3060.03	0.158	3103.78	0.40276															116.4	1.86854e-18			116.4	0.11358			116.4	0.3855			116.4	0.47206			116.4	0.49862			116.4	0.64926
3051.64	0.43735	3120.25	-0.08382															116.52	1.82017e-18			116.52	0.11347			116.52	0.3853			116.52	0.47185			116.52	0.49843			116.52	0.64905
3058.28	0.2636	3111.05	0.21515															116.64	1.77305e-18			116.64	0.11335			116.64	0.3851			116.64	0.47165			116.64	0.49824			116.64	0.64885
3064.49	0.06429	3117.91	0.02181															116.76	1.72715e-18			116.76	0.11324			116.76	0.38491			116.76	0.47145			116.76	0.49805			116.76	0.64864
3051.08	0.48421	3115.77	0.10715															116.88	1.68244e-18			116.88	0.11312			116.88	0.38471			116.88	0.47124			116.88	0.49786			116.88	0.64843
3068.79	-0.01	3108.67	0.3177															117	1.63889e-18			117	0.11301			117	0.38452			117	0.47104			117	0.49767			117	0.64822
3069.82	-0.00646	3113.23	0.21771															117.12	1.59646e-18			117.12	0.11289			117.12	0.38432			117.12	0.47084			117.12	0.49748			117.12	0.64802
3063.82	0.18743	3119.29	0.0622															117.24	1.55514e-18			117.24	0.11278			117.24	0.38413			117.24	0.47063			117.24	0.49729			117.24	0.64781
3066.38	0.10085	3111.8	0.27802															117.36	1.51488e-18			117.36	0.11266			117.36	0.38393			117.36	0.47043			117.36	0.4971			117.36	0.6476
3059.04	0.2993	3118.69	0.12246															117.48	1.47566e-18			117.48	0.11255			117.48	0.38373			117.48	0.47023			117.48	0.49691			117.48	0.6474
3072.06	-0.0534	3125.32	-0.07842															117.6	1.43746e-18			117.6	0.11244			117.6	0.38354			117.6	0.47003			117.6	0.49672			117.6	0.64719
3067.07	0.13868	3128.64	-0.15982															117.72	1.40025e-18			117.72	0.11232			117.72	0.38334			117.72	0.46982			117.72	0.49653			117.72	0.64698
3058.71	0.40219	3124.31	-0.03493															117.84	1.364e-18			117.84	0.11221			117.84	0.38315			117.84	0.46962			117.84	0.49634			117.84	0.64678
3061.3	0.29542	3111.45	0.37908															117.96	1.32869e-18			117.96	0.11209			117.96	0.38295			117.96	0.46942			117.96	0.49615			117.96	0.64657
3057.6	0.43299	3107.04	0.54683															118.08	1.2943e-18			118.08	0.11198			118.08	0.38276			118.08	0.46922			118.08	0.49597			118.08	0.64636
3050.02	0.65313	3122.28	0.09479															118.2	1.26079e-18			118.2	0.11187			118.2	0.38256			118.2	0.46901			118.2	0.49578			118.2	0.64616
3059.31	0.42228	3111.32	0.41634															118.32	1.22816e-18			118.32	0.11175			118.32	0.38237			118.32	0.46881			118.32	0.49559			118.32	0.64595
3080.33	-0.20704	3114.8	0.32351															118.44	1.19636e-18			118.44	0.11164			118.44	0.38218			118.44	0.46861			118.44	0.4954			118.44	0.64574
3057.24	0.55664	3119.67	0.26463															118.56	1.16539e-18			118.56	0.11153			118.56	0.38198			118.56	0.46841			118.56	0.49521			118.56	0.64554
3063.72	0.34341	3114.5	0.37625															118.68	1.13523e-18			118.68	0.11141			118.68	0.38179			118.68	0.4682			118.68	0.49502			118.68	0.64533
3075.15	-0.00907	3124.97	0.12561															118.8	1.10584e-18			118.8	0.1113			118.8	0.38159			118.8	0.468			118.8	0.49483			118.8	0.64512
3063.15	0.39386	3128.86	0.02776															118.92	1.07721e-18			118.92	0.11119			118.92	0.3814			118.92	0.4678			118.92	0.49464			118.92	0.64492
3068.97	0.2729	3121.74	0.29646															119.04	1.04933e-18			119.04	0.11107			119.04	0.3812			119.04	0.4676			119.04	0.49446			119.04	0.64471
3068.99	0.22429	3113.48	0.49473															119.16	1.02216e-18			119.16	0.11096			119.16	0.38101			119.16	0.4674			119.16	0.49427			119.16	0.6445
3061.91	0.47619	3115.84	0.46269															119.28	9.95702e-19			119.28	0.11085			119.28	0.38082			119.28	0.4672			119.28	0.49408			119.28	0.6443
3072.3	0.15417	3132.9	-0.00351															119.4	9.69927e-19			119.4	0.11073			119.4	0.38062			119.4	0.467			119.4	0.49389			119.4	0.64409
3071.61	0.24178	3117.31	0.45394															119.52	9.44819e-19			119.52	0.11062			119.52	0.38043			119.52	0.46679			119.52	0.4937			119.52	0.64389
3075.2	0.12569	3124.8	0.26842															119.64	9.2036e-19			119.64	0.11051			119.64	0.38023			119.64	0.46659			119.64	0.49351			119.64	0.64368
3068.7	0.34896	3120.16	0.41458															119.76	8.96535e-19			119.76	0.1104			119.76	0.38004			119.76	0.46639			119.76	0.49333			119.76	0.64348
3064.49	0.42626	3123.76	0.32171															119.88	8.73327e-19			119.88	0.11029			119.88	0.37985			119.88	0.46619			119.88	0.49314			119.88	0.64327
3081.67	-0.00791	3127.91	0.20211															120	8.50719e-19			120	0.11017			120	0.37965			120	0.46599			120	0.49295			120	0.64306
3088.05	-0.1528	3117.39	0.51237
3072.65	0.29609	3119.92	0.51834
3079.78	0.07316	3129.54	0.27855
3061.49	0.6243	3121.14	0.48568
3080.2	0.10867	3142.46	-0.08092
3067.56	0.468	3144.09	-0.09452
3085.29	-0.01315	3126.22	0.42173
3080.26	0.16993	3131.05	0.31567
3089.7	-0.10022	3137.49	0.14389
3083.97	0.08006	3136.29	0.16891
3083.47	0.1774	3130.7	0.41503
3082.95	0.14953	3125.23	0.49196
3079.12	0.24938	3138.26	0.20659
3087.63	-0.00459	3134.49	0.25308
3093.01	-0.09141	3142.37	0.11109
3084.94	0.14825	3146.59	0.02275
3086.54	0.11064	3126.23	0.56243
3077.07	0.36514	3146.94	0.02694
3076.57	0.43249	3140.04	0.23551
3080.42	0.37543	3158.05	-0.23194
3081.73	0.32394	3133.72	0.5
3084.07	0.24874	3131.39	0.53056
3074.23	0.56712	3142.11	0.24739
3087.69	0.22304	3155.44	-0.11855
3087.52	0.26376	3141.22	0.27209
3097.8	-0.08312	3145.61	0.16032
3084.54	0.36053	3138.35	0.45515
3087.74	0.26482	3145.62	0.26908
3079.74	0.53508	3155.54	-0.04145
3095.49	0.07398	3148.29	0.19184
3081.88	0.44947	3145.99	0.31584
3093.24	0.14973	3153.17	0.10262
3087.17	0.36131	3153.14	0.16117
3090.31	0.27297	3154.33	0.10732
3090.82	0.2531	3142.07	0.47331
3095.94	0.12424	3146.97	0.3542
3096.71	0.1499	3141.29	0.54636
3097.74	0.14396	3153.61	0.19481
3108.28	-0.14085	3149.73	0.31644
3097.52	0.14012	3141.48	0.58421
3093.11	0.32553	3143.48	0.55648
3111.19	-0.18292	3144.5	0.53624
3084.37	0.58603	3147.96	0.47588
3108.51	-0.08361	3154.59	0.28976
3102.46	0.03732	3164.17	0.01252
3094.96	0.34943	3145.96	0.54723
3096.17	0.33803	3153.85	0.36378
3102.88	0.12741	3157.55	0.28546
3095.07	0.32767	3151.81	0.49306
3099.89	0.21663	3162.4	0.15415
3109.17	0.06688	3152.74	0.48735
3100.73	0.28458	3154.46	0.42138
3110.51	-0.00708	3152.79	0.49565
3091.31	0.61213	3158.48	0.35718
3089.65	0.58042	3159.09	0.32165
3109.31	0.05789	3155.28	0.46625
3105.83	0.20069	3163.96	0.26538
3114.75	-0.05049	3166.95	0.14107
3110.62	0.07248	3159.61	0.39907
3104.46	0.24616	3158.31	0.4748
3104.69	0.30954	3175.97	-0.01543
3106.72	0.21932	3184.33	-0.19471
3105.72	0.30281	3161.37	0.42983
3114.42	0.0815	3165	0.34495
3103.51	0.39654	3157.97	0.59447
3108.13	0.2511	3168.78	0.34441
3111.45	0.18023	3174.21	0.22487
3095.71	0.63965	3176.41	0.12366
3113.04	0.17738	3168.65	0.34065
3119.74	0.01124	3171.35	0.27012
3108.56	0.31667	3173.71	0.32111
3107.09	0.44807	3176.01	0.1924
3117.08	0.18883	3165.31	0.52214
3123.66	-0.04717	3177.18	0.21152
3106.56	0.51308	3177.3	0.17836
3112.03	0.35205	3179.47	0.12032
3108.24	0.43706	3181.99	0.11454
3111.44	0.40783	3180.65	0.15788
3120.87	0.11393	3176.42	0.29997
3118.77	0.18117	3173.26	0.39127
3108.54	0.52217	3179.68	0.2525
3119.03	0.19395	3182.7	0.19411
3126.35	0.02939	3174.83	0.46706
3114.39	0.35662	3181.65	0.18543
3123.97	0.08531	3181.82	0.28584
3118.84	0.29234	3177.68	0.40164
3125.58	0.13969	3179.78	0.33188
3112.87	0.53814	3186.14	0.14582
3124.69	0.18622	3176.67	0.47596
3119.35	0.31151	3172.28	0.58445
3119.99	0.31185	3176.82	0.56751
3124.61	0.17342	3189.9	0.14655
3120.12	0.34758	3200.33	-0.13556
3127.31	0.13806	3184.39	0.36866
3124.44	0.23392	3187.56	0.29661
3126.61	0.21288	3180.58	0.48516
3123.79	0.32641	3187.54	0.3392
3120.39	0.44415	3189	0.29759
3123.96	0.35502	3185.77	0.35706
3127.98	0.21599	3178.71	0.56848
3137.75	0.01696	3189.34	0.329
3137.2	0.05295	3197.61	0.1273
3126.15	0.4863	3197.04	0.14414
3141.54	0.04096	3200.33	0.08232
3133.83	0.2844	3190.33	0.39515
3126.92	0.47497	3186.76	0.5559
3142.32	0.09586	3195.26	0.29082
3139.53	0.19977	3190.07	0.40309
3139.32	0.21487	3189.93	0.4745
3151.04	-0.0953	3197.38	0.27664
3148.78	-0.00372	3197.72	0.29635
3130.73	0.48495	3198.21	0.26772
3142.56	0.12304	3196.86	0.30269
3147.92	0.0613	3189.1	0.5839
3142.49	0.19946	3203.48	0.14253
3145.57	0.11226	3199.35	0.28651
3140.7	0.27204	3205.01	0.1465
3150.56	0.03122	3201.66	0.33296
3142.5	0.22803	3194.63	0.55139
3140.93	0.32914	3219.73	-0.22733
3136.71	0.49565	3207.93	0.1341
3139.57	0.39297	3204.82	0.276
3149.27	0.16273	3201.74	0.38046
3144.53	0.29557	3195.58	0.60241
3149.52	0.16049	3216.06	0.02647
3142.1	0.41601	3196.68	0.59878
3153.41	0.07825	3207.77	0.29001
3148.84	0.24029	3204.31	0.40164
3147.59	0.23767	3209.44	0.24195
3146.57	0.31747	3208.1	0.29995
3146.19	0.39317	3194.78	0.6636
3147.52	0.36784	3205.34	0.47024
3143.82	0.43331	3210.96	0.3412
3147.45	0.35055	3208.65	0.39056
3149.02	0.37835	3212.07	0.35067
3150.05	0.36647	3230.27	-0.19915
3144.18	0.51221	3213.44	0.2888
3147.7	0.45556	3214.09	0.28954
3154.17	0.28561	3212.13	0.35429
3164.33	-0.0809	3207.14	0.55142
3162.65	0.02314	3216.55	0.31654
3169.95	-0.14513	3212.97	0.46433
3157.24	0.26455	3224.18	0.11432
3158.54	0.19073	3221.67	0.21998
3155.67	0.30578	3227.06	0.06412
3156.07	0.3227	3220.2	0.28308
3158.44	0.21855	3221.16	0.28372
3144.2	0.71648	3221.32	0.2922
3155.05	0.40331	3225.65	0.18161
3163.89	0.15207	3215.76	0.43558
3159.22	0.29278	3223.98	0.22052
3153.47	0.47436	3236.16	-0.10404
3162.72	0.16741	3215.54	0.54975
3159.24	0.28604	3224.48	0.32148
3166.62	0.17968	3232.05	0.09562
3161.66	0.33244	3220.85	0.45351
3153.9	0.55816	3227.06	0.29226
3174.99	0.00268	3232.28	0.15135
3161.76	0.41976	3224.95	0.3992
3164.5	0.31672	3226.98	0.37765
3174.25	-0.01442	3227.79	0.2763
3172.02	0.12094	3233.09	0.1711
3159.85	0.49873	3230.23	0.32525
3167.02	0.26005	3233.3	0.227
3159.34	0.54726	3232.07	0.26674
3168.45	0.2762	3233.95	0.24513
3171.32	0.22059	3230.28	0.37643
3164.51	0.43487	3231.8	0.34151
3158.49	0.63328	3237.47	0.20531
3181.59	-0.02785	3237.01	0.21841
3167.01	0.43383	3233.91	0.33254
3163.1	0.57222	3237.01	0.24829
3174.02	0.2377	3230.41	0.49565
3176.65	0.17437	3241.32	0.19806
3171.8	0.32606	3242.04	0.23565
3189.57	-0.14823	3243.95	0.10341
3183.59	0.01525	3233.4	0.41016
3178.55	0.21006	3238.16	0.34748
3184.69	0.01693	3246.95	0.15426
3180.98	0.13269	3257.22	-0.11938
3172.2	0.44102	3237.43	0.41103
3163.06	0.70464	3242.82	0.26911
3176.17	0.26244	3248.11	0.17298
3183.39	0.10469	3238.95	0.44508
3179.94	0.23627	3239.24	0.4364
3193.41	-0.13556	3246.66	0.25341
3183.54	0.13995	3251.33	0.13255
3183.6	0.19133	3255.6	0.04624
3177.6	0.36065	3250.89	0.18764
3187.52	0.14339	3252.67	0.15954
3180.97	0.3061	3246.93	0.35415
3180.68	0.34288	3246.15	0.35714
3175.56	0.48074	3252.44	0.18562
3188.96	0.15525	3246.24	0.42312
3181.34	0.43272	3248.93	0.38218
3181.35	0.40172	3241.89	0.54836
3186.26	0.24448	3255.95	0.16954
3186.33	0.28346	3254.42	0.29558
3179.74	0.48991	3250.24	0.32544
3183.91	0.35507	3260.11	0.17739
3189.97	0.24757	3242.16	0.64917
3189.14	0.22759	3260.8	0.17221
3192.51	0.20982	3255.14	0.33807
3185.63	0.40359	3251.99	0.45606
3195.13	0.17639	3250.62	0.48679
3182.54	0.54244	3248.96	0.60055
3187.95	0.3825	3256.68	0.34811
3201.46	0.01611	3265.86	0.125
3191.56	0.29697	3274.31	-0.08616
3191.13	0.33955	3265.18	0.1736
3189.44	0.42903	3255.89	0.42237
3187.58	0.48156	3261.27	0.25821
3200.08	0.14119	3258.18	0.42933
3185.71	0.62659	3264.38	0.25501
3199.86	0.11262	3260.58	0.36008
3206.91	0.02502	3269.17	0.14902
3194.56	0.39666	3270.72	0.13667
3199.84	0.24728	3264.93	0.29045
3193.78	0.38405	3263.43	0.3979
3203.2	0.18077	3265.9	0.2335
3202.52	0.16653	3282.1	-0.09802
3192.8	0.4978	3264.18	0.40615
3210.77	0.03706	3263.79	0.42936
3206.98	0.0719	3268.82	0.31811
3200.03	0.35484	3268.8	0.31276
3201.64	0.35394	3266.66	0.40226
3208.73	0.113	3266.34	0.41686
3208.97	0.13542	3269.76	0.38014
3209.83	0.1541	3265.71	0.50919
3207.12	0.21968	3283.43	-0.01297
3204.87	0.29318	3281.32	0.08145
3214.49	0.02922	3266.34	0.49839
3204.47	0.35919	3283.62	0.0198
3203.44	0.38826	3283.67	0.05171
3213.66	0.12734	3270.2	0.48157
3224.87	-0.19739	3267.57	0.54383
3204.22	0.38093	3288.93	-0.00564
3209.87	0.2844	3270.79	0.55531
3217.25	0.08434	3262.15	0.79575
3213.87	0.18606	3274.83	0.4194
3211.79	0.28226	3278.25	0.35204
3209.52	0.33353	3288.91	0.03294
3214.62	0.2306	3288.55	0.13345
3214.19	0.24869	3289.52	0.06785
3229.65	-0.17753	3282.55	0.29938
3220.45	0.09618	3279.23	0.43374
3211.75	0.36744	3286.16	0.27963
3215.43	0.31794	3290.78	0.11206
3217.61	0.23606	3278.3	0.50506
3205.85	0.57441	3292.19	0.03331
3217.07	0.25744	3283.3	0.35368
3233.86	-0.23169	3294.85	0.085
3214.83	0.40997	3289.47	0.23672
3219.07	0.27124	3295.49	0.07135
3219.16	0.28303	3292.65	0.18235
3209.03	0.61683	3290.25	0.23704
3212.9	0.48912	3288.99	0.3464
3239.29	-0.27919	3287.79	0.45357
3225.02	0.22604	3285.42	0.47942
3225.69	0.20111	3284.76	0.48424
3227.19	0.13514	3301.11	0.09876
3211.34	0.62117	3286.39	0.56578
3226.73	0.18426	3280.84	0.63543
3222.22	0.38449	3288.63	0.4473
3216.56	0.52322	3300.62	0.20939
3216.16	0.58081	3278.2	0.85798
3219.69	0.51879	3321.02	-0.38827
3240.18	-0.1251	3304.77	0.10212
3229.06	0.281	3293.74	0.43494
3224.04	0.39739	3310.65	-0.05424
3225.91	0.34769	3299.59	0.31499
3227.31	0.34874	3296.48	0.42427
3240.49	-0.04607	3296.03	0.47516
3225.69	0.43721	3297.39	0.46542
3217.74	0.63414	3304.08	0.2431
3234.42	0.15533	3306.26	0.22608
3233.99	0.26036	3298.57	0.45053
3237.39	0.11002	3306.9	0.27516
3242.15	0.02679	3291.48	0.68138
3246.85	-0.16257	3301.09	0.36285
3239.64	0.07205	3301.23	0.44914
3246.24	-0.08052	3312.41	0.10928
3226.85	0.49776	3306.64	0.27291
3237.76	0.20715	3300.75	0.4915
3234.2	0.34794	3312.62	0.16479
3224.92	0.62809	3317	0.09499
3248.09	-0.03295	3303.05	0.48349
3238.11	0.29189	3309.75	0.37872
3229.3	0.544	3304.92	0.51841
3233.5	0.4879	3310.63	0.36713
3238.99	0.31909	3309.27	0.36359
3244.26	0.15535	3308.05	0.41915
3251.75	-0.02452	3309	0.42413
3239.72	0.28644	3316.89	0.2411
3248.77	0.07478	3310.18	0.44319
3249.62	0.10851	3306.72	0.50538
3238.28	0.41934	3317.14	0.25354
3237.83	0.46556	3315.65	0.28675
3243.73	0.33175	3316.53	0.31952
3248.92	0.20867	3317.61	0.28945
3239.19	0.40638	3329.4	-0.01666
3249.48	0.11744	3319.74	0.28769
3239.9	0.44823	3322.55	0.21132
3246.62	0.2779	3306.91	0.69746
3249.77	0.10869	3322.65	0.21376
3242.9	0.44308	3318.51	0.34806
3243.18	0.42176	3323.53	0.2686
3252.9	0.11351	3314.39	0.52507
3255.51	0.1037	3320.86	0.40023
3255.96	0.08074	3322.02	0.337
3254.21	0.13848	3322.38	0.36513
3242.34	0.5137	3316.11	0.5393
3237.22	0.6902	3319.5	0.47933
3248.57	0.3615	3322.13	0.42006
3247.11	0.42026	3314.53	0.64187
3251.51	0.32866	3330.02	0.24302
3253.63	0.30905	3325.76	0.41071
3243.78	0.57033	3326.6	0.40148
3238	0.77515	3316.43	0.67386
3263.86	-0.02807	3334.18	0.16892
3245.63	0.57732	3337.84	0.1102
3251.51	0.37689	3325.47	0.52043
3243.31	0.69029	3333.25	0.26282
3259.74	0.16029	3328.81	0.40225
3257.53	0.22718	3335.13	0.27513
3260.5	0.2259	3340.26	0.14087
3253.7	0.42085	3343.74	0.03967
3253.03	0.45977	3343.07	0.09201
3257.48	0.33096	3338.31	0.2787
3256.23	0.37867	3335.13	0.35405
3265.82	0.14405	3337.14	0.28039
3256.15	0.38162	3336.87	0.29243
3276.14	-0.15001	3346.14	0.12736
3261.39	0.31238	3316.92	0.877
3259.56	0.39693	3336.51	0.37988
3264.54	0.27846	3335.2	0.42623
3273.83	-0.00712	3338.52	0.41541
3248.83	0.69885	3345.53	0.24474
3267.68	0.17745	3334.32	0.6039
3255.5	0.5553	3343.03	0.3385
3267.35	0.19324	3343.94	0.32118
3263.69	0.30319	3327.38	0.82179
3266.55	0.26478	3352.77	0.13033
3257.91	0.51915	3354.14	0.05282
3265.11	0.34482	3336.98	0.55763
3271.29	0.18802	3342.39	0.45164
3265.07	0.39932	3342.09	0.43788
3265.23	0.41966	3345.81	0.38711
3282.23	-0.00753	3360.64	-0.01705
3269.13	0.32747	3349.82	0.30448
3272.38	0.2393	3345.08	0.40289
3271.45	0.2169	3343.71	0.50797
3268.12	0.40162	3359.78	0.10852
3278.53	0.12849	3355.02	0.2708
3278.07	0.1123	3351	0.37016
3279.5	0.11823	3352.7	0.31555
3271.5	0.37307	3350.76	0.37174
3265.27	0.57318	3356.98	0.19459
3281.4	0.09618	3354.74	0.35085
3266.86	0.58691	3350.73	0.41154
3269.56	0.48189	3352.8	0.41577
3272.58	0.39221	3354.26	0.37944
3286.14	0.05258	3350.04	0.55948
3285.14	0.10728	3359.17	0.33284
3275.34	0.38217	3344.54	0.74774
3289.38	-0.03477	3370.2	0.02525
3282.63	0.1967	3355.58	0.43193
3277.12	0.39676	3358.76	0.40217
3276.81	0.3785	3356.38	0.46745
3274.5	0.53244	3359.26	0.40631
3284.43	0.2011	3358.05	0.44941
3286.25	0.14816	3372.44	0.12764
3286.17	0.1852	3351.8	0.7008
3297.98	-0.12528	3367.58	0.29339
3281.01	0.36551	3362.01	0.44048
3280.69	0.46395	3374.16	0.1062
3283.56	0.34287	3358.52	0.6041
3287.12	0.23938	3365.9	0.37244
3285.68	0.27629	3367.66	0.29578
3284.18	0.37057	3362.85	0.46146
3281.58	0.45165	3364.2	0.46517
3274.73	0.69884	3363.27	0.46857
3280.48	0.54577	3361.78	0.55427
3286.45	0.38354	3360.02	0.64349
3296.75	0.05466	3380.33	0.08939
3296.91	0.05987	3366.01	0.53298
3281.46	0.58456	3367.64	0.44942
3287.3	0.38129	3376.79	0.23064
3276.25	0.72127	3357.72	0.78958
3290.91	0.35871	3373.4	0.38082
3299.47	0.07628	3370.75	0.56319
3293.69	0.31994	3368.53	0.54467
3292.93	0.36306	3365.66	0.58077
3283.85	0.63299	3370.82	0.51316
3294.17	0.33496	3368.37	0.64872
3284.35	0.61474	3371.25	0.60398
3299.29	0.20521	3376.18	0.40854
3306.12	0.02477	3383.24	0.25007
3296.45	0.3247	3377.18	0.47053
3292.78	0.46708	3374.09	0.60799
3280.82	0.81524	3380.36	0.36867
3296.95	0.38863	3379.84	0.4276
3296.04	0.36195	3388.66	0.16771
3294.51	0.46332	3376.87	0.61453
3281.21	0.91397	3378.99	0.56251
3292.13	0.50855	3388.61	0.256
3293.78	0.50094	3385.62	0.34015
3289.05	0.68451	3378.43	0.52434
3301.52	0.34134	3384.74	0.42971
3309.5	0.12042	3379.6	0.5699
3300.24	0.41265	3390.77	0.34606
3298.89	0.47006	3388.91	0.37588
3311.11	0.14091	3388.29	0.40781
3311.86	0.15719	3374.18	0.82172
3305.74	0.29803	3383.93	0.57609
3299.82	0.53127	3392.11	0.35544
3306.84	0.30272	3398.24	0.13719
3316.11	0.08479	3400.25	0.15099
3303.89	0.42336	3393	0.32008
3306.49	0.35448	3389.89	0.46042
3299.51	0.63002	3389.61	0.47689
3313.18	0.19181	3383.12	0.71468
3312.8	0.2483	3400.87	0.18575
3308.21	0.45951	3400.25	0.29473
3309.41	0.37091	3402.78	0.19259
3316.97	0.13761	3390.94	0.53229
3315.23	0.22967	3390.93	0.57883
3304.07	0.61201	3403.63	0.20689
3312.78	0.3143	3402.38	0.29962
3304.9	0.5949	3387.77	0.7037
3306.04	0.56166	3397.48	0.44043
3309.51	0.49919	3385.43	0.84322
3306.94	0.51565	3395.96	0.50453
3316.42	0.29295	3404.76	0.34117
3311.84	0.41081	3402.67	0.39479
3317.12	0.29777	3400.94	0.42661
3305.74	0.67078	3402.09	0.44459
3321.03	0.21357	3409.21	0.19697
3316.67	0.35853	3401.19	0.57596
3320.9	0.24818	3408.9	0.31227
3326.39	0.13664	3405.1	0.45936
3318.34	0.39275	3401.4	0.56124
3324.79	0.26409	3404.31	0.47542
3322.52	0.21988	3404.3	0.51065
3319.3	0.4852	3405.73	0.51727
3325.26	0.19956	3404.8	0.54352
3312.22	0.63107	3404.84	0.52184
3326.77	0.20912	3417.35	0.18937
3331.25	0.09945	3414.56	0.32965
3325.72	0.30123	3411.66	0.41417
3334.51	0.1198	3413.73	0.34364
3316.13	0.73503	3414.3	0.3548
3323.76	0.53518	3412.78	0.47311
3322.05	0.5491	3409.35	0.51254
3325.55	0.56761	3413.83	0.41368
3328.4	0.40239	3419.75	0.27296
3343.82	0.05234	3425.53	0.09952
3346.96	-0.0121	3412.53	0.46431
3325.1	0.60396	3415.78	0.45234
3319.2	0.82582	3422.09	0.23333
3321.91	0.78077	3420.36	0.37844
3332.17	0.43581	3408.04	0.67041
3334.98	0.35817	3414.66	0.4801
3336.49	0.34666	3423.48	0.31301
3345.96	0.07215	3420.37	0.37495
3332.88	0.50238	3411.09	0.6856
3333.35	0.5017	3415.85	0.59225
3335.58	0.42292	3419.49	0.45158
3347.79	0.08651	3429.93	0.22521
3333.45	0.58255	3420.93	0.44575
3337.38	0.45574	3424.98	0.35098
3349.14	0.11469	3414.98	0.66533
3339.1	0.43795	3419.55	0.59878
3334.83	0.56887	3425.34	0.41663
3350.32	0.08914	3423.42	0.4523
3335.67	0.59118	3430.08	0.32829
3347.03	0.3107	3431.03	0.2516
3349.7	0.19714	3427.73	0.45245
3340.3	0.52479	3425.01	0.49389
3351.04	0.20116	3446.77	-0.14068
3331.51	0.82891	3434.45	0.29713
3351.31	0.21849	3438.49	0.21696
3358.02	0.03086	3421.01	0.734
3358.47	0.03214	3430.31	0.4415
3338.75	0.67696	3437.51	0.21634
3342.5	0.49914	3431.11	0.43258
3343.08	0.52068	3438.84	0.22517
3340.31	0.62384	3429.81	0.49739
3352.06	0.31288	3422.26	0.79939
3348.22	0.42151	3430.48	0.54861
3358.65	0.09597	3434.96	0.45328
3354.59	0.25743	3429.39	0.61529
3349.14	0.41076	3441.29	0.22958
3353.48	0.36696	3447.03	0.11059
3350.82	0.3925	3425.14	0.81313
3359.41	0.20615	3435.97	0.51125
3353.27	0.36244	3433.84	0.53747
3354.09	0.352	3430.48	0.6441
3352.49	0.44459	3443.69	0.33433
3346.14	0.65068	3449.37	0.1382
3357.17	0.39036	3433.28	0.66353
3364.42	0.11016	3443	0.38237
3360.68	0.27293	3442.37	0.43021
3368.35	0.05137	3447.03	0.29275
3353.59	0.56041	3443.73	0.45203
3348.28	0.72969	3439.25	0.5946
3362.86	0.31704	3438.63	0.64695
3361.28	0.32365	3465	-0.13526
3368.3	0.12707	3443.93	0.54764
3357.87	0.45746	3445.2	0.49304
3351.58	0.68377	3448.35	0.42958
3369.57	0.13328	3448.85	0.47787
3364.4	0.3275	3444.5	0.56181
3364.85	0.34036	3437.91	0.68638
3360.87	0.51143	3457.05	0.24097
3359.06	0.55846	3444.2	0.67094
3376.86	0.00307	3442.12	0.70093
3366.82	0.32034	3443.94	0.69659
3376.17	0.0533	3458.46	0.30968
3373.5	0.22256	3454.72	0.44084
3361.38	0.54818	3443.51	0.79784
3369.03	0.33336	3442.13	0.8709
3371.38	0.29307	3462.49	0.29424
3363.13	0.56069	3468.03	0.10786
3369.9	0.39296	3456.4	0.46342
3368.86	0.39555	3460.54	0.36025
3363.06	0.52027	3451.31	0.6437
3381.23	0.10941	3457.54	0.53669
3375.45	0.25354	3454.66	0.60331
3361.94	0.60283	3464.64	0.33586
3368.21	0.50356	3453.45	0.64891
3374.64	0.32409	3458.51	0.55197
3369.81	0.47941	3457.52	0.61301
3371.98	0.43722	3455.16	0.62809
3380.2	0.21524	3455.43	0.64692
3375.86	0.36553	3463.32	0.49754
3379.09	0.29129	3453.88	0.78148
3379.24	0.28778	3468.67	0.35813
3373.27	0.51278	3460.5	0.64032
3374.23	0.45715	3464.54	0.49494
3378.94	0.31543	3465.62	0.48167
3383.87	0.23309	3466.85	0.49371
3376.8	0.42755	3464.91	0.6087
3381.54	0.38233	3464.87	0.59754
3388.33	0.12792	3465.59	0.56249
3369.25	0.7303	3462.32	0.69567
3385.27	0.31559	3467.69	0.52719
3373.54	0.6416	3478	0.26367
3386.19	0.26578	3466.2	0.65072
3383.94	0.34092	3470.95	0.45734
3386.33	0.36608	3473.01	0.44273
3378.93	0.52337	3489.58	-0.02691
3389.14	0.32241	3473.81	0.4616
3377.99	0.59781	3467.36	0.68287
3386.74	0.37012	3476.64	0.41773
3396.94	0.11131	3488.3	0.10684
3390.72	0.25509	3469.06	0.62634
3392.93	0.25301	3486.49	0.16952
3391.58	0.26741	3479	0.42401
3394.57	0.20736	3471.75	0.64393
3396.45	0.17618	3478.51	0.50411
3388.54	0.4267	3474.56	0.61991
3397.17	0.19348	3476.67	0.55933
3397.71	0.22172	3480.33	0.46097
3392.61	0.29635	3491.27	0.21128
3382.02	0.69259	3481.8	0.4691
3390.08	0.43613	3476.2	0.63016
3393.83	0.36391	3469.1	0.87673
3384.67	0.64213	3494.26	0.19693
3397.57	0.24557	3480.42	0.582
3399.8	0.19314	3484.05	0.52761
3387.86	0.59032	3478.67	0.68503
3395.6	0.41687	3488.92	0.42069
3407.43	0.04325	3480.34	0.675
3399.94	0.35252	3481.69	0.68327
3389.36	0.60046	3487.3	0.51978
3398.13	0.40059	3477.84	0.79173
3399.8	0.34738	3496.04	0.30321
3391.31	0.60955	3486.35	0.56048
3409.87	0.08869	3493.12	0.42357
3388.49	0.72596	3495.22	0.37658
3398.82	0.48213	3493.59	0.43403
3405.66	0.2557	3493.38	0.4983
3413.32	0.05927	3483.45	0.79874
3411.43	0.13121	3484.49	0.75206
3399.99	0.46302	3492.21	0.53974
3395.32	0.59991	3501.68	0.2802
3395.39	0.654	3486.23	0.79066
3408.15	0.32101	3492.42	0.55895
3411.69	0.18246	3495.31	0.48233
3416.5	0.09196	3497.28	0.48542
3399.86	0.61635	3488.68	0.76021
3393.72	0.78899	3496.51	0.55603
3397.94	0.68772	3492.23	0.71043
3398.84	0.6318	3494.98	0.64375
3404.35	0.50839	3500.44	0.54504
3402.97	0.56161	3501.62	0.47397
3396.11	0.79208	3486.24	0.93143
3404.33	0.56958	3514.24	0.12326
3412.56	0.29138	3506.43	0.37965
3406.73	0.51861	3508.47	0.32614
3425.13	0.03017	3491.04	0.88689
3406.52	0.5374	3502.15	0.53677
3409.64	0.49314	3511.7	0.28477
3411.04	0.52588	3501.97	0.60329
3420.56	0.25784	3498.23	0.72557
3415.46	0.39058	3504.75	0.59217
3411.05	0.52202	3494.81	0.88251
3408.93	0.60277	3502.02	0.64515
3427.11	0.08933	3502.73	0.65718
3416.24	0.43712	3503.46	0.71796
3413.4	0.54736	3502.02	0.66337
3406.48	0.75558	3503.36	0.72946
3425.54	0.19095	3498	0.86866
3420.35	0.40323	3497.74	0.85357
3409.78	0.70488	3510.71	0.53315
3411.52	0.67334	3506	0.65848
3410.12	0.70461	3513.35	0.43359
3421.86	0.37128	3503.64	0.80694
3422.58	0.37035	3510.14	0.60769
3421.97	0.40454	3507.93	0.70093
3431.62	0.18557	3513.38	0.56079
3430.99	0.23554	3520.58	0.35641
3420.04	0.54249	3518.52	0.49146
3421.48	0.46819	3523.85	0.33027
3425.6	0.38788	3521.61	0.40122
3422.24	0.52821	3514.6	0.60969
3433.51	0.21463	3524.35	0.37222
3430.79	0.30568	3520.24	0.47458
3434.53	0.13289	3516.08	0.66274
3422.23	0.62332	3526.43	0.34008
3430.75	0.3569	3508.28	0.90187
3423.12	0.61892	3516.75	0.64207
3426.28	0.48643	3531.99	0.23575
3432.39	0.34275	3519.07	0.60953
3431.96	0.3373	3526.03	0.44453
3429.39	0.49789	3529.57	0.36875
3429.72	0.48572	3527.28	0.45705
3434.05	0.32161	3529.51	0.39276
3429.65	0.51603	3514.24	0.90055
3422.18	0.78046	3519.67	0.70357
3438.47	0.32131	3517.19	0.79773
3428.62	0.57043	3526.37	0.50558
3426.25	0.66412	3530.99	0.42454
3432.84	0.48816	3522	0.71017
3430.93	0.53857	3522.79	0.6955
3427.85	0.7046	3526.88	0.64351
3433.55	0.55449	3525.51	0.71537
3426.6	0.72815	3525.48	0.69787
3436.53	0.47034	3522.28	0.84448
3447.82	0.13909	3537.43	0.43755
3433.4	0.61145	3541.06	0.26861
3435.4	0.44546	3537.12	0.42659
3451.96	0.06424	3546.53	0.23384
3446.57	0.23118	3537	0.46151
3432.36	0.73885	3538.41	0.47953
3435.77	0.55344	3528.13	0.77357
3448.13	0.22892	3526.61	0.85566
3448.92	0.23975	3532.59	0.67884
3446.6	0.30092	3526.53	0.90955
3447.38	0.36156	3534.83	0.699
3456.96	0.08688	3550.38	0.25044
3447.36	0.36122	3535.66	0.659
3433.67	0.74266	3542.84	0.52525
3442.09	0.50708	3537.86	0.67831
3455.52	0.18454	3541.48	0.54828
3445.36	0.48771	3545.93	0.44096
3454.54	0.23418	3538.97	0.69593
3449.14	0.47276	3546.65	0.49365
3446.86	0.5063	3547.26	0.48394
3454.29	0.34195	3533.41	0.89425
3447.48	0.48447	3541.18	0.6852
3441.54	0.69542	3544.8	0.56527
3447.27	0.51254	3544.27	0.63533
3450.85	0.45686	3537.32	0.88562
3451.99	0.40885	3538.44	0.84719
3449.08	0.51618	3540.83	0.85698
3454.7	0.37753	3542.15	0.73202
3457.44	0.34576	3553	0.50675
3465.01	0.13212	3556.65	0.39788
3455.32	0.49427	3542.47	0.85715
3448.82	0.66099	3553.2	0.53156
3456.41	0.32836	3553.74	0.52807
3448.99	0.67633	3553.63	0.59378
3454.63	0.5164	3558.99	0.50395
3453.05	0.54664	3556.45	0.5228
3438.45	0.98528	3547.44	0.81854
3461.86	0.34153	3562	0.40706
3461.35	0.35495	3557.45	0.53346
3466.72	0.22434	3560.53	0.48193
3460.78	0.37938	3562.44	0.44489
3456.56	0.54922	3544.46	1.00243
3462.26	0.40889	3552.91	0.7077
3457.37	0.61789	3553.55	0.80237
3450.15	0.86093	3554.22	0.77685
3461.89	0.47174	3557.84	0.63414
3462.15	0.50614	3555.52	0.75794
3461.87	0.53065	3554.39	0.80816
3467.32	0.36689	3560.92	0.63706
3461.37	0.5575	3556.14	0.79761
3467.27	0.38619	3560.27	0.66312
3470.07	0.32782	3561.05	0.67979
3463.55	0.55166	3552.76	0.94251
3471.2	0.3686	3572.12	0.43966
3471.57	0.39138	3552.96	0.95418
3468.89	0.38356	3565.43	0.68679
3464.7	0.5986	3561.65	0.77108
3468.9	0.49449	3561.26	0.76377
3467.07	0.56228	3570.89	0.49784
3465.78	0.61125	3569.42	0.58691
3468	0.56836	3557.54	0.92894
3470.56	0.54115	3575.7	0.44029
3464.38	0.66355	3560.24	0.91302
3470.13	0.48035	3564.09	0.85792
3479.28	0.30258	3565.98	0.77078
3477.9	0.30485	3569.5	0.69984
3470.48	0.59821	3563.55	0.95041
3489.77	0.01061	3572.18	0.69071
3473.29	0.59672	3572.7	0.68581
3472.54	0.56685	3574.52	0.61009
3477.6	0.47874	3566.12	0.92077
3476.49	0.49402	3583.99	0.36543
3476.03	0.48128	3572.83	0.75493
3477.57	0.51509	3574.3	0.69085
3473.04	0.66361	3587.25	0.3178
3477.97	0.49948	3573.38	0.74477
3482.54	0.32396	3570.8	0.84587
3486.48	0.27954	3577.37	0.68919
3478.2	0.57581	3582.95	0.55185
3475.83	0.60846	3572.59	0.86453
3476.42	0.62065	3577.45	0.75465
3483.16	0.42048	3580.43	0.64255
3488.41	0.2998	3569.46	1.00207
3485.92	0.37487	3594.92	0.28708
3489.19	0.25148	3586.84	0.53377
3473.37	0.78435	3591.87	0.38519
3494.3	0.1766	3583.4	0.64961
3477.7	0.66288	3584.51	0.64503
3481.64	0.61094	3582.49	0.72914
3488.09	0.40021	3581.12	0.82047
3484.07	0.55788	3585.35	0.69502
3482.7	0.55135	3595.11	0.41411
3483.91	0.59949	3590.97	0.56899
3498.71	0.15815	3587.95	0.66275
3479.76	0.73438	3585.9	0.74628
3486.43	0.62877	3596.33	0.46462
3492.17	0.33515	3595.99	0.52908
3487.71	0.60774	3588.05	0.68747
3491.83	0.40178	3590.23	0.67203
3500.33	0.188	3585.55	0.81571
3488.69	0.53446	3587.93	0.79585
3487.01	0.60273	3583.39	0.97941
3498.74	0.30485	3596.2	0.57479
3504.12	0.15793	3598.72	0.50163
3492.53	0.50425	3588.77	0.91606
3499.91	0.2964	3588.35	0.90165
3511.45	-0.06289	3596.4	0.7307
3503.5	0.19219	3589.83	0.88935
3499.03	0.3306	3595.9	0.70848
3491.99	0.60878	3588.72	0.98196
3499.05	0.40582	3586.04	1.0356
3500.71	0.36947	3593.19	0.808
3504.76	0.27231	3607.37	0.44437
3495.14	0.56655	3602.64	0.66774
3487.15	0.84706	3605.95	0.53958
3499.37	0.50092	3598.7	0.74518
3498.1	0.53506	3604.79	0.61536
3501.67	0.44739	3611.98	0.44625
3488.31	0.80685	3605.06	0.66459
3503.11	0.44383	3595.65	0.89339
3506.91	0.3475	3606.01	0.66078
3501.91	0.51889	3596.5	0.98703
3515.57	0.08592	3605.32	0.68879
3502.29	0.53378	3603.41	0.73788
3504.64	0.42699	3612.08	0.57039
3497.99	0.70175	3594.36	1.07672
3504.56	0.52502	3620.58	0.35979
3496.47	0.80963	3602.8	0.8756
3500.11	0.68111	3614.58	0.5552
3509.28	0.47299	3618.89	0.47583
3502.66	0.64904	3608.06	0.78653
3512.24	0.37576	3613.36	0.6182
3504.67	0.63344	3621.15	0.45582
3498.3	0.8017	3608.01	0.84393
3508.74	0.51311	3608.96	0.82313
3496.97	0.8822	3617.58	0.5636
3499.98	0.81567	3610.9	0.7608
3499.8	0.84101	3617.67	0.62415
3516.91	0.33483	3621.13	0.55551
3511.84	0.51136	3607.07	0.98418
3515.81	0.37826	3608.09	0.92193
3525.34	0.11984	3618.94	0.64238
3516.94	0.40277	3620.03	0.60727
3510.77	0.60939	3625.62	0.49533
3517.48	0.40665	3616.63	0.77382
3509.08	0.6944	3619.37	0.71429
3511	0.62271	3619.46	0.71376
3508.48	0.80654	3621.92	0.70149
3504.4	0.93685	3627.28	0.53847
3531.67	0.23547	3626.68	0.61204
3516.34	0.65024	3615.8	0.90364
3532.01	0.28589	3620.09	0.80226
3526.9	0.41061	3627.75	0.62047
3520.66	0.57003	3618.24	0.84623
3534.05	0.2754	3638.26	0.37322
3535.4	0.24487	3626.83	0.71729
3535.53	0.25413	3626.83	0.69976
3524.15	0.60246	3629.75	0.66036
3520.99	0.77431	3624.11	0.79924
3541.96	0.0894	3633.63	0.61464
3530.09	0.46294	3619.52	0.97422
3542.47	0.09839	3624.82	0.86355
3528.56	0.56616	3632.57	0.63572
3540.14	0.22439	3632	0.65711
3530.62	0.50882	3623.34	0.9783
3527.81	0.68891	3633.29	0.72114
3536.09	0.39755	3639.58	0.52951
3529.12	0.61227	3631.86	0.79353
3525.58	0.77759	3627.8	0.96226
3524.26	0.80352	3640.5	0.54723
3538.48	0.37906	3635.13	0.73245
3542.91	0.28	3624.32	1.10269
3541.74	0.33397	3645.1	0.48418
3534.41	0.57591	3630.98	0.82009
3525.38	0.90743	3641.4	0.61097
3539.82	0.44322	3628.33	1.00495
3536.89	0.52278	3628.9	1.05892
3551.02	0.144	3642.86	0.61323
3537.29	0.57768	3626.63	1.13166
3526.72	0.91096	3637.31	0.89097
3545.04	0.32949	3642.96	0.73052
3539.59	0.55137	3635.9	0.90935
3548.11	0.29637	3633.57	1.01595
3552.88	0.18704	3646.6	0.64384
3546.61	0.39159	3643.74	0.75457
3537.34	0.68404	3648.95	0.60625
3543.82	0.51916	3640.11	0.90059
3531.68	0.89422	3637.65	0.92254
3533.84	0.87039	3635.92	0.97612
3537.96	0.72132	3634.9	1.05361
3554.98	0.2287	3648.4	0.73423
3549.84	0.40985	3655.91	0.5181
3552.9	0.29587	3649.72	0.70668
3537.93	0.83722	3644.28	0.89736
3541.86	0.70357	3640.13	0.96532
3547.6	0.53595	3649.51	0.76327
3538.06	0.82832	3646.41	0.9007
3557.9	0.29891	3649.83	0.79581
3546.91	0.63767	3662.94	0.42346
3547.4	0.56795	3653.26	0.71311
3537.48	0.93836	3640.14	1.15086
3550.31	0.58446	3650.54	0.8981
3550.93	0.56489	3650.57	0.93026
3550.81	0.60637	3650.47	0.93584
3541.13	0.88457	3647.22	1.01395
3554.21	0.51136	3654.74	0.84038
3560.15	0.33695	3661.7	0.6844
3557.03	0.43642	3660.18	0.68929
3554.22	0.58227	3657.36	0.81093
3548.3	0.81184	3657.75	0.79831
3567.47	0.20509	3663.53	0.66052
3564.75	0.29243	3655.31	0.93714
3552.74	0.69861	3664.32	0.65691
3550.83	0.79144	3656.35	0.93357
3561.77	0.48886	3662.79	0.74343
3551.22	0.82072	3658.17	0.89634
3566.63	0.34077	3664.12	0.75573
3538.77	1.2172	3665	0.7119
3554.67	0.73733	3676.59	0.42875
3560.64	0.52136	3660.78	0.91136
3542.27	1.0944	3669.56	0.65552
3557.75	0.61537	3656.63	1.05956
3577.28	0.11642	3657.31	1.05395
3561.85	0.6005	3667.81	0.77583
3552.61	0.85159	3667.52	0.80017
3564.02	0.57373	3655.44	1.14557
3574.27	0.26753	3666.39	0.89887
3565.2	0.52819	3659.02	1.14276
3553.37	0.8731	3664.46	0.90719
3569.89	0.43667	3668.08	0.8987
3564.09	0.64508	3678.1	0.61164
3553.65	0.93389	3665.04	1.06013
3566.56	0.5655	3676.05	0.69577
3569.1	0.54469	3671.87	0.86794
3566.24	0.62884	3659.24	1.19363
3562.73	0.73469	3666.75	0.98328
3573.94	0.38764	3666.67	1.0117
3577.57	0.35741	3670.51	0.94999
3569.36	0.61956	3663.41	1.13654
3574.32	0.42613	3679.14	0.7042
3562.57	0.82323	3671.08	0.97569
3572.18	0.55127	3669.43	1.03283
3577.59	0.42252	3685.72	0.6534
3568	0.7439	3675.26	0.9507
3574.41	0.55752	3672.69	1.02245
3570.13	0.71065	3673.44	0.97534
3570.66	0.72997	3675.87	0.95286
3586.83	0.23597	3672.65	1.07458
3579.24	0.43312	3685.6	0.74693
3570.05	0.8208	3664.32	1.39066
3576.7	0.5459	3675.29	1.03353
3589.43	0.24719	3676.98	1.01653
3587.23	0.32781	3685.98	0.77171
3571.01	0.84418	3675.49	1.13167
3571.27	0.88419	3692.87	0.57232
3577.57	0.67006	3689.61	0.70719
3580.22	0.58044	3682.46	0.92725
3583.26	0.51099	3673.87	1.243
3574.19	0.77113	3687.46	0.79146
3584.94	0.46762	3694.6	0.66877
3576.58	0.78922	3684.25	1.01358
3570.37	0.85208	3679.21	1.14943
3578.73	0.70918	3685.2	0.99497
3581.92	0.64274	3684.83	0.99186
3582.53	0.67209	3689.47	0.93482
3588.45	0.48838	3693.75	0.7155
3588.86	0.44853	3682.57	1.10481
3577.93	0.85574	3674.92	1.37606
3595.29	0.31393	3681.56	1.22156
3579.93	0.83318	3692.33	0.87031
3592.85	0.4426	3676.92	1.31743
3589.34	0.57897	3684.8	1.1476
3582.59	0.78811	3688.82	1.01274
3590.5	0.55093	3688.2	1.08622
3594.92	0.50475	3708.17	0.59339
3592	0.57891	3686.84	1.17482
3588.51	0.64658	3696.7	0.94061
3588.76	0.69105	3686.67	1.23091
3582.26	0.88419	3703.41	0.73614
3592.27	0.63499	3706.19	0.68571
3593.27	0.62951	3696.67	0.98765
3579.91	1.03943	3690.13	1.17928
3601.37	0.41722	3693.54	1.12458
3595.15	0.55574	3697.39	1.02472
3601.58	0.38492	3694.57	1.12556
3591.47	0.7693	3693.89	1.15381
3596.52	0.61789	3708.07	0.75742
3588.75	0.84426	3711.17	0.71584
3605.21	0.42319	3701.99	0.97027
3603.8	0.41568	3698.72	1.05545
3593.35	0.75182	3694.17	1.26473
3601.34	0.48438	3701.96	1.00023
3590.87	0.87076	3702.38	1.00552
3604.12	0.48324	3705.18	0.96353
3598.49	0.6761	3701.31	1.083
3604.15	0.53465	3708.91	0.89778
3602.92	0.52801	3706.65	0.97705
3603.46	0.59507	3709.84	0.97518
3594.36	0.85847	3700.4	1.22395
3604.83	0.55338	3700.75	1.16332
3599.56	0.73717	3703.12	1.12514
3594.39	0.93299	3706.91	1.0651
3598.48	0.83172	3704.23	1.20365
3605.78	0.61102	3700.39	1.28766
3599.94	0.84689	3717.12	0.82466
3611.1	0.48899	3707.63	1.08276
3616.74	0.3482	3711.06	1.05972
3608.87	0.5842	3711.98	1.06121
3607.32	0.61558	3713.44	1.03218
3604.3	0.82734	3714.97	0.97828
3608.57	0.61903	3701.16	1.41399
3610.35	0.63296	3714.73	1.0167
3619.11	0.40064	3716.49	1.01582
3607.8	0.73269	3722.22	0.85546
3610.76	0.66018	3710.96	1.1816
3600.69	0.9434	3711.55	1.14909
3606.72	0.80023	3716.95	1.0622
3607.56	0.73041	3725.32	0.85101
3621.49	0.40873	3726.46	0.82707
3617.16	0.52179	3726.73	0.82598
3617.19	0.52132	3723.62	0.93663
3610.56	0.79521	3720.1	1.06221
3611.18	0.7377	3730.19	0.75963
3609.09	0.84932	3715.82	1.25061
3615.57	0.64047	3717.46	1.19807
3618.01	0.58981	3720.61	1.05662
3610.96	0.83569	3731.27	0.8136
3619.28	0.59196	3731.03	0.82703
3630.88	0.30516	3734.53	0.77777
3610.62	0.88318	3728.37	0.94464
3621.21	0.63289	3726.94	1.03115
3619.04	0.72074	3731.85	0.88521
3616.32	0.81222	3725.22	1.06821
3617.43	0.81047	3728.21	1.06048
3623.42	0.67431	3728.67	1.03093
3614.95	0.88971	3734.41	0.91306
3616.29	0.81691	3718.45	1.41243
3628.19	0.54418	3728.06	1.10269
3630.27	0.44195	3750.86	0.53156
3629.23	0.50045	3731.05	1.11228
3623.93	0.72157	3739.57	0.82355
3621.76	0.8065	3727.07	1.20998
3624.27	0.75863	3722.26	1.41047
3630.2	0.59911	3734.44	1.05801
3631.92	0.52925	3727.2	1.25301
3627.7	0.70069	3737.28	0.94893
[truncated: 11,075 more rows]
[truncated: 22 more columns]
