# Supplementary material for: Etoposide promotes DNA loop trapping and barrier formation by topoisomerase II
Source: Nat Chem Biol. 2023 Jan 30;19(5):641–50. doi: 10.1038/s41589-022-01235-9 (PMC10154222; doi:10.1038/s41589-022-01235-9)
Supplement: Source Data Extended Data Fig. 6 — Statistical source data [file 41589_2022_1235_MOESM13_ESM.xlsx]

## Sheet: ED Fig 6
a							b, top				b, bottom				c					d, top				d, bottom				e
hIIA, noETO		hIIB, noETO		yeast, noETO											Topo bound		Naked DNA											DNA hairpin			DNA hairpin + yeast topo II + ETO			Unzipping trunk + yeast topo II + ETO			Unzipping trunk + yeast topo II			Unzipping trunk + human topo IIa + ETO			Unzipping trunk + human topo IIa			Unzipping trunk + human topo IIb + ETO			Unzipping trunk + human topo IIb
Location of first force rise (bp)	Fraction	Location of first force rise (bp)	Fraction	Location of first force rise (bp)	Fraction			Fraction of traces with bound protein	SEM			Fraction of traces with bound protein	SEM		Number of base-pairs unzipped	Force (pN)	Number of base-pairs unzipped	Force (pN)			# of interaction regions/trace	SEM			# of interaction regions/trace	SEM		x	Tether breakage force (pN)	mean (pN)	x	Tether breakage force (pN)	mean (pN)	x	Tether breakage force (pN)	mean (pN)	x	Tether breakage force (pN)	mean (pN)	x	Tether breakage force (pN)	mean (pN)	x	Tether breakage force (pN)	mean (pN)	x	Tether breakage force (pN)	mean (pN)	x
0	0.21053	0	0.33708	0	0.24419		yeast, noETO	0.4286	0.039		yeast, ETO	0.6959	0.0378		-1.62565	9.80381	-5.18872	9.77937		yeast, noETO	5.058	0.42956		yeast, ETO	1.5825	0.1261		-0.07713	58.8091	61.6166	1.09831	61.6883	62.9659	2.11492	53.6369	53.9605	3.0171	33.2396	36.3074	4.02301	70.0936	56.3477	4.79224	18.8252	34.6084	6.04091	41.3091	52.2832	6.96909
100	0.03158	100	0.01124	100	0.03488		hIIA, noETO	0.3391	0.0312		hIIA, ETO	0.7009	0.0423		-0.27595	9.78035	-5.67057	9.82501		hIIA, noETO	3.6282	0.34484		hIIA, ETO	1.4146	0.11239		-0.01431	33.8352		1.05616	46.1175		2.0175	19.097		3.0096	66.28		3.97053	70.3542		5.03326	41.8843		5.95415	22.7232		7.01538
200	0.02105	200	0	200	0.01163		hIIB, noETO	0.3137	0.0325		hIIB, ETO	0.5079	0.0445		2.23775	9.67992	-4.85874	9.8213		hIIB, noETO	3.3906	0.35678		hIIB, ETO	1.3016	0.09229		-0.06445	40.3452		1.04467	51.7765		1.99584	93.0972		3	113.714		3.99734	72.4783		5.02776	32.6702		5.94032	57.7833		7.01905
300	0.04211	300	0.03371	300	0.01163										0.73489	9.78724	-6.08882	9.909										-0.16542	51.2856		0.99711	94.6331		2	108.562		3.04394	43.8087		4.01314	40.8308		5.01898	45.933		6.10529	67.0136		7.17484
400	0.04211	400	0.02247	400	0.01163										1.6118	9.76782	-8.05241	10.0151										0.08953	58.6441		1.04451	102.205		2.11296	59.3361		3.05669	54.768		3.94659	49.2005		5.14685	29.5184		6.05881	68.0117		6.89822
500	0.03158	500	0	500	0.01163										3.27484	9.72139	-6.69395	9.98748										0.00483	30.9513		1.0125	55.5264		2.05863	51.0603		2.75388	21.5085		4.02715	60.3375		4.96726	23.7118		5.92677	48.6913		6.95952
600	0.03158	600	0.01124	600	0.02326										2.42432	9.76547	-5.92592	9.97746										0.01209	46.6925		0.97868	101.923		2.05924	34.6154		3.09533	18.4591		3.87979	55.4729		4.92622	27.4955		6.02313	70.0355		6.98925
700	0.02105	700	0.01124	700	0										0.16923	9.89708	-7.47505	10.0582										-0.06455	40.3195		1.15679	68.6411		1.98186	50.3093		3.01305	50.3234		4.02216	66.3768		5.10647	20.7219		5.95401	70.1946		6.98707
800	0.05263	800	0	800	0.03488										1.89365	10.0627	-7.07601	10.2612										0.06419	98.5778		1.0179	44.5062		1.99487	32.9205		3.24142	21.2168		4.05845	47.2862		5.14128	18.1662		6.03297	43.7894		7.03565
900	0.07368	900	0.02247	900	0.02326										0.59255	10.3644	-5.19953	10.4285										0.0111	73.7094		1.01911	58.1362		2.0165	52.8233		3.00562	39.9374		3.99993	64.4784		4.98804	27.2019		6.068	38.7268		6.83841
1000	0.02105	1000	0.02247	1000	0										0.62107	10.615	-5.4245	10.6768										-0.03613	47.8035		1.04666	59.2582		1.96413	43.2378		2.99466	19.7111		3.99703	78.1769		4.81121	17.7805		6.03808	34.9155		6.76166
1100	0.02105	1100	0.03371	1100	0.01163										-0.32572	10.903	-5.7317	10.9311										0.00241	97.8025		1.00414	41.9679		2.01451	85.2632		3.0262	61.8201		3.94008	45.3914		5.02966	19.4135		5.95668	55.6002		7.06774
1200	0.01053	1200	0.02247	1200	0.02326										0.70825	11.1034	-3.79544	11.0922										-0.04463	50.0565		0.89562	67.7184		2.0006	62.822		2.94478	39.4249		3.87344	59.276		4.94389	41.9209		5.99609	45.6095		6.97057
1300	0.01053	1300	0.01124	1300	0.02326										1.21229	11.1271	-4.37727	11.1815										-0.08995	60.5653		0.92902	69.1985		2.03421	57.9107		2.99983	30.524		4.07512	68.2588		5.00731	39.4749		6.05129	49.22		6.95452
1400	0.01053	1400	0.03371	1400	0.03488										1.28713	11.1342	-4.5169	11.209										-0.04729	99.7287		0.98892	55.0804		1.9664	70.7585		3.08133	39.8006		4.07222	63.729		4.96655	34.7169		6.05184	44.9322		7.02432
1500	0.01053	1500	0.02247	1500	0.02326										2.5442	11.1055	-4.00151	11.2281										-0.06849	43.0229		0.91658	51.1457		1.92985	68.2134		3.02381	29.5576		3.99496	19.728		4.91452	18.7024		5.98882	49.4586		7.00686
1600	0.01053	1600	0.01124	1600	0.03488										3.12379	11.1201	-3.27925	11.2449										-0.07663	49.5763		1.10657	53.3906		1.99858	18.741		3	103.346		3.89676	57.9767		5.05232	38.4456		5.96984	68.3306		7.00532
1700	0	1700	0.01124	1700	0.03488										2.39856	11.1714	-2.89212	11.2741										-0.1182	53.1108		0.95639	101.164		1.97596	34.8413		3.07609	26.7984		3.96953	61.409		5.00445	23.4138		5.94419	44.1779		7.16388
1800	0.03158	1800	0.03371	1800	0.02326										3.49397	11.3485	-1.79567	11.4659										-0.02006	58.1164		0.91517	52.2142		2.04476	46.2331		3.00249	57.9472		4.08022	60.1055		5.05217	41.3981		5.91928	35.0859		7.04589
1900	0	1900	0.03371	1900	0.02326										3.88162	11.6046	-3.27464	11.8087										-0.2047	54.7501		0.89808	62.4643		2.04354	49.993		2.8752	21.2988		4.06669	51.0323		4.86361	18.7786		5.99297	70.0226		7.00099
2000	0.01053	2000	0.01124	2000	0										3.50295	11.8603	-4.5804	12.1269										0.08542	61.7494		0.90274	69.7728		2.00654	75.1286		3.01447	61.9563		4.00806	80.5549		5.05024	20.7569		5.93633	36.698		6.90228
2100	0.05263	2100	0.04494	2100	0.0814										4.93898	12.0419	-6.34881	12.4601										0.05391	65.3182		0.97704	65.2612		1.93595	71.2234		2.79476	22.2274		4	109.606		4.8623	25.1755		5.98714	54.4345		6.79795
2200	0.01053	2200	0.01124	2200	0										4.99553	12.3094	-8.78673	12.8257										-0.00194	62.9991		0.9955	98.8752		1.93497	28.9209		3.06207	20.9814		4.11889	36.6702		5.08495	20.565		6.12017	46.5646		7.20538
2300	0.01053	2300	0.03371	2300	0.01163										4.21463	12.398	-9.18664	12.8993										-0.0013	65.8451		1.06048	101.783		2.00813	29.7534		3.05132	29.8778		3.93388	47.0028		5.08242	19.6549		6.00108	34.7482		7.07348
2400	0.01053	2400	0.01124	2400	0.02326										4.74398	12.3815	-8.59157	12.8852										-0.03934	49.8016		0.98671	49.0079		1.97679	38.4605		3.11321	22.5251		4.0434	65.9663		5.1258	20.0614		6.05259	52.8709		7.08297
2500	0.04211	2500	0.02247	2500	0.04651										5.03094	12.3772	-8.48674	12.9166										0.18184	50.9206		0.90244	61.5069		2.06826	48.7851		3.10194	19.5818		3.99719	42.9187		4.81149	19.3346		5.94818	51.5221		7.06043
2600	0.01053	2600	0.01124	2600	0.02326										4.30473	12.445	-9.61964	13.0155										-0.01585	68.0248		1.1446	66.1879		2.11206	57.1412		3.05592	45.7199		3.87313	68.7992		5.18851	19.1831		6.07826	63.3411		6.94882
2700	0	2700	0.01124	2700	0										4.52772	12.4686	-9.57075	13.0276										-0.04713	103.042		1.06854	70.8424		1.97514	36.2401		3.05459	35.5375		4.10672	58.1517		5.0023	32.1038		5.91032	66.6805		6.81393
2800	0	2800	0	2800	0										4.6826	12.6829	-9.95681	13.321										0.12739	52.2008		0.99127	73.5613		2.04089	25.1943		3.02125	17.9483		3.99946	52.9106		5	109.998		5.97034	62.9749		6.96031
2900	0.02105	2900	0.01124	2900	0.03488										5.33832	12.9077	-10.354	13.6328										-0.05012	51.8795		0.94445	100.235		2.10768	53.0279		3.13656	29.1082		4.06617	60.82		4.95755	30.453		6.02718	23.8948		6.79511
3000	0	3000	0.01124	3000	0.01163										5.58922	13.1702	-10.1806	13.929										-0.05479	63.5116		0.92512	54.2104		2.01515	42.0235		3.01625	38.4683		3.98928	22.8535		4.9025	38.6492		6.02601	43.0758		7.04218
3100	0.02105	3100	0	3100	0										10.5195	13.1483	-8.4116	14.1309										-0.04368	50.2364		0.9674	65.3435		2.08948	58.2845		2.944	68.1783		3.98841	30.9542		5.02697	47.6374		5.99026	49.405		6.84432
3200	0.02105	3200	0.01124	3200	0.01163										11.5626	13.3229	-7.35251	14.3955										-0.18343	51.9195		1.02937	63.2522		2.0517	38.8762		2.81318	23.4477		4.00737	78.4073		4.89974	20.5557		5.94232	58.9092		7.02549
3300	0	3300	0.01124	3300	0										12.8225	13.2754	-2.08266	14.1273										-0.04461	100.401		0.9264	50.2545		2.00764	61.6425		3.04205	50.0404		3.9017	39.0551		4.94022	19.4956		5.91848	67.7854		7.05435
3400	0.04211	3400	0.02247	3400	0.02326										16.2099	13.0974	2.52321	13.9012										0.0134	91.7074		1.01959	49.3257		2.03991	71.8452		2.99818	41.1497		4.03379	60.0646		5.02824	35.6957		5.94143	56.4302		7.0352
3500	0.01053	3500	0.04494	3500	0.02326										17.956	13.0428	7.59295	13.6085										0.01382	78.9561		1.08046	57.7162		2.0149	69.5083		3.16993	22.4519		3.96913	39.7457		5	109.667		5.90475	58.6287		6.98468
3600	0.02105	3600	0.01124	3600	0.03488										17.7255	13.0794	13.0841	13.3066										0.03419	53.2145		0.91387	52.4053		1.93555	28.7757		2.85681	20.628		4.07128	39.5294		5.00133	49.23		5.95355	41.8462		7.17084
3700	0	3700	0	3700	0.01163										20.2721	12.9723	16.3909	13.1631										-0.2001	52.4535		0.88158	61.3656		1.99169	42.1187		3.00606	40.7215		4	101.461		5.11319	39.6298		5.98761	80.8344		6.91464
3800	0.01053	3800	0	3800	0.01163										22.1465	13.0963	15.8705	13.4344										-0.0643	56.6295		0.93707	60.2367		2.02557	32.5105		3.03388	19.2403		3.98266	40.8111		4.91586	28.8861		6.06325	35.5338		6.90404
3900	0.02105	3900	0.03371	3900	0.01163										21.4415	13.3576	17.5044	13.5449										-0.0178	65.2993		0.97411	74.3423		2.00494	59.422		2.87791	19.7034		3.99024	89.8524		4.98169	43.6696		6.01497	85.5604		7.03562
4000	0	4000	0	4000	0										23.3309	13.4146	17.5909	13.7689										0.07787	49.2324		0.97292	68.9664		1.97521	69.2492		3.05653	20.6543		3.97661	43.7924		5.09072	18.6773		5.91951	49.6521		7.00047
															24.6819	13.5446	15.8265	14.1316										-0.08811	43.6011		1.00112	71.8286		2.10186	55.582		2.97208	36.2883		4.08174	54.0842		4.86604	26.3304		6.05888	48.4957		6.87303
															24.7313	13.7432	16.9272	14.2642										-0.09693	60.499		0.87171	52.0807		2.05119	42.6475		2.85637	28.7467		3.9872	68.0108		5.0762	25.1523		5.9561	23.2433		7.10171
															24.6992	13.8033	18.2838	14.2143										-0.15046	50.0205		0.90952	56.539		2.04745	29.2361		2.99667	26.5484		3.98317	69.0749		4.99796	53.015		6.01477	72.2736		6.95787
															25.6945	13.7577	17.2363	14.3532										0.00452	38.8695		1.10751	65.723		1.96535	52.3571		2.96435	46.4868		3.98771	37.1968		5.07184	30.4268		6.04839	58.658		7.05263
															24.3267	13.8988	16.861	14.4471										0.04213	42.6792		0.85428	53.5501		2.01086	35.0001		2.81427	21.7663		4.11947	36.2102		4.96604	20.6348		5.97062	28.2982		6.85243
															22.3691	14.0535	17.8371	14.4005										0.06716	50.4056		1.08169	49.9548		2.07234	65.5919		2.85488	23.4271		3.9589	42.1636		4.94433	27.1922		5.92116	63.4312		6.81783
															20.9801	14.2059	18.0264	14.4329										-0.00892	99.6339		1.08226	68.2729		2.01684	76.024		2.95902	66.0037		4.01865	84.2057		5.11217	34.9837		5.94325	62.5177		6.77353
															20.6365	14.4159	17.7119	14.6371										0.0057	100.701		0.99647	63.9905		2.03925	56.2252		2.90086	26.1253		3.90632	52.6998		5.05035	33.9035		6.08053	66.022		7.03369
															19.9104	14.6552	18.6641	14.7569										-0.04938	49.9327		1.02991	57.8119		1.94306	66.5719		2.9072	38.8427		3.95369	65.423		4.95993	18.8449		5.95023	65.5196		7.13898
															20.8002	14.8129	22.9898	14.5834										0.0519	62.9403		0.91868	53.5626		2.03585	56.0587		3.06662	22.0841		4.07137	55.4979		4.90738	35.3271		6.00905	58.7501		7.12773
															21.2255	14.9885	28.6069	14.3899										-0.14138	50.6067		0.98432	59.6782		1.93352	49.486		2.89251	20.8793		3.95783	38.1318		5.00601	63.7825		6.00564	43.3536		7.13719
															22.9917	15.0595	32.5428	14.2962										0.03396	95.6313		1.01103	88.5477		1.97464	54.2292		3.00447	48.6052		4.03187	39.7675		5.04225	26.1439		6.01932	57.7741		7.20177
															24.0156	15.0346	35.4641	14.1267										-0.02877	74.8385		1.01672	66.929		2.04538	51.4253		3.05091	19.5755		3.98625	66.5561		4.97815	99.2588		5.9735	60.8728		6.9958
															24.0331	15.0908	35.2826	14.1961										-0.03188	57.9866		1.00805	55.2232		2.08422	67.105		2.99977	19.0326		3.90442	51.4829		4.88323	27.8321		5.98901	50.5731		7.03587
															22.92	15.1948	31.7536	14.5332										0.02284	44.0334		0.99361	27.8241		2.05434	30.7175		3.01764	24.7737		4.01692	48.1203		5.13583	20.3964		5.99456	27.3675		6.99758
															24.5999	15.0975	29.4158	14.7212										0.12738	50.6424		0.99841	71.2067		1.9973	71.2519		2.9857	19.4488		4.02725	36.0128		4.99902	25.7294		6.09218	35.7148		7.19413
															29.0008	14.7984	29.8815	14.7119										-0.05077	103.403		1.04431	68.4558		2.04487	70.9802		2.81469	21.6871		4.04009	35.8334		4.88979	38.7835		5.88768	40.9206		6.9065
															33.4792	14.6476	31.0918	14.7364										0.10409	47.229		1.03412	48.5138		1.9855	73.5429		2.99693	28.1825		3.99616	96.0893		4.79408	18.9028		5.97044	56.4118		7.04512
															37.0842	14.586	36.3168	14.4234										0.06684	58.5053		0.96268	68.3687		2	101.803		3.11255	28.32		3.99837	60.2464		4.83425	19.115		6.08323	49.3502		7.01097
															44.1129	14.2573	40.3137	14.2235										-0.0024	96.5889		0.95897	54.5431		2.09475	68.2413		3.04335	42.4629		4.05906	66.0651		5.07062	40.3692		6.01794	39.034		6.97121
															48.2619	14.142	42.7262	14.1688										-0.00583	70.1328		1.09295	49.3651		2.09899	50.1205		2.92676	28.799		4.00946	27.5648		4.99825	67.4044		5.98186	30.8229		7.00719
															51.2708	14.15	43.0526	14.2641										-0.0129	57.9755		0.8239	56.2094		1.98058	73.0455		2.90705	25.2837		3.91318	50.6269		5.00312	65.0403		6	107.414		6.96872
															51.1048	14.2073	44.0697	14.257										-0.04695	59.9595		1.07337	49.9198		1.99736	19.8531		3.00565	30.1992		3.89224	58.5341		4.99744	18.6053					6.97869
															52.8269	14.1097	44.5543	14.3176										0.00206	45.2956		1.05904	104.164		1.95573	71.941		3.01627	45.9608		4.04019	59.5724		4.98892	56.9671
															51.693	14.237	45.6122	14.2977										0.00228	61.5358		1.00705	39.6626		2.04418	46.9283		2.95912	22.0075		4.06441	62.7292		5.18353	19.7496
															51.7684	14.2875	45.6713	14.3231													0.84713	55.3392		2.05947	47.4204		2.97443	60.9417		4.11901	63.4747		4.90241	18.7476
															48.8804	14.4987	45.5464	14.3681													0.96598	72.8951		2.0964	59.4712		3.05193	68.0842		3.89948	58.2591		4.92894	25.7453
															50.1603	14.4671	44.5851	14.4611													0.93728	55.3109		2.01019	71.869		2.95154	51.0163		3.99339	30.1679		5.02657	20.9576
															50.3529	14.5213	43.4031	14.5623													1.05563	62.4455		2.0192	68.9606					4.05158	66.0514		4.99876	99.5258
															51.6186	14.4949	44.9233	14.5351													0.8702	68.3194		1.90455	50.2149					3.96364	68.3071		4.93922	19.5858
															51.4493	14.5791	45.367	14.5798													1.08428	55.7926		2	107.697					4.09751	36.5272		5.03591	33.145
															53.8517	14.4962	48.3026	14.4253													0.85019	56.1953		1.99133	30.8229					3.96448	45.4168		5.10112	39.1776
															55.2067	14.4237	50.9567	14.3232													1.04759	50.7813		1.95428	60.1612					3.90166	55.2643		5.02779	38.2835
															55.7891	14.4139	52.4412	14.2573													0.9982	54.3139		2.0776	69.315					4.05053	65.8415		4.96102	42.117
															53.5455	14.6123	51.084	14.3526													1.10631	59.2363		2.0153	88.6742					3.92021	58.7504		4.94708	40.6278
															52.0521	14.7519	53.288	14.2326													1.06656	61.7986		2.08912	57.8926					4.09887	57.1795		4.98595	34.561
															49.9264	14.9343	52.162	14.356													1.14419	65.9876		1.97077	26.112					4.04901	51.6122		4.86666	23.8401
															48.2871	15.1745	51.0162	14.4877													1.07446	48.7522		2.02018	36.8162					3.99607	85.6182
															50.3685	15.1159	50.3706	14.6215													0.93682	57.7323		2.03828	57.1203					3.90248	53.6168
															54.6022	14.9471	52.5087	14.5587													1.06152	62.7224		1.94141	60.0434					3.9487	42.4721
															56.4006	14.9058	50.3353	14.778													0.90646	60.8323		1.97481	52.5321					3.96139	48.1335
															61.7017	14.6562	50.1803	14.8683													0.85469	62.2556		1.96509	64.0436
															64.4306	14.4823	51.2327	14.8354													1.07555	63.2936		2.03366	60.2345
															67.8233	14.2823	57.7845	14.422																1.97056	29.9754
															72.7614	13.9173	61.6845	14.1691																2.04616	39.1021
															75.1391	13.7742	67.9225	13.7796																2.05073	61.7618
															72.3443	13.9572	71.8537	13.5137																1.9701	52.9301
															73.864	13.9096	75.9301	13.2668																1.99967	43.2776
															74.878	13.8835	69.2196	13.8069																2.04539	56.693
															73.8652	14.0075	63.5903	14.2514																2.05194	40.9565
															77.6328	13.7691	58.4782	14.67																2.01703	45.8526
															82.2933	13.4801	55.4257	14.9836																2.01161	42.0456
															84.3441	13.3495	51.2943	15.3285																1.95271	53.1305
															84.7307	13.3619	54.0089	15.1253																1.99238	32.7524
															85.4467	13.3298	58.9854	14.8331																2.03321	60.4781
															83.7567	13.5082	63.3812	14.507																2.1045	54.0804
															84.1733	13.5267	68.526	14.1389																2.04288	65.4101
															84.8812	13.4903	72.3372	13.8933																1.97196	88.3932
															83.5052	13.5923	75.0286	13.7805																2.03054	30.2291
															82.3613	13.698	76.3814	13.7308																1.99045	49.3873
															83.6062	13.6237	76.6873	13.7983																1.99034	40.7657
															83.1433	13.6623	76.1163	13.9178																1.93307	33.7361
															83.2836	13.6992	77.7235	13.8556
															83.5591	13.7182	78.6154	13.8211
															83.7714	13.7263	78.7851	13.8864
															84.4836	13.6985	80.2637	13.8504
															84.1188	13.7539	80.5073	13.866
															83.833	13.7717	80.4944	13.8614
															83.4933	13.8101	80.4817	13.8873
															82.7727	13.9135	77.5963	14.0805
															81.9441	13.9907	76.5494	14.1603
															83.5808	13.9384	77.7372	14.0521
															82.1724	14.1142	79.279	14.0394
															82.9194	14.0972	80.5306	13.9834
															84.6009	14.0191	83.8037	13.8123
															85.2767	13.9978	83.9241	13.8237
															84.8976	14.0175	83.9084	13.903
															86.9317	13.8835	83.8488	13.9362
															86.1392	13.9952	84.1237	13.9521
															85.237	14.1002	83.1197	14.0353
															85.6713	14.141	82.5747	14.1087
															84.3723	14.2845	82.6075	14.1599
															83.5577	14.4012	80.3016	14.3109
															83.1918	14.4715	79.4671	14.4043
															82.7761	14.5297	79.932	14.3867
															82.1007	14.5962	79.8787	14.3963
															82.9159	14.5795	79.0615	14.4291
															84.1795	14.5525	79.6013	14.4245
															86.369	14.4631	79.9167	14.4312
															87.8741	14.4138	79.8195	14.4862
															88.1431	14.4736	81.089	14.4619
															89.1632	14.4429	81.9352	14.4886
															87.9393	14.5704	86.7471	14.2125
															86.522	14.7122	90.0861	14.0647
															85.6019	14.8193	95.3893	13.7605
															85.6842	14.8717	98.416	13.5804
															84.9955	14.984	98.0493	13.6369
															85.6327	15.014	93.5514	13.9929
															85.422	15.0871	90.1212	14.2061
															85.659	15.1269	84.57	14.6082
															87.5986	15.0633	80.5598	14.9187
															90.9343	14.8904	81.09	14.9114
															94.9342	14.621	80.8269	14.9657
															98.9431	14.3395	80.6538	15.0439
															102.599	14.1018	81.2975	14.9938
															103.9	14.0071	81.1176	15.0566
															104.774	13.9929	80.4264	15.1534
															103.249	14.1414	80.9865	15.1947
															103.213	14.2413	85.0025	14.9872
															103.449	14.3162	89.1403	14.826
															104.124	14.326	93.1585	14.6468
															104.194	14.3748	96.8796	14.4613
															104.822	14.3875	98.1556	14.3945
															105.128	14.3661	97.4191	14.465
															105.266	14.3763	97.6614	14.4828
															107.614	14.2462	97.6091	14.4597
															106.689	14.3155	97.8551	14.4828
															108.269	14.2804	100.899	14.3154
															109.172	14.2865	100.469	14.3848
															110.138	14.2419	100.792	14.4334
															107.854	14.4439	102.458	14.401
															108.884	14.4147	102.189	14.479
															107.644	14.4951	100.874	14.5986
															106.039	14.6119	102.027	14.5665
															105.525	14.6874	102.25	14.5461
															106.055	14.7001	102.123	14.6191
															106.338	14.723	101.985	14.6298
															107.509	14.6881	102.431	14.6444
															108.713	14.6686	102.154	14.6669
															107.664	14.7837	101.323	14.7631
															107.461	14.8343	100.917	14.7765
															106.308	14.957	101.289	14.7752
															107.089	14.9381	101.79	14.7802
															107.29	14.939	102.595	14.83
															107.901	14.9493	101.747	14.909
															108.067	14.9841	102.171	14.9566
															107.784	15.0609	101.953	15.0302
															106.63	15.2107	101.418	15.0816
															106.352	15.3288	99.3359	15.2331
															107.558	15.2977	99.2059	15.297
															107.775	15.3187	98.3321	15.4113
															108.862	15.315	99.4866	15.3947
															108.03	15.437	99.2238	15.5058
															109.852	15.3563	101.592	15.4344
															109.074	15.4573	102.549	15.4418
															109.111	15.5368	103.526	15.4078
															109.445	15.5721	103.248	15.4871
															110.899	15.5503	104.955	15.4442
															110.751	15.6382	105.606	15.47
															111.184	15.7193	105.932	15.5314
															112.286	15.7165	105.271	15.6581
															114.735	15.5762	105.126	15.7495
															118.16	15.3326	105.65	15.7236
															121.096	15.1598	103.586	15.9128
															126.102	14.8049	103.165	16.0018
															128.909	14.5987	103.248	16.0418
															130.176	14.5251	102.059	16.1529
															131.33	14.4999	102.485	16.2439
															131.418	14.5229	103.108	16.2864
															129.699	14.6859	104.296	16.2664
															128.018	14.8901	104.787	16.3249
															128.04	14.9481	105.797	16.3399
															127.007	15.0368	106.185	16.3388
															126.813	15.0904	111.996	15.9279
															127.428	15.0874	115.694	15.7107
															129.921	14.9471	117.727	15.5882
															130.965	14.9166	120.186	15.4324
															132.815	14.8275	122.01	15.3744
															133.13	14.8333	122.88	15.4105
															133.261	14.8642	123.848	15.3967
															133.501	14.8393	126.919	15.2722
															133.889	14.8518	130.092	15.151
															133.093	14.9477	129.602	15.228
															133.909	14.9269	126.719	15.477
															133.074	15.0456	127.048	15.4858
															132.659	15.1374	126.217	15.5596
															133.019	15.1568	125.758	15.6013
															134.79	15.062	127.592	15.4862
															135.354	15.0522	129.114	15.3568
															137.344	14.9308	129.128	15.3654
															139.601	14.828	130.187	15.3315
															141.634	14.7166	130.181	15.3807
															141.431	14.8102	130.763	15.3753
															140.69	14.9214	134.479	15.1761
															139.833	15.0339	136.706	15.0798
															137.15	15.2562	138.381	14.9878
															135.777	15.4052	140.178	14.8886
															135.461	15.4567	140.27	14.9037
															137.386	15.3492	136.713	15.1946
															137.972	15.3722	134.686	15.3645
															139.039	15.3409	133.24	15.4977
															137.853	15.4796	134.041	15.4446
															135.939	15.6518	136.838	15.3075
															134.115	15.8262	140.318	15.0916
															135.415	15.7365	143.625	14.9076
															134.73	15.7927	146.63	14.7487
															133.61	15.905	148.053	14.7272
															136.645	15.7669	145.601	14.9196
															141.218	15.5082	142.522	15.1467
															145.545	15.2378	141.57	15.2391
															149.371	15.0137	139.055	15.4299
															153.272	14.7597	138.097	15.5318
															153.373	14.7573	139.741	15.4494
															150.768	14.9428	138.731	15.6103
															149.618	15.0761	136.296	15.8374
															149.605	15.1173	139.21	15.6537
															150.344	15.1137	140.976	15.557
															150.348	15.1623	142.673	15.5107
															152.895	15.0672	147.514	15.2121
															152.83	15.1013	150.427	15.0052
															153.627	15.103	152.148	14.962
															154.589	15.0603	152.494	14.9816
															155.148	15.0561	152.031	15.0344
															154.651	15.0979	153.648	14.945
															154.306	15.1687	154.635	14.9577
															155.194	15.1652	152.131	15.1551
															155.959	15.1547	152	15.201
															156.042	15.163	151.755	15.2737
															155.177	15.2561	150.393	15.3726
															154.04	15.3528	149.462	15.4586
															152.616	15.4579	151.582	15.3328
															151.485	15.5923	151.324	15.4045
															151.705	15.6134	151.521	15.4373
															153.52	15.5432	152.685	15.4007
															155.386	15.4708	153.524	15.3931
															156.862	15.423	151.56	15.5797
															158.334	15.3258	151.319	15.6056
															161.021	15.1844	152.671	15.5525
															160.498	15.2281	151.611	15.6927
															160.189	15.3067	150.293	15.8037
															160.801	15.2846	152.82	15.6748
															159.552	15.426	153.818	15.6456
															158.055	15.5837	154.093	15.6518
															158.037	15.6632	154.387	15.6639
															158.305	15.6725	155.632	15.6411
															156.81	15.8331	154.792	15.743
															156.086	15.9284	155.611	15.7359
															156.578	15.9474	155.564	15.816
															156.209	16.0099	155.839	15.8537
															156.709	16.0323	156.449	15.8544
															157.213	16.0723	156.888	15.8629
															158.867	16.0343	155.115	16.0057
															159.611	16.0319	155.25	15.9778
															161.456	15.9326	155.962	15.9781
															160.452	16.0415	155.888	16.001
															161.415	16.0132	155.051	16.1232
															161.383	16.0675	156.074	16.1332
															160.755	16.1755	155.624	16.2417
															159.866	16.351	154.965	16.3443
															161.949	16.2782	161.262	15.9461
															162.186	16.3406	170.428	15.3499
															162.976	16.3308	179.197	14.78
															163.512	16.3437	187.082	14.2475
															163.193	16.3875	195.489	13.6537
															162.058	16.5256	199.339	13.4318
															161.168	16.6237	198.173	13.5183
															160.434	16.7469	198.445	13.5126
															161.941	16.7084	197.199	13.596
															169.265	16.2269	197.834	13.5605
															177.642	15.6761	196.054	13.6888
															185.684	15.1346	195.935	13.6855
															192.723	14.6143	195.12	13.7535
															198.16	14.2452	196.386	13.7075
															200.419	14.1448	193.276	13.9851
															199.901	14.1822	193.223	13.9905
															199.423	14.2075	193.538	13.9993
															200.84	14.1496	193.596	13.9942
															200.848	14.1306	193.661	13.9571
															200.252	14.1529	195.854	13.7512
															200.714	14.1215	196.7	13.6909
															200.608	14.1276	197.396	13.5989
															201.448	14.1104	196.064	13.6918
															201.794	14.0719	196.522	13.7032
															202.658	14.048	198.803	13.6268
															202.313	14.1061	196.324	13.8443
															203.396	14.0939	195.316	13.9786
															201.054	14.2751	196.509	13.9404
															201.463	14.2845	196.073	13.9634
															200.249	14.3482	193.928	14.0885
															201.567	14.2684	195.416	13.9973
															202.588	14.1947	197.106	13.8969
															205.324	13.9891	196.133	13.9231
															206.755	13.9125	197.776	13.8339
															207.628	13.9017	197.558	13.8356
															207.307	13.9228	198.378	13.8082
															206.982	13.9626	196.43	13.9701
															205.954	14.0846	197.888	13.9365
															204.932	14.1583	196.392	14.0814
															205.286	14.119	197.261	14.0807
															206.238	14.1031	196.782	14.1153
															207.167	14.079	197.557	14.0561
															207.171	14.0912	196.81	14.1154
															207.37	14.1166	198.214	14.0208
															207.1	14.1629	198.646	14.0065
															206.646	14.1903	199.29	13.9804
															206.511	14.2041	200.358	13.944
															206.318	14.1945	200.917	13.9531
															206.617	14.1726	200.18	14.0281
															207.448	14.1571	199.288	14.1065
															204.479	14.3617	198.962	14.1724
															202.016	14.5299	199.363	14.2059
															202.959	14.5025	199.613	14.2158
															202.458	14.5893	199.84	14.2695
															201.101	14.6915	200.934	14.2283
															203.875	14.5554	201.735	14.2276
															205.932	14.4679	202.121	14.2223
															205.42	14.5565	201.979	14.2764
															206.37	14.5223	202.099	14.2905
															207.02	14.5091	201.349	14.4109
															208.023	14.4792	201.436	14.437
															206.844	14.5963	200.496	14.5314
															205.232	14.7261	201.127	14.5163
															205.361	14.7785	201.325	14.5517
															205.762	14.8137	201.318	14.5756
															203.74	14.9762	200.701	14.643
															204.654	14.9454	202.54	14.5428
															206.062	14.9131	202.602	14.5971
															205.293	15.0114	203.13	14.6179
															205.193	15.0654	204.091	14.6204
															206.939	15.038	205.142	14.6144
															206.262	15.1452	204.189	14.7694
															205.975	15.2165	204.832	14.7678
															206.345	15.2102	203.423	14.8911
															206.667	15.2075	203.756	14.9025
															206.251	15.2458	203.005	14.9897
															206.951	15.2228	202.886	15.02
															207.538	15.208	202.88	15.0618
															208.562	15.185	203.666	15.061
															209.2	15.2025	203.565	15.1327
															209.996	15.21	204.338	15.1538
															209.211	15.3361	205.004	15.1796
															210.064	15.3431	203.988	15.2784
															209.464	15.4226	205.143	15.2926
															208.569	15.5429	204.732	15.3893
															207.341	15.6885	204.609	15.3805
															209.455	15.5915	203.89	15.4582
															208.326	15.734	205.021	15.4809
															209.866	15.7042	205.248	15.4914
															211.505	15.6526	206.594	15.4229
															212.523	15.6313	208.268	15.4012
															212.981	15.6264	211.504	15.2478
															215.413	15.474	211.773	15.2551
															217.794	15.333	212.026	15.2857
															220.289	15.2072	211.961	15.3255
															221.827	15.1429	210.089	15.5112
															223.27	15.1062	208.783	15.696
															227.099	14.9084	210.395	15.6266
															229.453	14.8413	209.695	15.7684
															232.119	14.6915	210.263	15.8092
															234.617	14.5625	210.037	15.9069
															237.235	14.4713	213.214	15.7561
															235.606	14.6115	214.422	15.7645
															234.189	14.7325	217.179	15.5909
															231.792	14.9527	218.725	15.5299
															232.444	14.9435	222.714	15.2726
															234.223	14.8201	221.012	15.3829
															237.343	14.6236	219.951	15.4898
															238.688	14.5264	219.318	15.6181
															242.06	14.3106	220.857	15.5458
															243.212	14.2535	223.524	15.4517
															244.107	14.2122	226.844	15.2391
															245.645	14.1538	228.506	15.1428
															246.983	14.1172	234.43	14.7904
															247.903	14.0958	234.721	14.8245
															248.924	14.0571	234.751	14.8465
															247.9	14.1152	235.899	14.8394
															247.138	14.2145	239.411	14.684
															246.908	14.2262	237.412	14.8113
															244.806	14.3553	239.904	14.6793
															242.681	14.505	240.355	14.6639
															242.06	14.594	240.622	14.6869
															241.86	14.5898	239.498	14.7768
															241.563	14.6464	240.799	14.7245
															241.883	14.6567	241.863	14.6881
															245.943	14.4125	243.738	14.6174
															247.409	14.3333	243.591	14.6528
															247.243	14.3784	243.895	14.6557
															247.695	14.3667	243.019	14.7115
															248.749	14.3195	243.496	14.69
															247.668	14.4212	243.163	14.7259
															247.856	14.4401	243.173	14.7471
															249.402	14.3636	244.248	14.6986
															249.629	14.3824	244.127	14.7442
															250.191	14.4015	242.538	14.8845
															250.16	14.4476	240.224	15.0397
															248.85	14.5637	241.15	15.0047
															247.898	14.6748	240.963	15.0426
															248.62	14.6698	239.446	15.1995
															249.28	14.6343	238.453	15.2748
															247.991	14.7453	240.58	15.2024
															250.322	14.6246	240.599	15.2504
															250.416	14.6455	241.338	15.2276
															251.051	14.6584	246.219	14.9122
															251.461	14.6656	249.356	14.7826
															252.427	14.6494	250.986	14.6928
															252.003	14.7328	250.517	14.7368
															251.951	14.744	249.417	14.8352
															251.371	14.7815	247.643	14.9982
															250.316	14.897	246.475	15.0881
															250.564	14.8935	245.605	15.1927
															250.839	14.8926	244.365	15.3007
															250.164	14.9871	245.212	15.3097
															248.877	15.1241	245.711	15.2897
															247.679	15.2005	247.658	15.2021
															248.675	15.1773	250.492	15.0252
															248.379	15.2439	256.705	14.6957
															248.79	15.2388	260.631	14.4644
															248.949	15.2615	265.198	14.2338
															249.708	15.2805	267.779	14.0696
															248.082	15.4581	267.532	14.0991
															248.376	15.4995	267.263	14.1511
															248.907	15.5287	267.941	14.1427
															250.597	15.4799	263.79	14.4105
															251.973	15.4471	262.506	14.5368
															252.657	15.4221	263.004	14.5479
															252.283	15.4809	259.999	14.7492
															251.353	15.5744	256.95	14.9868
															249.785	15.7465	261.258	14.7673
															248.392	15.9238	261.911	14.7492
															247.181	16.0686	263.761	14.7001
															247.683	16.0636	266.395	14.5298
															251.076	15.9075	268.967	14.3819
															254.629	15.6853	269.355	14.3548
															257.078	15.5244	270.119	14.3422
															260.993	15.2908	269.54	14.3897
															262.416	15.2659	269.116	14.4486
															263.12	15.2517	269.375	14.4513
															263.666	15.2881	268.651	14.5348
															265.179	15.2441	268.546	14.5581
															265.717	15.2543	267.261	14.6525
															267.389	15.1971	267.493	14.6766
															267.267	15.2978	267.534	14.6883
															266.22	15.3982	267.259	14.7188
															265.973	15.4842	266.738	14.7743
															266.26	15.556	267.392	14.7565
															265.825	15.6042	266.349	14.847
															265.906	15.6294	266.5	14.8639
															267.565	15.5646	265.579	14.9676
															266.709	15.6483	264.839	15.0637
															266.625	15.6876	266.115	15.0443
															266.435	15.7672	267.682	14.9649
															266.423	15.8117	265.438	15.1489
															266.793	15.8474	266.157	15.1315
															267.94	15.7942	266.056	15.1515
															267.604	15.8375	263.735	15.2971
															268.235	15.8369	263.493	15.3562
															268.551	15.833	265.313	15.2703
															268.05	15.91	264.247	15.3743
															267.979	15.9766	263.06	15.5241
															268.91	15.9589	264.733	15.4546
															268.447	16.0398	264.573	15.5277
															267.905	16.1519	264.899	15.5829
															267.822	16.1972	266.234	15.5736
															268.034	16.2158	268.744	15.4399
															268.202	16.275	267.314	15.6149
															267.941	16.3361	268.085	15.5863
															268.256	16.4007	268.293	15.5977
															268.88	16.4232	268.286	15.6312
															269.402	16.4798	268.348	15.6689
															268.905	16.5652	270.375	15.5682
															269.629	16.5626	269.928	15.6751
															270.377	16.517	270.252	15.715
															273.33	16.3342	270.276	15.7597
															276.542	16.1146	269.586	15.8429
															282.064	15.7433	267.762	16.011
															286.696	15.4953	267.804	16.059
															292.372	15.1583	268.851	16.0052
															293.066	15.1696	268.013	16.1429
															294.048	15.1792	273.923	15.8359
															296.811	15.0277	283.922	15.2781
															300.119	14.8282	291.015	14.8495
															303.579	14.6441	298.463	14.4277
															308.217	14.3816	308.354	13.807
															311.769	14.1804	312.697	13.576
															312.1	14.2216	312.986	13.5693
															311.881	14.2746	315.465	13.455
															310.251	14.4098	316.252	13.4269
															310.711	14.3776	316.76	13.4067
															311.417	14.3288	315.832	13.4513
															310.412	14.4125	314.322	13.5207
															311.617	14.3367	312.946	13.5765
															310.395	14.3867	311.635	13.6785
															309.417	14.4785	310.808	13.7486
															308.557	14.5631	310.374	13.818
															310.024	14.4855	311.706	13.7752
															309.515	14.5442	312.19	13.7648
															311.54	14.4876	311.763	13.83
															312.387	14.4242	310.994	13.8757
															312.401	14.3889	310.581	13.8246
															311.288	14.4538	306.826	14.0264
															312.46	14.4159	306.307	14.0788
															312.88	14.3547	306.388	14.0459
															312.733	14.4069	306.137	14.0653
															314.452	14.3541	307.097	14.0685
															314.71	14.3658	310.459	13.9039
															313.449	14.4499	311.08	13.9072
															313.238	14.5154	311.336	13.9297
															311.17	14.6421	311.387	13.927
															310.439	14.7039	309.819	14.0417
															309.834	14.7833	309.832	14.0476
															310.315	14.7979	308.88	14.0953
															310.386	14.8112	308.632	14.1069
															311.823	14.7443	308.976	14.0981
															310.338	14.8385	308.546	14.1681
															310.5	14.833	307.375	14.2842
															311.093	14.7975	307.755	14.2889
															310.445	14.8762	307.849	14.3348
															310.565	14.929	308.014	14.3818
															310.827	14.9886	309.811	14.2922
															311.997	14.9585	310.409	14.2774
															310.904	15.0664	309.823	14.3491
															310.766	15.0935	311.831	14.2369
															310.988	15.0856	311.996	14.2503
															312.155	15.065	312.206	14.2549
															313.034	15.0563	313.618	14.2406
															313.381	15.0821	315.571	14.1508
															314.083	15.0556	314.791	14.2338
															314.469	15.1015	315.358	14.2447
															312.833	15.2206	316.472	14.2569
															311.862	15.3085	314.848	14.3462
															311.97	15.3382	314.366	14.4088
															312.095	15.3631	313.2	14.5171
															311.592	15.422	312.705	14.5929
															312.436	15.4033	311.3	14.6609
															312.402	15.456	311.598	14.6784
															311.846	15.538	311.25	14.7236
															312.996	15.5445	311.744	14.7136
															312.794	15.6108	310.058	14.8447
															312.825	15.657	311.356	14.8198
															313.228	15.6677	312.245	14.7898
															314.426	15.5858	313.483	14.7775
															312.816	15.7288	314.439	14.787
															313.802	15.705	316.254	14.697
															313.651	15.7497	315.262	14.8123
															313.966	15.7564	314.724	14.8957
															313.912	15.7958	313.468	14.9987
															314.393	15.8014	313.207	15.0525
															313.284	15.918	312.639	15.138
															315.783	15.8301	312.844	15.1762
															316.772	15.8271	313.294	15.1767
															320.688	15.6551	314.289	15.1555
															325.345	15.3944	313.204	15.2653
															331.035	15.0458	314.352	15.2638
															333.94	14.8527	315.168	15.2924
															337.351	14.6681	315.881	15.3317
															338.416	14.6328	315.893	15.4094
															339.381	14.6143	318.069	15.3135
															339.472	14.6615	317.644	15.3942
															339.572	14.6841	317.094	15.4164
															339.59	14.6916	317.58	15.4602
															338.81	14.7693	318.814	15.421
															338.041	14.8418	317.63	15.5569
															338.482	14.8305	318.389	15.5409
															337.997	14.884	318.404	15.5947
															339.038	14.8642	317.204	15.6684
															339.865	14.8464	314.176	15.8852
															340.001	14.8653	317.363	15.7357
															340.458	14.8867	323.397	15.4053
															340.6	14.931	324.454	15.4139
															339.243	15.0168	329.323	15.1769
															338.877	15.0553	336.074	14.823
															338.032	15.1292	338.493	14.7193
															336.398	15.2174	336.261	14.8973
															339.483	15.0532	340.532	14.6586
															343.227	14.8821	341.07	14.6398
															345.882	14.7381	336.976	14.9186
															349.232	14.5618	334.922	15.0559
															351.391	14.456	335.741	15.0103
															348.133	14.6735	335.988	14.996
															344.39	14.8967	335.949	15.037
															341.341	15.129	340.185	14.8301
															338.587	15.3343	341.642	14.774
															337.165	15.4805	342.741	14.7749
															337.439	15.5107	342.667	14.8288
															339.736	15.4434	344.443	14.749
															339.265	15.4999	346.376	14.6336
															340.167	15.4575	346.732	14.6346
															339.532	15.5259	346.475	14.633
															339.905	15.5462	345.659	14.7183
															338.841	15.6375	343.678	14.8678
															339.101	15.668	341.262	15.0286
															338.073	15.7582	340.766	15.0823
															339.12	15.7237	339.906	15.1919
															339.59	15.7358	341.274	15.1341
															338.278	15.8567	340.934	15.1861
															339.247	15.8116	341.407	15.2237
															340.219	15.8129	345.471	15.0141
															338.414	15.9947	351.785	14.6759
															338.236	16.0557	358.779	14.2948
															339.057	16.0627	363.455	14.0578
															338.702	16.1499	370.259	13.695
															337.974	16.2698	371.314	13.6759
															340.39	16.1395	373.88	13.5549
															341.968	16.041	375.631	13.4969
															346.653	15.7709	379.476	13.2871
															351.223	15.5113	380.735	13.2472
															356.265	15.2054	384.112	13.1041
															360.516	14.9669	381.623	13.2528
															365.389	14.7339	376.801	13.5098
															367.338	14.6495	374.613	13.6364
															369.151	14.5612	374.137	13.6231
															372.183	14.4233	370.797	13.7741
															374.68	14.2934	370.117	13.831
															373.408	14.3859	371.613	13.7933
															372.69	14.4671	372.634	13.7523
															372.231	14.5628	372.453	13.8311
															371.752	14.6331	375.842	13.6815
															372.981	14.5726	379.329	13.5436
															374.912	14.454	381.041	13.444
															378.197	14.2575	380.302	13.4856
															378.721	14.2225	378.437	13.5368
															378.346	14.2391	377.293	13.5868
															377.878	14.2994	374.232	13.7496
															378.595	14.3004	373.13	13.8254
															376.917	14.43	375.737	13.7185
															380.208	14.2573	376.318	13.7245
															382.801	14.1188	375.474	13.8248
															383.223	14.091	378.75	13.6501
															384.587	14.0057	379.232	13.6356
															387.688	13.8264	377.915	13.7354
															388.38	13.7858	380.507	13.6337
															388.849	13.7824	381.364	13.5827
															390.136	13.7838	379.726	13.7029
															391.745	13.7371	379.649	13.7509
															390.337	13.883	379.904	13.7629
															390.006	13.9414	378.733	13.8419
															389.825	13.9575	380.043	13.8213
															388.741	13.9845	381.215	13.7739
															386.236	14.1277	382.032	13.7541
															386.584	14.0919	381.284	13.8206
															388.232	14.0192	381.273	13.8501
															389.013	13.9983	381.064	13.8846
															390.736	13.9545	380.642	13.9265
															391.8	13.917	382.24	13.8563
															391.531	13.9669	383.002	13.8506
															391.527	13.9914	383.215	13.8708
															392.316	13.9735	384.081	13.8579
															393.581	13.9218	382.584	13.9727
															395.284	13.8417	381.235	14.0762
															395.984	13.7948	380.63	14.1392
															396.586	13.7873	379.9	14.2084
															396.136	13.813	382.327	14.0752
															395.069	13.892	383.924	13.9998
															394.651	13.9405	387.159	13.8478
															395.702	13.9227	388.277	13.7941
															394.72	13.9845	388.92	13.7761
															394.811	13.9996	385.907	13.9821
															394.279	14.0152	384.804	14.0666
															394.719	13.9971	381.723	14.2804
															395.794	13.9641	381.343	14.3477
															396.398	13.9449	380.393	14.4571
															395.932	13.9955	380.319	14.4837
															397.663	13.9401	381.492	14.4513
															396.735	14.0164	383.302	14.377
															396.054	14.0729	383.709	14.3801
															395.508	14.1456	384.893	14.3338
															394.98	14.2337	385.553	14.3446
															392.943	14.3857	386.643	14.3694
															392.247	14.4687	388.23	14.3333
															389.278	14.6566	389.682	14.2826
															385.628	14.9154	391.965	14.199
															382.439	15.1202	394.292	14.1223
															380.406	15.2782	397.057	14.0057
															379.396	15.3818	396.235	14.0762
															379.398	15.4096	398.261	14.0181
															380.123	15.3701	399.391	13.9646
															382.422	15.2704	400.48	13.9358
															383.213	15.2937	399.18	13.9964
															384.983	15.277	397.31	14.119
															386.179	15.2839	396.118	14.2233
															388.073	15.2472	395.127	14.3502
															389.5	15.2225	394.549	14.3941
															393.593	14.9906	394.629	14.4393
															395.786	14.8517	397.511	14.3279
															396.923	14.8088	397.889	14.3327
															398.96	14.6973	398.614	14.3149
															400.569	14.5947	394.872	14.5786
															399.11	14.7187	393.027	14.7344
															398.619	14.7991	392.258	14.8164
															399.355	14.8076	391.895	14.8693
															396.857	14.9942	393.689	14.7937
															395.294	15.1502	398.548	14.5442
															394.51	15.244	398.689	14.5508
															394.474	15.2903	399.733	14.5088
															393.698	15.3577	402.017	14.4121
															394.692	15.3327	400.978	14.5081
															394.443	15.3921	400.725	14.5691
															395.586	15.3587	403.622	14.4492
															395.216	15.4211	401.241	14.6701
															397.003	15.3663	400.485	14.7656
															398.059	15.3509	400.404	14.8154
															398.388	15.3678	399.259	14.9121
															398.894	15.3803	399.506	14.933
															399.821	15.3515	401.177	14.8354
															397.762	15.4738	401.716	14.8355
															396.689	15.5682	401.837	14.8636
															396.773	15.6254	402.175	14.8853
															395.014	15.8088	401.36	15.0011
															395.083	15.8787	402.474	14.9993
															395.553	15.9158	402.941	15.0372
															396.063	15.9665	402.92	15.0886
															397.338	15.9363	403.951	15.0854
															399.296	15.8507	404.174	15.0901
															398.661	15.9243	403.607	15.1538
															399.446	15.9483	405.198	15.0971
															400.322	15.9306	404.668	15.1378
															400.761	15.9506	403.048	15.2478
															400.228	16.0411	403.078	15.2776
															401.564	16.0247	402.759	15.3427
															403.787	15.9387	400.756	15.4949
															409.863	15.639	401.222	15.5378
															415.521	15.3372	402.271	15.5489
															422.568	14.9414	403.325	15.5387
															427.961	14.6324	404.112	15.5387
															431.135	14.4673	404.129	15.5624
															431.519	14.4579	405.627	15.4917
															431.171	14.5183	405.961	15.5092
															431.264	14.5071	404.944	15.6613
															433.215	14.4093	404.533	15.7495
															433.526	14.4164	406.104	15.7288
															434.439	14.3733	405.48	15.8421
															435.239	14.3485	406.374	15.8374
															435.648	14.3623	406.379	15.836
															432.819	14.5812	406.264	15.8474
															433.836	14.5518	405.188	15.9463
															431.699	14.7067	405.379	15.9797
															430.382	14.8051	403.632	16.1105
															429.564	14.8791	404.578	16.1164
															431.455	14.7583	405.241	16.1719
															431.869	14.744	404.75	16.2371
															430.978	14.8085	406.984	16.1313
															432.297	14.727	416.674	15.592
															432.263	14.742	424.844	15.1622
															431.822	14.7985	432.858	14.6985
															432.304	14.8164	439.998	14.3161
															434.732	14.7174	443.655	14.1277
															434.302	14.795	441.731	14.2975
															434.363	14.836	440.719	14.3678
															433.068	14.9472	442.194	14.2914
															432.649	14.9927	446.081	14.1015
															433.048	15.0104	452.409	13.8111
															433.866	14.9816	456.288	13.6242
															433.404	15.0211	459.607	13.473
															435.581	14.9131	462.123	13.4005
															437.121	14.8292	461.112	13.4968
															438.284	14.7577	455.372	13.8168
															440.364	14.6603	451.256	14.0722
															443.181	14.5197	449.803	14.1466
															444.851	14.4288	448.343	14.2032
															444.92	14.4428	450.099	14.0921
															448.078	14.3109	455.268	13.8184
															449.656	14.2507	460.893	13.5091
															448.122	14.3624	461.816	13.4794
															445.302	14.5736	458.322	13.6944
															442.808	14.7441	457.717	13.7403
															438.792	15.0052	458.467	13.7155
															434.533	15.259	457	13.8004
															433.208	15.3745	458.687	13.7099
															435.369	15.279	459.231	13.6809
															437.276	15.2067	458.535	13.7303
															436.399	15.266	456.484	13.84
															438.195	15.1928	458.049	13.7663
															439.574	15.1479	453.32	14.0405
															438.426	15.2375	455.345	13.9457
															439.644	15.212	456.791	13.8951
															444.249	14.9783	460.414	13.7441
															445.826	14.9267	460.465	13.7666
															449.049	14.7742	467.506	13.4379
															451.735	14.6477	470.169	13.2813
															452.116	14.6358	470.784	13.259
															452.543	14.6577	468.549	13.3724
															454.929	14.5626	470.154	13.3041
															456.746	14.5002	469.752	13.3247
															460.283	14.3402	468.852	13.4228
															464.794	14.1391	466.106	13.5943
															465.934	14.0946	467.808	13.5355
															467.3	14.0434	468.477	13.5255
															468.542	13.9806	467.388	13.5897
															469	13.9867	467.595	13.5922
															469.899	13.9789	469.815	13.4456
															470.775	13.9466	469.171	13.4868
															468.139	14.1242	464.727	13.7066
															464.189	14.3784	463.109	13.7789
															462.742	14.463	462.999	13.8121
															460.863	14.5806	463.323	13.854
															461.525	14.5691	461.798	13.9439
															463.994	14.4452	464.568	13.8279
															466.767	14.2882	466.541	13.7816
															465.31	14.3925	466.304	13.8116
															465.809	14.3475	466.371	13.7963
															466.456	14.3223	469.353	13.6931
															466.658	14.332	469.118	13.732
															468.347	14.2743	470.454	13.6975
															472.137	14.1176	473.507	13.5737
															471.844	14.1738	475.513	13.5438
															470.547	14.2806	476.764	13.5051
															471.696	14.2439	477.709	13.4861
															468.605	14.4334	478.154	13.4933
															465.005	14.61	476.13	13.6108
															464.804	14.6416	475.581	13.6384
															465.111	14.6454	474.43	13.6946
															464.756	14.6888	473.807	13.738
															467.266	14.5963	472.762	13.8188
															470.729	14.4596	473.861	13.8014
															470.627	14.4898	473.133	13.8762
															471.328	14.4652	472.56	13.9464
															472.105	14.4648	472.28	13.99
															472.089	14.4685	470.701	14.0927
															471.563	14.5147	470.421	14.1283
															472.415	14.5051	471.767	14.0993
															471.578	14.6065	470.736	14.1744
															470.995	14.6638	471.707	14.1767
															472.507	14.6177	473.235	14.1293
															473.058	14.6305	475.544	14.0536
															472.745	14.6849	474.412	14.1374
															474.516	14.6254	476.358	14.0741
															478.413	14.4308	476.9	14.0717
															480.933	14.3525	476.071	14.1615
															485.088	14.1579	474.399	14.2729
															490.001	13.9345	474.602	14.2758
															492.915	13.8117	473.051	14.3907
															491.959	13.8971	474.155	14.3692
															492.16	13.8878	475.713	14.2921
															490.843	13.9878	475.682	14.3475
															489.775	14.0559	476.651	14.3341
															489.385	14.0918	477.128	14.3449
															489.468	14.1077	475.984	14.4109
															489.368	14.1372	476.405	14.4449
															489.169	14.1669	479.632	14.2778
															489.405	14.1724	480.69	14.2707
															488.031	14.2371	481.272	14.2777
															484.22	14.4735	481.706	14.3092
															481.245	14.6483	480.844	14.3849
															478.238	14.8273	478.086	14.5661
															475.561	14.9939	479.319	14.5321
															472.763	15.2008	482.822	14.386
															474.645	15.1174	483.588	14.3712
															473.493	15.2284	484.072	14.3572
															472.524	15.3136	483.67	14.4294
															472.703	15.3388	481.762	14.588
															473.019	15.3463	481.879	14.6132
															473.913	15.3345	485.185	14.4842
															474.384	15.3458	487.865	14.3831
															475.153	15.3512	490.408	14.2775
															474.541	15.4149	491.291	14.2332
															478.481	15.2376	488.31	14.4298
															481.012	15.1242	484.578	14.6431
															483.933	15.0092	484.955	14.658
															487.009	14.8895	486.543	14.6231
															491.366	14.6966	486.372	14.6842
															492.078	14.6757	490.12	14.5078
															491.065	14.7873	493.734	14.3467
															493.777	14.678	493.027	14.3992
															494.774	14.6384	493.504	14.3921
															495.172	14.6454	496.691	14.2349
															494.028	14.7706	495.219	14.3198
															493.899	14.8091	494.026	14.4255
															492.054	14.9245	495.743	14.3529
															492.024	14.9578	495.272	14.3842
															491.82	15.0184	495.596	14.3964
															491.585	15.052	496.779	14.3731
															498.052	14.7378	497.82	14.3567
															505.642	14.3765	496.365	14.5043
															509.098	14.2112	496.65	14.5159
															514.491	13.9383	496.916	14.5518
															521.613	13.5935	496.167	14.6179
															523.147	13.5423	494.488	14.739
															521.418	13.6341	495.337	14.6967
															526.116	13.4502	498.1	14.5983
															524.776	13.537	503.94	14.3324
															523.829	13.6022	512.795	13.9484
															522.203	13.6939	521.614	13.5374
															522.766	13.6983	528.902	13.2337
															520.606	13.7743	532.99	13.0656
															521.924	13.7434	535.981	12.9523
															522.567	13.7185	536.43	12.9362
															523.498	13.6968	537.131	12.9237
															523.973	13.6871	536.429	12.9334
															525.294	13.6538	537.792	12.8784
															524.485	13.6803	535.871	12.9729
															524.503	13.7034	534.552	13.0556
															524.089	13.7235	534.193	13.0685
															526.758	13.6088	535.329	13.0828
															527.092	13.615	534.392	13.1477
															530.534	13.4977	534.251	13.1829
															534.107	13.3458	534.004	13.22
															534.154	13.3614	532.101	13.3273
															532.478	13.4358	527.978	13.4974
															531.187	13.5066	520.884	13.8512
															528.209	13.6469	513.859	14.1826
															525.025	13.8113	507.126	14.4961
															525.304	13.8147	501.373	14.7918
															523.813	13.9269	498.617	14.9776
															523.753	13.965	498.904	14.9807
															523.202	14.0265	498.931	15.0043
															522.2	14.1062	499.153	15.0365
															521.501	14.1754	499.689	15.0592
															522.806	14.1333	500.025	15.08
															522.211	14.1909	498.804	15.2161
															524.413	14.1206	499.471	15.2599
															526.062	14.0463	500.919	15.2222
															528.122	13.9771	502.709	15.1876
															529.906	13.9121	503.478	15.1769
															531.278	13.8611	504.908	15.1126
															529.972	13.9308	505.618	15.098
															531.626	13.8792	511.099	14.8579
															533.211	13.8356	516.078	14.6137
															532.428	13.9138	521.749	14.375
															531.471	13.9913	529.817	14.0333
															533.06	13.9272	534.788	13.8241
															531.796	14.0285	534.465	13.9282
															530.005	14.1271	534.527	13.9843
															528.36	14.2458	535.447	13.9575
															528.376	14.2799	534.57	14.0045
															528.428	14.3296	535.124	13.9903
															527.413	14.4105	534.287	14.0138
															527.557	14.4364	535.97	13.9508
															528.239	14.4362	537.303	13.9044
															528.784	14.4454	537.415	13.9442
															528.298	14.5081	538.383	13.9203
															528.743	14.5215	540.097	13.88
															527.617	14.604	538.709	13.9644
															527.198	14.6398	535.989	14.1291
															527.088	14.6612	536.23	14.1259
															528.12	14.6234	536.301	14.1409
															528.714	14.6294	537.918	14.0677
															529.823	14.6009	538.289	14.0807
															530.941	14.5863	538.687	14.0645
															530.212	14.657	539.457	14.0544
															529.668	14.7113	540.499	14.0233
															530.084	14.6953	539.003	14.1152
															528.481	14.8134	539.118	14.1082
															527.472	14.8928	539.313	14.1539
															530.517	14.7666	537.98	14.2431
															530.584	14.8077	537.558	14.2935
															530.064	14.8811	537.359	14.3355
															531.183	14.8545	538.311	14.3318
															531.745	14.8536	539.57	14.2679
															530.25	14.9896	541.055	14.2248
															529.965	15.0311	539.702	14.3314
															530.026	15.0606	538.662	14.4086
															530.748	15.0636	537.077	14.5263
															530.175	15.127	537.069	14.5774
															531.667	15.0568	537.095	14.5957
															533.006	14.9984	536.821	14.6308
															535.515	14.9162	537.741	14.6193
															536.405	14.9056	538.523	14.6053
															538.746	14.8415	539.723	14.5919
															539.432	14.853	539.529	14.6579
															539.833	14.9123	542.124	14.5783
															539.175	14.9959	542.524	14.5991
															537.769	15.1179	541.848	14.6705
															537.377	15.1656	542.643	14.6573
															536.505	15.2424	541.913	14.7222
															537.046	15.2216	539.525	14.8871
															535.342	15.3213	537.659	15.0013
															537.157	15.2536	539.754	14.8725
															535.642	15.3914	537.7	15.0132
															535.878	15.4346	538.961	14.9699
															534.849	15.5603	540.462	14.9223
															537.332	15.4773	543.995	14.8004
															536.153	15.5768	544.895	14.8256
															537.145	15.5407	546.411	14.7592
															537.74	15.5236	547.828	14.7263
															537.951	15.5453	548.527	14.7035
															536.61	15.6473	548.144	14.7461
															538.435	15.5845	547.325	14.8321
															539.778	15.55	546.312	14.9566
															538.735	15.6793	545.952	15.0122
															540.279	15.648	545.139	15.0958
															541.097	15.6437	545.569	15.116
															539.344	15.7875	545.568	15.1701
															539.459	15.8287	548.608	15.0313
															539.957	15.8298	547.995	15.1106
															538.322	15.9334	548.587	15.1202
															538.642	15.9515	547.704	15.1753
															539.754	15.9198	548.313	15.1643
															539.381	16.0069	544.299	15.4326
															540.503	15.9718	543.935	15.4827
															542.175	15.942	543.907	15.5348
															540.721	16.0939	544.459	15.5847
															540.552	16.159	544.324	15.6552
															540.637	16.1699	545.717	15.5879
															540.25	16.2321	547.014	15.5563
															539.845	16.282	547.783	15.5553
															541.556	16.2111	547.758	15.5757
															543.528	16.1241	548.245	15.5707
															543.006	16.2185	549.39	15.5542
															542.833	16.2819	548.271	15.6692
															547.201	16.0859	548.041	15.7295
															552.934	15.8033	550.031	15.6878
															556.495	15.628	550.731	15.6867
															562.556	15.2955	549.508	15.8013
															566.918	15.0893	549.182	15.8444
															567.452	15.0918	550.045	15.8332
															565.671	15.2131	548.92	15.9215
															566.621	15.2308	549.919	15.9023
															567.425	15.2235	556.234	15.6055
															568.624	15.1891	561.952	15.3327
															569.196	15.183	569.342	14.9729
															569.781	15.1959	578.137	14.5481
															568.343	15.2716	580.96	14.4369
															566.947	15.355	581.461	14.4266
															567.423	15.3506	582.907	14.3893
															567.803	15.3466	580.392	14.5432
															568.214	15.3516	578.201	14.6759
															569.324	15.3388	578.536	14.6952
															571.154	15.2622	579.462	14.6745
															570.882	15.2941	580.514	14.6321
															569.351	15.4098	580.718	14.6342
															570.212	15.3836	579.759	14.7002
															570.591	15.3967	580.471	14.6813
															571.428	15.3903	580.657	14.7139
															571.976	15.3804	584.755	14.558
															571.716	15.44	584.976	14.5964
															571.823	15.4617	586.689	14.5399
															573.698	15.3643	592.942	14.2626
															573.981	15.3786	599.647	13.9337
															576.437	15.2802	601.994	13.8285
															580.087	15.0929	609.575	13.4598
															578.976	15.1741	613.127	13.3017
															578.131	15.2546	615.868	13.1863
															576.999	15.3563	614.883	13.2788
															576.578	15.3974	614.077	13.3408
															578.557	15.2975	613.4	13.3975
															584	15.0496	615.83	13.3241
															588.702	14.8225	616.357	13.3407
															592.196	14.6468	616.72	13.2951
															595.246	14.5107	616.064	13.3011
															595.056	14.5735	614.584	13.3564
															594.445	14.591	609.591	13.5502
															591.809	14.7544	604.893	13.7381
															592.69	14.7417	600.619	13.9463
															590.438	14.8689	598.688	14.0712
															589.157	14.9496	598.476	14.1088
															589.103	15.0077	601.055	14.0472
															589.397	15.0257	600.73	14.1027
															588.357	15.0785	603.228	14.0112
															588.7	15.1014	603.112	14.0195
															591.597	14.9753	599.265	14.2023
															591.981	14.9597	597.273	14.2795
															594.315	14.8682	598.258	14.2054
															596.545	14.7912	601.276	14.0891
															601	14.5917	605.033	13.9241
															603.635	14.4865	608.831	13.7704
															608.544	14.2892	613.261	13.5939
															611.038	14.215	615.236	13.5506
															611.596	14.1996	615.777	13.5485
															612.841	14.1665	615.489	13.5877
															613.386	14.1685	618.039	13.4968
															611.459	14.2514	618.488	13.4869
															611.706	14.2374	618.862	13.502
															613.877	14.1549	617.658	13.5998
															612.091	14.2444	619.428	13.5622
															612.567	14.2177	619.661	13.5813
															613.643	14.193	620.676	13.566
															613.047	14.2563	622.02	13.4956
															613.696	14.2404	621.353	13.5077
															615.111	14.1819	619.179	13.6008
															614.413	14.2219	619.159	13.6024
															613.612	14.2797	618.574	13.6256
															614.501	14.2167	616.237	13.7391
															615.327	14.207	617.139	13.7326
															614.822	14.2781	617.871	13.7188
															614.826	14.3002	618.961	13.6974
															616.135	14.2242	618.425	13.7601
															615.334	14.2748	619.746	13.753
															615.67	14.2744	618.791	13.8017
															618.13	14.1443	619.199	13.8092
															619.434	14.0992	619.151	13.8094
															620.923	14.0851	621.115	13.7265
															624.263	13.9631	621.188	13.7344
															623.842	13.9909	623.499	13.67
															622.64	14.1037	624.09	13.6746
															623.125	14.1184	622.24	13.8049
															623.066	14.1543	620.069	13.9135
															619.863	14.3322	621.093	13.902
															618.444	14.4272	621.588	13.8943
															616.877	14.5028	621.888	13.9152
															614.89	14.5975	622.998	13.893
															611.909	14.7429	623.095	13.9277
															613.077	14.6978	623.794	13.9048
															612.668	14.7353	623.189	13.9571
															613.921	14.6977	624.682	13.9044
															614.306	14.7252	628.594	13.7347
															619.031	14.5271	633.4	13.5523
															620.87	14.4701	636.126	13.4625
															622.093	14.447	639.475	13.3452
															623.186	14.4201	644.49	13.1645
															625.074	14.3478	644.86	13.2011
															623.903	14.426	642.03	13.3665
															624.566	14.4127	642.808	13.3367
															624.232	14.4677	644.41	13.2951
															626.307	14.3791	641.386	13.4211
															629.613	14.2334	642.909	13.3669
															631.471	14.1713	646.952	13.2122
															632.81	14.1495	641.547	13.4994
															635.252	14.0446	636.6	13.7032
															633.729	14.151	633.302	13.8852
															630.696	14.3438	629.066	14.071
															629.669	14.4055	622.719	14.3603
															627.581	14.5216	623.465	14.3369
															628.973	14.4676	623.096	14.3974
															630.469	14.442	623.068	14.3995
															634.529	14.2726	626.446	14.266
															635.946	14.2467	631.091	14.0713
															637.638	14.1639	634.609	13.9214
															639.375	14.0964	637.971	13.7957
															640.964	14.0262	641.75	13.6725
															641.743	13.9955	641.548	13.7228
															643.246	13.9425	644.332	13.641
															644.529	13.9133	644.879	13.6819
															644.196	13.9691	645.23	13.7196
															643.77	14.0293	645.869	13.7345
															642.59	14.1134	645.126	13.8105
															641.099	14.1957	642.127	13.9583
															641.505	14.2018	641.876	13.9895
															640.195	14.2837	638.087	14.1719
															639.626	14.3068	636.781	14.2352
															639.339	14.3259	638.85	14.1725
															639.958	14.3085	640.271	14.1513
															640.558	14.2663	640.811	14.1318
															639.881	14.3065	646.834	13.8959
															642.512	14.2162	648.788	13.8571
															641.56	14.3185	649.368	13.8427
															639.667	14.4237	648.934	13.9043
															637.477	14.5993	649.214	13.9356
															637.811	14.6237	647.319	14.0436
															636.874	14.7109	647.107	14.0553
															637.445	14.6915	646.151	14.1245
															639.579	14.6445	647.495	14.0678
															641.04	14.5911	648.089	14.0621
															639.995	14.6493	650.001	13.9914
															640.371	14.6456	651.184	13.9826
															639.701	14.6979	649.243	14.098
															638.562	14.7866	647.81	14.1908
															639.137	14.7806	648.304	14.2007
															641.601	14.7022	647.826	14.2579
															638.872	14.8655	647.182	14.3056
															637.928	14.9533	650.172	14.2207
															638.45	14.9599	652.125	14.1564
															638.475	14.9985	652.015	14.1951
															637.362	15.0911	653.037	14.1804
															637.377	15.1308	651.446	14.2888
															638.527	15.0968	649.852	14.369
															639.733	15.0563	649.308	14.4149
															640.969	15.0324	649.132	14.4567
															642.273	15.0004	647.572	14.5514
															643.85	14.9668	648.915	14.5089
															645.733	14.9122	650.71	14.4653
															647.334	14.8858	649.687	14.5456
															645.953	14.9947	648.808	14.6082
															645.37	15.0565	650.517	14.5548
															644.42	15.1219	649.191	14.6482
															645.385	15.113	648.333	14.7015
															643.08	15.2368	649.243	14.699
															642.821	15.2631	651.916	14.5916
															643.721	15.2633	651.221	14.6607
															646.069	15.1849	653.868	14.5745
															645.125	15.2712	654.144	14.5989
															646.319	15.2544	654.824	14.5886
															647.01	15.2674	653.449	14.6934
															648.37	15.2216	653.293	14.7243
															649.499	15.1962	652.306	14.8197
															648.223	15.3047	651.92	14.86
															648.863	15.3089	650.986	14.9478
															648.868	15.3354	650.267	15.012
															648.697	15.3877	650.665	15.0411
															646.588	15.5318	649.686	15.1048
															648.418	15.4679	649.741	15.1398
															646.496	15.6246	652.307	15.0482
															647.239	15.6387	653.251	15.0264
															644.65	15.7929	652.497	15.0573
															644.315	15.8324	655.219	14.9623
															644.019	15.872	654.245	15.0571
															643.636	15.8953	652.775	15.1604
															642.612	15.9597	653.012	15.209
															644.847	15.9085	653.549	15.2538
															647.064	15.8665	654.784	15.241
															646.997	15.9291	657.553	15.1449
															647.202	15.9901	657.014	15.2194
															648.92	15.9809	658.01	15.1873
															649.105	15.9927	661.782	15.0186
															647.634	16.0829	663.044	14.9658
															647.369	16.1084	663.713	14.9583
															648.182	16.0824	664.751	14.9466
															647.506	16.1258	662.623	15.0948
															647.692	16.1785	657.46	15.4146
															647.969	16.2179	652.976	15.6901
															646.822	16.337	653.318	15.7239
															647.25	16.3847	653.796	15.7167
															646.117	16.4848	655.381	15.6796
															643.754	16.6442	657.12	15.6118
															643.943	16.6877	660.601	15.4652
															645.963	16.6259	663.093	15.3482
															645.847	16.6455	664.735	15.2807
															646.557	16.6317	667.389	15.1737
															647.563	16.61	679.428	14.6558
															648.681	16.5858	684.024	14.4551
															650.394	16.5301	689.347	14.2659
															650.729	16.5661	694.707	14.0583
															651.718	16.5835	702.455	13.7348
															653.536	16.5315	698.515	13.9136
															654.201	16.513	701.85	13.8022
															656.239	16.4161	701.43	13.8336
															658.122	16.3321	704.564	13.7172
															658.32	16.3451	704.918	13.722
															662.79	16.1256	706.453	13.6646
															666.462	15.9636	704.696	13.7438
															665.507	16.061	704.082	13.768
															668.76	15.942	704.041	13.779
															673.021	15.7313	702.615	13.8311
															674.679	15.652	704.154	13.7999
															678.258	15.4825	704.697	13.7843
															685.662	15.1488	705.451	13.7952
															691.976	14.8487	707.888	13.7324
															696.346	14.6765	710.268	13.6599
															698.668	14.6094	710.069	13.644
															701.666	14.4872	712.509	13.5562
															702.85	14.4269	713.881	13.4627
															704.667	14.3475	708.481	13.6871
															708.092	14.1971	703.915	13.9099
															712.202	14.0065	702.398	14.0235
															712.306	14.0185	698.528	14.2141
															715.833	13.8759	694.793	14.4345
															718.46	13.7764	693.066	14.535
															719.774	13.7373	698.249	14.3321
															721.254	13.692	700.168	14.2772
															723.804	13.5729	702.043	14.2275
															722.102	13.6546	703.595	14.1805
															721.196	13.6929	709.727	13.9247
															717.438	13.8533	710.606	13.9006
															714.268	13.9855	715.173	13.7228
															710.644	14.168	718.381	13.5891
															708.32	14.2949	722.631	13.4235
															704.735	14.4624	724.492	13.3802
															705.883	14.4394	726.509	13.3163
															705.575	14.4761	721.698	13.5317
															707.976	14.3765	724.629	13.4415
															710.71	14.2374	724.741	13.4406
															714.161	14.1082	722.937	13.5261
															716.674	13.9792	721.378	13.6052
															718.222	13.9213	725.14	13.4557
															719.942	13.8713	723.804	13.5291
															719.711	13.9194	723.619	13.56
															716.969	14.0476	726.44	13.4685
															718.985	13.9935	721.647	13.6891
															721.29	13.8998	715.496	13.9737
															722.208	13.8548	711.406	14.1708
															722.28	13.8377	711.257	14.1741
															725.26	13.7036	709.929	14.2409
															724.12	13.7576	713.815	14.0893
															725.299	13.7362	718.414	13.9048
															724.533	13.79	721.652	13.7864
															724.738	13.8234	720.35	13.8937
															724.916	13.8398	715.194	14.1337
															724.747	13.868	714.073	14.2185
															723.2	13.9387	713.572	14.2677
															721.811	14.0158	714.633	14.2443
															722.887	13.9652	717.191	14.1511
															722.828	13.9951	720.216	14.0278
															722.025	14.0407	721.433	13.9939
															721.064	14.0995	723.896	13.9123
															719.723	14.1961	723.184	13.9586
															716.584	14.3621	722.366	13.9887
															718.406	14.3133	726.277	13.8543
															719.319	14.3105	726.38	13.8659
															720.841	14.2709	727.236	13.8717
															724.082	14.1457	726.487	13.9359
															727.575	14.0192	726.094	14.0155
															726.764	14.0701	722.899	14.1775
															727.741	14.0455	723.583	14.1614
															726.834	14.1032	723.608	14.1571
															726.47	14.1218	721.917	14.2385
															725.449	14.1954	721.763	14.2517
															724.357	14.2639	723.647	14.2231
															721.934	14.3925	722.83	14.2841
															722.83	14.3821	721.818	14.3691
															722.819	14.4157	723.693	14.3216
															725.1	14.3348	726.859	14.2279
															725.988	14.3107	725.194	14.3087
															726.216	14.3204	725.996	14.3054
															728.159	14.2593	726.433	14.3119
															728.293	14.289	726.989	14.3261
															727.454	14.3497	725.277	14.4367
															726.621	14.4299	724.535	14.4842
															726.715	14.451	726.064	14.4365
															725.986	14.5272	724.251	14.5523
															727.212	14.4914	725.15	14.5314
															726.358	14.5534	726.238	14.5172
															726.559	14.5524	729.347	14.425
															727.552	14.5354	729.376	14.4822
															725.048	14.6583	732.339	14.3921
															724.484	14.7052	732.753	14.4229
															724.898	14.7049	732.287	14.4547
															724.905	14.7279	732.347	14.4848
															725.713	14.7204	730.536	14.5767
															727.491	14.6777	730.254	14.6022
															728.915	14.6536	729.615	14.644
															729.56	14.6528	731.275	14.6117
															726.681	14.8197	731.079	14.6376
															724.855	14.9201	733.679	14.5508
															723.379	15.0216	733.925	14.5599
															721.111	15.1319	734.823	14.5506
															720.138	15.2	733.908	14.607
															722.839	15.1142	736.178	14.5313
															724.665	15.059	735.006	14.6074
															727.145	14.9709	733.125	14.7244
															727.68	14.9966	732.166	14.7953
															729.635	14.9609	729.838	14.9366
															732.908	14.8406	728.952	15.0038
															736.434	14.7398	729.07	15.0318
															735.8	14.7759	728.824	15.0644
															736.41	14.7795	729.099	15.0831
															735.514	14.8326	732.772	14.9384
															732.583	15.0101	732.166	15.0226
															728.764	15.2061	732.068	15.0648
															728.755	15.2531	733.835	15.0499
															728.119	15.3104	734.371	15.0623
															728.375	15.3548	732.796	15.1926
															728.368	15.3662	732.495	15.2329
															728.387	15.3935	734.392	15.1722
															728.112	15.4442	734.853	15.1631
															727.555	15.5079	733.928	15.2306
															727.189	15.5564	733.999	15.2299
															727.967	15.5502	733.389	15.3011
															728.068	15.5687	732.348	15.3795
															728.684	15.5663	732.712	15.4173
															732.274	15.4322	733.41	15.4431
															730.791	15.5458	734.307	15.4379
															730.263	15.6279	735.575	15.4055
															732.068	15.5909	737.415	15.3773
															731.421	15.6475	740.369	15.2284
															728.995	15.7928	745.983	14.9852
															730.989	15.726	747.884	14.9006
															731.49	15.7409	748.362	14.8835
															730.344	15.8275	745.762	15.0166
															729.897	15.8994	741.605	15.2492
															728.819	15.9888	735.255	15.5706
															727.223	16.0784	732.941	15.7671
															727.704	16.0709	731.829	15.8807
															727.022	16.1398	733.526	15.8444
															728.524	16.0935	733.276	15.9026
															728.805	16.1042	732.567	15.9784
															729.729	16.1005	731.992	16.0319
															729.635	16.1434	733.407	15.9821
															729.513	16.1652	733.052	16.0277
															727.773	16.2932	734.283	16.0356
															727.916	16.3393	739.448	15.8326
															729.522	16.3	745.348	15.5774
															726.941	16.5074	748.153	15.4822
															727.427	16.5363	752.862	15.2872
															728.483	16.5033	761.275	14.9075
															727.873	16.5615	765.291	14.7567
															726.026	16.6979	765.756	14.7737
															728.267	16.5873	769.819	14.6235
															729.255	16.5924	772.314	14.5316
															727.923	16.76	772.303	14.546
															730.884	16.6716	776.758	14.364
															734.335	16.5401	783.729	14.0675
															734.98	16.5554	788.322	13.8931
															737.482	16.4563	792.523	13.7545
															743.775	16.1117	794.691	13.7057
															746.417	15.9899	795.35	13.6875
															749.779	15.841	793.517	13.7882
															755.525	15.5623	792.842	13.8228
															760.835	15.3352	793.497	13.8447
															763.126	15.2692	794.702	13.783
															767.343	15.1176	794.757	13.8006
															768.464	15.0888	795.099	13.7765
															769.1	15.1022	794.928	13.7855
															768.28	15.1767	791.678	13.9008
															768.316	15.2017	786.692	14.1304
															767.863	15.2185	778.682	14.5023
															768.259	15.2312	777.002	14.6024
															770.618	15.1339	777.487	14.608
															770.346	15.1471	780.267	14.4916
															770.964	15.1396	783.003	14.3864
															771.663	15.1294	790.69	14.0493
															772.201	15.1214	792.995	13.9686
															771.269	15.2126	792.897	13.9992
															772.484	15.1755	792.057	14.0836
															772.661	15.1693	793.649	14.0598
															774.046	15.1197	792.658	14.1384
															776.119	15.0414	793.189	14.1282
															778.121	14.9356	792.822	14.1508
															778.726	14.936	791.95	14.172
															780.53	14.8738	791.81	14.173
															782.02	14.8309	792.79	14.1417
															782.992	14.8028	793.234	14.1502
															784.998	14.7327	795.007	14.1002
															786.924	14.662	795.267	14.1242
															789.439	14.5864	794.392	14.203
															788.836	14.6487	793.465	14.2567
															788.642	14.6813	793.182	14.2989
															787.071	14.7866	791.941	14.3677
															788.738	14.7485	794.62	14.2625
															786.973	14.8408	797.621	14.1622
															786.75	14.8434	798.205	14.1662
															786.184	14.8724	798.064	14.1732
															788.748	14.7664	797.006	14.2419
															789.282	14.7351	795.212	14.3443
															790.917	14.6828	794.038	14.3699
															791.309	14.6903	792.545	14.4455
															791.25	14.7449	791.325	14.5231
															789.507	14.8535	791.51	14.5275
															786.392	15.013	790.41	14.6104
															784.419	15.1158	789.078	14.7033
															784.222	15.1342	793.674	14.5285
															785.696	15.0998	796.512	14.4359
															791.942	14.827	800.212	14.3094
															798.189	14.5779	803.922	14.161
															804.457	14.3262	803.217	14.2145
															807.551	14.2088	801.717	14.3031
															811.445	14.0353	798.357	14.4766
															809.938	14.1093	794.645	14.6611
															808.385	14.1958	791.363	14.8332
															807.858	14.2257	791.853	14.844
															808.884	14.2107	793.156	14.8253
															809.104	14.1997	794.041	14.8146
															809.347	14.2267	797.177	14.709
															812.579	14.0868	799.569	14.6337
															812.298	14.1247	802.173	14.5542
															812.791	14.1176	800.35	14.6732
															812.622	14.1632	804.524	14.5047
															812.455	14.1784	802.568	14.5898
															809.492	14.3489	800.208	14.7059
															810.054	14.3404	798.42	14.8045
															809.249	14.3863	799.275	14.7846
															807.517	14.4674	801.533	14.732
															807.375	14.4907	801.889	14.7663
															804.823	14.5948	804.5	14.6898
															802.596	14.6994	806.933	14.6113
															801.245	14.784	809.013	14.5407
															799.153	14.8889	805.513	14.7042
															795.112	15.0922	813.521	14.3779
															796.193	15.0801	817.272	14.2468
															793.413	15.2504	817.389	14.2619
															793.083	15.2929	817.2	14.2959
															793.662	15.3	817.86	14.3003
															793.81	15.3247	817.279	14.356
															792.487	15.4089	822.057	14.1849
															796.472	15.2462	828.448	13.9505
															797.202	15.234	835.566	13.6723
															803.844	14.9641	839.74	13.5106
															805.47	14.9063	835.388	13.7183
															808.596	14.7811	827.937	14.057
															809.599	14.756	821.707	14.3401
															813.209	14.64	811.854	14.7692
															811.653	14.7389	813.658	14.7148
															818.942	14.4455	819.142	14.5063
															823.321	14.2894	825.249	14.2476
															829.369	14.067	829.566	14.078
															832.245	13.96	838.056	13.7459
															835.503	13.8567	838.655	13.7595
															836.048	13.8584	841.737	13.6505
															838.166	13.8099	839.774	13.7578
															837.149	13.855	844.338	13.5802
															838.071	13.8209	844.074	13.6105
															836.735	13.871	844.109	13.6085
															835.738	13.9283	840.011	13.7905
															835.374	13.9505	838.963	13.8367
															835.28	13.9878	838.985	13.8726
															835.065	14.0263	839.226	13.8807
															838.219	13.923	836.435	14.0137
															837.988	13.9449	838.09	13.984
															837.824	13.9629	842.814	13.829
															836.687	14.0076	841.126	13.9106
															836.377	14.0234	840.899	13.9333
															835.915	14.0518	845.424	13.7806
															837.331	13.9978	842.777	13.8857
															837.213	14.0076	840.092	13.9993
															840.702	13.8978	842.917	13.9208
															843.375	13.8031	843.401	13.9146
															842.781	13.8418	845.314	13.8519
															843.228	13.8592	847.539	13.7774
															842.869	13.9046	852.039	13.6381
															843.465	13.8812	849.074	13.7439
															842	13.9565	848.943	13.7677
															841.189	14.0048	847.304	13.8613
															841.195	14.0113	849.313	13.8183
															841.583	13.9941	846.882	13.9106
															840.64	14.0653	846.512	13.9587
															843.158	13.9867	847.905	13.929
															847.557	13.84	844.126	14.0853
															850.024	13.7639	841.795	14.1918
															850.946	13.7561	843.202	14.1641
															851.004	13.7591	844.469	14.116
															849.057	13.8442	843.461	14.1683
															846.155	13.9713	844.898	14.1355
															841.46	14.174	845.667	14.131
															839.027	14.2742	843.96	14.2358
															838.208	14.3223	843.923	14.2662
															838.283	14.346	842.965	14.3404
															839.197	14.3235	843.79	14.3264
															843.153	14.1845	844.881	14.3092
															846.247	14.0982	847.08	14.2508
															847.271	14.0827	847.988	14.2478
															848.075	14.0664	847.72	14.2858
															845.751	14.1871	846.504	14.366
															844.324	14.2693	847.351	14.3457
															845.532	14.2288	844.818	14.4613
															845.97	14.2468	846.477	14.422
															846.843	14.237	853.721	14.1818
															849.532	14.1489	857.289	14.059
															851.183	14.086	856.445	14.1177
															850.135	14.1622	856.133	14.1426
															848.425	14.2409	854.918	14.2192
															846.199	14.3575	851.153	14.3704
															845.017	14.4343	851.331	14.3995
															844.73	14.4805	851.43	14.4342
															844.836	14.4777	852.06	14.4396
															843.951	14.5456	852.764	14.4235
															844.549	14.5348	854.939	14.3435
															846.063	14.4833	851.844	14.4795
															841.826	14.6715	853.008	14.4463
															839.248	14.8314	857.858	14.2768
															841.467	14.7682	856.082	14.388
															840.652	14.8377	854.055	14.5317
															841.008	14.8539	857.175	14.4359
															844.831	14.7371	861.238	14.3236
															848.458	14.5937	859.957	14.3981
															847.937	14.6234	860.442	14.4113
															849.592	14.5847	862.679	14.3329
															851.794	14.5235	867.414	14.1758
															851.112	14.5952	865.057	14.2758
															850.556	14.6571	862.754	14.3903
															849.982	14.7338	861.148	14.5009
															848.605	14.8298	858.35	14.6393
															844.473	15.0504	853.792	14.8449
															844.907	15.0523	855.631	14.8022
															844.299	15.0959	861.961	14.5777
															843.751	15.1265	865.65	14.4323
															843.381	15.1693	870.28	14.2669
															843.579	15.1776	871.932	14.202
															844.941	15.1427	872.103	14.1946
															846.254	15.1324	870.752	14.2629
															847.694	15.1181	873.185	14.1743
															848.33	15.1313	872.879	14.2071
															849.505	15.1049	871.274	14.3066
															847.111	15.2195	873.198	14.273
															846.431	15.2675	871.079	14.4076
															847.034	15.2795	869.085	14.5095
															848.27	15.2522	868.978	14.5241
															847.673	15.3094	872.189	14.4143
															847.721	15.359	868.763	14.5739
															847.664	15.3896	871.894	14.4569
															847.797	15.4003	876.052	14.3332
															846.706	15.4859	874.28	14.4448
															846.31	15.5407	872.102	14.5613
															848.596	15.4856	871.585	14.5855
															848.364	15.5393	869.262	14.6956
															848.336	15.5777	866.407	14.8325
															848.652	15.5796	867.84	14.8067
															850.046	15.5465	869.326	14.8048
															854.091	15.3871	871.84	14.7392
															857.043	15.2835	873.576	14.6924
															860.849	15.1218	875.575	14.6434
															865.742	14.9346	875.357	14.6606
															868.541	14.8216	879.273	14.5037
															870.545	14.7573	877.398	14.6163
															873.288	14.6632	875.313	14.7401
															876.21	14.5738	875.049	14.7648
															877.653	14.5141	878.086	14.6713
															879.838	14.4627	876.302	14.7847
															878.881	14.5338	879.003	14.7013
															879.064	14.5547	881.843	14.6098
															878.645	14.5943	881.076	14.663
															880.095	14.5714	879.256	14.7689
															880.276	14.5654	879.229	14.7772
															878.702	14.6423	880.907	14.7328
															879.188	14.6382	883.431	14.6513
															878.232	14.6942	885.522	14.5825
															877.487	14.7445	883.958	14.6558
															877.274	14.7539	881.686	14.7669
															877.424	14.7903	880.976	14.8201
															877.848	14.794	876.953	15.0039
															877.4	14.8408	876.634	15.0445
															877.767	14.8367	881.729	14.8513
															879.042	14.8296	883.821	14.8036
															882.939	14.6628	882.027	14.8933
															882.13	14.7013	881.985	14.9209
															883.532	14.6626	880.351	15.0109
															881.492	14.776	877.313	15.1696
															877.885	14.9618	878.361	15.1393
															871.824	15.2595	879.718	15.0986
															870.659	15.3491	882.741	14.9894
															867.043	15.5414	883.307	14.9838
															868.201	15.5205	882.32	15.0446
															872.705	15.3414	880.524	15.1501
															877.225	15.1671	881.285	15.133
															878.502	15.1383	881.44	15.1683
															882.855	14.9726	880.881	15.2268
															883.242	14.9779	881.026	15.2628
															881.797	15.0641	881.996	15.2508
															881.928	15.0908	882.107	15.2887
															884.075	15.0212	880.453	15.377
															882.537	15.1035	881.325	15.3717
															881.894	15.1698	882.974	15.3482
															883.159	15.1347	882.097	15.4201
															884.226	15.092	881.828	15.4586
															882.082	15.1984	884.213	15.3921
															882.899	15.1785	884.923	15.3863
															883.809	15.1642	886.284	15.3543
															881.976	15.2927	897.007	14.9296
															880.248	15.3921	904.125	14.6734
															881.433	15.3649	909.026	14.4747
															881.8	15.3849	918.21	14.1295
															882.548	15.3549	926.357	13.7966
															881.826	15.4059	928.23	13.7567
															882.122	15.4461	927.897	13.7881
															879.953	15.5856	931.055	13.7005
															879.983	15.6141	931.804	13.6921
															878.46	15.7332	929.411	13.808
															880.015	15.6933	927.48	13.8854
															881.063	15.6695	929.417	13.8095
															882.91	15.612	929.419	13.843
															883.165	15.6237	927.882	13.8928
															884.089	15.622	929.818	13.8358
															883.119	15.7027	928.439	13.9061
															880.681	15.8335	927.654	13.9571
															880.033	15.8959	926.934	13.9946
															881.051	15.8907	926.689	14.0415
															880.784	15.9182	926.648	14.0585
															881.271	15.9157	926.373	14.0924
															883.363	15.8567	927.232	14.0825
															883.832	15.8703	928.12	14.0627
															879.645	16.1059	928.156	14.0818
															880.247	16.1336	925.083	14.2115
															881.482	16.1294	922.483	14.3227
															880.624	16.2136	919.156	14.4676
															881.356	16.2011	916.139	14.5803
															883.498	16.113	916.787	14.5688
															883.223	16.1397	919.997	14.4638
															880.981	16.2612	924.392	14.3035
															881.247	16.2687	925.279	14.2906
															879.86	16.3657	927.971	14.2143
															878.884	16.4547	929.717	14.1654
															877.651	16.5903	931.365	14.1193
															879.573	16.5391	932.693	14.1021
															877.383	16.6988	934.565	14.0426
															878.616	16.6969	934.344	14.0746
															879.516	16.6843	932.839	14.1513
															880.785	16.6184	931.967	14.2046
															880.798	16.6414	929.957	14.2978
															882.065	16.5812	929.248	14.3599
															882.58	16.6009	930.915	14.3127
															880.799	16.7513	930.67	14.3424
															881.329	16.7849	927.933	14.4682
															880.22	16.8967	928.479	14.4735
															879.426	16.992	930.844	14.3912
															876.695	17.1606	929.267	14.4728
															877.628	17.1232	933.841	14.3043
															876.428	17.1904	937.082	14.203
															877.886	17.1424	936.906	14.2126
															879.305	17.0999	937.196	14.2276
															879.27	17.1079	940.827	14.1131
															880.127	17.1141	937.444	14.2774
															879.081	17.2431	936.775	14.3177
															880.268	17.2316	938.688	14.2787
															885.718	17.01	939.933	14.2588
															894.986	16.5963	937.119	14.3833
															903.171	16.2275	936.887	14.4144
															912.22	15.7799	937.015	14.4483
															918.879	15.4806	940.638	14.3241
															921.644	15.375	943.889	14.2136
															922.963	15.343	946.167	14.1444
															924.789	15.2858	949.223	14.0536
															925.232	15.2953	950.919	13.9951
															924.407	15.3619	949.861	14.0655
															926.016	15.315	953.517	13.9647
															925.64	15.3431	956.235	13.9026
															923.959	15.4338	954.385	13.9852
															922.66	15.5049	951.928	14.1134
															920.828	15.6006	949.819	14.1982
															918.743	15.7343	943.476	14.4432
															917.579	15.8448	940.048	14.5749
															919.716	15.7596	944.481	14.4128
															923.867	15.6043	952.723	14.1088
															932.43	15.2484	950.641	14.2162
															939.069	14.9515	950.015	14.2636
															946.449	14.6297	951.566	14.2225
															954.396	14.3333	948.783	14.3661
															960.501	14.094	945.655	14.4894
															962.496	14.04	953.63	14.2126
															964.715	13.9842	956.141	14.1293
															968.724	13.8575	960.35	13.9984
															970.433	13.8062	964.784	13.8566
															967.476	13.9203	967.58	13.7868
															968.132	13.8859	963.766	13.9563
															967.899	13.8807	967.061	13.851
															964.239	13.9877	964.342	13.9602
															960.613	14.117	964.087	13.9661
															963.334	14.0266	965.184	13.9386
															962.951	14.0681	968.63	13.8182
															965.936	13.9826	969.003	13.8392
															967.46	13.9509	972.944	13.7259
															966.134	14.0113	974.628	13.6889
															966.549	13.9851	974.075	13.7266
															966.649	13.9524	975.029	13.7022
															965.311	14.0121	974.244	13.7269
															968.279	13.9194	973.322	13.7712
															972.306	13.7893	971.885	13.8496
															973.578	13.7769	969.274	13.9628
															974.747	13.7714	965.508	14.1314
															977.432	13.6789	965.173	14.1639
															974.715	13.7799	964.072	14.2311
															974.276	13.8086	962.151	14.3067
															974.089	13.8166	965.551	14.2015
															971.837	13.9086	970.43	14.0458
															968.402	14.0326	969.907	14.0776
															969.606	13.9954	970.477	14.067
															968.324	14.0405	973.803	13.983
															969.441	14.0062	973.936	13.9996
															971.413	13.9456	974.747	13.9831
															970.201	14.0278	979.856	13.8245
															968.569	14.1136	985.391	13.6393
															967.716	14.168	989.837	13.4757
															966.128	14.2412	994.445	13.329
															965.074	14.2766	999.541	13.1589
															965.929	14.2469	1001.64	13.1054
															967.37	14.1999	1001.44	13.1265
															970.459	14.0901	1003.5	13.081
															973.799	13.9855	1004.19	13.0675
															975.395	13.955	1001.45	13.1843
															976.138	13.9275	1003.72	13.1322
															975.959	13.9656	1002.54	13.1971
															974.127	14.0495	1000.44	13.2778
															972.371	14.1328	996.663	13.4155
															970.682	14.2155	998.541	13.3563
															971.946	14.1919	995.431	13.46
															970.928	14.2223	996.439	13.4343
															971.962	14.2099	997.212	13.4273
															971.203	14.2474	1001.7	13.3116
															974.693	14.1496	1002.84	13.2887
															974.604	14.1799	1004.06	13.2722
															976.615	14.1276	1006.82	13.1979
															973.661	14.2692	1008.41	13.1688
															971.737	14.3817	1007.95	13.185
															967.567	14.5549	1004.7	13.317
															968.925	14.5389	1004.04	13.3461
															973.995	14.3823	1005.3	13.3132
															981.539	14.1311	1003.61	13.3733
															991.185	13.797	1001.37	13.4699
															1000.37	13.4783	1003.83	13.405
															1004.68	13.3229	1003.16	13.462
															1004.67	13.3634	1001.45	13.5377
															1005.9	13.3148	1002.06	13.54
															1005.11	13.3618	1005.08	13.4563
															1004.13	13.4087	1007.47	13.4035
															1003.29	13.4482	1007.33	13.409
															1004.78	13.4115	1007.27	13.4141
															1003.31	13.5054	1008.19	13.4017
															1002.09	13.5715	1007.09	13.4579
															1002.63	13.5741	1002.73	13.6035
															1002.5	13.5932	1003.21	13.6067
															999.619	13.7008	1000.15	13.7426
															1000.2	13.6671	996.878	13.8788
															1001.37	13.5995	997.391	13.8645
															1001.66	13.5965	999.374	13.8228
															1001.48	13.6239	998.971	13.8569
															1003	13.5741	1001.42	13.7871
															1001.61	13.6441	1003.08	13.731
															1000.2	13.7313	1004.7	13.6933
															1000.58	13.7285	1002.74	13.788
															1002.21	13.6751	1004.12	13.7667
															1001.92	13.7081	1002.36	13.8473
															1003.11	13.6846	1001	13.9249
															1005.21	13.6328	998.464	14.0365
															1003.65	13.7065	998.734	14.0349
															1001.63	13.8075	994.877	14.1842
															1001.49	13.8187	995.538	14.1899
															1001.79	13.8346	999.233	14.0926
															1000.56	13.8971	999.128	14.1301
															1000.74	13.9156	1000.67	14.1139
															1003.7	13.83	1003.58	14.0329
															1005.36	13.7984	1006.16	13.9701
															1006.26	13.7933	1000.86	14.1826
															1006.48	13.7902	999.285	14.261
															1006.32	13.8162	999.102	14.294
															1006.12	13.8416	1001.26	14.2399
															1004.89	13.901	999.777	14.3256
															1003.3	13.9748	1004.04	14.1871
															1002.96	14.0159	1006.01	14.1543
															1004.33	13.9736	1006.53	14.1366
															1004.59	13.9907	1006.6	14.1702
															1006.23	13.955	1005.77	14.2142
															1008.28	13.8961	1005.08	14.2683
															1008.43	13.9086	1004.74	14.2915
															1007.88	13.9439	1003.45	14.3912
															1004.45	14.0774	1002.27	14.4662
															1002.69	14.1714	1002.08	14.5087
															1002.89	14.1826	1002.34	14.5281
															1002.09	14.254	1001.57	14.5811
															999.852	14.3766	1002.89	14.5471
															1001.6	14.3416	1004.19	14.5078
															1001.26	14.3671	1005.03	14.4766
															1000.49	14.4181	1005.62	14.489
															1001.25	14.3946	1004.41	14.5924
															1005.24	14.2667	1005.13	14.5987
															1006.14	14.2695	1003.71	14.6952
															1007.73	14.2239	1003.58	14.7429
															1006.5	14.3142	1002.69	14.8081
															1006.65	14.3416	1004.18	14.7526
															1004.06	14.469	1001.92	14.8511
															1003.1	14.5208	1000.16	14.946
															1002.66	14.5598	998.71	15.0323
															1004.04	14.5257	999.239	15.0365
															1002.79	14.5957	1000.17	15.0384
															1004.13	14.5693	1003.8	14.9568
															1004.36	14.5884	1005.43	14.9148
															1002.03	14.721	1006.86	14.8953
															1001.29	14.7678	1005.53	14.9659
															1003	14.7367	1004.2	15.0511
															1000.97	14.8603	1000.9	15.1742
															1000.38	14.9125	999.843	15.2304
															1005.66	14.7443	1002.21	15.1619
															1004.69	14.8152	1000.48	15.2888
															1002.24	14.938	1000.72	15.3055
															1003.38	14.9057	1001.28	15.3242
															1004.62	14.8711	1003.9	15.2797
															1001.75	15.007	1002.77	15.3566
															1003.33	14.9554	1004.54	15.283
															1004.03	14.9294	1006.03	15.2377
															1003.94	14.9529	1006.66	15.2392
															1002.44	15.045	1005.5	15.2937
															1001.24	15.1195	1005.77	15.3154
															1001.74	15.136	1006.36	15.3312
															1003.51	15.1097	1006.63	15.3702
															1002.94	15.1751	1006.17	15.4309
															1002.42	15.2393	1005.87	15.4733
															1002.28	15.2792	1004.66	15.555
															1003.04	15.2881	1005.19	15.5806
															1001.99	15.3426	1005.24	15.6163
															1001.04	15.384	1004.57	15.6756
															1001.9	15.3611	1005.79	15.6868
															1003.19	15.3279	1005.8	15.7158
															1003.49	15.348	1007.21	15.6919
															1004.28	15.3719	1006.56	15.7565
															1006.58	15.3278	1008.22	15.7212
															1007.72	15.3356	1007.51	15.7646
															1008.47	15.3419	1008.93	15.7312
															1006.45	15.4478	1008.41	15.7655
															1004.96	15.506	1008.72	15.7766
															1006.27	15.4683	1007.06	15.8742
															1005.91	15.4899	1006.39	15.9093
															1003.92	15.5805	1005.69	15.9586
															1003.23	15.637	1010.86	15.7619
															1002.61	15.7204	1019.64	15.4399
															1001.64	15.8043	1031.51	14.9946
															1003.59	15.7595	1043.66	14.5704
															1006.14	15.7061	1053.23	14.232
															1007.4	15.6814	1055.76	14.1553
															1009.56	15.6073	1054.21	14.2302
															1010.42	15.5922	1050.66	14.3948
															1008.11	15.7089	1047.01	14.5321
															1008	15.7192	1048.33	14.4982
															1011.89	15.5845	1048.33	14.5206
															1018.96	15.3333	1046.21	14.6059
															1024.18	15.1443	1046.53	14.6024
															1032.23	14.8621	1050.15	14.4888
															1038.91	14.6434	1050.7	14.4948
															1043.71	14.4705	1056.95	14.3004
															1041.39	14.5837	1064.13	14.0556
															1040.73	14.6447	1066.77	13.9675
															1042.65	14.5866	1064.03	14.0887
															1045.44	14.4781	1058.92	14.3065
															1049.36	14.364	1052.83	14.5236
															1054.76	14.1613	1047.78	14.7009
															1060.57	13.9501	1045.95	14.7853
															1062.13	13.9056	1049.29	14.6706
															1062.56	13.9046	1052.09	14.5408
															1061.79	13.9387	1052.73	14.5266
															1062.49	13.9426	1055.46	14.4528
															1060.87	14.0232	1056.55	14.4194
															1062.67	13.9672	1053.85	14.546
															1066.08	13.8769	1053.77	14.5877
															1067.2	13.8518	1057.18	14.4979
															1067.84	13.8346	1058.4	14.4804
															1069.11	13.7826	1059.13	14.476
															1067.68	13.8468	1063.31	14.3217
															1062.19	14.0461	1066.24	14.2144
															1060.33	14.13	1063.98	14.303
															1055.84	14.3204	1064.33	14.2952
															1051.11	14.5218	1067.41	14.201
															1046.09	14.7339	1065.62	14.2906
															1043.66	14.8476	1064.36	14.3739
															1039.89	14.9857	1063.88	14.4071
															1041.2	14.946	1064.44	14.4104
															1044.11	14.8471	1060.47	14.5622
															1046.14	14.7761	1061.45	14.5496
															1050.82	14.6273	1060.29	14.5886
															1054.42	14.5205	1060.23	14.6204
															1056.67	14.4349	1058	14.7269
															1056.67	14.4554	1060.24	14.6768
															1058.32	14.4308	1061.72	14.6388
															1059.45	14.3966	1066.72	14.4838
															1057.43	14.498	1066.6	14.5024
															1051.69	14.7595	1069.52	14.4127
															1052.02	14.7689	1069.42	14.4256
															1053.57	14.7172	1067.01	14.5165
															1055.7	14.6712	1065.6	14.5822
															1059.51	14.5489	1067.47	14.5317
															1065.46	14.3461	1068.25	14.5109
															1064.78	14.3691	1070.94	14.4454
															1065.74	14.3424	1071.93	14.4393
															1063.82	14.418	1070.61	14.511
															1063.6	14.4483	1070.56	14.5277
															1063.6	14.4736	1071	14.5425
															1067.09	14.3819	1068.55	14.6557
															1067.43	14.406	1068.62	14.69
															1067.64	14.414	1069.62	14.6825
															1069.42	14.3654	1070.87	14.6703
															1070.47	14.3236	1070.22	14.7202
															1070.87	14.3358	1071.74	14.6864
															1071.63	14.3325	1070.92	14.734
															1073.52	14.2952	1070.57	14.7558
															1071.79	14.3739	1069.77	14.8084
															1074.07	14.3197	1070.23	14.8042
															1077.12	14.2245	1070.18	14.8075
															1077.77	14.1979	1072.99	14.7242
															1077.02	14.2363	1072.13	14.7896
															1075.51	14.3027	1073.26	14.7665
															1073.02	14.4105	1074.21	14.7765
															1068.18	14.6096	1075.4	14.7502
															1068.54	14.6309	1072.78	14.8755
															1066.93	14.7197	1073.9	14.8509
															1067.52	14.7325	1074.44	14.8616
															1068.14	14.7316	1071.19	15.0015
															1070.03	14.6726	1072.37	15.0101
															1067.69	14.7638	1074.22	14.9592
															1068.72	14.7418	1073.34	15.034
															1069.08	14.7483	1073.77	15.0503
															1069.16	14.7682	1076.12	14.9791
															1066.61	14.8967	1073.58	15.0728
															1067	14.9046	1073.18	15.0991
															1068.34	14.8766	1075.37	15.0305
															1068.55	14.8957	1074.93	15.0588
															1069.57	14.8921	1075.63	15.0604
															1073.09	14.761	1079.19	14.9729
															1074.79	14.7278	1079.68	14.9837
															1072.56	14.8147	1077.32	15.1054
															1074.84	14.7453	1077.18	15.128
															1073.26	14.8201	1073.44	15.2767
															1073.84	14.8331	1069.62	15.4079
															1071.75	14.9379	1069.67	15.4256
															1072.54	14.9467	1070.46	15.4135
															1071.89	14.9823	1070.59	15.4376
															1074.39	14.8977	1074.53	15.3092
															1075.32	14.8874	1075.69	15.3166
															1075.17	14.8976	1075.55	15.3487
															1075.16	14.9112	1076.14	15.3484
															1072.9	15.0175	1075.37	15.4026
															1070.34	15.14	1073.39	15.5135
															1066.53	15.3158	1073.16	15.516
															1068.24	15.2856	1072.66	15.5716
[truncated: 6,168 more rows]
[truncated: 2 more columns]
