# Supplementary material for: Etoposide promotes DNA loop trapping and barrier formation by topoisomerase II
Source: Nat Chem Biol. 2023 Jan 30;19(5):641–50. doi: 10.1038/s41589-022-01235-9 (PMC10154222; doi:10.1038/s41589-022-01235-9)
Supplement: Source Data Extended Data Fig. 8 — Statistical source data [file 41589_2022_1235_MOESM14_ESM.xlsx]

## Sheet: ED Fig 8
a, left																							a, right			b, left
- etoposide						+etoposide																				- etoposide										+etoposide
trace 1		trace 2		trace 3		trace 1				trace 2				trace 3				trace 4								trace 1				trace 2		trace 3		trace 4		trace 1				trace 2				trace 3				trace 4
Time (s)	# of turns relaxed	Time (s)	# of turns relaxed	Time (s)	# of turns relaxed	Time (s)	# of turns relaxed	Time (s)	# of turns relaxed (fit)	Time (s)	# of turns relaxed	Time (s)	# of turns relaxed (fit)	Time (s)	# of turns relaxed	Time (s)	# of turns relaxed (fit)	Time (s)	# of turns relaxed	Time (s)	# of turns relaxed (fit)		Turns	Counts		Time (s)	# of turns relaxed	Time (s)	# of turns relaxed (fit)	Time (s)	# of turns relaxed	Time (s)	# of turns relaxed	Time (s)	# of turns relaxed	Time (s)	# of turns relaxed	Time (s)	# of turns relaxed (fit)	Time (s)	# of turns relaxed	Time (s)	# of turns relaxed (fit)	Time (s)	# of turns relaxed	Time (s)	# of turns relaxed (fit)	Time (s)	# of turns relaxed
-134.902	1.34095	-249.901	0.07852	-188.903	1.55725	407.9	-3.0316	417.9	1.84023	7.8998	1.45812	16.2996	1.79159	16.5997	16.8054	22.8996	17.9433	207.9	9.51542	209.1	8.95098		0.025	0		-529.907	3.96886	-537.107	0.11052	-340.9	1.4609	-276.915	0.13328	-404.901	2.49751	-16.0002	1.83688	12.199	10.9746	35.0991	1.70569	42.1989	4.01006	398.098	0.16806	415.697	6.01352	734	0.35514
-134.802	1.33878	-249.801	0.15528	-188.803	1.50575	408	-2.93552	418	1.84023	7.9998	1.39814	16.3996	1.79159	16.6997	16.9957	22.9996	17.9433	208	9.55791	209.2	8.95098		0.235	0		-529.807	3.96886	-537.007	0.31921	-340.8	1.55309	-276.815	0.04189	-404.801	2.46106	-15.9002	1.68701	12.299	10.9746	35.1991	1.74827	42.2989	4.01006	398.197	0.18426	415.797	6.01352	734.1	0.33987
-134.702	1.49466	-249.701	0.12222	-188.703	1.48873	408.1	-2.84026	418.1	1.84023	8.0998	1.34105	16.4996	1.79159	16.7997	16.8991	23.0996	17.9433	208.1	9.59713	209.3	8.95098		0.445	0		-529.707	3.96886	-536.907	0.61664	-340.7	1.64125	-276.715	-0.08837	-404.701	2.48697	-15.8002	1.54452	12.399	10.9746	35.2991	1.83788	42.3989	4.01006	398.298	0.30165	415.897	6.01352	734.2	0.32603
-134.602	1.61922	-249.601	0.21472	-188.603	1.45635	408.2	-2.74584	418.2	1.84023	8.1998	1.28683	16.5996	1.79159	16.8997	17.123	23.1996	17.9433	208.2	9.63309	209.4	8.95098		0.655	1		-529.607	3.96886	-536.807	0.78751	-340.6	1.72536	-276.615	-0.1856	-404.601	2.49532	-15.7003	1.40939	12.499	10.9746	35.3991	1.90412	42.4989	4.01006	398.397	0.43154	415.997	6.01352	734.3	0.31361
-134.502	1.71259	-249.501	0.15674	-188.503	1.24212	408.3	-2.65226	418.3	1.84023	8.2998	1.23551	16.6996	1.79159	16.9997	17.3151	23.2996	17.9433	208.3	9.66578	209.5	8.95098		0.865	0		-529.507	3.96886	-536.707	1.01595	-340.5	1.80544	-276.515	-0.15442	-404.501	2.50587	-15.6003	1.28164	12.599	10.9746	35.4991	1.9847	42.5989	4.01006	398.498	0.60801	416.097	6.01352	734.4	0.30262
-134.402	1.8337	-249.401	0.14367	-188.403	1.09221	408.4	-2.5595	418.4	1.84023	8.3998	1.18706	16.7996	1.79159	17.0997	17.5136	23.3996	17.9433	208.4	9.69521	209.6	8.95098		1.075	2		-529.407	3.96886	-536.607	1.26757	-340.4	1.88148	-276.415	-0.11971	-404.401	2.62439	-15.5003	1.16125	12.699	10.9746	35.5991	2.01082	42.6989	4.01006	398.598	0.76445	416.197	6.01352	734.5	0.29305
-134.302	1.94841	-249.301	0.15407	-188.303	1.01707	408.5	-2.46758	418.5	1.84023	8.4998	1.1415	16.8996	1.79159	17.1997	17.7812	23.4996	17.9433	208.5	9.72136	209.7	8.95098		1.285	2		-529.307	3.96886	-536.507	1.58742	-340.3	1.95348	-276.315	-0.17178	-404.301	2.43543	-15.4003	1.04823	12.799	10.9746	35.6991	2.11351	42.7989	4.01006	398.697	0.91915	416.297	6.01352	734.6	0.28491
-134.202	2.27019	-249.201	0.26888	-188.203	0.99306	408.6	-2.37649	418.6	1.84023	8.5998	1.09882	16.9996	1.79159	17.2997	17.9097	23.5996	17.9433	208.6	9.74426	209.8	8.95098		1.495	7		-529.207	3.96886	-536.407	1.87133	-340.2	2.02144	-276.215	-0.24303	-404.201	2.30992	-15.3003	0.94258	12.899	10.9746	35.7991	2.27765	42.8989	4.01006	398.798	1.22364	416.397	6.01352	734.7	0.2782
-134.102	2.42916	-249.101	0.28165	-188.103	0.94571	408.7	-2.28624	418.7	1.84023	8.6998	1.05903	17.0996	1.79159	17.3997	17.9215	23.6996	17.9433	208.7	9.76388	209.9	8.95098		1.705	7		-529.107	3.96886	-536.307	2.21116	-340.1	2.08537	-276.115	-0.23171	-404.101	2.16742	-15.2003	0.8443	12.999	10.9746	35.8991	2.40375	42.9989	4.01006	398.897	1.37615	416.497	6.01352	734.8	0.27291
-134.002	2.62991	-249.001	0.50222	-188.003	0.79295	408.8	-2.19682	418.8	1.84023	8.7998	1.02212	17.1996	1.79159	17.4997	18.0629	23.7996	17.9433	208.8	9.78025	210	8.95098		1.915	4		-529.007	3.96886	-536.207	2.42506	-340	2.14525	-276.015	-0.2324	-404.001	2.2373	-15.1003	0.75339	13.099	10.9746	35.9991	2.54351	43.0989	4.01006	398.998	1.3148	416.597	6.01352	734.9	0.26904
-133.902	2.87371	-248.901	0.67245	-187.903	0.77521	408.9	-2.10823	418.9	1.84023	8.8998	0.98809	17.2996	1.79159	17.5997	18.206	23.8996	17.9433	208.9	9.79334	210.1	8.95098		2.125	11		-528.907	3.96886	-536.107	2.55214	-339.9	2.20109	-275.915	-0.28406	-403.901	2.22938	-15.0003	0.66984	13.199	10.9746	36.0991	2.69334	43.1989	4.01006	399.098	1.18694	416.697	6.01352	735	0.2666
-133.802	3.13806	-248.801	0.7936	-187.803	0.65369	409	-2.02048	419	1.84023	8.9998	0.95695	17.3996	1.79159	17.6997	18.2869	23.9996	17.9433	209	9.80317	210.2	8.95098		2.335	6		-528.807	3.96886	-536.007	2.71814	-339.8	2.2529	-275.815	-0.29961	-403.801	2.11299	-14.9003	0.59367	13.299	10.9746	36.1991	2.57683	43.2989	4.01006	399.197	1.09767	416.797	6.01352	735.1	0.26559
-133.702	3.37407	-248.701	1.04213	-187.703	0.52909	409.1	-1.93356	419.1	1.84023	9.0998	0.92869	17.4996	1.79159	17.7997	18.3621	24.0996	17.9433	209.1	9.80973	210.3	8.95098		2.545	5		-528.707	3.96886	-535.907	2.81338	-339.7	2.30067	-275.715	-0.24569	-403.701	2.07131	-14.8003	0.52487	13.399	10.9746	36.2991	2.50704	43.3989	4.01006	399.298	1.23919	416.897	6.01352	735.2	0.266
-133.602	3.60871	-248.601	1.3167	-187.603	0.47988	409.2	-1.84747	419.2	1.84023	9.1998	0.90332	17.5996	1.79159	17.8997	18.4774	24.1996	17.9433	209.2	9.81303	210.4	8.95098		2.755	6		-528.607	3.96886	-535.807	2.9336	-339.6	2.34439	-275.615	-0.1322	-403.601	2.0274	-14.7003	0.46343	13.499	10.9746	36.3991	2.42115	43.4989	4.01006	399.397	1.30729	416.997	6.01352	735.3	0.26783
-133.502	4.0105	-248.501	1.63877	-187.503	0.43797	409.3	-1.76221	419.3	1.84023	9.2998	0.88082	17.6996	1.79159	17.9997	18.5304	24.2996	17.9433	209.3	9.81306	210.5	8.95098		2.965	0		-528.507	3.96886	-535.707	3.16026	-339.5	2.38408	-275.515	-0.02294	-403.501	1.97338	-14.6003	0.40937	13.599	10.9746	36.4991	2.14385	43.5989	4.01006	399.498	1.4795	417.097	6.01352	735.4	0.2711
-133.402	4.47763	-248.401	1.91248	-187.403	0.47248	409.4	-1.67779	419.4	1.84023	9.3998	0.86121	17.7996	1.79159	18.0997	18.5897	24.3996	17.9433	209.4	9.80983	210.6	8.95098		3.175	3		-528.407	3.96886	-535.607	3.44331	-339.4	2.41973	-275.415	-0.00972	-403.401	1.95815	-14.5003	0.36267	13.699	10.9746	36.5991	2.11068	43.6989	4.01006	399.598	1.3753	417.197	6.01352	735.5	0.27578
-133.302	4.72222	-248.301	2.18865	-187.303	0.40939	409.5	-1.5942	419.5	1.84023	9.4998	0.84449	17.8996	1.79159	18.1997	18.3947	24.4995	17.9433	209.5	9.80333	210.7	8.95098		3.385	2		-528.307	3.96886	-535.507	3.52124	-339.3	2.45134	-275.315	0.10111	-403.301	1.88644	-14.4003	0.32334	13.799	10.9746	36.6991	2.1765	43.7989	4.01006	399.697	1.20341	417.297	6.01352	735.6	0.2819
-133.202	5.07389	-248.201	2.37859	-187.203	0.56929	409.6	-1.51145	419.599	1.84023	9.5998	0.83065	17.9996	1.79159	18.2997	18.2497	24.5995	17.9433	209.6	9.79357	210.8	8.95098		3.595	4		-528.207	3.96886	-535.407	3.5906	-339.2	2.47891	-275.215	0.31576	-403.201	1.80317	-14.3003	0.29138	13.899	10.9746	36.7991	2.25574	43.8989	4.01006	399.798	1.09687	417.397	6.01352	735.7	0.28943
-133.102	5.43949	-248.101	2.53488	-187.103	0.59512	409.7	-1.42953	419.7	1.84023	9.6998	0.81969	18.0996	1.79159	18.3997	18.1119	24.6995	17.9433	209.7	9.78053	210.9	8.95098		3.805	8		-528.107	3.96886	-535.307	3.7679	-339.1	2.50244	-275.115	0.31724	-403.101	1.9233	-14.2003	0.26679	13.999	10.9746	36.8991	2.38607	43.9989	4.01006	399.897	1.07839	417.497	6.01352	735.8	0.2984
-133.002	5.74484	-248.001	2.71441	-187.003	0.86605	409.8	-1.34844	419.8	1.84023	9.7998	0.81162	18.1996	1.79159	18.4997	18.2003	24.7995	17.9433	209.8	9.76424	211	8.95098		4.015	5		-528.007	3.96886	-535.207	3.86373	-339	2.52194	-275.015	0.56714	-403.001	1.78342	-14.1003	0.24957	14.099	10.9746	36.9991	2.24084	44.0989	4.01006	399.998	1.09737	417.597	6.01352	735.9	0.30879
-132.902	6.03411	-247.901	2.7017	-186.903	0.92352	409.9	-1.26818	419.899	1.84023	9.8998	0.80643	18.2996	1.79159	18.5997	18.273	24.8995	17.9433	209.9	9.74467	211.1	8.95098		4.225	3		-527.907	3.96886	-535.107	3.78871	-338.9	2.53739	-274.915	0.73166	-402.901	1.7799	-14.0003	0.23972	14.199	10.9746	37.099	2.14333	44.1989	4.01006	400.098	0.92868	417.697	6.01352	736	0.3206
-132.802	6.16814	-247.801	2.72838	-186.803	1.10186	410	-1.18876	420	1.84023	9.9998	0.80412	18.3996	1.79159	18.6997	18.2451	24.9995	17.9433	210	9.72185	211.2	8.95098		4.435	1		-527.807	3.96886	-535.007	3.65506	-338.8	2.54881	-274.815	0.90368	-402.801	1.80265	-13.9003	0.23724	14.299	10.9746	37.199	1.93236	44.2989	4.01006	400.197	0.66575	417.797	6.01352	736.1	0.33384
-132.702	6.38034	-247.701	2.74909	-186.703	1.33357	410.1	-1.11017	420.099	1.84023	10.0998	0.8047	18.4996	1.79159	18.7997	18.1525	25.0995	17.9433	210.1	9.69575	211.3	8.95098		4.645	1		-527.707	3.96886	-534.907	3.4877	-338.7	2.55618	-274.715	1.1488	-402.701	1.67453	-13.8003	0.24213	14.399	10.9746	37.299	1.83612	44.3989	4.01006	400.298	0.50294	417.897	6.01352	736.2	0.34851
-132.602	6.55468	-247.601	2.75363	-186.603	1.55392	410.2	-1.03241	420.2	1.84023	10.1998	0.80816	18.5996	1.79159	18.8997	18.0944	25.1995	17.9433	210.2	9.66639	211.4	8.95098		4.855	3		-527.607	3.96886	-534.807	3.46365	-338.6	2.55952	-274.615	1.38272	-402.601	1.54295	-13.7003	0.25438	14.499	10.9746	37.399	1.71264	44.4989	4.01006	400.397	0.51486	417.997	6.01352	736.3	0.3646
-132.502	6.74263	-247.501	2.73484	-186.503	1.90546	410.3	-0.95549	420.3	1.84023	10.2998	0.8145	18.6996	1.79159	18.9997	18.1334	25.2995	17.9433	210.3	9.63376	211.5	8.95098		5.065	2		-527.507	3.96886	-534.707	3.36102	-338.5	2.55882	-274.515	1.68485	-402.501	1.4999	-13.6003	0.27401	14.599	10.9746	37.499	1.6881	44.5989	4.01006	400.497	0.54795	418.097	6.01352	736.4	0.38212
-132.402	6.82497	-247.401	2.86711	-186.403	2.31797	410.4	-0.8794	420.399	1.84023	10.3998	0.82373	18.7996	1.79159	19.0997	18.1246	25.3995	17.9433	210.4	9.59787	211.6	8.95098		5.275	1		-527.407	3.96886	-534.607	3.22341	-338.4	2.55408	-274.415	2.01462	-402.401	1.40983	-13.5003	0.301	14.699	10.9746	37.599	1.58026	44.6989	4.01006	400.597	0.56518	418.197	6.01352	736.5	0.40106
-132.302	7.0769	-247.301	2.97463	-186.303	2.7127	410.5	-0.64886	420.5	1.84023	10.4998	0.82925	18.8996	1.79159	19.1997	18.0943	25.4995	17.9433	210.5	9.49237	211.7	8.95098		5.485	3		-527.307	3.96886	-534.507	3.12739	-338.3	2.57837	-274.315	2.20175	-402.301	1.37604	-13.4003	0.53959	14.799	10.9746	37.699	1.63622	44.7989	4.01006	400.697	0.38416	418.297	6.01352	736.6	0.40263
-132.202	7.15532	-247.201	3.19609	-186.203	3.02213	410.6	-0.46526	420.599	1.84023	10.5998	0.85847	18.9996	1.79159	19.2997	17.9229	25.5995	17.9433	210.6	9.29703	211.8	8.95098		5.695	3		-527.207	3.96886	-534.407	3.05663	-338.2	2.59749	-274.215	2.46162	-402.201	1.40829	-13.3003	0.88782	14.899	10.9746	37.799	1.52039	44.8989	4.01006	400.797	0.30827	418.397	6.01352	736.7	0.49874
-132.102	7.26502	-247.101	3.37287	-186.103	3.34827	410.7	-0.24368	420.7	1.84023	10.6998	0.85974	19.0996	1.79159	19.3997	17.8109	25.6995	17.9433	210.7	9.12212	211.9	8.95098		5.905	5		-527.107	3.96886	-534.307	3.07826	-338.1	2.56996	-274.115	2.86265	-402.101	1.36416	-13.2003	1.16873	14.999	10.9746	37.899	1.25936	44.9988	4.01006	400.897	0.29713	418.497	6.01352	736.8	0.38884
-132.002	7.48663	-247.001	3.49021	-186.003	3.71499	410.8	-0.19839	420.8	1.84023	10.7998	0.89962	19.1996	1.79159	19.4997	17.7272	25.7995	17.9433	210.8	9.04925	212	8.95098		6.115	4		-527.007	3.96886	-534.207	2.89065	-338	2.45304	-274.015	3.19308	-402.001	1.38007	-13.1003	1.40121	15.099	10.9746	37.999	1.17862	45.0988	4.01006	400.997	0.16913	418.597	6.01352	736.9	0.3586
-131.902	7.64517	-246.901	3.47279	-185.903	3.84415	410.9	-0.0603	420.899	1.84023	10.8998	0.80371	19.2996	1.79159	19.5997	17.5605	25.8995	17.9433	210.9	9.08239	212.1	8.95098		6.325	3		-526.907	3.96886	-534.107	2.71795	-337.9	2.43486	-273.915	3.71206	-401.901	1.23454	-13.0003	1.38835	15.199	10.9746	38.099	1.17593	45.1988	4.01006	401.097	0.24613	418.697	6.01352	737	0.36722
-131.802	7.77573	-246.801	3.33813	-185.803	3.97025	411	0.04048	421	1.84023	10.9998	0.76984	19.3996	1.79159	19.6997	17.5824	25.9995	17.9433	211	9.02088	212.2	8.95098		6.535	0		-526.807	3.96886	-534.007	2.71364	-337.8	2.34067	-273.815	3.94782	-401.801	1.16325	-12.9003	1.38926	15.299	10.9746	38.199	1.20907	45.2988	4.01006	401.197	0.50514	418.797	6.01352	737.1	0.42333
-131.702	8.13812	-246.701	3.27562	-185.703	3.95539	411.1	0.09925	421.099	1.84023	11.0998	0.78641	19.4995	1.79159	19.7997	17.5813	26.0995	17.9433	211.1	8.84219	212.3	8.95098		6.745	0		-526.707	3.96886	-533.907	2.63683	-337.7	2.33102	-273.715	4.16203	-401.701	1.04379	-12.8003	1.34946	15.399	10.9746	38.299	1.21167	45.3988	4.01006	401.297	0.5622	418.897	6.01352	737.2	0.46865
-131.602	8.38087	-246.601	3.14222	-185.603	3.99383	411.2	0.19951	421.2	1.84023	11.1998	0.95135	19.5995	1.79159	19.8997	17.441	26.1995	17.9433	211.2	8.85096	212.4	8.95098		6.955	4		-526.607	3.96886	-533.807	2.57312	-337.6	2.17283	-273.615	4.49179	-401.601	1.0377	-12.7003	1.36827	15.499	10.9746	38.399	1.14425	45.4988	4.01006	401.397	0.67627	418.997	6.01352	737.3	0.50481
-131.502	8.53577	-246.501	2.97513	-185.503	4.06995	411.3	0.1174	421.3	1.84023	11.2998	1.05561	19.6995	1.79159	19.9997	17.4022	26.2995	17.9433	211.3	8.81113	212.5	8.95098		7.165	1		-526.507	3.96886	-533.707	2.55452	-337.5	2.19404	-273.515	4.88331	-401.501	1.01542	-12.6003	1.4937	15.599	10.9746	38.499	1.42091	45.5988	4.01006	401.497	0.57611	419.097	6.01352	737.4	0.66193
-131.402	8.7538	-246.401	2.72055	-185.403	4.26527	411.4	0.22471	421.399	1.84023	11.3998	1.23654	19.7995	1.79159	20.0997	17.4758	26.3995	17.9433	211.4	8.8374	212.6	8.95098		7.375	1		-526.407	3.96886	-533.607	2.42051	-337.4	2.10466	-273.415	5.2003	-401.401	1.06955	-12.5003	1.61398	15.699	10.9746	38.599	1.60412	45.6988	4.01006	401.597	0.44797	419.197	6.01352	737.5	0.73861
-131.302	8.92512	-246.301	2.5731	-185.303	4.46227	411.5	0.29103	421.5	1.84023	11.4998	1.15787	19.8995	1.79159	20.1997	17.5338	26.4995	17.9433	211.5	8.98219	212.7	8.95098		7.585	0		-526.307	3.96886	-533.507	2.36238	-337.3	2.05822	-273.315	5.42185	-401.301	1.25443	-12.4003	1.75577	15.799	10.9746	38.699	1.72062	45.7988	4.01006	401.697	0.27494	419.297	6.01352	737.6	0.6354
-131.202	8.92759	-246.201	2.48887	-185.203	4.74924	411.6	0.41885	421.599	1.84023	11.5997	1.10565	19.9995	1.79159	20.2997	17.4849	26.5995	17.9433	211.6	9.00661	212.8	8.95098		7.795	1		-526.207	3.96886	-533.407	2.41763	-337.2	2.04458	-273.215	5.84721	-401.201	1.3896	-12.3003	1.66411	15.899	10.9746	38.799	1.93389	45.8988	4.01006	401.797	0.13829	419.397	6.01352	737.7	0.56732
-131.102	8.97813	-246.101	2.3322	-185.103	4.90964	411.7	0.42309	421.7	1.84023	11.6997	1.18996	20.0995	1.79159	20.3997	17.572	26.6995	17.9433	211.7	8.87639	212.9	8.95098		8.005	3		-526.107	3.96886	-533.307	2.39554	-337.1	2.06222	-273.115	6.10921	-401.101	1.50068	-12.2003	1.51309	15.9989	10.9746	38.899	1.97778	45.9988	4.01006	401.897	-0.000479545	419.497	6.01352	737.8	0.51348
-131.002	8.98186	-246.001	2.09705	-185.003	5.19577	411.8	0.25473	421.8	1.84023	11.7997	1.32719	20.1995	1.79159	20.4996	17.7034	26.7995	17.9433	211.8	8.817	213	8.95098		8.215	6		-526.007	3.96886	-533.207	2.4173	-337	1.85806	-273.015	6.54465	-401.001	1.48886	-12.1003	1.41779	16.0989	10.9746	38.999	2.05239	46.0988	4.01006	401.997	0.17381	419.597	6.01352	737.9	0.34367
-130.902	8.97744	-245.901	2.05364	-184.903	5.49151	411.9	0.08446	421.899	1.84023	11.8997	1.42718	20.2995	1.79159	20.5996	17.883	26.8995	17.9433	211.9	8.77123	213.1	8.95098		8.425	1		-525.907	3.96886	-533.107	2.44051	-336.9	1.78157	-272.915	6.74872	-400.901	1.47028	-12.0003	1.33352	16.1989	10.9746	39.099	1.95547	46.1988	4.01006	402.097	0.38756	419.697	6.01352	738	0.34443
-130.802	9.108	-245.801	1.89525	-184.803	5.70335	412	-0.00528	422	1.84023	11.9997	1.43074	20.3995	1.79159	20.6996	17.9931	26.9995	17.9433	212	8.95824	213.2	8.95098		8.635	1		-525.807	3.96886	-533.007	2.53093	-336.8	1.55058	-272.815	6.98593	-400.801	1.55751	-11.9003	1.33024	16.2989	10.9746	39.199	1.93519	46.2988	4.01006	402.197	0.4897	419.797	6.01352	738.1	0.52399
-130.702	9.21362	-245.701	2.02352	-184.703	5.91162	412.1	0.07474	422.099	1.84023	12.0997	1.45386	20.4995	1.79159	20.7996	18.0428	27.0995	17.9433	212.1	9.13499	213.3	8.95098		8.845	1		-525.707	3.96886	-532.907	2.75936	-336.7	1.50143	-272.715	7.16442	-400.701	1.69557	-11.8003	1.40676	16.3989	10.9746	39.299	1.90194	46.3988	4.01006	402.297	0.64906	419.897	6.01352	738.2	0.78203
-130.602	9.45474	-245.601	2.08097	-184.603	6.34546	412.2	0.09896	422.2	1.84023	12.1997	1.50065	20.5995	1.79159	20.8996	18.1295	27.1995	17.9433	212.2	9.18213	213.4	8.95098		9.055	2		-525.607	3.96886	-532.807	2.93302	-336.6	1.50521	-272.615	7.4023	-400.601	1.90146	-11.7004	1.44368	16.4989	10.9746	39.399	1.8573	46.4988	4.01006	402.397	0.80674	419.997	6.01352	738.3	0.86559
-130.502	9.69998	-245.501	2.09182	-184.503	6.79525	412.3	0.00774	422.3	1.84023	12.2997	1.48386	20.6995	1.79159	20.9996	18.2124	27.2995	17.9433	212.3	9.30875	213.5	8.95098		9.265	4		-525.507	3.96886	-532.707	3.14253	-336.5	1.6005	-272.515	7.62861	-400.501	2.03037	-11.6004	1.36892	16.5989	10.9746	39.499	1.90171	46.5988	4.01006	402.497	1.02278	420.097	6.01352	738.4	0.90288
-130.402	9.90289	-245.401	2.05725	-184.403	6.98495	412.4	-0.18226	422.399	1.84023	12.3997	1.40401	20.7995	1.79159	21.0996	18.3057	27.3995	17.9433	212.4	9.26504	213.6	8.95098		9.475	0		-525.407	3.96886	-532.607	3.29263	-336.4	1.64403	-272.415	7.83712	-400.401	1.99267	-11.5004	1.36762	16.6989	10.9746	39.599	2.07449	46.6988	4.01006	402.597	0.96137	420.197	6.01352	738.5	0.89621
-130.302	10.0704	-245.301	2.0205	-184.303	7.25435	412.5	-0.28164	422.5	1.84023	12.4997	1.31824	20.8995	1.79159	21.1996	18.295	27.4995	17.9433	212.5	9.27644	213.7	8.95098		9.685	1		-525.307	3.96886	-532.507	3.44562	-336.3	1.66834	-272.315	8.01396	-400.301	1.88642	-11.4004	1.46633	16.7989	10.9746	39.699	2.41507	46.7988	4.01006	402.697	1.03934	420.297	6.01352	738.6	0.83946
-130.202	10.0732	-245.201	1.97299	-184.203	7.57295	412.6	-0.28276	422.599	1.84023	12.5997	1.14758	20.9995	1.79159	21.2996	18.3327	27.5995	17.9433	212.6	9.1894	213.8	8.95098		9.895	1		-525.207	3.96886	-532.407	3.43827	-336.2	1.69162	-272.215	8.35037	-400.201	1.80538	-11.3004	1.55674	16.8989	10.9746	39.799	2.7223	46.8988	4.01006	402.797	1.09525	420.397	6.01352	738.7	0.84943
-130.102	10.3212	-245.101	1.87186	-184.103	7.77732	412.7	-0.18727	422.7	1.84023	12.6997	1.1855	21.0995	1.79159	21.3996	18.3734	27.6995	17.9433	212.7	9.25009	213.9	8.95098		10.105	1		-525.107	3.96886	-532.307	3.55137	-336.1	1.80949	-272.115	8.5561	-400.101	1.77678	-11.2004	1.52606	16.9989	10.9746	39.899	3.01072	46.9988	4.01006	402.897	1.17932	420.497	6.01352	738.8	0.96499
-130.002	10.5371	-245.001	1.74706	-184.003	8.04166	412.8	-0.05619	422.8	1.84023	12.7997	1.19866	21.1995	1.79159	21.4996	18.3672	27.7995	17.9433	212.8	9.17396	214	8.95098		10.315	1		-525.007	3.96886	-532.207	3.61568	-336	1.9297	-272.015	8.7671	-400.001	1.78377	-11.1004	1.53396	17.0989	10.9746	39.999	3.15635	47.0988	4.01006	402.997	1.25272	420.597	6.01352	738.9	1.13518
-129.902	10.5383	-244.901	1.75895	-183.903	8.18394	412.9	0.08901	422.899	1.84023	12.8997	1.21538	21.2995	1.79159	21.5996	18.3395	27.8995	17.9433	212.9	9.19408	214.1	8.95098		10.525	1		-524.907	3.96886	-532.107	3.64628	-335.9	2.11458	-271.915	9.07997	-399.901	1.7276	-11.0004	1.66927	17.1989	10.9746	40.099	3.32728	47.1988	4.01006	403.097	1.19737	420.697	6.01352	739	1.22113
-129.802	10.4905	-244.801	1.62776	-183.803	8.35286	413	0.245	423	1.84023	12.9997	1.09934	21.3995	1.79159	21.6996	18.3204	27.9995	17.9433	213	9.26606	214.2	8.95098		10.735	0		-524.807	3.96886	-532.007	3.69749	-335.8	2.34378	-271.815	9.23522	-399.801	1.75375	-10.9004	1.78713	17.2989	10.9746	40.199	3.27475	47.2988	4.01006	403.197	1.15506	420.797	6.01352	739.1	1.4497
-129.702	10.5828	-244.701	1.49995	-183.703	8.51257	413.1	0.29064	423.099	1.84023	13.0997	1.00978	21.4995	1.79159	21.7996	18.2969	28.0995	17.9433	213.1	9.38322	214.3	8.95098		10.945	2		-524.707	3.96886	-531.907	3.63178	-335.7	2.37729	-271.715	9.51096	-399.701	1.77113	-10.8004	1.68947	17.3989	10.9746	40.299	3.22933	47.3988	4.01006	403.297	1.21912	420.897	6.01352	739.2	1.51711
-129.602	10.6767	-244.601	1.49183	-183.603	8.66481	413.2	0.38649	423.2	1.84023	13.1997	1.07315	21.5995	1.79159	21.8996	18.5893	28.1995	17.9433	213.2	9.58455	214.4	8.95098		11.155	2		-524.607	3.96886	-531.807	3.85345	-335.6	2.53439	-271.615	9.87215	-399.601	1.87871	-10.7004	1.52347	17.4989	10.9746	40.399	3.23903	47.4988	4.01006	403.397	1.36035	420.997	6.01352	739.3	1.57207
-129.502	10.7614	-244.501	1.37549	-183.503	9.05553	413.3	0.51128	423.3	1.84023	13.2997	1.27943	21.6995	1.79159	21.9996	18.6791	28.2995	17.9433	213.3	9.62495	214.5	8.95098		11.365	1		-524.507	3.96886	-531.707	3.92076	-335.5	2.51629	-271.515	10.2858	-399.501	1.89487	-10.6004	1.23745	17.5989	10.9746	40.499	3.41991	47.5988	4.01006	403.497	1.48542	421.097	6.01352	739.4	1.66091
-129.402	10.999	-244.401	1.45675	-183.403	9.24086	413.4	0.63316	423.399	1.84023	13.3997	1.3726	21.7995	1.79159	22.0996	18.9794	28.3994	17.9433	213.4	9.55915	214.6	8.95098		11.575	1		-524.407	3.96886	-531.607	3.98883	-335.4	2.61327	-271.415	10.6496	-399.401	1.94594	-10.5004	1.18394	17.6989	10.9746	40.599	3.66913	47.6988	4.01006	403.597	1.6294	421.197	6.01352	739.5	1.81929
-129.302	11.1422	-244.301	1.4597	-183.303	9.38838	413.5	0.62027	423.499	1.84023	13.4997	1.30316	21.8995	1.79159	22.1996	18.9541	28.4994	17.9433	213.5	9.47594	214.7	8.95098		11.785	2		-524.307	3.96886	-531.507	4.06618	-335.3	2.91884	-271.315	11.07	-399.301	2.00438	-10.4004	1.23766	17.7989	10.9746	40.699	3.9519	47.7988	4.01006	403.697	1.65964	421.297	6.01352	739.6	2.05741
-129.202	11.3094	-244.201	1.48052	-183.203	9.5568	413.6	0.73401	423.599	1.84023	13.5997	1.21671	21.9995	1.79159	22.2996	19.1048	28.5994	17.9433	213.6	9.44729	214.8	8.95098		11.995	1		-524.207	3.96886	-531.407	4.26624	-335.2	3.23371	-271.215	11.3987	-399.201	2.28072	-10.3004	1.13485	17.8989	10.9746	40.799	4.24349	47.8988	4.01006	403.797	1.59448	421.397	6.01352	739.7	2.19363
-129.102	11.3689	-244.101	1.5485	-183.103	9.78539	413.7	0.96697	423.699	1.84023	13.6997	1.13171	22.0995	1.79159	22.3996	19.1403	28.6994	17.9433	213.7	9.41814	214.9	8.95098		12.205	0		-524.107	3.96886	-531.307	4.35749	-335.1	3.46599	-271.115	11.8637	-399.101	2.40455	-10.2004	1.12593	17.9989	10.9746	40.899	4.45249	47.9988	4.01006	403.897	1.43777	421.497	6.01352	739.8	2.28291
-129.002	11.5984	-244.001	1.63431	-183.003	10.2165	413.8	1.24836	423.799	1.84023	13.7997	1.0019	22.1995	1.79159	22.4996	19.2414	28.7994	17.9433	213.8	9.20678	215	8.95098		12.415	1		-524.007	3.96886	-531.207	4.48998	-335	3.67001	-271.015	12.2949	-399.001	2.61246	-10.1004	1.19828	18.0989	10.9746	40.9989	4.64829	48.0988	4.01006	403.997	1.25524	421.597	6.01352	739.9	2.4341
-128.902	11.9389	-243.901	1.52468	-182.903	10.5911	413.9	1.33141	423.899	1.84023	13.8997	0.96261	22.2995	1.79159	22.5996	19.1755	28.8994	17.9433	213.9	9.19325	215.1	8.95098		12.625	0		-523.907	3.96886	-531.107	4.51563	-334.9	3.87124	-270.915	12.8426	-398.901	2.72425	-10.0004	1.07805	18.1989	10.9746	41.0989	4.71669	48.1988	4.01006	404.097	1.32069	421.697	6.01352	740	2.43469
-128.802	12.2297	-243.801	1.54692	-182.803	10.8554	414	1.72116	423.999	1.84023	13.9997	0.96475	22.3995	1.79159	22.6996	19.1879	28.9994	17.9433	214	9.22298	215.2	8.95098		12.835	1		-523.807	3.96886	-531.007	4.69351	-334.8	4.15709	-270.815	13.4647	-398.801	2.7261	-9.9004	1.20949	18.2989	10.9746	41.1989	4.70212	48.2988	4.01006	404.197	1.47408	421.797	6.01352	740.1	2.37607
-128.702	12.546	-243.701	1.7826	-182.703	11.348	414.1	2.08762	424.099	1.84023	14.0997	1.02917	22.4995	1.79159	22.7996	19.1058	29.0994	17.9433	214.1	9.13806	215.3	8.95098		13.045	1		-523.707	3.96886	-530.907	4.81054	-334.7	4.45758	-270.715	13.9222	-398.701	2.83552	-9.8004	1.2756	18.3989	10.9746	41.2989	4.7474	48.3988	4.01006	404.297	1.6053	421.897	6.01352	740.2	2.36798
-128.602	12.9573	-243.601	1.99955	-182.603	11.7124	414.2	2.47303	424.199	1.84023	14.1997	0.93303	22.5995	1.79159	22.8996	18.9081	29.1994	17.9433	214.2	9.17433	215.4	8.95098					-523.607	3.96886	-530.807	4.83011	-334.6	4.7685	-270.615	14.454	-398.601	2.85439	-9.7004	1.26387	18.4989	10.9746	41.3989	4.71568	48.4988	4.01006	404.397	1.61367	421.997	6.01352	740.3	2.22327
-128.502	13.253	-243.501	2.22152	-182.503	12.2131	414.3	2.70816	424.299	1.84023	14.2997	0.87707	22.6995	1.79159	22.9996	18.6793	29.2994	17.9433	214.3	9.14076	215.5	8.95098					-523.507	3.96886	-530.707	4.83424	-334.5	5.26629	-270.515	15.0414	-398.501	2.82574	-9.6004	1.44612	18.5989	10.9746	41.4989	4.66648	48.5988	4.01006	404.497	1.55393	422.097	6.01352	740.4	2.22207
-128.402	13.5537	-243.401	2.36028	-182.403	12.6746	414.4	2.87068	424.399	1.84023	14.3997	0.68805	22.7995	1.79159	23.0996	18.5008	29.3994	17.9433	214.4	9.24749	215.6	8.95098					-523.407	3.96886	-530.607	4.87574	-334.4	5.57916	-270.415	15.5692	-398.401	3.02732	-9.5004	1.68014	18.6989	10.9746	41.5989	4.78628	48.6988	4.01006	404.597	1.43902	422.197	6.01352	740.5	2.09355
-128.302	13.8827	-243.301	2.50928	-182.303	13.1449	414.5	3.0046	424.499	1.84023	14.4997	0.67924	22.8995	1.79159	23.1996	18.3658	29.4994	17.9433	214.5	9.24887	215.7	8.95098					-523.307	3.96886	-530.507	4.78015	-334.3	5.96023	-270.315	16.4203	-398.301	3.02268	-9.4004	1.97547	18.7989	10.9746	41.6989	4.97624	48.7988	4.01006	404.697	1.30257	422.297	6.01352	740.6	1.91551
-128.202	14.2586	-243.201	2.43971	-182.203	13.6855	414.6	3.09714	424.599	1.84023	14.5997	0.64563	22.9995	1.79159	23.2996	18.3067	29.5994	17.9433	214.6	9.26349	215.8	8.95098					-523.207	3.96886	-530.407	4.59353	-334.2	6.29103	-270.215	17.0882	-398.201	3.03913	-9.3004	2.16751	18.8989	10.9746	41.7989	4.9922	48.8987	4.01006	404.797	1.14345	422.397	6.01352	740.7	1.9147
-128.102	14.5857	-243.101	2.53626	-182.103	14.06	414.7	3.22817	424.699	1.84023	14.6997	0.61139	23.0995	1.79159	23.3996	18.219	29.6994	17.9433	214.7	9.38112	215.9	8.95098					-523.107	3.96886	-530.307	4.59568	-334.1	6.67387	-270.115	17.6835	-398.101	2.94608	-9.2004	2.28508	18.9989	10.9746	41.8989	5.0882	48.9987	4.01006	404.897	1.08422	422.497	6.01352	740.8	1.97234
-128.002	14.9012	-243.001	2.62158	-182.003	14.4741	414.8	3.20887	424.799	1.84023	14.7997	0.56612	23.1995	1.79159	23.4996	18.2114	29.7994	17.9433	214.8	9.47906	216	8.95098					-523.007	3.96886	-530.207	4.60515	-334	7.00746	-270.015	18.5048	-398.001	2.81272	-9.1004	2.44637	19.0989	10.9746	41.9989	5.02248	49.0987	4.01006	404.997	1.06715	422.597	6.01352	740.9	2.07225
-127.902	15.2253	-242.901	2.70394	-181.903	14.8139	414.9	3.26475	424.899	1.84023	14.8997	0.41957	23.2995	1.79159	23.5996	18.1135	29.8994	17.9433	214.9	9.52799	216.1	8.95098					-522.907	3.96886	-530.107	4.55943	-333.9	7.36884	-269.915	19.244	-397.901	2.71743	-9.0004	2.55805	19.1989	10.9746	42.0989	5.28827	49.1987	4.01006	405.097	1.02162	422.697	6.01352	741	2.13988
-127.802	15.6291	-242.802	2.64188	-181.803	15.3757	415	3.43764	424.999	1.84023	14.9997	0.3211	23.3994	1.79159	23.6996	17.8928	29.9994	17.9433	215	9.28591	216.2	8.95098					-522.807	3.96886	-530.007	4.58094	-333.8	7.79675	-269.815	19.9729	-397.801	2.59083	-8.9004	2.6575	19.2989	10.9746	42.1989	5.38017	49.2987	4.01006	405.197	0.97326	422.797	6.01352	741.1	2.12459
-127.702	16.061	-242.702	2.58754	-181.703	15.9322	415.1	3.4972	425.099	1.84023	15.0997	0.28695	23.4994	1.79159	23.7996	17.7677	30.0994	17.9433	215.1	9.03783	216.3	8.95098					-522.707	3.96886	-529.907	4.58212	-333.7	8.18641	-269.715	20.7988	-397.701	2.42483	-8.8004	2.77287	19.3989	10.9746	42.2989	5.36182	49.3987	4.01006	405.297	1.11209	422.897	6.01352	741.2	2.20929
-127.602	16.3311	-242.601	2.57027	-181.603	16.4775	415.2	3.59935	425.199	1.84023	15.1997	0.19573	23.5994	1.79159	23.8996	17.7477	30.1994	17.9433	215.2	8.89207	216.4	8.95098					-522.607	3.96886	-529.807	4.70337	-333.6	8.51988	-269.615	21.5378	-397.601	2.50375	-8.7004	2.78197	19.4989	10.9746	42.3989	5.39196	49.4987	4.01006	405.397	1.11985	422.997	6.01352	741.3	2.22677
-127.502	16.6901	-242.501	2.61302	-181.503	17.0885	415.3	3.70866	425.299	1.84023	15.2997	0.21145	23.6994	1.79159	23.9996	17.8055	30.2994	17.9433	215.3	9.01653	216.5	8.95098					-522.507	3.96886	-529.707	4.78524	-333.5	8.79769	-269.515	22.2181	-397.501	2.50259	-8.6004	2.80728	19.5989	10.9746	42.4989	5.38626	49.5987	4.01006	405.497	1.03943	423.097	6.01352	741.4	2.13247
-127.402	17.0496	-242.401	2.67485	-181.403	17.6812	415.4	3.79309	425.399	1.84023	15.3997	0.32282	23.7994	1.79159	24.0996	17.7849	30.3994	17.9433	215.4	9.05546	216.6	8.95098					-522.407	3.96886	-529.607	4.5938	-333.4	9.02243	-269.415	22.9011	-397.401	2.64572	-8.5004	2.86928	19.6989	10.9746	42.5989	5.2293	49.6987	4.01006	405.597	1.0604	423.197	6.01352	741.5	2.19798
-127.302	17.5694	-242.302	2.57037	-181.303	18.3497	415.5	3.91542	425.499	1.84023	15.4996	0.26894	23.8994	1.79159	24.1996	17.8934	30.4994	17.9433	215.5	8.9455	216.7	8.95098					-522.307	3.96886	-529.507	4.41952	-333.3	9.40206	-269.315	23.6341	-397.301	2.64682	-8.4004	2.72931	19.7989	10.9746	42.6989	5.20058	49.7987	4.01006	405.697	1.032	423.297	6.01352	741.6	2.25572
-127.202	17.8389	-242.202	2.41445	-181.203	18.7254	415.6	3.91972	425.599	1.84023	15.5996	0.21509	23.9994	1.79159	24.2996	17.7432	30.5994	17.9433	215.6	8.98351	216.8	8.95098					-522.207	3.96886	-529.407	4.35623	-333.2	9.58001	-269.215	24.3261	-397.201	2.61935	-8.3004	2.71345	19.8989	10.9746	42.7989	4.99424	49.8987	4.01006	405.797	1.16878	423.397	6.01352	741.7	2.24543
-127.102	18.3893	-242.101	2.40879	-181.103	19.2166	415.7	3.867	425.699	1.84023	15.6996	0.13533	24.0994	1.79159	24.3996	17.6663	30.6994	17.9433	215.7	8.92301	216.9	8.95098					-522.107	3.96886	-529.307	4.35773	-333.1	9.70828	-269.115	25.0707	-397.101	2.53917	-8.2004	2.61438	19.9988	10.9746	42.8989	4.80546	49.9987	4.01006	405.897	1.17489	423.497	6.01352	741.8	2.2154
-127.002	18.798	-242.001	2.33173	-181.003	19.6618	415.8	3.68435	425.799	1.84023	15.7996	0.03509	24.1994	1.79159	24.4995	17.5459	30.7994	17.9433	215.8	8.99398	217	8.95098					-522.007	3.96886	-529.207	4.27967	-333	9.77586	-269.015	25.6959	-397.001	2.53313	-8.1004	2.63204	20.0988	10.9746	42.9989	4.95844	50.0987	4.01006	405.997	1.13399	423.597	6.01352	741.9	2.2504
-126.902	19.172	-241.901	2.19331	-180.903	20.1004	415.9	3.59118	425.899	1.84023	15.8996	-0.09394	24.2994	1.79159	24.5995	17.4805	30.8994	17.9433	215.9	9.12844	217.1	8.95098					-521.907	3.96886	-529.107	4.25734	-332.9	9.88689	-268.915	26.2763	-396.901	2.46061	-8.0004	2.54928	20.1988	10.9746	43.0989	5.07293	50.1987	4.01006	406.097	1.22223	423.697	6.01352	742	2.31493
-126.802	19.657	-241.802	1.92356	-180.803	20.5462	416	3.3762	425.999	1.84023	15.9996	-0.08127	24.3994	1.79159	24.6995	17.4443	30.9994	17.9433	216	9.2276	217.2	8.95098					-483.408	18.3915	-529.007	4.24355	-332.8	9.93892	-268.815	26.694	-396.801	2.63462	-7.9004	2.44795	20.2988	10.9746	43.1989	4.92881	50.2987	4.01006	406.197	1.28642	423.797	6.01352	742.1	2.36785
-126.702	20.0586	-241.702	1.87003	-180.703	20.9179	416.1	3.09099	426.099	1.84023	16.0996	-0.0327	24.4994	1.79159	24.7995	17.4798	31.0994	17.9433	216.1	9.38677	217.3	8.95098					-483.308	18.3915	-528.907	4.07994	-332.7	10.0978	-268.715	27.2286	-396.701	2.87095	-7.8005	2.48291	20.3988	10.9746	43.2989	4.67287	50.3987	4.01006	406.297	1.2244	423.897	6.01352	742.199	2.39099
-126.602	20.3963	-241.601	1.80274	-180.603	21.4802	416.2	2.86555	426.199	1.84023	16.1996	-0.09174	24.5994	1.79159	24.8995	17.4261	31.1994	17.9433	216.2	9.50266	217.4	8.95098					-483.208	18.3915	-528.807	3.90801	-332.601	10.1755	-268.615	27.6786	-396.601	2.95708	-7.7005	2.44767	20.4988	10.9746	43.3989	4.46896	50.4987	4.01006	406.397	1.24684	423.997	6.01352	742.299	2.2555
-126.502	20.7586	-241.501	1.65169	-180.503	22.0921	416.3	2.62369	426.299	1.84023	16.2996	-0.22703	24.6994	1.79159	24.9995	17.446	31.2994	17.9433	216.3	9.60197	217.5	8.95098					-483.108	18.3915	-528.707	3.78291	-332.5	10.3232	-268.515	28.1655	-396.501	3.08152	-7.6005	2.46933	20.5988	10.9746	43.4989	4.4348	50.5987	4.01006	406.497	1.32503	424.097	6.01352	742.399	2.19461
-126.402	21.1972	-241.401	1.62931	-180.403	22.6421	416.4	2.5455	426.399	1.84023	16.3996	-0.25631	24.7994	1.79159	25.0995	17.4931	31.3994	17.9433	216.4	9.61737	217.6	8.95098					-483.008	18.3915	-528.607	3.70102	-332.401	10.3501	-268.416	28.4573	-396.401	3.32081	-7.5005	2.4565	20.6988	10.9746	43.5989	4.21433	50.6987	4.01006	406.597	1.29927	424.197	6.01352	742.5	2.10745
-126.302	21.5193	-241.302	1.58116	-180.303	23.013	416.5	2.34378	426.499	1.84023	16.4996	-0.23036	24.8994	1.79159	25.1995	17.4525	31.4994	17.9433	216.5	9.70109	217.7	8.95098					-482.908	18.3915	-528.507	3.6949	-332.3	10.4455	-268.315	28.8598	-396.301	3.40615	-7.4005	2.34082	20.7988	10.9746	43.6989	4.13858	50.7987	4.01006	406.697	1.4139	424.297	6.01352	742.6	2.04379
-126.202	21.7942	-241.202	1.56971	-180.203	23.4514	416.6	2.03956	426.599	1.84023	16.5996	-0.10839	24.9994	1.79159	25.2995	17.2483	31.5994	17.9433	216.6	9.63715	217.8	8.95098					-482.808	18.3915	-528.407	3.74585	-332.2	10.622	-268.216	29.2081	-396.201	3.48558	-7.3005	2.23387	20.8988	10.9746	43.7989	4.19223	50.8987	4.01006	406.797	1.50711	424.397	6.01352	742.699	2.17933
-126.102	22.1436	-241.101	1.60193	-180.103	23.9329	416.7	1.72344	426.699	1.84023	16.6996	0.00603	25.0994	1.79159	25.3995	17.2261	31.6994	17.9433	216.7	9.45853	217.9	8.95098					-482.708	18.3915	-528.307	3.71297	-332.101	10.5663	-268.115	29.4977	-396.101	3.62798	-7.2005	2.36541	20.9988	10.9746	43.8989	4.14693	50.9987	4.01006	406.897	1.62893	424.497	6.01352	742.799	2.17142
-126.002	22.4949	-241.001	1.6344	-180.003	24.3747	416.8	1.45749	426.799	1.84023	16.7996	0.05311	25.1994	1.79159	25.4995	17.3166	31.7994	17.9433	216.8	9.58971	218	8.95098					-482.608	18.3915	-528.207	3.81437	-332	10.6466	-268.015	29.9184	-396.001	3.71704	-7.1005	2.5336	21.0988	10.9746	43.9989	4.08622	51.0987	4.01006	406.997	1.66003	424.597	6.01352	742.899	2.04697
-125.902	23.0546	-240.901	1.76174	-179.903	24.8595	416.9	1.34411	426.899	1.84023	16.8996	0.14627	25.2994	1.79159	25.5995	17.4254	31.8994	17.9433	216.9	9.61806	218.1	8.95098					-482.508	18.3915	-528.107	3.89026	-331.901	10.9357	-267.916	30.1658	-395.901	3.8955	-7.0005	2.55789	21.1988	10.9746	44.0989	4.12698	51.1987	4.01006	407.097	1.79625	424.697	6.01352	743	2.1117
-125.802	23.6004	-240.802	1.8025	-179.803	25.2161	417	1.4206	426.999	1.84023	16.9996	0.27727	25.3994	1.79159	25.6995	17.4366	31.9994	17.9433	217	9.54005	218.2	8.95098					-482.408	18.3915	-528.007	4.08883	-331.8	11.1139	-267.815	30.5145	-395.801	4.12282	-6.9005	2.7068	21.2988	10.9746	44.1989	4.11009	51.2987	4.01006	407.197	1.89702	424.797	6.01352	743.1	2.18458
-125.702	24.091	-240.702	1.92875	-179.703	25.5209	417.1	1.31345	427.099	1.84023	17.0996	0.39289	25.4994	1.79159	25.7995	17.4618	32.0994	17.9433	217.1	9.41065	236.199	20.0406					-482.308	18.3915	-527.907	4.00847	-331.7	11.2641	-267.716	30.9958	-395.701	4.14349	-6.8005	2.74474	21.3988	10.9746	44.2989	4.09044	51.3987	4.01006	407.297	2.09706	424.897	6.01352	743.199	2.04173
-125.602	24.4627	-240.601	2.09885	-179.603	25.7276	417.2	1.14858	427.199	1.84023	17.1996	0.5214	25.5994	1.79159	25.8995	17.55	32.1994	17.9433	217.2	9.18937	236.299	20.0406					-482.208	18.3915	-527.807	3.65547	-331.601	11.4927	-267.615	31.103	-395.601	4.08905	-6.7005	2.72925	21.4988	10.9746	44.3989	4.10984	51.4987	4.01006	407.397	2.27528	424.997	6.01352	743.299	1.96028
-125.502	24.733	-240.501	2.30223	-179.503	25.9416	417.3	0.96845	427.299	1.84023	17.2996	0.56739	25.6994	1.79159	25.9995	17.5726	32.2994	17.9433	217.3	9.02465	236.399	20.0406					-482.108	18.3915	-527.707	3.59746	-331.5	11.7113	-267.515	31.2287	-395.501	3.95997	-6.6005	2.72641	21.5988	10.9746	44.4989	4.30236	51.5987	4.01006	407.497	2.46233	425.097	6.01352	743.399	1.77094
-125.402	24.8769	-240.401	2.3704	-179.403	26.1287	417.4	0.94056	427.399	1.84023	17.3996	0.64238	25.7994	1.79159	26.0995	17.5053	32.3993	17.9433	217.4	8.92939	236.499	20.0406					-482.008	18.3915	-527.607	3.54525	-331.401	11.9466	-267.416	31.3366	-395.401	3.79941	-6.5005	2.82468	21.6988	10.9746	44.5989	4.30593	51.6987	4.01006	407.597	2.4771	425.197	6.01352	743.5	1.61574
-125.302	25.1908	-240.302	2.49673	-179.303	26.4191	417.5	1.0581	427.499	1.84023	17.4996	0.7683	25.8994	1.79159	26.1995	17.4866	32.4993	17.9433	217.5	8.78448	236.599	20.0406					-481.908	18.3915	-527.507	3.39428	-331.3	12.2925	-267.315	31.6046	-395.301	3.7085	-6.4005	2.88574	21.7988	10.9746	44.6989	4.26435	51.7987	4.01006	407.697	2.7102	425.297	6.01352	743.6	1.70997
-125.202	25.2652	-240.202	2.51275	-179.203	26.7615	417.6	1.2067	427.599	1.84023	17.5996	0.82023	25.9994	1.79159	26.2995	17.5214	32.5993	17.9433	217.6	8.71706	236.699	20.0406					-481.808	18.3915	-527.407	3.31485	-331.2	12.606	-267.216	31.8106	-395.201	3.61058	-6.3005	2.87663	21.8988	10.9746	44.7989	4.09869	51.8987	4.01006	407.797	2.85663	425.397	6.01352	743.699	1.74784
-125.102	25.5353	-240.101	2.61842	-179.103	26.8187	417.7	1.52989	427.699	1.84023	17.6996	0.91411	26.0994	1.79159	26.3995	17.6888	32.6993	17.9433	217.7	8.66852	236.799	20.0406					-481.708	18.3915	-527.307	3.3003	-331.101	12.9569	-267.115	31.6675	-395.101	3.5994	-6.2005	2.85297	21.9988	10.9746	44.8989	3.90221	51.9987	4.01006	407.897	3.06559	425.497	6.01352	743.799	1.71134
-125.002	25.5477	-240.001	2.82962	-179.003	26.9649	417.8	1.61404	427.799	1.84023	17.7996	1.03825	26.1994	1.79159	26.4995	17.7957	32.7993	17.9433	217.8	8.57356	236.899	20.0406					-481.608	18.3915	-527.207	3.26823	-331	13.2396	-267.015	31.5924	-395.001	3.69823	-6.1005	2.89791	22.0988	10.9746	44.9988	3.84274	52.0987	4.01006	407.997	3.07363	425.597	6.01352	743.899	1.69704
-124.902	25.5705	-239.901	3.16671	-178.903	27.0955	417.9	1.60048	427.899	1.84023	17.8996	1.08254	26.2994	1.79159	26.5995	17.8043	32.8993	17.9433	217.9	8.52726	236.999	20.0406					-481.508	18.3915	-527.107	3.29742	-330.901	13.5039	-266.916	31.5433	-394.901	3.68638	-6.0005	2.93153	22.1988	10.9746	45.0988	3.8879	52.1987	4.01006	408.097	3.10101	425.697	6.01352	744	1.76495
-124.802	25.709	-239.802	3.40156	-178.803	27.2291	418	1.50685	427.999	1.84023	17.9996	1.20312	26.3994	1.79159	26.6995	17.9007	32.9993	17.9433	218	8.38215	237.099	20.0406					-481.408	18.3915	-527.007	3.35106	-330.8	13.8509	-266.815	31.5898	-394.801	3.70988	-5.9005	3.01615	22.2988	10.9746	45.1988	3.7236	52.2987	4.01006	408.197	3.25892	425.797	6.01352	744.1	1.79831
-124.702	25.8636	-239.702	3.54714	-178.703	27.5132	418.1	1.33608	428.099	1.84023	18.0996	1.38342	26.4994	1.79159	26.7995	17.8777	33.0993	17.9433	218.1	8.32416	237.199	20.0406					-481.308	18.3915	-526.907	3.43959	-330.7	14.0204	-266.716	31.757	-394.701	3.64878	-5.8005	3.15857	22.3988	10.9746	45.2988	3.72412	52.3987	4.01006	408.297	3.51392	425.897	6.01352	744.199	1.72731
-124.602	26.0353	-239.601	3.70629	-178.603	27.8293	418.2	1.25494	428.199	1.84023	18.1996	1.62832	26.5994	1.79159	26.8995	17.9009	33.1993	17.9433	218.2	8.02733	237.299	20.0406					-481.208	18.3915	-526.807	3.66726	-330.601	14.4725	-266.615	31.7247	-394.601	3.75342	-5.7005	3.24319	22.4988	10.9746	45.3988	3.81378	52.4987	4.01006	408.397	3.78818	425.997	6.01352	744.299	1.79926
-124.502	26.2073	-239.501	3.98003	-178.503	28.042	418.3	1.29257	428.299	1.84023	18.2996	1.74594	26.6994	1.79159	26.9995	17.7484	33.2993	17.9433	218.3	7.81743	237.399	20.0406					-481.108	18.3915	-526.707	3.67098	-330.5	14.8173	-266.515	31.8665	-394.501	3.73457	-5.6005	3.33483	22.5988	10.9746	45.4988	3.83742	52.5987	4.01006	408.497	4.04843	426.097	6.01352	744.399	1.82135
-124.402	26.3611	-239.401	4.32584	-178.403	28.1051	418.4	1.3244	428.399	1.84023	18.3996	1.72837	26.7994	1.79159	27.0995	17.7573	33.3993	17.9433	218.4	7.83407	237.499	20.0406					-481.008	18.3915	-526.607	3.74685	-330.401	15.1519	-266.416	31.6569	-394.401	3.8458	-5.5005	3.35748	22.6988	10.9746	45.5988	3.87554	52.6987	4.01006	408.597	4.09238	426.197	6.01352	744.5	1.86489
-124.302	26.4777	-239.302	4.46245	-178.303	28.3775	418.5	1.31835	428.499	1.84023	18.4996	1.91735	26.8994	1.79159	27.1995	17.552	33.4993	17.9433	218.5	7.74232	237.599	20.0406					-480.908	18.3915	-526.507	3.69631	-330.3	15.3896	-266.315	31.4437	-394.301	3.85385	-5.4005	3.54185	22.7988	10.9746	45.6988	3.78812	52.7987	4.01006	408.697	4.15413	426.297	6.01352	744.6	1.93902
-124.202	26.6295	-239.202	4.71407	-178.203	28.645	418.6	1.36805	428.599	1.84023	18.5996	2.06506	26.9994	1.79159	27.2995	17.455	33.5993	17.9433	218.6	7.72017	237.699	20.0406					-480.808	18.3915	-526.407	3.73541	-330.2	15.562	-266.216	31.3983	-394.201	3.97919	-5.3005	3.61116	22.8988	10.9746	45.7988	3.58798	52.8986	4.01006	408.797	4.26568	426.397	6.01352	744.699	1.8335
-124.102	26.9141	-239.101	5.19762	-178.103	28.9439	418.7	1.42486	428.699	1.84023	18.6996	2.21616	27.0994	1.79159	27.3995	17.2661	33.6993	17.9433	218.7	7.81911	237.799	20.0406					-480.708	18.3915	-526.307	3.71344	-330.101	15.6961	-266.115	31.4658	-394.101	3.93516	-5.2005	3.96679	22.9988	10.9746	45.8988	3.43393	52.9986	4.01006	408.897	4.44081	426.497	6.01352	744.799	1.7159
-124.002	27.495	-239.001	5.61372	-178.003	29.243	418.8	1.27196	428.799	1.84023	18.7996	2.33906	27.1994	1.79159	27.4995	17.2387	33.7993	17.9433	218.8	7.67837	237.899	20.0406					-480.608	18.3915	-526.207	3.67157	-330	15.9872	-266.015	31.3612	-394.001	3.9802	-5.1005	4.27718	23.0988	10.9746	45.9988	3.37534	53.0986	4.01006	408.997	4.69297	426.597	6.01352	744.899	1.62308
-123.902	27.8558	-238.902	6.06181	-177.903	29.3721	418.9	1.25857	428.899	1.84023	18.8996	2.53616	27.2994	1.79159	27.5995	17.0895	33.8993	17.9433	218.9	7.74507	237.999	20.0406					-480.508	18.3915	-526.107	3.55772	-329.901	16.4791	-265.916	31.3815	-393.901	3.90037	-5.0005	4.62358	23.1988	10.9746	46.0988	3.25171	53.1986	4.01006	409.097	4.82214	426.697	6.01352	745	1.58059
-123.802	28.0102	-238.802	6.72087	-177.803	29.5315	419	1.46221	428.999	1.84023	18.9996	2.56744	27.3993	1.79159	27.6995	17.0553	33.9993	17.9433	219	7.76403	238.099	20.0406					-480.408	18.3915	-526.007	3.72492	-329.8	16.9911	-265.815	31.1528	-393.801	3.75731	-4.9005	5.0673	23.2988	10.9746	46.1988	3.25964	53.2986	4.01006	409.197	4.79088	426.797	6.01352	745.1	1.50132
-123.702	28.5087	-238.702	7.28518	-177.703	29.7078	419.1	1.48538	429.099	1.84023	19.0996	2.61955	27.4993	1.79159	27.7995	17.0055	34.0993	17.9433	219.1	7.59887	238.199	20.0406					-480.308	18.3915	-525.907	3.9148	-329.7	17.3321	-265.716	30.9182	-393.701	3.69954	-4.8005	5.43716	23.3988	10.9746	46.2988	3.41656	53.3986	4.01006	409.297	4.65092	426.897	6.01352	745.199	1.54915
-123.602	28.9644	-238.602	7.64686	-177.603	29.7813	419.2	1.3956	429.199	1.84023	19.1996	2.59818	27.5993	1.79159	27.8995	16.9522	34.1993	17.9433	219.2	7.67155	238.299	20.0406					-480.208	18.3915	-525.807	4.00118	-329.601	17.6966	-265.615	31.0391	-393.601	3.58514	-4.7005	5.63669	23.4988	10.9746	46.3988	3.54752	53.4986	4.01006	409.397	4.63478	426.997	6.01352	745.299	1.61141
-123.502	28.9916	-238.502	8.08487	-177.503	29.9893	419.3	1.23164	429.299	1.84023	19.2996	2.50764	27.6993	1.79159	27.9995	17.0192	34.2993	17.9433	219.3	7.69247	238.399	20.0406					-480.108	18.3915	-525.707	4.27209	-329.5	18.1638	-265.515	31.0372	-393.501	3.62989	-4.6005	5.84155	23.5988	10.9746	46.4988	3.55123	53.5986	4.01006	409.497	4.63455	427.097	6.01352	745.399	1.80221
-123.402	29.1362	-238.402	8.50952	-177.403	29.913	419.4	1.14692	429.399	1.84023	19.3996	2.50429	27.7993	1.79159	28.0995	17.0335	34.3993	17.9433	219.4	7.79597	238.499	20.0406					-480.008	18.3915	-525.607	4.51277	-329.401	18.4311	-265.416	31.0784	-393.401	3.77156	-4.5005	6.056	23.6988	10.9746	46.5988	3.5643	53.6986	4.01006	409.597	4.65271	427.197	6.01352	745.5	1.7347
-123.302	29.2947	-238.302	9.08039	-177.303	29.9852	419.5	1.17748	429.499	1.84023	19.4995	2.63586	27.8993	1.79159	28.1995	17.1004	34.4993	17.9433	219.5	7.74392	238.599	20.0406					-479.908	18.3915	-525.507	4.70065	-329.3	18.7819	-265.315	31.1342	-393.301	3.62835	-4.4005	6.22517	23.7988	10.9746	46.6988	3.66957	53.7986	4.01006	409.697	4.66179	427.297	6.01352	745.6	1.66866
-123.202	29.1344	-238.202	9.61416	-177.203	30.0345	419.599	1.28978	429.599	1.84023	19.5995	2.67391	27.9993	1.79159	28.2995	17.2315	34.5993	17.9433	219.6	7.82133	238.699	20.0406					-479.808	18.3915	-525.407	5.05483	-329.2	19.1665	-265.216	31.012	-393.202	3.58094	-4.3005	6.13235	23.8987	10.9746	46.7988	3.6869	53.8986	4.01006	409.797	4.78021	427.397	6.01352	745.699	1.77473
-123.102	29.0834	-238.102	10.2267	-177.103	29.9522	419.7	1.23896	429.699	1.84023	19.6995	2.68681	28.0993	1.79159	28.3994	17.343	34.6993	17.9433	219.7	8.00542	238.799	20.0406					-479.708	18.3915	-525.307	5.41607	-329.101	19.5027	-265.115	30.9208	-393.101	3.50906	-4.2005	6.20497	23.9987	10.9746	46.8988	3.66913	53.9986	4.01006	409.897	4.90312	427.497	6.01352	745.799	1.61963
-123.002	29.1324	-238.002	10.6253	-177.003	29.9845	419.8	1.25061	429.799	1.84023	19.7995	2.65488	28.1993	1.79159	28.4994	17.4809	34.7993	17.9433	219.799	8.06305	238.899	20.0406					-479.608	18.3915	-525.207	5.59567	-329	19.7345	-265.015	30.9001	-393.002	3.65466	-4.1005	6.38549	24.0987	10.9746	46.9988	3.70592	54.0986	4.01006	409.997	5.0503	427.597	6.01352	745.899	1.46194
-122.902	28.7815	-237.902	10.8199	-176.903	30.2049	419.899	1.36457	429.899	1.84023	19.8995	2.61246	28.2993	1.79159	28.5994	17.4648	34.8993	17.9433	219.899	8.15506	238.999	20.0406					-479.508	18.3915	-525.107	5.67134	-328.901	20.0936	-264.916	30.9122	-392.901	3.73306	-4.0005	6.58906	24.1987	10.9746	47.0988	3.87025	54.1986	4.01006	410.097	5.07804	427.697	6.01352	746	1.41623
-122.802	28.6949	-237.802	10.9723	-176.803	30.4212	420	1.39344	429.999	1.84023	19.9995	2.7302	28.3993	1.79159	28.6994	17.5232	34.9993	17.9433	220	8.21661	239.099	20.0406					-479.408	18.3915	-525.007	5.77667	-328.801	20.3855	-264.815	30.8309	-392.801	3.86925	-3.9005	6.75996	24.2987	10.9746	47.1988	3.67473	54.2986	4.01006	410.197	5.19245	427.797	6.01352	746.1	1.49229
		-237.702	11.2845	-176.703	30.4449	420.099	1.47772	430.099	1.84023	20.0995	2.70196	28.4993	1.79159	28.7994	17.8158	35.0993	17.9433	220.1	8.31112	239.199	20.0406					-479.308	18.3915	-524.907	5.83337	-328.701	20.4245	-264.716	30.8628	-392.702	3.80043	-3.8006	6.97876	24.3987	10.9746	47.2988	3.4414	54.3986	4.01006	410.297	5.46692	427.897	6.01352	746.199	1.57162
		-237.602	11.5369	-176.603	30.4865	420.2	1.62165	430.199	1.84023	20.1995	2.59085	28.5993	1.79159	28.8994	17.9339	35.1993	17.9433	220.2	8.58075	239.299	20.0406					-479.208	18.3915	-524.807	5.72867	-328.601	20.5621	-264.616	30.85	-392.601	3.87724	-3.7006	7.16992	24.4987	10.9746	47.3988	3.42135	54.4986	4.01006	410.397	5.46868	427.997	6.01352	746.299	1.56559
		-237.502	11.7117	-176.503	30.6398	420.3	1.63598	430.299	1.84023	20.2995	2.48754	28.6993	1.79159	28.9994	18.1221	35.2993	17.9433	220.299	8.69427	239.399	20.0406					-479.108	18.3915	-524.707	5.76033	-328.501	20.7403	-264.516	30.9182	-392.502	4.02902	-3.6006	7.24449	24.5987	10.9746	47.4988	3.33298	54.5986	4.01006	410.497	5.5711	428.097	6.01352	746.399	1.41002
		-237.402	11.8478	-176.403	30.7567	420.399	1.63553	430.399	1.84023	20.3995	2.44188	28.7993	1.79159	29.0994	18.1403	35.3993	17.9433	220.399	8.74617	239.499	20.0406					-479.008	18.3915	-524.607	5.66695	-328.401	20.9259	-264.416	31.1322	-392.401	4.14456	-3.5006	7.52972	24.6987	10.9746	47.5988	3.31528	54.6986	4.01006	410.597	5.68882	428.197	6.01352	746.499	1.50244
		-237.302	12.0652	-176.303	30.9575	420.5	1.55672	430.499	1.84023	20.4995	2.35288	28.8993	1.79159	29.1994	18.2128	35.4993	17.9433	220.5	8.67197	239.599	20.0406					-478.908	18.3915	-524.507	5.70837	-328.301	21.1292			-392.301	3.98278	-3.4006	7.71079	24.7987	10.9746	47.6988	3.47411	54.7986	4.01006	410.697	5.82144	428.297	6.01352	746.599	1.4568
		-237.202	12.2611	-176.203	30.872	420.599	1.44697	430.599	1.84023	20.5995	2.30046	28.9993	1.79159	29.2994	18.2269	35.5993	17.9433	220.6	8.8409	239.699	20.0406					-478.808	18.3915	-524.407	5.73099	-328.201	21.0855			-392.202	3.97923	-3.3006	7.82474	24.8987	10.9746	47.7988	3.65466	54.8986	4.01006	410.797	5.7847	428.397	6.01352	746.699	1.37017
		-237.102	12.4611	-176.103	30.9638	420.7	1.29006	430.699	1.84023	20.6995	2.27279	29.0993	1.79159	29.3994	18.4228	35.6993	17.9433	220.7	8.9231	239.799	20.0406					-478.708	18.3915	-524.307	5.81792	-328.101	21.0903			-392.101	4.03444	-3.2006	7.95699	24.9987	10.9746	47.8988	3.81302	54.9986	4.01006	410.897	5.65766	428.497	6.01352	746.799	1.4161
		-237.002	12.5456	-176.003	31.0808	420.8	1.10899	430.799	1.84023	20.7995	2.17348	29.1993	1.79159	29.4994	18.3233	35.7993	17.9433	220.799	9.02518	239.899	20.0406					-478.608	18.3915	-524.207	5.75306	-328.001	21.1643			-392.002	4.21553	-3.1006	7.81151	25.0987	10.9746	47.9988	3.87415	55.0986	4.01006	410.997	5.60811	428.597	6.01352	746.899	1.43419
		-236.902	12.6467	-175.903	31.5011	420.899	1.07461	430.899	1.84023	20.8995	2.15426	29.2993	1.79159	29.5994	18.3119	35.8993	17.9433	220.899	9.17549	239.999	20.0406					-478.508	18.3915	-524.107	5.58811	-327.901	21.3664			-391.901	4.32409	-3.0006	7.68974	25.1987	10.9746	48.0988	3.85214	55.1986	4.01006	411.097	5.66468	428.697	6.01352	746.999	1.43777
		-236.802	12.753			421	1.19855	430.999	1.84023	20.9995	2.15101	29.3993	1.79159	29.6994	18.2412	35.9993	17.9433	221	9.31708	240.099	20.0406					-478.408	18.3915	-524.007	5.53754	-327.801	21.4533			-391.801	4.37899	-2.9006	7.54668	25.2987	10.9746	48.1988	3.80998	55.2986	4.01006	411.197	5.86557	428.797	6.01352	747.099	1.39743
		-236.702	13.0856			421.099	1.26723	431.099	1.84023	21.0995	2.17822	29.4993	1.79159	29.7994	18.2234	36.0993	17.9433	221.1	9.45569	240.199	20.0406					-478.308	18.3915	-523.907	5.4666	-327.701	21.6827			-391.702	4.59721	-2.8006	7.51126	25.3987	10.9746	48.2988	3.8656	55.3986	4.01006	411.297	5.91762	428.897	6.01352	747.199	1.23062
		-236.602	13.1537			421.2	1.37224	431.199	1.84023	21.1995	2.05317	29.5993	1.79159	29.8994	18.1803	36.1993	17.9433	221.2	9.43923	240.299	20.0406					-478.208	18.3915	-523.807	5.33897	-327.601	21.7469			-391.601	4.71101	-2.7006	7.39359	25.4987	10.9746	48.3988	3.964	55.4986	4.01006	411.397	5.92742	428.997	6.01352	747.299	1.15644
		-236.502	13.3385			421.3	1.34386	431.299	1.84023	21.2995	1.98911	29.6993	1.79159	29.9994	18.0909	36.2992	17.9433	221.299	9.52708	240.399	20.0406					-478.108	18.3915	-523.707	5.37396	-327.501	21.7133			-391.502	4.83751	-2.6006	7.43976	25.5987	10.9746	48.4988	4.19465	55.5986	4.01006	411.497	5.86431	429.097	6.01352	747.399	1.09436
		-236.402	13.525			421.399	1.34952	431.399	1.84023	21.3995	2.01947	29.7993	1.79159	30.0994	17.9386	36.3992	17.9433	221.399	9.66134	240.499	20.0406					-478.008	18.3915	-523.607	5.46028	-327.401	21.7961			-391.401	4.79986	-2.5006	7.39088	25.6987	10.9746	48.5988	4.40158	55.6986	4.01006	411.597	5.75556	429.197	6.01352	747.499	1.07082
		-236.302	13.5363			421.5	1.33297	431.499	1.84023	21.4995	1.95949	29.8993	1.79159	30.1994	17.8008	36.4992	17.9433	221.5	9.69741	240.599	20.0406					-477.908	18.3915	-523.507	5.43873	-327.301	21.9669			-391.301	4.85005	-2.4006	7.34499	25.7987	10.9746	48.6988	4.5507	55.7986	4.01006	411.697	5.82964	429.297	6.01352	747.599	1.05523
		-236.202	13.6905			421.599	1.24733	431.599	1.84023	21.5995	1.81825	29.9993	1.79159	30.2994	17.5834	36.5992	17.9433	221.6	9.7479	240.699	20.0406					-477.808	18.3915	-523.407	5.38126	-327.201	22.0788			-391.202	4.96571	-2.3006	7.35892	25.8987	10.9746	48.7988	4.6595	55.8986	4.01006	411.797	5.75143	429.397	6.01352	747.699	1.04171
		-236.102	13.9232			421.7	1.3352	431.699	1.84023	21.6995	1.74688	30.0993	1.79159	30.3994	17.8202	36.6992	17.9433	221.7	9.7184	240.799	20.0406					-477.708	18.3915	-523.307	5.38856	-327.101	22.0362			-391.101	5.06396	-2.2006	7.39506	25.9987	10.9746	48.8987	4.73867	55.9986	4.01006	411.897	5.63789	429.497	6.01352	747.799	0.89951
		-236.002	13.9913			421.8	1.46017	431.799	1.84023	21.7995	1.67196	30.1993	1.79159	30.4994	18.1093	36.7992	17.9433	221.799	9.83251	240.899	20.0406					-477.608	18.3915	-523.207	5.52236	-327.001	22.2475			-391.002	5.01099	-2.1006	7.29971	26.0987	10.9746	48.9987	4.7562	56.0986	4.01006	411.997	5.61568	429.597	6.01352	747.899	0.91244
		-235.902	14.1017			421.899	1.52299	431.899	1.84023	21.8995	1.7009	30.2993	1.79159	30.5994	18.022	36.8992	17.9433	221.899	9.70948	240.999	20.0406					-477.508	18.3915	-523.107	5.49356	-326.901	22.4514			-390.901	5.03077	-2.0006	7.24618	26.1987	10.9746	49.0987	4.71553	56.1986	4.01006	412.097	5.63102	429.697	6.01352	747.999	0.93353
		-235.802	14.3977			422	1.47663	431.999	1.84023	21.9995	1.69371	30.3993	1.79159	30.6994	17.9601	36.9992	17.9433	222	9.58082	241.099	20.0406					-477.408	18.3915	-523.007	5.35738	-326.801	22.4491			-390.801	4.89315	-1.9006	7.28868	26.2987	10.9746	49.1987	4.60873	56.2986	4.01006	412.197	5.64985	429.797	6.01352	748.099	0.86354
		-235.702	14.5277			422.099	1.27355	432.099	1.84023	22.0995	1.67682	30.4993	1.79159	30.7994	17.7706	37.0992	17.9433	222.1	9.60919	241.199	20.0406					-477.308	18.3915	-522.907	5.10991	-326.701	22.4892			-390.702	4.62105	-1.8006	7.16437	26.3987	10.9746	49.2987	4.60366	56.3986	4.01006	412.297	5.75313	429.897	6.01352	748.199	0.64395
		-235.602	14.7761			422.2	1.26851	432.199	1.84023	22.1995	1.64025	30.5993	1.79159	30.8994	17.6523	37.1992	17.9433	222.2	9.62179	241.299	20.0406					-477.208	18.3915	-522.807	4.94076	-326.601	22.7858			-390.601	4.59817	-1.7006	7.06269	26.4987	10.9746	49.3987	4.74653	56.4986	4.01006	412.397	5.65761	429.997	6.01352	748.299	0.63371
		-235.502	15.0809			422.3	1.40486	432.299	1.84023	22.2995	1.52389	30.6993	1.79159	30.9994	17.5126	37.2992	17.9433	222.299	9.49377	241.399	20.0406					-477.108	18.3915	-522.707	4.77435	-326.501	22.831			-390.502	4.58925	-1.6006	6.93373	26.5987	10.9746	49.4987	4.88284	56.5986	4.01006	412.497	5.68396	430.097	6.01352	748.399	0.47699
		-235.402	15.3719			422.399	1.45639	432.399	1.84023	22.3995	1.61853	30.7993	1.79159	31.0994	17.5341	37.3992	17.9433	222.399	9.46616	241.499	20.0406					-477.008	18.3915	-522.607	4.52392	-326.401	22.9297			-390.401	4.64405	-1.5006	6.84096	26.6987	10.9746	49.5987	4.93713	56.6986	4.01006	412.597	5.54295	430.197	6.01352	748.499	0.4268
		-235.302	15.5798			422.5	1.51379	432.499	1.84023	22.4995	1.52617	30.8993	1.79159	31.1994	17.6139	37.4992	17.9433	222.5	9.28278	241.599	20.0406					-476.908	18.3915	-522.507	4.44318	-326.301	22.9644			-390.301	4.61286	-1.4006	6.73411	26.7987	10.9746	49.6987	5.12444	56.7986	4.01006	412.697	5.65334	430.297	6.01352	748.599	0.51525
		-235.202	15.685			422.599	1.54496	432.599	1.84023	22.5995	1.43539	30.9993	1.79159	31.2994	17.662	37.5992	17.9433	222.6	9.28358	241.699	20.0406					-476.808	18.3915	-522.407	4.27018	-326.201	22.9918			-390.202	4.704	-1.3006	6.72887	26.8987	10.9746	49.7987	5.10256	56.8985	4.01006	412.797	5.60859	430.397	6.01352	748.699	0.47911
		-235.102	16.0153			422.7	1.45387	432.699	1.84023	22.6995	1.47208	31.0993	1.79159	31.3994	17.7628	37.6992	17.9433	222.7	9.14335	241.799	20.0406					-476.708	18.3915	-522.307	4.13178	-326.101	23.1083			-390.101	4.82975	-1.2006	6.77283	26.9987	10.9746	49.8987	5.13706	56.9985	4.01006	412.897	5.52322	430.497	6.01352	748.799	0.4691
		-235.002	16.2585			422.8	1.26367	432.799	1.84023	22.7995	1.61576	31.1993	1.79159	31.4994	17.6391	37.7992	17.9433	222.799	9.26779	241.899	20.0406					-476.608	18.3915	-522.207	3.93006	-326.001	23.1657			-390.002	4.94611	-1.1006	6.80572	27.0987	10.9746	49.9987	5.30109	57.0985	4.01006	412.997	5.3687	430.597	6.01352	748.899	0.49066
		-234.902	16.5514			422.899	1.14369	432.899	1.84023	22.8995	1.63233	31.2992	1.79159	31.5994	17.4284	37.8992	17.9433	222.899	9.29207	241.999	20.0406					-476.508	18.3915	-522.107	3.79567	-325.901	23.2651			-389.901	5.04707	-1.0006	6.82839	27.1987	10.9746	50.0987	5.42866	57.1985	4.01006	413.097	5.3345	430.697	6.01352	748.999	0.64585
		-234.802	16.6771			423	1.07785	432.999	1.84023	22.9995	1.59258	31.3992	1.79159	31.6994	17.3859	37.9992	17.9433	223	9.44612	242.099	20.0406					-476.408	18.3915	-522.007	3.64873	-325.801	23.2729			-389.801	5.18986	-0.9006	6.87893	27.2987	10.9746	50.1987	5.43046	57.2985	4.01006	413.197	5.38877	430.797	6.01352	749.099	0.75937
		-234.702	16.7965			423.099	1.02591	433.099	1.84023	23.0995	1.5565	31.4992	1.79159	31.7994	17.2351	38.0992	17.9433	223.1	9.55977	242.199	20.0406					-476.308	18.3915	-521.907	3.52581	-325.701	23.2483			-389.702	5.32024	-0.8006	6.83849	27.3987	10.9746	50.2987	5.42553	57.3985	4.01006	413.297	5.40535	430.897	6.01352	749.199	0.85594
		-234.602	16.991			423.2	1.06002	433.199	1.84023	23.1995	1.66532	31.5992	1.79159	31.8994	17.2561	38.1992	17.9433	223.2	9.52931	242.299	20.0406					-476.208	18.3915	-521.807	3.42499	-325.601	23.2948			-389.601	5.54986	-0.7006	6.76399	27.4987	10.9746	50.3987	5.37137	57.4985	4.01006	413.397	5.22869	430.997	6.01352	749.299	0.86758
		-234.502	17.2621			423.3	1.09314	433.299	1.84023	23.2995	1.66579	31.6992	1.79159	31.9994	17.1068	38.2992	17.9433	223.299	9.78026	242.399	20.0406					-476.108	18.3915	-521.707	3.18811	-325.501	23.0907			-389.502	5.56925	-0.6006	6.82017	27.5987	10.9746	50.4987	5.31058	57.5985	4.01006	413.497	5.01562	431.097	6.01352	749.399	0.77587
		-234.402	17.5531			423.399	1.06363	433.399	1.84023	23.3994	1.65869	31.7992	1.79159	32.0994	17.1333	38.3992	17.9433	223.399	9.8833	242.499	20.0406					-476.008	18.3915	-521.607	3.09659	-325.401	22.9595			-389.401	5.77524	-0.5006	6.95813	27.6987	10.9746	50.5987	5.29393	57.6985	4.01006	413.597	4.8813	431.197	6.01352	749.499	0.7948
		-234.302	17.8604			423.499	1.0547	433.499	1.84023	23.4994	1.66421	31.8992	1.79159	32.1994	17.1012	38.4992	17.9433	223.499	9.84386	242.599	20.0406					-475.908	18.3915	-521.507	3.11882	-325.301	22.9722			-389.302	5.89744	-0.4006	7.08923	27.7987	10.9746	50.6987	5.14044	57.7985	4.01006	413.697	4.84924	431.297	6.01352	749.599	0.89258
		-234.202	18.2604			423.599	1.05233	433.599	1.84023	23.5994	1.58325	31.9992	1.79159	32.2994	17.2257	38.5992	17.9433	223.599	10.0337	242.699	20.0406					-475.808	18.3915	-521.407	3.18394	-325.201	22.9861			-389.202	6.24548	-0.3006	7.24844	27.8986	10.9746	50.7987	5.00996	57.8985	4.01006	413.797	4.9577	431.397	6.01352	749.699	0.9625
		-234.102	18.7115			423.699	1.10052	433.699	1.84023	23.6994	1.60808	32.0992	1.79159	32.3993	17.4073	38.6992	17.9433	223.699	10.1646	242.799	20.0406					-475.708	18.3915	-521.307	3.25156	-325.101	22.9495			-389.102	6.40502	-0.2006	7.36429	27.9986	10.9746	50.8987	5.12074	57.9985	4.01006	413.897	5.07405	431.497	6.01352	749.799	0.99458
		-234.002	19.0638			423.799	1.16004	433.799	1.84023	23.7994	1.64196	32.1992	1.79159	32.4993	17.6187	38.7992	17.9433	223.799	10.2182	242.899	20.0406					-475.608	18.3915	-521.207	3.34512	-325.001	23.0519			-389.002	6.77103	-0.1006	7.54021	28.0986	10.9746	50.9987	5.16635	58.0985	4.01006	413.997	5.02974	431.597	6.01352	749.899	0.89346
		-233.902	19.3691			423.899	1.20422	433.899	1.84023	23.8994	1.70982	32.2992	1.79159	32.5993	17.7203	38.8992	17.9433	223.899	10.2437	242.999	20.0406					-475.508	18.3915	-521.107	3.45355	-324.901	23.1055			-388.902	6.91046	-0.0006	7.76194	28.1986	10.9746	51.0987	5.13893	58.1985	4.01006	414.097	4.89219	431.697	6.01352	749.999	0.91094
		-233.802	19.7702			423.999	1.31312	433.999	1.84023	23.9994	1.62658	32.3992	1.79159	32.6993	17.8318	38.9992	17.9433	223.999	10.3049	243.099	20.0406					-475.408	18.3915	-521.007	3.55381	-324.801	23.017			-388.802	7.23982	0.0994	7.77739	28.2986	10.9746	51.1987	5.07108	58.2985	4.01006	414.197	4.9199	431.797	6.01352	750.099	0.80882
		-233.702	20.1089			424.099	1.36724	434.099	1.84023	24.0994	1.60063	32.4992	1.79159	32.7993	17.9015	39.0992	17.9433	224.099	10.3644	243.199	20.0406					-475.308	18.3915	-520.907	3.69548	-324.701	23.0699			-388.702	7.55584	0.1993	7.8233	28.3986	10.9746	51.2987	4.93489	58.3985	4.01006	414.297	4.93887	431.897	6.01352	750.199	0.86739
		-233.602	20.556			424.199	1.37938	434.199	1.84023	24.1994	1.61308	32.5992	1.79159	32.8993	17.9181	39.1992	17.9433	224.199	10.5409	243.299	20.0406					-475.208	18.3915	-520.807	3.77423	-324.601	23.2177			-388.602	7.85909	0.2993	7.68743	28.4986	10.9746	51.3987	4.71878	58.4985	4.01006	414.397	5.02657	431.997	6.01352	750.299	0.98474
		-233.502	21.1433			424.299	1.39178	434.299	1.84023	24.2994	1.64246	32.6992	1.79159	32.9993	18.0182	39.2992	17.9433	224.299	10.5648	243.399	20.0406					-475.108	18.3915	-520.707	3.93905	-324.501	23.3286			-388.502	8.27005	0.3993	7.80448	28.5986	10.9746	51.4987	4.65977	58.5985	4.01006	414.497	5.11838	432.097	6.01352	750.399	0.9426
		-233.402	21.7068			424.399	1.51085	434.399	1.84023	24.3994	1.67093	32.7992	1.79159	33.0993	18.0873	39.3992	17.9433	224.399	10.5659	243.499	20.0406					-475.008	18.3915	-520.607	3.94003	-324.401	23.5533			-388.402	8.57804	0.4993	7.78594	28.6986	10.9746	51.5987	4.53954	58.6985	4.01006	414.597	5.13483	432.197	6.01352	750.499	0.87869
		-233.302	22.1607			424.499	1.49849	434.499	1.84023	24.4994	1.66655	32.8992	1.79159	33.1993	18.2369	39.4992	17.9433	224.499	10.6587	243.599	20.0406					-474.908	18.3915	-520.507	3.87326	-324.301	23.6139			-388.302	8.67115	0.5993	7.90091	28.7986	10.9746	51.6987	4.27848	58.7985	4.01006	414.697	5.1124	432.297	6.01352	750.599	1.04581
		-233.202	22.5495			424.599	1.6063	434.599	1.84023	24.5994	1.61973	32.9992	1.79159	33.2993	18.3765	39.5992	17.9433	224.599	10.6559	243.699	20.0406					-474.808	18.3915	-520.407	3.81168	-324.201	23.7519			-388.202	8.66018	0.6993	7.91468	28.8986	10.9746	51.7987	4.15326	58.8985	4.01006	414.797	5.08291	432.397	6.01352	750.699	1.24825
		-233.102	22.7574			424.699	1.65286	434.699	1.84023	24.6994	1.65389	33.0992	1.79159	33.3993	18.4149	39.6992	17.9433	224.699	10.6686	243.799	20.0406					-474.708	18.3915	-520.307	3.37841	-324.101	23.7098			-388.102	8.79694	0.7993	8.18272	28.9986	10.9746	51.8987	3.95318	58.9985	4.01006	414.897	5.10526	432.497	6.01352	750.799	1.41536
		-233.002	22.9138			424.799	1.67965	434.799	1.84023	24.7994	1.75677	33.1992	1.79159	33.4993	18.388	39.7992	17.9433	224.799	10.565	243.899	20.0406					-474.608	18.3915	-520.207	3.18909	-324.001	23.8109			-388.002	9.02089	0.8993	8.2424	29.0986	10.9746	51.9987	3.89824	59.0985	4.01006	414.997	5.0667	432.597	6.01352	750.899	1.56975
		-232.902	23.1277			424.899	1.62285	434.899	1.84023	24.8994	1.81602	33.2992	1.79159	33.5993	18.3331	39.8992	17.9433	224.899	10.4978	243.999	20.0406					-474.508	18.3915	-520.107	3.09353	-323.901	24.0332			-387.902	9.08949	0.9993	8.20079	29.1986	10.9746	52.0987	3.74295	59.1985	4.01006	415.097	5.04054	432.697	6.01352	750.999	1.85795
		-232.802	23.5304			424.999	1.77197	434.999	1.84023	24.9994	1.94208	33.3992	1.79159	33.6993	18.4567	39.9992	17.9433	224.999	10.3376	244.099	20.0406					-474.408	18.3915	-520.007	3.02482	-323.801	24.2036			-387.802	9.22257	1.0993	8.0995	29.2986	10.9746	52.1987	3.41897	59.2985	4.01006	415.197	5.1709	432.797	6.01352	751.099	2.14749
		-232.702	23.8482			425.099	1.94775	435.099	1.84023	25.0994	2.01503	33.4992	1.79159	33.7993	18.6281	40.0992	17.9433	225.099	10.2168	244.199	20.0406					-474.308	18.3915	-519.907	3.06515	-323.701	24.3996			-387.702	9.29202	1.1993	8.20504	29.3986	10.9746	52.2987	3.22037	59.3985	4.01006	415.297	5.17617	432.897	6.01352	751.199	2.37756
		-232.602	24.1974			425.199	1.96731	435.199	1.84023	25.1994	2.0355	33.5992	1.79159	33.8993	18.6837	40.1992	17.9433	225.199	10.0906	244.299	20.0406					-474.208	18.3915	-519.807	3.06068	-323.601	24.7939			-387.602	9.60932	1.2993	8.17701	29.4986	10.9746	52.3987	3.23442	59.4985	4.01006	415.397	5.03809	432.997	6.01352	751.299	2.51456
		-232.502	24.4687			425.299	1.82174	435.299	1.84023	25.2994	2.05189	33.6992	1.79159	33.9993	18.5856	40.2991	17.9433	225.299	9.8756	244.399	20.0406					-474.108	18.3915	-519.707	3.27942	-323.501	24.988			-387.502	9.83602	1.3993	8.19874	29.5986	10.9746	52.4987	3.20674	59.5985	4.01006	415.497	4.94331	433.097	6.01352	751.399	2.70765
		-232.402	24.8945			425.399	1.94441	435.399	1.84023	25.3994	1.96101	33.7992	1.79159	34.0993	18.4566	40.3991	17.9433	225.399	9.79337	244.499	20.0406					-474.008	18.3915	-519.607	3.35185	-323.401	25.1774			-387.402	9.83296	1.4993	8.31198	29.6986	10.9746	52.5987	3.29806	59.6985	4.01006	415.597	4.94135	433.197	6.01352	751.499	3.05164
		-232.302	25.2602			425.499	1.97818	435.499	1.84023	25.4994	1.88749	33.8992	1.79159	34.1993	18.4668	40.4991	17.9433	225.499	9.63722	244.599	20.0406					-473.908	18.3915	-519.507	3.34786	-323.301	25.3982			-387.302	9.82285	1.5993	8.20078	29.7986	10.9746	52.6987	3.17415	59.7985	4.01006	415.697	4.91692	433.297	6.01352	751.599	3.22627
		-232.202	25.6308			425.599	2.01387	435.599	1.84023	25.5994	1.81423	33.9992	1.79159	34.2993	18.2716	40.5991	17.9433	225.599	9.50518	244.699	20.0406					-473.808	18.3915	-519.407	3.34127	-323.201	25.7431			-387.202	10.1119	1.6993	8.02275	29.8986	10.9746	52.7987	2.94779	59.8985	4.01006	415.797	4.78542	433.397	6.01352	751.699	3.46598
		-232.102	26.0064			425.699	2.0385	435.699	1.84023	25.6994	1.80219	34.0992	1.79159	34.3993	18.0225	40.6991	17.9433	225.699	9.3316	244.799	20.0406					-473.708	18.3915	-519.307	3.42814	-323.101	26.0863			-387.102	10.2852	1.7993	8.07294	29.9986	10.9746	52.8986	2.76177	59.9985	4.01006	415.897	4.7298	433.497	6.01352	751.799	3.66089
		-232.002	26.4435			425.799	2.12997	435.799	1.84023	25.7994	1.75929	34.1992	1.79159	34.4993	17.8497	40.7991	17.9433	225.799	9.35608	244.899	20.0406					-473.608	18.3915	-519.207	3.55663	-323.001	26.5115			-387.002	10.4771	1.8993	8.00833	30.0986	10.9746	52.9986	2.57535	60.0985	4.01006	415.997	4.785	433.597	6.01352	751.899	3.77393
		-231.902	26.7489			425.899	2.2337	435.899	1.84023	25.8994	1.82611	34.2992	1.79159	34.5993	17.8426	40.8991	17.9433	225.899	9.33197	244.999	20.0406					-473.508	18.3915	-519.107	3.62323	-322.901	26.9274			-386.902	10.536	1.9993	8.03919	30.1986	10.9746	53.0986	2.66151	60.1985	4.01006	416.097	4.88161	433.697	6.01352	751.999	3.88614
		-231.802	27.1239			425.999	2.29446	435.999	1.84023	25.9994	1.80253	34.3992	1.79159	34.6993	17.7613	40.9991	17.9433	225.999	9.37895	245.099	20.0406					-473.408	18.3915	-519.007	3.76924	-322.801	27.208			-386.802	10.6907	2.0993	8.03587	30.2986	10.9746	53.1986	2.6341	60.2985	4.01006	416.197	4.96973	433.797	6.01352	752.099	3.90829
		-231.702	27.4831			426.099	2.16427	436.099	1.84023	26.0994	1.77931	34.4992	1.79159	34.7993	17.7401	41.0991	17.9433	226.099	9.43446	245.199	20.0406					-473.308	18.3915	-518.907	3.92315	-322.701	27.5181			-386.702	10.8506	2.1993	8.12638	30.3986	10.9746	53.2986	2.52521	60.3985	4.01006	416.297	4.97115	433.897	6.01352	752.199	3.92148
		-231.602	27.8468			426.199	1.98159	436.199	1.84023	26.1994	1.59489	34.5992	1.79159	34.8993	17.6668	41.1991	17.9433	226.199	9.64838	245.299	20.0406					-473.208	18.3915	-518.807	3.98136	-322.601	27.7186			-386.602	10.8475	2.2993	8.33629	30.4986	10.9746	53.3986	2.42167	60.4985	4.01006	416.397	4.89334	433.997	6.01352	752.299	4.11787
		-231.502	28.2972			426.299	1.90987	436.299	1.84023	26.2994	1.51738	34.6992	1.79159	34.9993	17.5724	41.2991	17.9433	226.299	10.0283	245.399	20.0406					-473.108	18.3915	-518.707	4.07615	-322.501	28.057			-386.502	10.7327	2.3993	8.42073	30.5986	10.9746	53.4986	2.46809	60.5985	4.01006	416.497	4.84456	434.097	6.01352	752.399	4.2988
		-231.402	28.447			426.399	1.9784	436.399	1.84023	26.3994	1.42066	34.7992	1.79159	35.0993	17.6178	41.3991	17.9433	226.399	10.3492	245.499	20.0406					-473.008	18.3915	-518.607	4.09906	-322.401	28.5696			-386.402	10.6802	2.4993	8.45965	30.6986	10.9746	53.5986	2.4095	60.6985	4.01006	416.597	4.7299	434.197	6.01352	752.499	4.5416
		-231.302	28.7232			426.499	2.01359	436.499	1.84023	26.4994	1.42915	34.8992	1.79159	35.1993	17.6973	41.4991	17.9433	226.499	10.3807	245.599	20.0406					-472.908	18.3915	-518.507	4.11181	-322.301	28.8118			-386.302	10.691	2.5993	8.74364	30.7986	10.9746	53.6986	2.38449	60.7984	4.01006	416.697	4.74222	434.297	6.01352	752.599	4.68719
		-231.202	29.0982			426.599	2.03486	436.599	1.84023	26.5994	1.43201	34.9992	1.79159	35.2993	17.8107	41.5991	17.9433	226.599	10.5839	245.699	20.0406					-472.808	18.3915	-518.407	4.20869	-322.201	28.9667			-386.202	10.6149	2.6993	8.89941	30.8986	10.9746	53.7986	2.36311	60.8984	4.01006	416.797	4.72898	434.397	6.01352	752.699	4.63339
		-231.102	29.374			426.699	1.99564	436.699	1.84023	26.6994	1.45505	35.0992	1.79159	35.3993	17.9654	41.6991	17.9433	226.699	10.8041	245.799	20.0406					-472.708	18.3915	-518.307	4.45395	-322.101	29.1234			-386.102	10.5924	2.7993	8.89888	30.9986	10.9746	53.8986	2.50048	60.9984	4.01006	416.897	4.72863	434.497	6.01352	752.799	4.62884
		-231.002	29.5986			426.799	1.99083	436.799	1.84023	26.7994	1.46319	35.1992	1.79159	35.4993	17.8945	41.7991	17.9433	226.799	11.0104	245.899	20.0406					-472.608	18.3915	-518.207	4.42837	-322.001	29.4172			-386.002	10.5772	2.8993	8.98934	31.0986	10.9746	53.9986	2.60188	61.0984	4.01006	416.997	4.74979	434.597	6.01352	752.899	4.60801
		-230.902	29.9294			426.899	1.97894	436.899	1.84023	26.8994	1.51654	35.2991	1.79159	35.5993	17.6479	41.8991	17.9433	226.899	11.2927	245.999	20.0406					-472.508	18.3915	-518.107	4.4431	-321.901	29.6933			-385.902	10.7964	2.9993	9.16508	31.1986	10.9746	54.0986	2.65539	61.1984	4.01006	417.097	4.8158	434.697	6.01352	752.999	4.57866
		-230.802	30.4783			426.999	1.88504	436.999	1.84023	26.9994	1.40009	35.3991	1.79159	35.6993	17.6357	41.9991	17.9433	226.999	11.7931	246.099	20.0406					-472.408	18.3915	-518.007	4.35618	-321.801	29.8832			-385.802	10.9433	3.0993	9.18223	31.2986	10.9746	54.1986	2.73316	61.2984	4.01006	417.197	4.88696	434.797	6.01352	753.099	4.57928
		-230.702	30.6511			427.099	1.85918	437.099	1.84023	27.0994	1.34635	35.4991	1.79159	35.7993	17.5936	42.0991	17.9433	227.099	12.2977	246.199	20.0406					-472.308	18.3915	-517.907	4.41807	-321.701	30.2908			-385.702	11.1313	3.1993	9.17323	31.3986	10.9746	54.2986	2.90698	61.3984	4.01006	417.297	4.90082	434.897	6.01352	753.199	4.56707
		-230.602	31.0883			427.199	1.86646	437.199	1.84023	27.1994	1.33688	35.5991	1.79159	35.8993	17.6544	42.1991	17.9433	227.199	12.6359	246.299	20.0406					-472.208	18.3915	-517.807	4.46849	-321.601	30.6608			-385.602	11.4384	3.2993	9.11409	31.4986	10.9746	54.3986	3.11341	61.4984	4.01006	417.397	4.86811	434.997	6.01352	753.299	4.56034
		-230.502	31.5276			427.299	1.83857	437.299	1.84023	27.2994	1.29699	35.6991	1.79159	35.9993	17.6761	42.2991	17.9433	227.299	12.9566	246.399	20.0406					-472.108	18.3915	-517.707	4.36498	-321.501	30.8251			-385.502	11.5671	3.3993	9.23246	31.5986	10.9746	54.4986	3.42276	61.5984	4.01006	417.497	4.99327	435.097	6.01352	753.399	4.50012
		-230.402	31.8283			427.399	1.80454	437.399	1.84023	27.3993	1.38748	35.7991	1.79159	36.0993	17.8511	42.3991	17.9433	227.399	13.4021	246.499	20.0406					-472.008	18.3915	-517.607	4.26767	-321.401	31.3002			-385.402	11.6317	3.4993	9.36756	31.6986	10.9746	54.5986	3.67353	61.6984	4.01006	417.597	5.0628	435.197	6.01352	753.499	4.45966
		-230.302	31.8053			427.499	1.81822	437.499	1.84023	27.4993	1.26077	35.8991	1.79159	36.1993	17.7762	42.4991	17.9433	227.499	13.7527	246.599	20.0406					-471.908	18.3915	-517.507	4.28874	-321.301	31.8015			-385.302	11.7758	3.5993	9.46626	31.7986	10.9746	54.6986	3.84403	61.7984	4.01006	417.697	5.09349	435.297	6.01352	753.599	4.4882
		-230.202	32.1791			427.599	1.8049	437.599	1.84023	27.5993	1.30645	35.9991	1.79159	36.2992	17.6976	42.5991	17.9433	227.599	14.1571	246.699	20.0406					-471.808	18.3915	-517.407	3.93754					-385.202	11.9954	3.6993	9.53288	31.8985	10.9746	54.7986	3.92394	61.8984	4.01006	417.797	4.88706	435.397	6.01352	753.699	4.54951
		-230.102	32.5021			427.699	1.75158	437.699	1.84023	27.6993	1.27347	36.0991	1.79159	36.3992	17.6831	42.6991	17.9433	227.699	14.5577	246.799	20.0406					-471.708	18.3915	-517.307	3.90996					-385.102	12.1869	3.7993	9.57032	31.9985	10.9746	54.8986	4.14896	61.9984	4.01006	417.897	4.71105	435.497	6.01352	753.799	4.55662
		-230.002	32.4172			427.799	1.74293	437.799	1.84023	27.7993	1.24243	36.1991	1.79159	36.4992	17.6469	42.7991	17.9433	227.799	15.1172	246.899	20.0406					-471.608	18.3915	-517.207	3.83677					-385.002	12.3869	3.8993	9.73031	32.0985	10.9746	54.9986	4.24505	62.0984	4.01006	417.997	4.69903	435.597	6.01352	753.899	4.46653
		-229.902	32.5644			427.899	1.62915	437.899	1.84023	27.8993	1.12164	36.2991	1.79159	36.5992	17.5125	42.8991	17.9433	227.899	15.4544	246.999	20.0406					-471.508	18.3915	-517.107	3.89831					-384.902	12.6422	3.9993	9.77342	32.1985	10.9746	55.0986	4.2907	62.1984	4.01006	418.097	4.85798	435.697	6.01352	753.999	4.39714
		-229.802	32.4188			427.999	1.67859	437.999	1.84023	27.9993	1.05128	36.3991	1.79159	36.6992	17.4919	42.9991	17.9433	227.999	15.8237	247.099	20.0406					-471.408	18.3915	-517.007	4.03071					-384.802	12.811	4.0992	9.77324	32.2985	10.9746	55.1986	4.4207	62.2984	4.01006	418.197	4.98486	435.797	6.01352	754.099	4.33309
		-229.702	32.1804			428.099	1.55364	438.099	1.84023	28.0993	1.11186	36.4991	1.79159	36.7992	17.6117	43.0991	17.9433	228.099	16.0978	247.199	20.0406					-471.308	18.3915	-516.907	4.14978					-384.702	13.1039	4.1992	9.88064	32.3985	10.9746	55.2986	4.50533	62.3984	4.01006	418.297	4.97115	435.897	6.01352	754.199	4.25786
		-229.602	32.164			428.199	1.42601	438.199	1.84023	28.1993	1.24414	36.5991	1.79159	36.8992	17.5769	43.1991	17.9433	228.199	16.3788	247.299	20.0406					-471.208	18.3915	-516.807	4.3389					-384.602	13.4495	4.2992	10.0832	32.4985	10.9746	55.3986	4.57347	62.4984	4.01006	418.397	4.95213	435.997	6.01352	754.299	4.23132
		-229.502	32.1529			428.299	1.59788	438.299	1.84023	28.2993	1.12745	36.6991	1.79159	36.9992	17.6113	43.2991	17.9433	228.299	16.8042	247.399	20.0406					-471.108	18.3915	-516.707	4.36774					-384.502	13.5927	4.3992	10.2448	32.5985	10.9746	55.4986	4.60346	62.5984	4.01006	418.497	5.13631	436.096	6.01352	754.399	4.25716
		-229.402	32.0877			428.399	1.73459	438.399	1.84023	28.3993	1.00565	36.7991	1.79159	37.0992	17.7524	43.3991	17.9433	228.399	17.1285	247.499	20.0406					-471.008	18.3915	-516.607	4.3627					-384.402	13.977	4.4992	10.3895	32.6985	10.9746	55.5986	4.68077	62.6984	4.01006	418.597	5.26039	436.197	6.01352	754.499	4.24777
		-229.302	32.0303			428.499	1.84565	438.499	1.84023	28.4993	0.99904	36.8991	1.79159	37.1992	17.6926	43.4991	17.9433	228.499	17.3733	247.599	20.0406					-470.908	18.3915	-516.507	4.41391					-384.302	14.2075	4.5992	10.4297	32.7985	10.9746	55.6986	4.7538	62.7984	4.01006	418.697	5.46614	436.296	6.01352	754.599	4.20299
		-229.202	32.0408			428.599	1.79928	438.599	1.84023	28.5993	1.06729	36.9991	1.79159	37.2992	17.6296	43.5991	17.9433	228.599	17.6532	247.699	20.0406					-470.808	18.3915	-516.407	4.28893					-384.202	14.4431	4.6992	10.571	32.8985	10.9746	55.7986	4.8125	62.8984	4.01006	418.797	5.63834	436.397	6.01352	754.699	3.95304
		-229.102	32.2893			428.699	1.79442	438.699	1.84023	28.6993	1.02771	37.0991	1.79159	37.3992	17.5947	43.6991	17.9433	228.699	17.7474	247.799	20.0406					-470.708	18.3915	-516.307	4.15076					-384.102	14.5339	4.7992	10.4489	32.9985	10.9746	55.8986	4.89943	62.9984	4.01006	418.897	5.6698	436.497	6.01352	754.799	3.71805
		-229.002	32.2206			428.799	1.79605	438.799	1.84023	28.7993	1.02385	37.1991	1.79159	37.4992	17.6748	43.7991	17.9433	228.799	17.8477	247.899	20.0406					-470.608	18.3915	-516.207	4.05883					-384.002	14.7381	4.8992	10.4743	33.0985	10.9746	55.9986	4.77766	63.0984	4.01006	418.997	5.63183	436.596	6.01352	754.899	3.62802
						428.899	1.82024	438.899	1.84023	28.8993	1.02812	37.2991	1.79159	37.5992	17.5236	43.8991	17.9433	228.899	17.9951	247.999	20.0406					-470.508	18.3915	-516.107	4.0687					-383.902	14.8559	4.9992	10.4091	33.1985	10.9746	56.0986	4.7509	63.1984	4.01006	419.097	5.55174	436.697	6.01352	754.999	3.59042
						428.999	1.85647	438.999	1.84023	28.9993	1.01	37.3991	1.79159	37.6992	17.339	43.9991	17.9433	228.999	18.2289	248.099	20.0406					-470.408	18.3915	-516.007	4.11135					-383.802	15.0876	5.0992	10.3149	33.2985	10.9746	56.1986	4.66394	63.2984	4.01006	419.197	5.69955	436.796	6.01352	755.099	3.60227
						429.099	1.81944	439.099	1.84023	29.0993	1.07298	37.4991	1.79159	37.7992	17.3291	44.0991	17.9433	229.099	18.3662	248.199	20.0406					-470.308	18.3915	-515.907	4.36394					-383.702	15.1554	5.1992	10.2548	33.3985	10.9746	56.2986	4.69793	63.3984	4.01006	419.297	5.78119	436.897	6.01352	755.199	3.79173
						429.199	1.77649	439.199	1.84023	29.1993	1.07387	37.5991	1.79159	37.8992	17.3681	44.199	17.9433	229.199	18.5394	248.299	20.0406					-470.208	18.3915	-515.807	4.49378					-383.602	15.2263	5.2992	10.0376	33.4985	10.9746	56.3986	4.68281	63.4984	4.01006	419.397	5.79957	436.997	6.01352	755.299	3.86234
						429.299	1.68522	439.299	1.84023	29.2993	1.02399	37.6991	1.79159	37.9992	17.3345	44.299	17.9433	229.299	18.4845	248.399	20.0406					-470.108	18.3915	-515.707	4.47335					-383.502	15.3699	5.3992	9.92672	33.5985	10.9746	56.4986	4.59131	63.5984	4.01006	419.497	5.74392	437.096	6.01352	755.399	3.8522
						429.399	1.88636	439.399	1.84023	29.3993	0.97685	37.7991	1.79159	38.0992	17.3064	44.399	17.9433	229.399	18.6564	248.499	20.0406					-470.008	18.3915	-515.607	4.34851					-383.402	15.3436	5.4992	9.76644	33.6985	10.9746	56.5986	4.3182	63.6984	4.01006	419.597	5.7048	437.197	6.01352	755.499	3.99058
						429.499	1.89665	439.499	1.84023	29.4993	1.09222	37.8991	1.79159	38.1992	17.2806	44.499	17.9433	229.499	18.8424	248.599	20.0406					-469.908	18.3915	-515.507	4.22307					-383.302	15.368	5.5992	9.8035	33.7985	10.9746	56.6986	4.12359	63.7984	4.01006	419.697	5.6296	437.296	6.01352	755.599	4.15717
						429.599	2.05403	439.599	1.84023	29.5993	1.16191	37.9991	1.79159	38.2992	17.3174	44.599	17.9433	229.599	18.7739	248.699	20.0406					-469.808	18.3915	-515.407	4.22823					-383.202	15.3331	5.6992	9.75894	33.8985	10.9746	56.7986	4.24075	63.8984	4.01006	419.797	5.67638	437.397	6.01352	755.699	4.23464
						429.699	2.00981	439.699	1.84023	29.6993	1.20322	38.0991	1.79159	38.3992	17.266	44.699	17.9433	229.699	18.8528	248.799	20.0406					-469.708	18.3915	-515.307	4.25975					-383.102	15.5946	5.7992	9.67187	33.9985	10.9746	56.8985	4.1786	63.9984	4.01006	419.897	5.57817	437.497	6.01352	755.799	4.29652
						429.799	1.88741	439.799	1.84023	29.7993	1.14836	38.1991	1.79159	38.4992	17.2913	44.799	17.9433	229.799	18.7876	248.899	20.0406					-469.608	18.3915	-515.207	4.55572					-383.002	15.8364	5.8992	9.56757	34.0985	10.9746	56.9985	4.22722	64.0984	4.01006	419.997	5.43348	437.596	6.01352	755.899	4.36083
						429.899	1.91696	439.899	1.84023	29.8993	1.07048	38.2991	1.79159	38.5992	17.2837	44.899	17.9433	229.899	18.7488	248.999	20.0406					-469.508	18.3915	-515.107	4.74239					-382.902	15.9963	5.9992	9.47849	34.1985	10.9746	57.0985	4.24842	64.1984	4.01006	420.097	5.42555	437.697	6.01352	755.999	4.54188
						429.999	2.15728	439.999	1.84023	29.9993	0.94317	38.3991	1.79159	38.6992	17.3317	44.999	17.9433	229.999	18.7252	249.099	20.0406					-469.408	18.3915	-515.007	4.9298					-382.802	16.1856	6.0992	9.52549	34.2985	10.9746	57.1985	4.1931	64.2984	4.01006	420.197	5.45117	437.796	6.01352	756.099	4.55248
						430.099	2.22381	440.099	1.84023	30.0993	0.88359	38.4991	1.79159	38.7992	17.4067	45.099	17.9433	230.099	18.677	249.199	20.0406					-469.308	18.3915	-514.907	5.10553					-382.702	16.2807	6.1992	9.70334	34.3985	10.9746	57.2985	4.20642	64.3984	4.01006	420.297	5.45903	437.897	6.01352	756.199	4.54136
						430.199	2.09295	440.199	1.84023	30.1993	0.8658	38.5991	1.79159	38.8992	17.3159	45.199	17.9433	230.199	18.5431	249.299	20.0406					-469.208	18.3915	-514.807	5.20395					-382.602	16.3314	6.2992	9.7469	34.4985	10.9746	57.3985	4.12552	64.4984	4.01006	420.397	5.34657	437.997	6.01352	756.299	4.43817
						430.299	1.95827	440.299	1.84023	30.2993	0.8516	38.6991	1.79159	38.9992	17.1623	45.299	17.9433	230.299	18.4402	249.399	20.0406					-469.108	18.3915	-514.707	5.2975					-382.502	16.4226	6.3992	9.79596	34.5985	10.9746	57.4985	4.03885	64.5984	4.01006	420.497	5.41373	438.096	6.01352	756.399	4.32208
						430.399	1.94143	440.399	1.84023	30.3993	0.86826	38.7991	1.79159	39.0992	17.1452	45.399	17.9433	230.399	18.4005	249.499	20.0406					-469.008	18.3915	-514.607	5.29893					-382.402	16.4782	6.4992	9.75604	34.6985	10.9746	57.5985	4.06829	64.6984	4.01006	420.597	5.47027	438.197	6.01352	756.499	4.26869
						430.499	1.70119	440.499	1.84023	30.4993	0.97119	38.8991	1.79159	39.1992	17.0576	45.499	17.9433	230.499	18.3919	249.599	20.0406					-468.908	18.3915	-514.507	5.37307					-382.302	16.4307	6.5992	9.69276	34.7985	10.9746	57.6985	3.81922	64.7983	4.01006	420.697	5.3937	438.296	6.01352	756.599	4.20952
						430.599	1.62858	440.599	1.84023	30.5993	0.98215	38.9991	1.79159	39.2992	16.9553	45.599	17.9433	230.599	18.2487	249.699	20.0406					-468.808	18.3915	-514.407	5.56378					-382.202	16.3701	6.6992	9.67856	34.8985	10.9746	57.7985	3.87892	64.8983	4.01006	420.797	5.2285	438.397	6.01352	756.699	4.14876
						430.699	1.56317	440.699	1.84023	30.6993	1.05952	39.0991	1.79159	39.3992	17.0446	45.699	17.9433	230.699	18.2667	249.799	20.0406					-468.708	18.3915	-514.307	5.83863					-382.102	16.3699	6.7992	9.60104	34.9985	10.9746	57.8985	4.0001	64.9983	4.01006	420.897	4.99545	438.497	6.01352	756.799	4.02631
						430.799	1.52814	440.799	1.84023	30.7993	1.03534	39.199	1.79159	39.4992	17.1954	45.799	17.9433	230.799	18.5008	249.899	20.0406					-468.608	18.3915	-514.207	6.10535					-382.002	16.3264	6.8992	9.47463	35.0985	10.9746	57.9985	3.91444	65.0983	4.01006	420.997	5.00671	438.596	6.01352	756.899	3.93372
						430.899	1.36824	440.899	1.84023	30.8993	1.19089	39.299	1.79159	39.5992	17.2721	45.899	17.9433	230.899	18.6603	249.999	20.0406					-468.508	18.3915	-514.107	6.35734					-381.902	16.1467	6.9992	9.3779	35.1985	10.9746	58.0985	3.90201	65.1983	4.01006	421.097	5.03521	438.697	6.01352	756.999	3.90878
						430.999	1.31103	440.999	1.84023	30.9993	1.21191	39.399	1.79159	39.6992	17.269	45.999	17.9433	230.999	18.9114	250.099	20.0406					-468.408	18.3915	-514.007	6.61089					-381.802	16.0043	7.0992	9.5064	35.2985	10.9746	58.1985	3.84001	65.2983	4.01006	421.197	5.05558	438.796	6.01352	757.099	3.82445
						431.099	1.39902	441.099	1.84023	31.0993	1.27819	39.499	1.79159	39.7992	17.317	46.099	17.9433	231.099	19.1857	250.199	20.0406					-468.308	18.3915	-513.907	7.00838					-381.702	15.7654	7.1992	9.58673	35.3985	10.9746	58.2985	3.76517	65.3983	4.01006	421.297	4.95257	438.897	6.01352	757.199	3.79698
						431.199	1.47367	441.199	1.84023	31.1993	1.18195	39.599	1.79159	39.8992	17.3288	46.199	17.9433	231.199	19.3823	250.299	20.0406					-468.208	18.3915	-513.807	7.23183					-381.602	15.5528	7.2992	9.62749	35.4985	10.9746	58.3985	3.85579	65.4983	4.01006	421.397	4.83134	438.997	6.01352	757.299	3.88193
						431.299	1.61679	441.299	1.84023	31.2992	1.35756	39.699	1.79159	39.9992	17.4735	46.299	17.9433	231.299	19.4442	250.399	20.0406					-468.108	18.3915	-513.707	7.46325					-381.502	15.266	7.3992	9.49255	35.5985	10.9746	58.4985	3.93742	65.5983	4.01006	421.497	4.79843	439.096	6.01352	757.399	3.84789
						431.399	1.6417	441.399	1.84023	31.3992	1.47029	39.799	1.79159	40.0992	17.5136	46.399	17.9433	231.399	19.4235	250.499	20.0406					-468.008	18.3915	-513.607	7.57355					-381.402	15.1656	7.4992	9.48997	35.6985	10.9746	58.5985	4.05292	65.6983	4.01006	421.597	4.81763	439.197	6.01352	757.499	3.81089
						431.499	1.51609	441.499	1.84023	31.4992	1.69477	39.899	1.79159	40.1992	17.5165	46.499	17.9433	231.499	19.4489	250.599	20.0406					-467.908	18.3915	-513.507	7.62793					-381.302	15.0378	7.5992	9.48916	35.7984	10.9746	58.6985	4.22742	65.7983	4.01006	421.697	5.02547	439.296	6.01352	757.599	3.80265
						431.599	1.38995	441.599	1.84023	31.5992	1.74705	39.999	1.79159	40.2991	17.4878	46.599	17.9433	231.599	19.6612	250.699	20.0406					-467.808	18.3915	-513.407	7.68047					-381.202	15.0559	7.6992	9.3247	35.8984	10.9746	58.7985	4.34156	65.8983	4.01006	421.797	5.04199	439.397	6.01352	757.699	3.743
						431.699	1.35445	441.699	1.84023	31.6992	1.80433	40.099	1.79159	40.3991	17.4843	46.699	17.9433	231.699	19.7748	250.799	20.0406					-467.708	18.3915	-513.307	7.8699					-381.102	14.9734	7.7992	9.23028	35.9984	10.9746	58.8985	4.44484	65.9983	4.01006	421.897	4.96441	439.497	6.01352	757.799	3.77586
						431.799	1.29783	441.799	1.84023	31.7992	1.93331	40.199	1.79159	40.4991	17.3734	46.799	17.9433	231.799	19.9162	250.899	20.0406					-467.608	18.3915	-513.207	8.01162					-381.002	14.9322	7.8992	9.20156	36.0984	10.9746	58.9985	4.52324	66.0983	4.01006	421.997	5.06638	439.596	6.01352	757.899	3.84445
						431.899	0.96375	441.899	1.84023	31.8992	2.04808	40.299	1.79159	40.5991	17.2848	46.899	17.9433	231.899	20.113	250.999	20.0406					-467.508	18.3915	-513.107	8.26704					-380.902	14.8546	7.9992	9.21249	36.1984	10.9746	59.0985	4.48366	66.1983	4.01006	422.097	5.18981	439.697	6.01352	757.999	4.02289
						431.999	0.62772	441.999	1.84023	31.9992	2.05706	40.399	1.79159	40.6991	17.2968	46.999	17.9433	231.999	20.2667	251.099	20.0406					-467.408	18.3915	-513.007	8.3125					-380.802	14.5842	8.0991	9.21146	36.2984	10.9746	59.1985	4.50383	66.2983	4.01006	422.197	5.18882	439.796	6.01352	758.099	4.10763
						432.099	0.54993	442.099	1.84023	32.0992	2.18542	40.499	1.79159	40.7991	17.1752	47.099	17.9433	232.099	20.1717	251.199	20.0406					-467.308	18.3915	-512.907	8.44944					-380.702	14.412	8.1991	9.2664	36.3984	10.9746	59.2985	4.47917	66.3983	4.01006	422.297	5.20443	439.897	6.01352	758.199	4.12215
						432.199	0.54914	442.199	1.84023	32.1992	2.28081	40.599	1.79159	40.8991	17.1397	47.199	17.9433	232.199	20.027	251.299	20.0406					-467.208	18.3915	-512.807	8.34905					-380.602	14.3966	8.2991	9.34815	36.4984	10.9746	59.3985	4.33854	66.4983	4.01006	422.397	5.19229	439.997	6.01352	758.299	4.18766
						432.299	0.55802	442.299	1.84023	32.2992	2.28595	40.699	1.79159	40.9991	17.1521	47.299	17.9433	232.299	19.9825	251.399	20.0406					-467.108	18.3915	-512.707	8.27909					-380.502	14.3172	8.3991	9.3421	36.5984	10.9746	59.4985	4.23097	66.5983	4.01006	422.497	5.15831	440.096	6.01352	758.399	4.34783
						432.399	0.42341	442.399	1.84023	32.3992	2.45261	40.799	1.79159	41.0991	17.1552	47.399	17.9433	232.399	20.0391	251.499	20.0406					-467.008	18.3915	-512.607	8.43515					-380.402	14.293	8.4991	9.28499	36.6984	10.9746	59.5985	4.11768	66.6983	4.01006	422.597	5.26314	440.196	6.01352	758.499	4.32044
						432.499	0.25654	442.499	1.84023	32.4992	2.42075	40.899	1.79159	41.1991	17.0418	47.499	17.9433	232.499	20.0039	251.599	20.0406					-466.908	18.3915	-512.507	8.51733					-380.302	14.4207	8.5991	9.26317	36.7984	10.9746	59.6985	4.18381	66.7983	4.01006	422.697	5.21632	440.296	6.01352	758.599	4.39886
						432.599	0.25295	442.599	1.84023	32.5992	2.47384	40.999	1.79159	41.2991	16.9626	47.599	17.9433	232.599	19.9558	251.699	20.0406					-466.808	18.3915	-512.407	8.6715					-380.202	14.3712	8.6991	9.36852	36.8984	10.9746	59.7985	4.27168	66.8983	4.01006	422.797	5.19319	440.396	6.01352	758.699	4.59626
						432.699	0.20485	442.699	1.84023	32.6992	2.51538	41.099	1.79159	41.3991	17.046	47.699	17.9433	232.699	19.9277	251.799	20.0406					-466.708	18.3915	-512.307	9.00858					-380.102	14.4785	8.7991	9.51358	36.9984	10.9746	59.8985	4.22304	66.9983	4.01006	422.897	5.36754	440.496	6.01352	758.799	4.68829
						432.799	0.15713	442.799	1.84023	32.7992	2.5086	41.199	1.79159	41.4991	16.9007	47.799	17.9433	232.799	19.85	251.899	20.0406					-466.608	18.3915	-512.207	9.18935					-380.002	14.4829	8.8991	9.65498	37.0984	10.9746	59.9985	4.20409	67.0983	4.01006	422.997	5.67494	440.596	6.01352	758.899	4.78407
						432.899	0.17859	442.899	1.84023	32.8992	2.54249	41.299	1.79159	41.5991	16.8214	47.899	17.9433	232.899	19.5885	251.999	20.0406					-466.508	18.3915	-512.107	9.39538					-379.902	14.5304	8.9991	9.58329	37.1984	10.9746	60.0985	4.29563	67.1983	4.01006	423.097	5.86801	440.696	6.01352	758.999	4.96874
						432.999	0.299	442.999	1.84023	32.9992	2.64267	41.399	1.79159	41.6991	16.8408	47.999	17.9433	232.999	19.4671	252.099	20.0406					-466.408	18.3915	-512.007	9.62107					-379.802	14.5153	9.0991	9.74174	37.2984	10.9746	60.1985	4.41792	67.2983	4.01006	423.197	5.91762	440.796	6.01352	759.099	5.16513
						433.099	0.2804	443.099	1.84023	33.0992	2.71221	41.499	1.79159	41.7991	16.9274	48.099	17.9433	233.099	19.3366	252.199	20.0406					-466.308	18.3915	-511.907	9.74822					-379.702	14.5119	9.1991	10.0974	37.3984	10.9746	60.2985	4.3008	67.3983	4.01006	423.297	5.94718	440.896	6.01352	759.199	5.25928
						433.199	0.51783	443.199	1.84023	33.1992	2.73719	41.599	1.79159	41.8991	16.937	48.1989	17.9433	233.199	19.1186	252.299	20.0406					-466.208	18.3915	-511.807	9.81423					-379.602	14.4887	9.2991	10.3179	37.4984	10.9746	60.3985	4.19412	67.4983	4.01006	423.397	5.99411	440.996	6.01352	759.299	5.31676
						433.299	0.84365	443.299	1.84023	33.2992	2.74424	41.699	1.79159	41.9991	16.9978	48.2989	17.9433	233.299	18.9889	252.399	20.0406					-466.108	18.3915	-511.707	9.86525					-379.502	14.3122	9.3991	10.3442	37.5984	10.9746	60.4985	4.15073	67.5983	4.01006	423.497	6.1049	441.096	6.01352	759.399	5.26083
						433.399	0.79736	443.399	1.84023	33.3992	2.72002	41.799	1.79159	42.0991	16.9703	48.3989	17.9433	233.399	18.8655	252.499	20.0406					-466.008	18.3915	-511.607	9.87344					-379.402	14.4622	9.4991	10.4733	37.6984	10.9746	60.5985	4.06752	67.6983	4.01006	423.597	6.13092	441.196	6.01352	759.499	5.15122
						433.499	0.869	443.499	1.84023	33.4992	2.64431	41.899	1.79159	42.1991	16.8172	48.4989	17.9433	233.499	18.7672	252.599	20.0406					-465.908	18.3915	-511.507	10.0674					-379.302	14.4384	9.5991	10.5936	37.7984	10.9746	60.6985	3.95163	67.7983	4.01006	423.697	6.31625	441.296	6.01352	759.599	5.03751
						433.599	0.95539	443.599	1.84023	33.5992	2.41301	41.999	1.79159	42.2991	16.8794	48.5989	17.9433	233.599	18.6365	252.699	20.0406					-465.808	18.3915	-511.407	10.0401					-379.202	14.5349	9.6991	10.6427	37.8984	10.9746	60.7984	3.83639	67.8983	4.01006	423.797	6.24099	441.396	6.01352	759.699	5.04444
						433.699	1.12582	443.699	1.84023	33.6992	2.30932	42.099	1.79159	42.3991	17.0018	48.6989	17.9433	233.699	18.5713	252.799	20.0406					-465.709	18.3915	-511.307	10.0853					-379.102	14.7523	9.7991	10.6198	37.9984	10.9746	60.8984	3.58244	67.9983	4.01006	423.897	6.32196	441.496	6.01352	759.799	5.22208
						433.799	1.17569	443.799	1.84023	33.7992	2.27751	42.199	1.79159	42.4991	17.1303	48.7989	17.9433	233.799	18.6744	252.899	20.0406					-465.608	18.3915	-511.207	10.1528					-379.002	14.94	9.8991	10.7469	38.0984	10.9746	60.9984	3.26175	68.0983	4.01006	423.997	6.29361	441.596	6.01352	759.899	5.24858
						433.899	1.16973	443.899	1.84023	33.8992	2.21099	42.299	1.79159	42.5991	17.1787	48.8989	17.9433	233.899	18.7208	252.999	20.0406					-465.509	18.3915	-511.107	10.3308					-378.902	15.1537	9.9991	10.9301	38.1984	10.9746	61.0984	3.19972	68.1983	4.01006	424.097	6.31438	441.696	6.01352	759.999	5.28583
						433.999	1.13815	443.999	1.84023	33.9992	2.01591	42.399	1.79159	42.6991	17.2325	48.9989	17.9433	233.999	18.6785	253.099	20.0406					-465.409	18.3915	-511.007	10.3842					-378.802	15.4337	10.0991	10.9436	38.2984	10.9746	61.1984	3.10262	68.2983	4.01006	424.197	6.34423	441.796	6.01352	760.099	5.53449
						434.099	1.38721	444.099	1.84023	34.0992	1.90953	42.499	1.79159	42.7991	17.4579	49.0989	17.9433	234.099	18.7238	253.199	20.0406					-465.308	18.3915	-510.907	10.5536					-378.702	15.7007	10.1991	10.9119	38.3984	10.9746	61.2984	3.06788	68.3983	4.01006	424.297	6.22007	441.896	6.01352	760.199	5.69698
						434.199	1.59986	444.199	1.84023	34.1992	1.74161	42.599	1.79159	42.8991	17.5565	49.1989	17.9433	234.199	18.697	253.299	20.0406					-465.209	18.3915	-510.807	10.6019					-378.602	15.9327	10.2991	10.9409	38.4984	10.9746	61.3984	3.09133	68.4983	4.01006	424.397	6.05846	441.996	6.01352	760.299	5.57009
						434.299	1.74513	444.299	1.84023	34.2992	1.77408	42.699	1.79159	42.9991	17.5565	49.2989	17.9433	234.299	18.6656	253.399	20.0406					-465.108	18.3915	-510.707	10.5286					-378.502	16.1682	10.3991	11.0848	38.5984	10.9746	61.4984	3.18824	68.5983	4.01006	424.497	6.05071	442.096	6.01352	760.399	5.52588
						434.399	1.90474	444.399	1.84023	34.3992	1.73967	42.799	1.79159	43.0991	17.4859	49.3989	17.9433	234.399	18.7406	253.499	20.0406					-465.009	18.3915	-510.607	10.44					-378.402	16.3328	10.4991	11.2514	38.6984	10.9746	61.5984	3.31945	68.6982	4.01006	424.597	6.10513	442.196	6.01352	760.499	5.50843
						434.499	1.85908	444.499	1.84023	34.4992	1.62849	42.899	1.79159	43.1991	17.5466	49.4989	17.9433	234.499	18.7493	253.599	20.0406					-464.909	18.3915	-510.507	10.3552					-378.302	16.7276	10.5991	11.3141	38.7984	10.9746	61.6984	3.42484	68.7982	4.01006	424.697	6.18964	442.296	6.01352	760.599	5.59077
						434.599	1.94254	444.599	1.84023	34.5992	1.44253	42.999	1.79159	43.2991	17.6093	49.5989	17.9433	234.599	18.6995	253.699	20.0406					-464.808	18.3915	-510.407	10.3253					-378.202	16.9587	10.6991	11.334	38.8984	10.9746	61.7984	3.61462	68.8982	4.01006	424.797	6.3469	442.396	6.01352	760.699	5.3819
						434.699	1.8944	444.699	1.84023	34.6992	1.29884	43.099	1.79159	43.3991	17.6704	49.6989	17.9433	234.699	18.7817	253.799	20.0406					-464.709	18.3915	-510.307	10.3062					-378.102	17.3817	10.7991	11.1387	38.9984	10.9746	61.8984	3.5626	68.9982	4.01006	424.897	6.30862	442.496	6.01352	760.799	5.19444
						434.799	1.80359	444.799	1.84023	34.7992	1.22087	43.1989	1.79159	43.4991	17.6313	49.7989	17.9433	234.799	18.9074	253.899	20.0406					-464.608	18.3915	-510.207	10.2666					-378.002	17.7314	10.8991	11.0863	39.0984	10.9746	61.9984	3.54257	69.0982	4.01006	424.997	6.32588	442.596	6.01352	760.899	5.06898
						434.899	1.86855	444.899	1.84023	34.8992	1.08642	43.2989	1.79159	43.5991	17.5558	49.8989	17.9433	234.899	18.9156	253.999	20.0406					-464.509	18.3915	-510.107	10.199					-377.902	17.8294	10.9991	10.971	39.1984	10.9746	62.0984	3.52755	69.1982	4.01006	425.097	6.33508	442.696	6.01352	760.999	4.84263
						434.999	1.97943	444.999	1.84023	34.9992	0.97596	43.3989	1.79159	43.6991	17.6663	49.9989	17.9433	234.999	18.9167	254.099	20.0406					-464.409	18.3915	-510.007	10.1644					-377.802	18.1132	11.0991	11.0277	39.2984	10.9746	62.1984	3.53521	69.2982	4.01006	425.197	6.22299	442.796	6.01352	761.099	4.67404
						435.099	1.87513	445.099	1.84023	35.0992	1.04094	43.4989	1.79159	43.7991	17.8863	50.0989	17.9433	235.099	18.7901	254.199	20.0406					-464.308	18.3915	-509.907	10.114					-377.702	18.3343	11.1991	11.0007	39.3984	10.9746	62.2984	3.45838	69.3982	4.01006	425.297	6.20154	442.896	6.01352	761.199	4.56055
						435.199	1.7709	445.199	1.84023	35.1992	0.87846	43.5989	1.79159	43.8991	17.9291	50.1989	17.9433	235.199	18.7993	254.299	20.0406					-464.209	18.3915	-509.807	10.0955					-377.602	18.4634	11.2991	10.8454	39.4984	10.9746	62.3984	3.43647	69.4982	4.01006	425.397	6.07542	442.996	6.01352	761.299	4.36416
						435.299	1.70863	445.299	1.84023	35.2991	0.69703	43.6989	1.79159	43.9991	17.98	50.2989	17.9433	235.299	18.8963	254.399	20.0406					-464.108	18.3915	-509.707	10.1462					-377.502	18.6994	11.3991	10.7108	39.5984	10.9746	62.4984	3.59602	69.5982	4.01006	425.497	6.03268	443.096	6.01352	761.399	4.27673
						435.399	1.64446	445.399	1.84023	35.3991	0.67027	43.7989	1.79159	44.0991	17.9929	50.3989	17.9433	235.399	18.9639	254.499	20.0406					-464.009	18.3915	-509.607	10.1576					-377.402	18.8694	11.4991	10.6358	39.6984	10.9746	62.5984	3.5711	69.6982	4.01006	425.597	5.89422	443.196	6.01352	761.499	4.16487
						435.499	1.6134	445.499	1.84023	35.4991	0.60747	43.8989	1.79159	44.199	18.0563	50.4989	17.9433	235.499	19.045	254.599	20.0406					-463.909	18.3915	-509.507	10.2857					-377.302	18.88	11.5991	10.6701	39.7983	10.9746	62.6984	3.54533	69.7982	4.01006	425.697	5.74507	443.296	6.01352	761.599	3.88591
						435.599	1.66818	445.599	1.84023	35.5991	0.67625	43.9989	1.79159	44.299	18.0497	50.5989	17.9433	235.599	19.0448	254.699	20.0406					-463.808	18.3915	-509.407	10.2074					-377.202	18.9299	11.6991	10.6144	39.8983	10.9746	62.7984	3.71703	69.8982	4.01006	425.797	5.61502	448.796	7.88964	761.699	3.61256
						435.699	1.69661	445.699	1.84023	35.6991	0.77401	44.0989	1.79159	44.399	17.957	50.6989	17.9433	235.699	19.1865	254.799	20.0406					-463.709	18.3915	-509.307	10.1682					-377.102	19.1142	11.7991	10.5211	39.9983	10.9746	62.8984	3.83096	69.9982	4.01006	425.897	5.68695	448.896	7.88964	761.799	3.46136
						435.799	1.74838	445.799	1.84023	35.7991	0.94572	44.1989	1.79159	44.499	17.8221	50.7989	17.9433	235.799	19.3847	254.899	20.0406					-463.608	18.3915	-509.207	10.1161					-377.002	19.0943	11.8991	10.6278	40.0983	10.9746	62.9984	3.89787	70.0982	4.01006	425.997	5.82491	448.996	7.88964	761.899	3.30202
						435.899	1.58555	445.899	1.84023	35.8991	1.06354	44.2989	1.79159	44.599	17.6234	50.8989	17.9433	235.899	19.3797	254.999	20.0406					-463.509	18.3915	-509.107	10.0359					-376.902	19.0317	11.9991	10.6453	40.1983	10.9746	63.0984	4.08194	70.1982	4.01006	426.097	5.85487	449.096	7.88964	761.999	3.10529
						435.999	1.63592	445.999	1.84023	35.9991	0.99228	44.3989	1.79159	44.699	17.534	50.9989	17.9433	235.999	19.2111	255.099	20.0406					-463.409	18.3915	-509.007	10.0876					-376.802	19.1126	12.099	10.6649	40.2983	10.9746	63.1984	4.18142	70.2982	4.01006	426.197	5.88851	449.196	7.88964	762.099	2.84094
						436.099	1.63544	446.099	1.84023	36.0991	0.98448	44.4989	1.79159	44.799	17.4989	51.0989	17.9433	236.099	19.0927	255.199	20.0406					-463.308	18.3915	-508.907	10.1075					-376.702	19.1586	12.199	10.6408	40.3983	10.9746	63.2984	4.22765	70.3982	4.01006	426.297	5.83896	449.296	7.88964	762.199	2.76347
						436.199	1.53356	446.199	1.84023	36.1991	1.0888	44.5989	1.79159	44.899	17.5042	51.1989	17.9433	236.199	19.0249	255.299	20.0406					-463.209	18.3915	-508.807	9.85602					-376.602	19.2258	12.299	10.5516	40.4983	10.9746	63.3984	4.23915	70.4982	4.01006	426.397	5.96204	449.396	7.88964	762.299	2.69306
						436.299	1.37079	446.299	1.84023	36.2991	1.27713	44.6989	1.79159	44.999	17.4666	51.2989	17.9433	236.299	18.9177	255.399	20.0406					-463.108	18.3915	-508.707	9.50163					-376.502	19.2651	12.399	10.4262	40.5983	10.9746	63.4984	4.17784	70.5982	4.01006	426.497	6.05082	449.496	7.88964	762.399	2.60658
						436.399	1.24205	446.399	1.84023	36.3991	1.32803	44.7989	1.79159	45.099	17.4714	51.3989	17.9433	236.399	18.9748	255.499	20.0406					-463.009	18.3915	-508.607	9.3138					-376.402	19.4053	12.499	10.2965	40.6983	10.9746	63.5984	4.31357	70.6982	4.01006	426.597	6.02271	449.596	7.88964	762.499	2.66669
						436.499	1.12974	446.499	1.84023	36.4991	1.35687	44.8989	1.79159	45.199	17.4423	51.4989	17.9433	236.499	19.0724	255.599	20.0406					-462.909	18.3915	-508.507	9.19784					-376.302	19.2261	12.599	10.2518	40.7983	10.9746	63.6984	4.40619	70.7982	4.01006	426.697	5.9704	449.696	7.88964	762.599	2.67264
						436.599	1.06634	446.599	1.84023	36.5991	1.2879	44.9989	1.79159	45.299	17.3496	51.5989	17.9433	236.599	19.1179	255.699	20.0406					-462.808	18.3915	-508.407	9.37424					-376.202	19.2002	12.699	10.0989	40.8983	10.9746	63.7984	4.31163	70.8982	4.01006	426.797	5.83843	449.796	7.88964	762.699	2.46711
						436.699	0.96271	446.699	1.84023	36.6991	1.28632	45.0989	1.79159	45.399	17.5521	51.6989	17.9433	236.699	19.1323	255.799	20.0406					-462.709	18.3915	-508.307	9.3843					-376.102	19.0053	12.799	10.0523	40.9983	10.9746	63.8984	4.24611	70.9982	4.01006	426.897	5.86887	449.896	7.88964	762.799	2.24478
						436.799	0.76949	446.799	1.84023	36.7991	1.31008	45.1989	1.79159	45.499	17.6373	51.7989	17.9433	236.799	19.1743	255.899	20.0406					-462.608	18.3915	-508.207	9.46348					-376.002	18.9497	12.899	10.0403	41.0983	10.9746	63.9984	4.29393	71.0982	4.01006	426.997	5.84476	449.996	7.88964	762.899	2.13684
						436.899	0.5785	446.899	1.84023	36.8991	1.43529	45.2989	1.79159	45.599	17.7998	51.8989	17.9433	236.899	19.1992	255.999	20.0406					-462.509	18.3915	-508.107	9.38844					-375.902	18.9391	12.999	10.038	41.1983	10.9746	64.0984	4.20191	71.1982	4.01006	427.097	5.73726	450.096	7.88964	762.999	1.99022
						436.999	0.61607	446.999	1.84023	36.9991	1.44013	45.3989	1.79159	45.699	17.765	51.9989	17.9433	236.999	19.249	256.099	20.0406					-462.409	18.3915	-508.007	9.24646					-375.802	18.9454	13.099	10.063	41.2983	10.9746	64.1984	4.14215	71.2982	4.01006	427.197	5.51351	450.196	7.88964	763.099	1.78786
						437.099	0.66847	447.099	1.84023	37.0991	1.50938	45.4989	1.79159	45.799	17.6953	52.0988	17.9433	237.099	19.2721	256.199	20.0406					-462.308	18.3915	-507.907	9.11521					-375.702	19.0291	13.199	10.176	41.3983	10.9746	64.2984	4.10158	71.3982	4.01006	427.297	5.36515	450.296	7.88964	763.199	1.6204
						437.199	0.6027	447.199	1.84023	37.1991	1.46152	45.5989	1.79159	45.899	17.6943	52.1988	17.9433	237.199	19.3493	256.299	20.0406					-462.209	18.3915	-507.807	8.97554					-375.602	19.0954	13.299	10.271	41.4983	10.9746	64.3984	4.12414	71.4982	4.01006	427.397	5.24297	450.396	7.88964	763.299	1.66482
						437.299	0.4865	447.299	1.84023	37.2991	1.38059	45.6989	1.79159	45.999	17.5217	52.2988	17.9433	237.299	19.4148	256.399	20.0406					-462.108	18.3915	-507.707	9.00601					-375.502	19.0258	13.399	10.141	41.5983	10.9746	64.4984	4.21442	71.5982	4.01006	427.497	5.24031	450.496	7.88964	763.399	1.65122
						437.399	0.47868	447.399	1.84023	37.3991	1.50568	45.7989	1.79159	46.099	17.2616	52.3988	17.9433	237.399	19.5173	256.499	20.0406					-462.009	18.3915	-507.607	8.93536					-375.402	19.0352	13.499	10.2505	41.6983	10.9746	64.5984	4.5169	71.6982	4.01006	427.597	5.41861	450.596	7.88964	763.499	1.6007
						437.499	0.64403	447.499	1.84023	37.4991	1.46258	45.8989	1.79159	46.199	17.274	52.4988	17.9433	237.499	19.4407	256.599	20.0406					-461.909	18.3915	-507.507	8.83699					-375.302	18.8976	13.599	10.3253	41.7983	10.9746	64.6984	4.70948	71.7982	4.01006	427.697	5.48979	450.696	7.88964	763.599	1.75594
						437.599	0.8587	447.599	1.84023	37.5991	1.5949	45.9989	1.79159	46.299	17.1679	52.5988	17.9433	237.599	19.3893	256.699	20.0406					-461.809	18.3915	-507.407	8.95037					-375.202	18.7724	13.699	10.4628	41.8983	10.9746	64.7983	4.72809	71.8982	4.01006	427.797	5.63237	450.796	7.88964	763.699	1.73976
						437.699	0.99347	447.699	1.84023	37.6991	1.63591	46.0989	1.79159	46.399	17.1352	52.6988	17.9433	237.699	19.3186	256.799	20.0406					-461.709	18.3915	-507.307	8.95975					-375.102	18.7734	13.799	10.5508	41.9983	10.9746	64.8983	4.75707	71.9982	4.01006	427.897	5.64068	450.896	7.88964	763.799	1.68137
						437.799	1.08291	447.799	1.84023	37.7991	1.68605	46.1989	1.79159	46.499	17.1108	52.7988	17.9433	237.799	19.3398	256.899	20.0406					-461.609	18.3915	-507.207	8.96157					-375.002	18.6682	13.899	10.6408	42.0983	10.9746	64.9983	4.86838	72.0982	4.01006	427.997	5.71805	450.996	7.88964	763.899	1.56747
						437.899	1.30002	447.899	1.84023	37.8991	1.8494	46.2989	1.79159	46.599	17.2399	52.8988	17.9433	237.899	19.3116	256.999	20.0406					-461.509	18.3915	-507.107	8.9265					-374.902	18.7213	13.999	10.7181	42.1983	10.9746	65.0983	4.83108	72.1982	4.01006	428.097	5.77562	451.096	7.88964	763.999	1.54171
						437.999	1.32324	447.999	1.84023	37.9991	1.96026	46.3989	1.79159	46.699	17.3463	52.9988	17.9433	237.999	19.3181	257.099	20.0406					-461.409	18.3915	-507.007	8.90481					-374.802	18.805	14.099	10.8218	42.2983	10.9746	65.1983	4.87675	72.2982	4.01006	428.197	5.88457	451.196	7.88964	764.099	1.51577
						438.099	1.25653	448.099	1.84023	38.0991	2.04637	46.4989	1.79159	46.799	17.4875	53.0988	17.9433	238.099	19.345	257.199	20.0406					-461.309	18.3915	-506.907	8.75928					-374.702	18.8525	14.199	10.8724	42.3983	10.9746	65.2983	4.78263	72.3982	4.01006	428.297	5.92477	451.296	7.88964	764.199	1.67877
						438.199	1.26089	448.199	1.84023	38.1991	2.15905	46.5989	1.79159	46.899	17.4637	53.1988	17.9433	238.199	19.4157	257.299	20.0406					-461.209	18.3915	-506.807	8.72124					-374.602	18.9422	14.299	10.7969	42.4983	10.9746	65.3983	4.8203	72.4982	4.01006	428.397	5.92291	451.396	7.88964	764.299	1.80651
						438.299	1.34139	448.299	1.84023	38.2991	2.11083	46.6989	1.79159	46.999	17.3566	53.2988	17.9433	238.299	19.6765	257.399	20.0406					-461.109	18.3915	-506.707	8.85796					-374.502	19.0345	14.399	10.8814	42.5983	10.9746	65.4983	4.86792	72.5982	4.01006	428.497	5.97428	451.496	7.88964	764.399	1.7811
						438.399	1.41648	448.399	1.84023	38.3991	1.97967	46.7989	1.79159	47.099	17.4375	53.3988	17.9433	238.399	19.8048	257.499	20.0406					-461.009	18.3915	-506.607	8.80534					-374.402	19.3284	14.499	11.0058	42.6983	10.9746	65.5983	4.81624	72.6981	4.01006	428.597	6.10711	451.596	7.88964	764.499	1.84485
						438.499	1.55987	448.499	1.84023	38.4991	1.82525	46.8989	1.79159	47.199	17.2837	53.4988	17.9433	238.499	19.9405	257.599	20.0406					-460.909	18.3915	-506.507	8.79575					-374.302	19.4707	14.599	10.9926	42.7983	10.9746	65.6983	4.69028	72.7981	4.01006	428.697	6.08263	451.696	7.88964	764.599	2.00663
						438.599	1.64501	448.599	1.84023	38.5991	1.77363	46.9989	1.79159	47.299	17.3625	53.5988	17.9433	238.599	20.0317	257.699	20.0406					-460.809	18.3915	-506.407	8.69359					-374.202	19.5919	14.699	10.9594	42.8983	10.9746	65.7983	4.58303	72.8981	4.01006	428.797	5.92562	451.796	7.88964	764.699	2.29767
						438.699	1.75957	448.699	1.84023	38.6991	1.88609	47.0988	1.79159	47.399	17.3533	53.6988	17.9433	238.699	20.112	257.799	20.0406					-460.709	18.3915	-506.307	8.59838					-374.102	19.7752	14.799	10.9564	42.9983	10.9746	65.8983	4.50087	72.9981	4.01006	428.897	5.94153	451.896	7.88964	764.799	2.51429
						438.799	1.68099	448.799	1.84023	38.7991	1.87624	47.1988	1.79159	47.499	17.2243	53.7988	17.9433	238.799	20.1821	257.899	20.0406					-460.609	18.3915	-506.207	8.62516					-374.002	19.8148	14.899	11.0504	43.0983	10.9746	65.9983	4.44544	73.0981	4.01006	428.997	5.81609	451.996	7.88964	764.899	2.69759
						438.899	1.72773	448.899	1.84023	38.8991	1.88375	47.2988	1.79159	47.599	17.0501	53.8988	17.9433	238.899	20.111	257.999	20.0406					-460.509	18.3915	-506.107	8.75061					-373.902	19.9446	14.999	11.056	43.1983	10.9746	66.0983	4.49335	73.1981	4.01006	429.097	5.84904	452.096	7.88964	764.999	2.88261
						438.999	1.9986	448.999	1.84023	38.9991	1.85651	47.3988	1.79159	47.699	16.9641	53.9988	17.9433	238.999	20.1851	258.099	20.0406					-460.409	18.3915	-506.007	8.77957					-373.802	20.1191	15.099	11.0037	43.2983	10.9746	66.1983	4.39701	73.2981	4.01006	429.197	5.78455	452.196	7.88964	765.099	2.99355
						439.099	2.17563	449.099	1.84023	39.0991	1.9502	47.4988	1.79159	47.799	17.0309	54.0988	17.9433	239.099	20.2216	258.199	20.0406					-460.309	18.3915	-505.907	8.82195					-373.702	20.3427	15.199	11.1218	43.3983	10.9746	66.2983	4.47768	73.3981	4.01006	429.297	5.9535	452.296	7.88964	765.199	3.127
						439.199	2.24961	449.199	1.84023	39.199	2.01006	47.5988	1.79159	47.899	16.9755	54.1988	17.9433	239.199	20.163	258.299	20.0406					-460.209	18.3915	-505.807	8.94258					-373.602	20.4851	15.299	11.1014	43.4983	10.9746	66.3983	4.54813	73.4981	4.01006	429.397	6.04149	452.396	7.88964	765.299	3.15155
						439.299	2.33375	449.299	1.84023	39.299	2.0707	47.6988	1.79159	47.999	16.8904	54.2988	17.9433	239.299	20.1582	258.399	20.0406					-460.109	18.3915	-505.707	8.76702					-373.502	20.7325	15.399	11.0882	43.5983	10.9746	66.4983	4.46587	73.5981	4.01006	429.497	6.14416	452.496	7.88964	765.399	3.38758
						439.399	2.40383	449.399	1.84023	39.399	1.95455	47.7988	1.79159	48.099	16.858	54.3988	17.9433	239.399	20.1607	258.499	20.0406					-460.009	18.3915	-505.607	8.62115					-373.402	21.0181	15.499	11.1262	43.6982	10.9746	66.5983	4.44347	73.6981	4.01006	429.597	6.19467	452.596	7.88964	765.499	3.66393
						439.499	2.46031	449.499	1.84023	39.499	1.88546	47.8988	1.79159	48.1989	17.016	54.4988	17.9433	239.499	20.3193	258.599	20.0406					-459.909	18.3915	-505.507	8.69321					-373.302	21.2716	15.599	11.1554	43.7982	10.9746	66.6983	4.55854	73.7981	4.01006	429.697	6.32553	452.696	7.88964	765.599	3.85049
						439.599	2.50606	449.599	1.84023	39.599	1.97919	47.9988	1.79159	48.2989	16.9768	54.5988	17.9433	239.599	20.2963	258.699	20.0406					-459.809	18.3915	-505.408	8.87896					-373.202	21.3734	15.699	11.0967	43.8982	10.9746	66.7983	4.51476	73.8981	4.01006	429.797	6.34875	452.796	7.88964	765.699	3.89606
						439.699	2.43183	449.699	1.84023	39.699	2.01949	48.0988	1.79159	48.3989	17.1278	54.6988	17.9433	239.699	20.434	258.799	20.0406					-459.709	18.3915	-505.308	9.06457					-373.102	21.5615	15.799	11.0795	43.9982	10.9746	66.8983	4.39723	73.9981	4.01006	429.897	6.27123	452.896	7.88964	765.799	4.08057
						439.799	2.46537	449.799	1.84023	39.799	1.99847	48.1988	1.79159	48.4989	17.2243	54.7988	17.9433	239.799	20.6472	258.899	20.0406					-459.609	18.3915	-505.207	9.13376					-373.002	21.641	15.899	11.1608	44.0982	10.9746	66.9983	4.43246	74.0981	4.01006	429.997	6.21465	452.996	7.88964	765.899	4.24878
						439.899	2.60518	449.899	1.84023	39.899	1.94138	48.2988	1.79159	48.5989	17.3766	54.8988	17.9433	239.899	20.5086	258.998	20.0406					-459.509	18.3915	-505.108	9.2465					-372.902	21.6316	15.9989	11.1452	44.1982	10.9746	67.0983	4.52616	74.1981	4.01006	430.097	6.19559	453.096	7.88964	765.999	4.29044
						439.999	2.79572	449.999	1.84023	39.999	1.89292	48.3988	1.79159	48.6989	17.5278	54.9988	17.9433	239.999	20.3168	259.099	20.0406					-459.409	18.3915	-505.007	9.29455					-372.802	21.684	16.0989	11.187	44.2982	10.9746	67.1983	4.63863	74.2981	4.01006	430.197	6.21479	453.196	7.88964	766.099	4.41873
						440.099	2.75499	450.099	1.84023	40.099	1.76332	48.4988	1.79159	48.7989	17.6343	55.0988	17.9433	240.099	20.2299	259.199	20.0406					-459.309	18.3915	-504.908	9.46117					-372.702	21.572	16.1989	10.9824	44.3982	10.9746	67.2983	4.62135	74.3981	4.01006	430.297	6.22553	453.296	7.88964	766.199	4.31807
						440.199	2.76471	450.199	1.84023	40.199	1.64411	48.5988	1.79159	48.8989	17.587	55.1988	17.9433	240.199	20.3523	259.298	20.0406					-459.209	18.3915	-504.808	9.54194					-372.602	21.55	16.2989	10.9476	44.4982	10.9746	67.3983	4.66626	74.4981	4.01006	430.397	6.04964	453.396	7.88964	766.299	4.37692
						440.299	2.6072	450.299	1.84023	40.299	1.66846	48.6988	1.79159	48.9989	17.6144	55.2988	17.9433	240.299	20.3585	259.399	20.0406					-459.109	18.3915	-504.707	9.57651					-372.502	21.5871	16.3989	10.936	44.5982	10.9746	67.4983	4.71325	74.5981	4.01006	430.497	5.93776	453.496	7.88964	766.399	4.2474
						440.399	2.56913	450.399	1.84023	40.399	1.74764	48.7988	1.79159	49.0989	17.6277	55.3988	17.9433	240.399	20.2499	259.498	20.0406					-459.009	18.3915	-504.608	9.61361					-372.402	21.5612	16.4989	10.9864	44.6982	10.9746	67.5983	4.62352	74.6981	4.01006	430.597	5.90562	453.596	7.88964	766.499	4.13914
						440.499	2.59744	450.499	1.84023	40.499	1.85598	48.8988	1.79159	49.1989	17.5179	55.4988	17.9433	240.499	20.2404	259.599	20.0406					-458.909	18.3915	-504.507	9.77929					-372.302	21.4812	16.5989	11.0401	44.7982	10.9746	67.6983	4.78173	74.7981	4.01006	430.697	5.90731	453.696	7.88964	766.599	4.13284
						440.599	2.58082	450.599	1.84023	40.599	1.94841	48.9988	1.79159	49.2989	17.559	55.5988	17.9433	240.599	20.204	259.699	20.0406					-458.809	18.3915	-504.408	9.86615					-372.202	21.4717	16.6989	10.958	44.8982	10.9746	67.7983	4.84293	74.8981	4.01006	430.797	5.82528	453.796	7.88964	766.699	4.19912
						440.699	2.56988	450.699	1.84023	40.699	1.89351	49.0988	1.79159	49.3989	17.7113	55.6988	17.9433	240.699	20.2447	259.798	20.0406					-458.709	18.3915	-504.308	10.0095					-372.102	21.4425	16.7989	11.0091	44.9982	10.9746	67.8983	4.87566	74.9981	4.01006	430.897	6.04095	453.896	7.88964	766.799	4.15662
						440.799	2.55197	450.799	1.84023	40.799	1.8546	49.1988	1.79159	49.4989	17.8244	55.7988	17.9433	240.799	20.1929	259.899	20.0406					-458.609	18.3915	-504.207	10.1133					-372.002	21.2396	16.8989	11.0706	45.0982	10.9746	67.9983	4.70972	75.0981	4.01006	430.997	6.06311	453.996	7.88964	766.899	4.08937
						440.899	2.35185	450.899	1.84023	40.899	1.81027	49.2988	1.79159	49.5989	17.9281	55.8988	17.9433	240.899	20.1442	259.998	20.0406					-458.509	18.3915	-504.108	10.1723					-371.902	21.1364	16.9989	11.0694	45.1982	10.9746	68.0983	4.49545	75.1981	4.01006	431.097	6.06743	454.096	7.88964	766.999	3.89722
						440.999	2.31816	450.999	1.84023	40.999	1.88753	49.3988	1.79159	49.6989	18.2641	55.9988	17.9433	240.999	20.1281	260.099	20.0406					-458.409	18.3915	-504.007	10.2984					-371.802	21.1524	17.0989	11.1048	45.2982	10.9746	68.1983	4.3127	75.2981	4.01006	431.197	6.03446	454.196	7.88964	767.099	3.9688
						441.099	2.21411	451.099	1.84023	41.099	1.94436	49.4988	1.79159	49.7989	18.4199	56.0987	17.9433	241.099	20.1413	260.199	20.0406					-458.309	18.3915	-503.908	10.183					-371.702	21.0732	17.1989	11.1008	45.3982	10.9746	68.2983	4.20186	75.3981	4.01006	431.297	6.06068	454.296	7.88964	767.199	4.0759
						441.199	2.04063	451.199	1.84023	41.199	2.01245	49.5988	1.79159	49.8989	18.6095	56.1987	17.9433	241.199	20.1827	260.298	20.0406					-458.209	18.3915	-503.808	10.1246					-371.602	21.0163	17.2989	11.0221	45.4982	10.9746	68.3983	4.03691	75.4981	4.01006	431.397	6.03819	454.396	7.88964	767.299	4.06876
						441.299	1.93227	451.299	1.84023	41.299	1.96034	49.6988	1.79159	49.9989	18.788	56.2987	17.9433	241.299	20.2116	260.399	20.0406					-458.109	18.3915	-503.707	10.1719					-371.502	20.8013	17.3989	10.9347	45.5982	10.9746	68.4983	3.98477	75.5981	4.01006	431.497	5.97622	454.496	7.88964	767.399	4.02901
						441.399	1.85673	451.399	1.84023	41.399	1.96995	49.7988	1.79159	50.0989	19.0065	56.3987	17.9433	241.399	20.3077	260.498	20.0406					-458.009	18.3915	-503.608	10.387					-371.402	20.6841	17.4989	11.0733	45.6982	10.9746	68.5983	3.88811	75.6981	4.01006	431.597	6.075	454.596	7.88964	767.499	3.90914
						441.499	1.74904	451.499	1.84023	41.499	1.80841	49.8988	1.79159	50.1989	19.1641	56.4987	17.9433	241.499	20.2686	260.599	20.0406					-457.909	18.3915	-503.507	10.5096					-371.302	20.6409	17.5989	11.1757	45.7982	10.9746	68.6982	3.83714	75.7981	4.01006	431.697	6.08804	454.696	7.88964	767.599	3.74662
						441.599	1.67635	451.599	1.84023	41.599	1.70854	49.9988	1.79159	50.2989	19.4039	56.5987	17.9433	241.599	20.179	260.699	20.0406					-457.809	18.3915	-503.408	10.6004					-371.202	20.6172	17.6989	11.1024	45.8982	10.9746	68.7982	3.73632	75.8981	4.01006	431.797	6.097	454.796	7.88964	767.699	3.40813
						441.699	1.58794	451.699	1.84023	41.699	1.72551	50.0988	1.79159	50.3989	19.6836	56.6987	17.9433	241.699	20.1288	260.798	20.0406					-457.709	18.3915	-503.308	10.541					-371.102	20.4252	17.7989	11.1574	45.9982	10.9746	68.8982	3.75102	75.9981	4.01006	431.897	6.088	454.896	7.88964	767.799	3.1156
						441.799	1.63226	451.799	1.84023	41.799	1.6636	50.1988	1.79159	50.4989	19.6338	56.7987	17.9433	241.799	20.154	260.899	20.0406					-457.609	18.3915	-503.207	10.6912					-371.002	20.2759	17.8989	10.9588	46.0982	10.9746	68.9982	3.78911	76.0981	4.01006	431.997	6.13268	454.996	7.88964	767.899	2.93121
						441.899	1.61425	451.899	1.84023	41.899	1.66576	50.2988	1.79159	50.5989	19.5681	56.8987	17.9433	241.899	20.2569	260.998	20.0406					-457.509	18.3915	-503.108	10.6385					-370.902	20.3322	17.9989	10.9599	46.1982	10.9746	69.0982	3.78618	76.1981	4.01006	432.097	6.17344	455.096	7.88964	767.999	2.85597
						441.999	1.56818	451.999	1.84023	41.999	1.45242	50.3988	1.79159	50.6989	19.3988	56.9987	17.9433	241.999	20.2381	261.099	20.0406					-457.409	18.3915	-503.007	10.6878					-370.802	20.4392	18.0989	10.9764	46.2982	10.9746	69.1982	3.87153	76.2981	4.01006	432.197	6.18218	455.196	7.88964	768.099	2.79251
						442.099	1.64019	452.099	1.84023	42.099	1.37856	50.4988	1.79159	50.7989	19.4518	57.0987	17.9433	242.099	20.0987	261.199	20.0406					-457.309	18.3915	-502.908	10.6262					-370.702	20.4618	18.1989	10.9283	46.3982	10.9746	69.2982	4.01335	76.3981	4.01006	432.297	6.2337	455.296	7.88964	768.199	2.73173
						442.199	1.73002	452.199	1.84023	42.199	1.31089	50.5988	1.79159	50.8989	19.4868	57.1987	17.9433	242.199	20.0765	261.298	20.0406					-457.209	18.3915	-502.808	10.6946					-370.602	20.4533	18.2989	10.8378	46.4982	10.9746	69.3982	4.06008	76.4981	4.01006	432.397	6.3947	455.396	7.88964	768.299	2.66631
						442.299	1.92568	452.299	1.84023	42.299	1.38373	50.6988	1.79159	50.9989	19.4141	57.2987	17.9433	242.299	20.0372	261.399	20.0406					-457.109	18.3915	-502.707	10.7159					-370.502	20.4707	18.3989	10.6343	46.5982	10.9746	69.4982	4.09841	76.5981	4.01006	432.497	6.56134	455.496	7.88964	768.399	2.54089
						442.399	2.20557	452.399	1.84023	42.399	1.35661	50.7988	1.79159	51.0989	19.5921	57.3987	17.9433	242.399	20.047	261.498	20.0406					-457.009	18.3915	-502.608	10.6379					-370.402	20.6152	18.4989	10.5175	46.6982	10.9746	69.5982	4.22936	76.698	4.01006	432.597	6.71617	455.596	7.88964	768.499	2.35776
						442.499	2.28765	452.499	1.84023	42.499	1.31195	50.8988	1.79159	51.1989	19.728	57.4987	17.9433	242.499	20.0018	261.599	20.0406					-456.909	18.3915	-502.507	10.6792					-370.302	20.6588	18.5989	10.5099	46.7982	10.9746	69.6982	4.16308	76.798	4.01006	432.697	6.70133	455.696	7.88964	768.599	2.28945
						442.599	2.4383	452.599	1.84023	42.599	1.34649	50.9988	1.79159	51.2989	19.6112	57.5987	17.9433	242.599	19.9701	261.699	20.0406					-456.809	18.3915	-502.408	10.69					-370.202	20.7564	18.6989	10.5415	46.8982	10.9746	69.7982	4.14508	76.898	4.01006	432.797	6.76241	455.796	7.88964	768.699	2.0817
						442.699	2.58218	452.699	1.84023	42.699	1.2314	51.0987	1.79159	51.3989	19.6586	57.6987	17.9433	242.699	19.9302	261.798	20.0406					-456.709	18.3915	-502.308	10.6176					-370.102	20.8693	18.7989	10.4617	46.9982	10.9746	69.8982	4.1581	76.998	4.01006	432.897	6.79929	455.896	7.88964	768.799	1.99083
						442.799	2.67793	452.799	1.84023	42.799	1.23358	51.1987	1.79159	51.4989	19.7441	57.7987	17.9433	242.799	19.8749	261.899	20.0406					-456.609	18.3915	-502.207	10.5387					-370.002	21.0799	18.8989	10.152	47.0982	10.9746	69.9982	4.06323	77.098	4.01006	432.997	6.99949	455.996	7.88964	768.899	1.87721
						442.899	2.67542	452.899	1.84023	42.899	1.08397	51.2987	1.79159	51.5989	19.6709	57.8987	17.9433	242.899	19.804	261.998	20.0406					-456.509	18.3915	-502.108	10.5505					-369.902	21.1918	18.9989	10.0563	47.1982	10.9746	70.0982	3.90874	77.198	4.01006	433.097	7.0669	456.096	7.88964	768.999	1.89534
						442.999	2.55896	452.999	1.84023	42.999	0.96485	51.3987	1.79159	51.6989	19.6078	57.9987	17.9433	242.999	19.7898	262.099	20.0406					-456.409	18.3915	-502.007	10.6429					-369.802	21.3522	19.0989	9.99744	47.2982	10.9746	70.1982	3.92426	77.298	4.01006	433.197	7.11276	456.196	7.88964	769.099	1.90825
						443.099	2.44683	453.099	1.84023	43.099	0.80855	51.4987	1.79159	51.7989	19.369	58.0987	17.9433	243.099	19.8967	262.199	20.0406					-456.309	18.3915	-501.908	10.8126					-369.702	21.4761	19.1989	10.0058	47.3982	10.9746	70.2982	3.96168	77.398	4.01006	433.297	7.04145	456.296	7.88964	769.199	1.88239
						443.199	2.45749	453.199	1.84023	43.1989	0.69994	51.5987	1.79159	51.8989	19.1662	58.1987	17.9433	243.199	19.8588	262.298	20.0406					-456.209	18.3915	-501.808	11.0015					-369.602	21.6834	19.2989	9.94466	47.4982	10.9746	70.3982	4.1158	77.498	4.01006	433.397	7.07362	456.396	7.88964	769.299	1.81594
						443.299	2.60632	453.299	1.84023	43.2989	0.57411	51.6987	1.79159	51.9989	18.9796	58.2987	17.9433	243.299	19.8203	262.399	20.0406					-456.109	18.3915	-501.707	11.0626					-369.502	21.825	19.3989	10.0529	47.5982	10.9746	70.4982	4.21314	77.598	4.01006	433.497	7.0418	456.496	7.88964	769.399	1.69051
						443.399	2.60379	453.399	1.84023	43.3989	0.47942	51.7987	1.79159	52.0988	18.9203	58.3987	17.9433	243.399	19.6742	262.498	20.0406					-456.009	18.3915	-501.608	11.003					-369.402	22.0295	19.4989	9.94398	47.6981	10.9746	70.5982	4.2246	77.698	4.01006	433.597	6.92454	456.596	7.88964	769.499	1.70048
						443.499	2.60665	453.499	1.84023	43.4989	0.42084	51.8987	1.79159	52.1988	18.8536	58.4987	17.9433	243.499	19.6396	262.599	20.0406					-455.909	18.3915	-501.507	10.9426					-369.302	22.3777	19.5989	10.1193	47.7981	10.9746	70.6982	4.16149	77.798	4.01006	433.697	6.61675	456.696	7.88964	769.599	1.62832
						443.599	2.5221	453.599	1.84023	43.5989	0.66437	51.9987	1.79159	52.2988	18.7255	58.5987	17.9433	243.599	19.645	262.699	20.0406					-455.809	18.3915	-501.408	10.9193					-369.202	22.6231	19.6989	9.97241	47.8981	10.9746	70.7982	4.1724	77.898	4.01006	433.797	6.58739	456.796	7.88964	769.699	1.64807
						443.699	2.57945	453.699	1.84023	43.6989	0.8884	52.0987	1.79159	52.3988	18.556	58.6987	17.9433	243.699	19.56	262.798	20.0406					-455.709	18.3915	-501.308	10.8378					-369.102	22.8305	19.7989	9.92474	47.9981	10.9746	70.8982	4.09884	77.998	4.01006	433.897	6.73801	456.896	7.88964	769.799	1.66513
						443.799	2.59485	453.799	1.84023	43.7989	1.00299	52.1987	1.79159	52.4988	18.5115	58.7987	17.9433	243.799	19.4883	262.899	20.0406					-455.609	18.3915	-501.208	10.8143					-369.002	22.9852	19.8989	9.88425	48.0981	10.9746	70.9982	3.99482	78.098	4.01006	433.997	6.72074	456.996	7.88964	769.899	1.67199
						443.899	2.7252	453.899	1.84023	43.8989	0.98037	52.2987	1.79159	52.5988	18.6978	58.8987	17.9433	243.899	19.3427	262.998	20.0406					-455.509	18.3915	-501.108	10.8584					-368.902	23.3322	19.9988	9.9763	48.1981	10.9746	71.0982	4.01475	78.198	4.01006	434.097	6.91095	457.096	7.88964	769.999	1.71889
						443.999	2.90427	453.999	1.84023	43.9989	1.04668	52.3987	1.79159	52.6988	18.6857	58.9987	17.9433	243.999	19.3887	263.098	20.0406					-455.409	18.3915	-501.008	10.9658					-368.802	23.6706	20.0988	10.1548	48.2981	10.9746	71.1982	3.97229	78.298	4.01006	434.197	6.90067	457.196	7.88964	770.099	1.78635
						444.099	2.88203	454.099	1.84023	44.0989	1.15754	52.4987	1.79159	52.7988	18.577	59.0987	17.9433	244.099	19.3168	263.198	20.0406					-455.309	18.3915	-500.908	10.9941					-368.702	24.0653	20.1988	10.2573	48.3981	10.9746	71.2982	3.9424	78.398	4.01006	434.297	6.87596	457.296	7.88964	770.199	1.8832
						444.199	2.92811	454.199	1.84023	44.1989	1.29458	52.5987	1.79159	52.8988	18.4416	59.1987	17.9433	244.199	19.2699	263.298	20.0406					-455.209	18.3915	-500.808	11.0883					-368.602	24.3544	20.2988	10.3212	48.4981	10.9746	71.3982	3.81128	78.498	4.01006	434.397	6.9619	457.396	7.88964	770.299	1.79762
						444.299	3.00814	454.299	1.84023	44.2989	1.35808	52.6987	1.79159	52.9988	18.3682	59.2987	17.9433	244.299	19.2838	263.398	20.0406					-455.109	18.3915	-500.708	11.2106					-368.502	24.6607	20.3988	10.4436	48.5981	10.9746	71.4982	3.83075	78.598	4.01006	434.497	7.00733	457.496	7.88964	770.399	1.90405
						444.399	3.07359	454.399	1.84023	44.3989	1.40874	52.7987	1.79159	53.0988	18.2787	59.3987	17.9433	244.399	19.3558	263.498	20.0406					-455.009	18.3915	-500.608	11.5473					-368.402	24.9409	20.4988	10.5099	48.6981	10.9746	71.5982	4.03555	78.698	4.01006	434.597	7.03106	457.596	7.88964	770.499	1.8442
						444.499	3.05321	454.499	1.84023	44.4989	1.42192	52.8987	1.79159	53.1988	18.2532	59.4987	17.9433	244.499	19.346	263.598	20.0406					-454.909	18.3915	-500.508	11.8861					-368.302	25.1267	20.5988	10.5009	48.7981	10.9746	71.6982	4.08961	78.798	4.01006	434.697	6.98267	457.696	7.88964	770.599	1.84668
						444.599	3.07374	454.599	1.84023	44.5989	1.41956	52.9987	1.79159	53.2988	18.2996	59.5987	17.9433	244.599	19.2506	263.698	20.0406					-454.809	18.3915	-500.408	12.1621					-368.202	25.4278	20.6988	10.2902	48.8981	10.9746	71.7982	3.93965	78.898	4.01006	434.797	6.99054	457.796	7.88964	770.699	1.82684
						444.699	3.21226	454.699	1.84023	44.6989	1.40688	53.0987	1.79159	53.3988	18.3175	59.6987	17.9433	244.699	19.2276	263.798	20.0406					-454.709	18.3915	-500.308	12.2821					-368.102	25.5691	20.7988	10.3841	48.9981	10.9746	71.8982	3.99792	78.998	4.01006	434.897	6.81774	457.896	7.88964	770.799	1.88649
						444.799	3.26757	454.799	1.84023	44.7989	1.37801	53.1987	1.79159	53.4988	18.1778	59.7987	17.9433	244.799	19.058	263.898	20.0406					-454.609	18.3915	-500.208	12.4152					-368.002	25.6701	20.8988	10.4326	49.0981	10.9746	71.9982	4.11931	79.098	4.01006	434.997	6.73073	457.996	7.88964	770.899	2.00256
						444.899	3.30245	454.899	1.84023	44.8989	1.34219	53.2987	1.79159	53.5988	18.0735	59.8987	17.9433	244.899	18.6789	263.998	20.0406					-454.509	18.3915	-500.108	12.5638					-367.902	25.7926	20.9988	10.4329	49.1981	10.9746	72.0982	4.13614	79.198	4.01006	435.097	6.47099	458.096	7.88964	770.999	1.99102
						444.999	3.17502	454.999	1.84023	44.9989	1.28523	53.3987	1.79159	53.6988	18.0137	59.9986	17.9433	244.999	18.6205	264.098	20.0406					-454.409	18.3915	-500.008	12.7					-367.802	26.0802	21.0988	10.3702	49.2981	10.9746	72.1982	4.13996	79.298	4.01006	435.197	6.44758	458.196	7.88964	771.099	2.0826
						445.099	2.90176	455.099	1.84023	45.0989	1.2913	53.4987	1.79159	53.7988	17.9121	60.0986	17.9433	245.099	18.7843	264.198	20.0406					-454.309	18.3915	-499.908	12.8395					-367.702	26.3978	21.1988	10.3344	49.3981	10.9746	72.2982	4.02412	79.398	4.01006	435.297	6.36187	458.296	7.88964	771.199	2.24513
						445.199	2.83564	455.199	1.84023	45.1989	1.44155	53.5987	1.79159	53.8988	17.7198	60.1986	17.9433	245.199	18.7039	264.298	20.0406					-454.209	18.3915	-499.808	12.8853					-367.602	26.7345	21.2988	10.4333	49.4981	10.9746	72.3982	4.00179	79.498	4.01006	435.397	6.36559	458.396	7.88964	771.299	2.50483
						445.299	2.87418	455.299	1.84023	45.2989	1.48241	53.6987	1.79159	53.9988	17.609	60.2986	17.9433	245.299	18.8159	264.398	20.0406					-454.109	18.3915	-499.708	12.9503					-367.502	27.0019	21.3988	10.4682	49.5981	10.9746	72.4982	3.99965	79.598	4.01006	435.497	6.5474	458.496	7.88964	771.399	2.49385
						445.399	2.86044	455.399	1.84023	45.3989	1.58368	53.7987	1.79159	54.0988	17.3832	60.3986	17.9433	245.399	18.8635	264.498	20.0406					-454.009	18.3915	-499.608	13.0343					-367.402	27.3446	21.4988	10.4758	49.6981	10.9746	72.5982	3.85483	79.698	4.01006	435.597	6.60318	458.596	7.88964	771.499	2.62812
						445.499	2.84576	455.499	1.84023	45.4989	1.67389	53.8987	1.79159	54.1988	17.2769	60.4986	17.9433	245.499	18.9245	264.598	20.0406					-453.909	18.3915	-499.508	13.0733					-367.302	27.6328	21.5988	10.3992	49.7981	10.9746	72.6981	3.91314	79.798	4.01006	435.697	6.67277	458.696	7.88964	771.599	2.72372
						445.599	2.55615	455.599	1.84023	45.5989	1.75139	53.9987	1.79159	54.2988	17.4247	60.5986	17.9433	245.599	18.9907	264.698	20.0406					-453.809	18.3915	-499.408	13.0855					-367.202	27.9217	21.6988	10.4879	49.8981	10.9746	72.7981	3.72792	79.898	4.01006	435.797	6.59341	458.796	7.88964	771.699	2.81022
						445.699	2.42675	455.699	1.84023	45.6989	1.78445	54.0987	1.79159	54.3988	17.3777	60.6986	17.9433	245.699	19.1861	264.798	20.0406					-453.709	18.3915	-499.308	12.9805					-367.102	28.3029	21.7988	10.6749	49.9981	10.9746	72.8981	3.54568	79.998	4.01006	435.897	6.71487	458.896	7.88964	771.799	2.95255
						445.799	2.38164	455.799	1.84023	45.7989	1.85685	54.1987	1.79159	54.4988	17.2404	60.7986	17.9433	245.799	19.3125	264.898	20.0406					-453.609	18.3915	-499.208	13.0007					-367.002	28.6419	21.8988	10.7666	50.0981	10.9746	72.9981	3.37528	80.098	4.01006	435.997	6.77644	458.996	7.88964	771.899	3.19176
						445.899	2.28965	455.899	1.84023	45.8989	1.95641	54.2987	1.79159	54.5988	17.1783	60.8986	17.9433	245.899	19.4631	264.998	20.0406					-453.509	18.3915	-499.108	12.9953					-366.902	29.2286	21.9988	10.9123	50.1981	10.9746	73.0981	3.22294	80.198	4.01006	436.096	6.784	459.096	7.88964	771.999	3.31349
						445.999	2.30331	455.999	1.84023	45.9989	2.02211	54.3987	1.79159	54.6988	17.3151	60.9986	17.9433	245.999	19.5596	265.098	20.0406					-453.409	18.3915	-499.008	13.0088					-366.802	29.6959	22.0988	10.9176	50.2981	10.9746	73.1981	3.06041	80.298	4.01006	436.197	6.75684	459.196	7.88964	772.099	3.49226
						446.099	2.04935	456.099	1.84023	46.0989	2.05379	54.4987	1.79159	54.7988	17.3214	61.0986	17.9433	246.099	19.6767	265.198	20.0406					-453.309	18.3915	-498.908	12.9558					-366.702	30.0252	22.1988	10.9396	50.3981	10.9746	73.2981	2.83411	80.398	4.01006	436.296	6.80555	459.296	7.88964	772.199	3.60059
						446.199	1.90723	456.199	1.84023	46.1989	2.05309	54.5987	1.79159	54.8988	17.3604	61.1986	17.9433	246.199	19.8747	265.298	20.0406					-453.209	18.3915	-498.808	12.9471					-366.602	30.3435	22.2988	10.8824	50.4981	10.9746	73.3981	2.69908	80.498	4.01006	436.397	6.81873	459.396	7.88964	772.299	3.68656
						446.299	1.86058	456.299	1.84023	46.2989	2.05769	54.6987	1.79159	54.9988	17.2963	61.2986	17.9433	246.299	19.8425	265.398	20.0406					-453.109	18.3915	-498.708	13.0686					-366.502	30.6486	22.3988	10.8868	50.5981	10.9746	73.4981	2.64418	80.5979	4.01006	436.497	6.90671	459.496	7.88964	772.399	3.63362
						446.399	1.6017	456.399	1.84023	46.3989	1.95855	54.7987	1.79159	55.0988	17.3036	61.3986	17.9433	246.399	19.8461	265.498	20.0406													-366.402	31.107	22.4988	10.9411	50.6981	10.9746	73.5981	2.55234	80.6979	4.01006	436.596	6.96307	459.596	7.88964	772.499	3.57115
						446.499	1.44185	456.499	1.84023	46.4989	1.76734	54.8987	1.79159	55.1988	17.4858	61.4986	17.9433	246.499	19.9162	265.598	20.0406													-366.302	31.4432	22.5988	10.8665	50.7981	10.9746	73.6981	2.59359	80.7979	4.01006	436.697	6.83164	459.696	7.88964	772.599	3.60072
						446.599	1.4084	456.599	1.84023	46.5989	1.7162	54.9986	1.79159	55.2988	17.3521	61.5986	17.9433	246.599	19.9862	265.698	20.0406													-366.202	31.6664	22.6988	10.6898	50.8981	10.9746	73.7981	2.66229	80.8979	4.01006	436.796	6.86471	459.796	7.88964	772.699	3.60151
						446.699	1.26605	456.699	1.84023	46.6989	1.72691	55.0986	1.79159	55.3988	17.3919	61.6986	17.9433	246.699	20.0594	265.798	20.0406													-366.102	32.0026	22.7988	10.6332	50.9981	10.9746	73.8981	2.82255	80.9979	4.01006	436.897	6.82469	459.896	7.88964	772.799	3.68249
						446.799	1.26239	456.799	1.84023	46.7989	1.52479	55.1986	1.79159	55.4988	17.3894	61.7986	17.9433	246.799	20.079	265.898	20.0406													-366.002	32.4163	22.8988	10.5068	51.0981	10.9746	73.9981	2.96541	81.0979	4.01006	436.997	6.84964	459.996	7.88964	772.899	3.71728
						446.899	1.21605	456.899	1.84023	46.8989	1.50037	55.2986	1.79159	55.5988	17.3474	61.8986	17.9433	246.899	20.0831	265.998	20.0406													-365.902	33.0162	22.9988	10.7087	51.1981	10.9746	74.0981	3.11198	81.1979	4.01006	437.096	6.74638	460.096	7.88964	772.999	3.86401
						446.999	1.31892	456.999	1.84023	46.9989	1.41513	55.3986	1.79159	55.6988	17.3716	61.9986	17.9433	246.999	20.057	266.098	20.0406													-365.802	33.4167	23.0988	10.4987	51.2981	10.9746	74.1981	3.31563	81.2979	4.01006	437.197	6.66187	460.196	7.88964	773.099	3.7947
						447.099	1.53097	457.099	1.84023	47.0988	1.44586	55.4986	1.79159	55.7988	17.6241	62.0986	17.9433	247.099	20.1075	266.198	20.0406													-365.702	33.6515	23.1988	10.4765	51.3981	10.9746	74.2981	3.47431	81.3979	4.01006	437.296	6.45064	460.296	7.88964	773.199	3.77594
						447.199	1.58828	457.199	1.84023	47.1988	1.37461	55.5986	1.79159	55.8988	17.7889	62.1986	17.9433	247.199	20.1971	266.298	20.0406													-365.602	33.8733	23.2988	10.5215	51.4981	10.9746	74.3981	3.41493	81.4979	4.01006	437.397	6.35438	460.396	7.88964	773.299	3.80028
						447.299	1.64219	457.299	1.84023	47.2988	1.28514	55.6986	1.79159	55.9988	17.7594	62.2986	17.9433	247.299	20.1593	266.398	20.0406															23.3988	10.4714	51.5981	10.9746	74.4981	3.28658	81.5979	4.01006	437.497	6.11462	460.496	7.88964	773.399	3.84726
						447.399	1.62824	457.399	1.84023	47.3988	1.24636	55.7986	1.79159	56.0987	17.7772	62.3986	17.9433	247.399	20.1062	266.498	20.0406															23.4988	10.4414	51.698	10.9746	74.5981	3.2349	81.6979	4.01006	437.596	5.92653	460.596	7.88964	773.499	3.78987
						447.499	1.60797	457.499	1.84023	47.4988	1.2464	55.8986	1.79159	56.1987	17.7321	62.4986	17.9433	247.499	20.1278	266.598	20.0406															23.5988	10.4788	51.798	10.9746	74.6981	3.3511	81.7979	4.01006	437.697	5.92939	460.696	7.88964	773.599	3.83954
						447.599	1.61368	457.599	1.84023	47.5988	1.11797	55.9986	1.79159	56.2987	17.6675	62.5986	17.9433	247.599	20.0884	266.698	20.0406															23.6988	10.5038	51.898	10.9746	74.7981	3.47784	81.8979	4.01006	437.796	5.95899	460.796	7.88964	773.699	3.71028
						447.699	1.51636	457.699	1.84023	47.6988	1.03017	56.0986	1.79159	56.3987	17.7252	62.6986	17.9433	247.699	20.0358	266.798	20.0406															23.7988	10.4194	51.998	10.9746	74.8981	3.55358	81.9979	4.01006	437.897	5.86731	460.896	7.88964	773.799	3.66468
						447.799	1.35473	457.799	1.84023	47.7988	1.17544	56.1986	1.79159	56.4987	17.7852	62.7986	17.9433	247.799	20.0081	266.898	20.0406															23.8987	10.2637	52.098	10.9746	74.9981	3.50843	82.0979	4.01006	437.997	5.73895	460.996	7.88964	773.899	3.62432
						447.899	1.16086	457.899	1.84023	47.8988	1.15549	56.2986	1.79159	56.5987	17.8893	62.8986	17.9433	247.899	20.1685	266.998	20.0406															23.9987	10.3538	52.198	10.9746	75.0981	3.63991	82.1979	4.01006	438.096	5.65088	461.096	7.88964	773.999	3.55788
						447.999	1.07844	457.999	1.84023	47.9988	1.2414	56.3986	1.79159	56.6987	17.9104	62.9986	17.9433	247.999	20.2029	267.098	20.0406															24.0987	10.3535	52.298	10.9746	75.1981	3.80123	82.2979	4.01006	438.197	5.53368	461.196	7.88964	774.099	3.47237
						448.099	0.97242	458.099	1.84023	48.0988	1.37605	56.4986	1.79159	56.7987	17.9747	63.0986	17.9433	248.099	20.2484	267.198	20.0406															24.1987	10.3689	52.398	10.9746	75.2981	3.90877	82.3979	4.01006	438.296	5.45004	461.296	7.88964	774.199	3.30899
						448.199	1.06502	458.199	1.84023	48.1988	1.51023	56.5986	1.79159	56.8987	18.0528	63.1986	17.9433	248.199	20.1095	267.298	20.0406															24.2987	10.2723	52.498	10.9746	75.3981	3.93826	82.4979	4.01006	438.397	5.46042	461.396	7.88964	774.299	3.30591
						448.299	1.10016	458.299	1.84023	48.2988	1.6379	56.6986	1.79159	56.9987	18.1235	63.2986	17.9433	248.299	20.1084	267.398	20.0406															24.3987	10.276	52.598	10.9746	75.4981	3.87039	82.5979	4.01006	438.497	5.30754	461.496	7.88964	774.399	3.20076
						448.399	1.01914	458.399	1.84023	48.3988	1.71317	56.7986	1.79159	57.0987	18.3229	63.3986	17.9433	248.399	20.219	267.498	20.0406															24.4987	10.2035	52.698	10.9746	75.5981	3.93803	82.6979	4.01006	438.596	5.37093	461.596	7.88964	774.499	3.19831
						448.499	0.97882	458.499	1.84023	48.4988	1.86394	56.8986	1.79159	57.1987	18.4258	63.4986	17.9433	248.499	20.1486	267.598	20.0406															24.5987	10.1665	52.798	10.9746	75.6981	3.84937	82.7979	4.01006	438.697	5.51731	461.696	7.88964	774.599	3.26678
						448.599	0.97656	458.599	1.84023	48.5988	1.97701	56.9986	1.79159	57.2987	18.3974	63.5986	17.9433	248.599	20.1588	267.698	20.0406															24.6987	10.1165	52.898	10.9746	75.7981	3.9466	82.8979	4.01006	438.796	5.84958	461.796	7.88964	774.699	3.32227
						448.699	1.11273	458.699	1.84023	48.6988	1.88092	57.0986	1.79159	57.3987	18.5194	63.6986	17.9433	248.699	20.1035	267.798	20.0406															24.7987	10.364	52.998	10.9746	75.8981	4.04494	82.9979	4.01006	438.897	5.96837	461.896	7.88964	774.799	3.35489
						448.799	1.03854	458.799	1.84023	48.7988	1.73379	57.1986	1.79159	57.4987	18.7207	63.7986	17.9433	248.799	20.0641	267.898	20.0406															24.8987	10.3736	53.098	10.9746	75.9981	4.02281	83.0979	4.01006	438.997	5.90257	461.996	7.88964	774.899	3.36493
						448.899	0.99729	458.899	1.84023	48.8988	1.64144	57.2986	1.79159	57.5987	18.8866	63.8986	17.9433	248.899	20.1278	267.998	20.0406															24.9987	10.4101	53.198	10.9746	76.0981	3.91591	83.1979	4.01006	439.096	5.83554	462.096	7.88964	774.999	3.25141
						448.999	0.94567	458.998	1.84023	48.9988	1.67598	57.3986	1.79159	57.6987	18.841	63.9985	17.9433	248.999	20.2188	268.098	20.0406															25.0987	10.3532	53.298	10.9746	76.1981	3.99637	83.2979	4.01006	439.197	5.60622	462.196	7.88964	775.099	3.05544
						449.099	0.92998	459.099	1.84023	49.0988	1.77808	57.4986	1.79159	57.7987	18.8787	64.0985	17.9433	249.099	20.0627	268.198	20.0406															25.1987	10.4983	53.398	10.9746	76.2981	4.12495	83.3979	4.01006	439.296	5.48431	462.296	7.88964	775.199	2.94037
						449.199	1.03787	459.199	1.84023	49.1988	1.81903	57.5986	1.79159	57.8987	19.107	64.1985	17.9433	249.199	19.8551	268.298	20.0406															25.2987	10.5415	53.498	10.9746	76.3981	4.26615	83.4979	4.01006	439.397	5.55743	462.396	7.88964	775.299	2.91603
						449.299	1.09172	459.298	1.84023	49.2988	1.7633	57.6986	1.79159	57.9987	19.1342	64.2985	17.9433	249.299	19.7878	268.398	20.0406															25.3987	10.6243	53.598	10.9746	76.4981	4.46824	83.5979	4.01006	439.497	5.41947	462.496	7.88964	775.399	2.97362
						449.399	1.10017	459.399	1.84023	49.3988	1.68239	57.7986	1.79159	58.0987	19.1268	64.3985	17.9433	249.399	19.6196	268.498	20.0406															25.4987	10.6546	53.698	10.9746	76.5981	4.66929	83.6979	4.01006	439.596	5.47479	462.596	7.88964	775.499	2.92391
						449.499	1.02878	459.498	1.84023	49.4988	1.5764	57.8986	1.79159	58.1987	19.0862	64.4985	17.9433	249.499	19.5719	268.598	20.0406															25.5987	10.7187	53.798	10.9746	76.698	4.67534	83.7979	4.01006	439.697	5.5366	462.696	7.88964	775.599	3.03453
						449.599	0.99152	459.599	1.84023	49.5988	1.61059	57.9986	1.79159	58.2987	19.1209	64.5985	17.9433	249.599	19.5761	268.698	20.0406															25.6987	10.8762	53.898	10.9746	76.798	4.76987	83.8979	4.01006	439.796	5.56181	462.796	7.88964	775.699	3.01145
						449.699	1.04963	459.699	1.84023	49.6988	1.72679	58.0986	1.79159	58.3987	18.9139	64.6985	17.9433	249.699	19.6185	268.798	20.0406															25.7987	11.1848	53.998	10.9746	76.898	4.77888	83.9979	4.01006	439.897	5.48797	462.896	7.88964	775.799	3.0851
						449.799	1.14343	459.798	1.84023	49.7988	1.7764	58.1986	1.79159	58.4987	18.9119	64.7985	17.9433	249.799	19.6283	268.898	20.0406															25.8987	11.1817	54.098	10.9746	76.998	4.80931	84.0979	4.01006	439.997	5.65631	462.996	7.88964	775.899	3.21068
						449.899	1.18333	459.899	1.84023	49.8988	1.72178	58.2986	1.79159	58.5987	18.8966	64.8985	17.9433	249.899	19.6689	268.998	20.0406															25.9987	11.1821	54.198	10.9746	77.098	4.90302	84.1979	4.01006	440.096	5.75684	463.096	7.88964	775.999	3.35337
						449.999	1.12838	459.998	1.84023	49.9988	1.75366	58.3986	1.79159	58.6987	18.8504	64.9985	17.9433	249.999	19.8438	269.098	20.0406															26.0987	11.1571	54.298	10.9746	77.198	5.02858	84.2979	4.01006	440.196	5.97492	463.196	7.88964	776.099	3.60008
						450.099	1.19558	460.099	1.84023	50.0988	1.8045	58.4986	1.79159	58.7987	18.7938	65.0985	17.9433	250.099	19.8772	269.198	20.0406															26.1987	11.2003	54.398	10.9746	77.298	5.18957	84.3979	4.01006	440.296	6.03516	463.296	7.88964	776.199	3.82194
						450.199	1.32039	460.199	1.84023	50.1988	1.97749	58.5986	1.79159	58.8987	18.7102	65.1985	17.9433	250.199	19.8333	269.298	20.0406															26.2987	11.0784	54.498	10.9746	77.398	5.26032	84.4979	4.01006	440.396	6.15133	463.396	7.88964	776.299	3.87902
						450.299	1.37825	460.298	1.84023	50.2988	2.07155	58.6986	1.79159	58.9987	18.6944	65.2985	17.9433	250.299	20.0937	269.398	20.0406															26.3987	11.0713	54.598	10.9746	77.498	5.1734	84.5978	4.01006	440.496	6.19709	463.496	7.88964	776.399	3.84476
						450.399	1.47896	460.399	1.84023	50.3988	2.16448	58.7986	1.79159	59.0987	18.7848	65.3985	17.9433	250.399	19.9883	269.498	20.0406															26.4987	11.0168	54.698	10.9746	77.598	5.10438	84.6978	4.01006	440.596	6.04158	463.596	7.88964	776.499	3.93143
						450.499	1.51886	460.498	1.84023	50.4988	2.20843	58.8986	1.79159	59.1987	18.9951	65.4985	17.9433	250.499	20.0332	269.598	20.0406															26.5987	11.1984	54.798	10.9746	77.698	5.24406	84.7978	4.01006	440.696	6.00388	463.696	7.88964	776.599	4.13003
						450.599	1.45504	460.599	1.84023	50.5988	2.15733	58.9985	1.79159	59.2987	19.0153	65.5985	17.9433	250.599	20.1456	269.698	20.0406															26.6987	11.4726	54.898	10.9746	77.798	5.12171	84.8978	4.01006	440.796	5.98289	463.796	7.88964	776.699	4.25224
						450.699	1.73083	460.699	1.84023	50.6988	2.08076	59.0985	1.79159	59.3987	18.9005	65.6985	17.9433	250.699	20.3116	269.798	20.0406															26.7987	11.4943	54.998	10.9746	77.898	5.06241	84.9978	4.01006	440.896	6.10936	463.896	7.88964	776.799	4.32577
						450.799	1.93688	460.798	1.84023	50.7988	2.06569	59.1985	1.79159	59.4987	18.866	65.7985	17.9433	250.799	20.2868	269.898	20.0406															26.8987	11.4778	55.098	10.9746	77.998	4.91299	85.0978	4.01006	440.996	6.02792	463.996	7.88964	776.899	4.30166
						450.899	1.96967	460.899	1.84023	50.8988	2.13518	59.2985	1.79159	59.5987	18.6715	65.8985	17.9433	250.899	20.1901	269.998	20.0406															26.9987	11.6012	55.198	10.9746	78.098	4.67157	85.1978	4.01006	441.096	6.0035	464.096	7.88964	776.999	4.20949
						450.999	1.84098	460.998	1.84023	50.9988	2.22308	59.3985	1.79159	59.6987	18.6244	65.9985	17.9433	250.999	20.253	270.098	20.0406															27.0987	11.5032	55.298	10.9746	78.198	4.65091	85.2978	4.01006	441.196	6.05159	464.196	7.88964	777.099	4.1725
						451.099	1.71545	461.099	1.84023	51.0987	2.16577	59.4985	1.79159	59.7987	18.5792	66.0985	17.9433	251.099	20.3254	270.198	20.0406															27.1987	11.5008	55.398	10.9746	78.298	4.68288	85.3978	4.01006	441.296	6.17104	464.296	7.88964	777.199	4.18041
						451.199	1.71292	461.199	1.84023	51.1987	1.97981	59.5985	1.79159	59.8987	18.4333	66.1985	17.9433	251.199	20.3223	270.298	20.0406															27.2987	11.3654	55.498	10.9746	78.398	4.6332	85.4978	4.01006	441.396	6.20863	464.396	7.88964	777.299	4.11544
						451.299	1.50871	461.298	1.84023	51.2987	1.80043	59.6985	1.79159	59.9986	18.3087	66.2985	17.9433	251.299	20.2549	270.398	20.0406															27.3987	11.4281	55.5979	10.9746	78.498	4.67503	85.5978	4.01006	441.496	6.27455	464.496	7.88964	777.399	4.08448
						451.399	1.37148	461.399	1.84023	51.3987	1.63505	59.7985	1.79159	60.0986	18.351	66.3985	17.9433	251.399	20.2784	270.498	20.0406															27.4987	11.4602	55.6979	10.9746	78.598	4.68544	85.6978	4.01006	441.596	6.34349	464.596	7.88964	777.499	4.11936
						451.499	1.31564	461.498	1.84023	51.4987	1.57705	59.8985	1.79159	60.1986	18.3626	66.4985	17.9433	251.499	20.3213	270.598	20.0406															27.5987	11.3277	55.7979	10.9746	78.698	4.78763	85.7978	4.01006	441.696	6.23066	464.696	7.88964	777.599	4.234
						451.599	1.44596	461.599	1.84023	51.5987	1.65196	59.9985	1.79159	60.2986	18.102	66.5985	17.9433	251.599	20.2489	270.698	20.0406															27.6987	11.2473	55.8979	10.9746	78.798	4.89989	85.8978	4.01006	441.796	6.16119	464.796	7.88964	777.699	4.28164
						451.699	1.52256	461.699	1.84023	51.6987	1.65742	60.0985	1.79159	60.3986	18.1164	66.6985	17.9433	251.699	20.0602	270.798	20.0406															27.7987	11.1284	55.9979	10.9746	78.898	5.04541	85.9978	4.01006	441.896	6.21199	464.896	7.88964	777.799	4.09466
						451.799	1.629	461.798	1.84023	51.7987	1.48468	60.1985	1.79159	60.4986	18.0356	66.7985	17.9433	251.799	19.9707	270.898	20.0406															27.8986	10.9476	56.0979	10.9746	78.998	5.14015	86.0978	4.01006	441.996	6.16836	464.996	7.88964	777.899	3.94951
						451.899	1.7085	461.899	1.84023	51.8987	1.52669	60.2985	1.79159	60.5986	17.9653	66.8985	17.9433	251.899	19.8821	270.998	20.0406															27.9986	10.9424	56.1979	10.9746	79.098	5.15112	86.1978	4.01006	442.096	6.24141	465.096	7.88964	777.999	4.02483
						451.999	1.85653	461.998	1.84023	51.9987	1.46809	60.3985	1.79159	60.6986	17.8533	66.9985	17.9433	251.999	19.7697	271.098	20.0406															28.0986	10.8066	56.2979	10.9746	79.198	5.13518	86.2978	4.01006	442.196	6.10925	465.196	7.88964	778.099	3.94068
						452.099	1.89966	462.099	1.84023	52.0987	1.45853	60.4985	1.79159	60.7986	17.7273	67.0985	17.9433	252.099	19.5745	271.198	20.0406															28.1986	10.8852	56.3979	10.9746	79.298	5.01241	86.3978	4.01006	442.296	6.04382	465.296	7.88964	778.199	3.9792
						452.199	2.00723	462.199	1.84023	52.1987	1.32648	60.5985	1.79159	60.8986	17.5934	67.1985	17.9433	252.199	19.5282	271.298	20.0406															28.2986	10.9837	56.4979	10.9746	79.398	4.76538	86.4978	4.01006	442.396	5.9818	465.396	7.88964	778.299	4.0395
						452.299	2.15215	462.298	1.84023	52.2987	1.32891	60.6985	1.79159	60.9986	17.3091	67.2985	17.9433	252.299	19.5518	271.398	20.0406															28.3986	10.9613	56.5979	10.9746	79.498	4.65049	86.5978	4.01006	442.496	5.88502	465.496	7.88964	778.399	4.05853
						452.399	2.1694	462.399	1.84023	52.3987	1.37766	60.7985	1.79159	61.0986	17.2301	67.3985	17.9433	252.399	19.6929	271.498	20.0406															28.4986	10.9316	56.6979	10.9746	79.598	4.76566	86.6978	4.01006	442.596	6.00219	465.596	7.88964	778.499	3.90614
						452.499	2.09869	462.498	1.84023	52.4987	1.33605	60.8985	1.79159	61.1986	17.1126	67.4985	17.9433	252.499	19.7236	271.598	20.0406															28.5986	10.8175	56.7979	10.9746	79.698	4.78459	86.7978	4.01006	442.696	6.0642	465.696	7.88964	778.599	3.76046
						452.599	1.86237	462.599	1.84023	52.5987	1.39533	60.9985	1.79159	61.2986	17.0519	67.5985	17.9433	252.599	19.6398	271.698	20.0406															28.6986	10.7408	56.8979	10.9746	79.798	4.78554	86.8978	4.01006	442.796	5.95318	465.796	7.88964	778.699	3.47886
						452.699	1.70504	462.699	1.84023	52.6987	1.57645	61.0985	1.79159	61.3986	17.0739	67.6985	17.9433	252.699	19.5522	271.798	20.0406															28.7986	10.5237	56.9979	10.9746	79.898	4.837	86.9978	4.01006	442.896	5.96277	465.896	7.88964	778.799	3.29326
						452.799	1.64828	462.798	1.84023	52.7987	1.70224	61.1985	1.79159	61.4986	17.1248	67.7985	17.9433	252.799	19.4482	271.898	20.0406															28.8986	10.4811	57.0979	10.9746	79.998	4.78955	87.0978	4.01006	442.996	6.012	465.996	7.88964	778.899	3.12524
						452.899	1.61785	462.899	1.84023	52.8987	1.67677	61.2985	1.79159	61.5986	17.0939	67.8985	17.9433	252.899	19.4304	271.998	20.0406															28.9986	10.5233	57.1979	10.9746	80.098	4.88174	87.1978	4.01006	443.096	6.0141	466.096	7.88964	778.999	3.02535
						452.999	1.57009	462.998	1.84023	52.9987	1.799	61.3985	1.79159	61.6986	17.0539	67.9984	17.9433	252.999	19.2515	272.098	20.0406															29.0986	10.4931	57.2979	10.9746	80.198	4.87786	87.2978	4.01006	443.196	6.11406	466.196	7.88964	779.099	2.95124
						453.099	1.55587	463.098	1.84023	53.0987	1.8738	61.4985	1.79159	61.7986	17.0222	68.0984	17.9433	253.099	19.1079	272.198	20.0406															29.1986	10.461	57.3979	10.9746	80.298	4.83114	87.3978	4.01006	443.296	6.20764	466.296	7.88964	779.199	2.84696
						453.199	1.6165	463.198	1.84023	53.1987	1.8412	61.5985	1.79159	61.8986	17.0312	68.1984	17.9433	253.199	19.0409	272.298	20.0406															29.2986	10.3226	57.4979	10.9746	80.398	4.83195	87.4978	4.01006	443.396	6.29653	466.396	7.88964	779.299	2.80225
						453.299	1.42498	463.298	1.84023	53.2987	1.87781	61.6985	1.79159	61.9986	17.2545	68.2984	17.9433	253.299	19.0914	272.398	20.0406															29.3986	10.3359	57.5979	10.9746	80.498	4.8533	87.5978	4.01006	443.496	6.14386	466.496	7.88964	779.399	2.78299
						453.399	1.22182	463.398	1.84023	53.3987	1.86851	61.7985	1.79159	62.0986	17.5354	68.3984	17.9433	253.399	19.2513	272.498	20.0406															29.4986	10.3982	57.6979	10.9746	80.5979	4.98163	87.6978	4.01006	443.596	6.11493	466.596	7.88964	779.499	2.69834
						453.499	1.18476	463.498	1.84023	53.4987	1.8685	61.8985	1.79159	62.1986	17.7188	68.4984	17.9433	253.499	19.3035	272.598	20.0406															29.5986	10.5278	57.7979	10.9746	80.6979	4.85719	87.7978	4.01006	443.696	6.05133	466.696	7.88964	779.599	2.66294
						453.599	1.23732	463.598	1.84023	53.5987	1.86343	61.9985	1.79159	62.2986	17.8796	68.5984	17.9433	253.599	19.3931	272.698	20.0406															29.6986	10.6852	57.8979	10.9746	80.7979	4.95545	87.8978	4.01006	443.796	5.9347	466.796	7.88964	779.699	2.5155
						453.699	1.23609	463.698	1.84023	53.6987	1.88809	62.0985	1.79159	62.3986	18.0635	68.6984	17.9433	253.699	19.4785	272.798	20.0406															29.7986	10.6735	57.9979	10.9746	80.8979	4.82355	87.9978	4.01006	443.896	5.74684	466.896	7.88964	779.799	2.44914
						453.799	1.17675	463.798	1.84023	53.7987	1.79158	62.1985	1.79159	62.4986	18.0956	68.7984	17.9433	253.799	19.6072	272.898	20.0406															29.8986	10.6188	58.0979	10.9746	80.9979	4.72582	88.0978	4.01006	443.996	5.69311	466.996	7.88964	779.899	2.41115
						453.899	1.18305	463.898	1.84023	53.8987	1.81173	62.2985	1.79159	62.5986	18.1331	68.8984	17.9433	253.899	19.7101	272.998	20.0406															29.9986	10.7875	58.1979	10.9746	81.0979	4.75875	88.1978	4.01006	444.096	5.71262	467.096	7.88964	779.999	2.39089
						453.999	1.02841	463.998	1.84023	53.9987	1.90415	62.3985	1.79159	62.6986	18.0714	68.9984	17.9433	253.999	19.6428	273.098	20.0406															30.0986	11.0709	58.2979	10.9746	81.1979	4.8788	88.2978	4.01006	444.196	5.85647	467.196	7.88964	780.099	2.43775
						454.099	1.02999	464.098	1.84023	54.0987	2.05343	62.4985	1.79159	62.7986	17.8783	69.0984	17.9433	254.099	19.6276	273.198	20.0406															30.1986	11.213	58.3979	10.9746	81.2979	4.92053	88.3978	4.01006	444.296	6.07184	467.296	7.88964	780.199	2.51506
						454.199	0.79009	464.198	1.84023	54.1987	2.18074	62.5985	1.79159	62.8986	17.8453	69.1984	17.9433	254.199	19.7988	273.298	20.0406															30.2986	11.1076	58.4979	10.9746	81.3979	4.96158	88.4977	4.01006	444.396	6.29721	467.396	7.88964	780.299	2.53908
						454.299	0.51958	464.298	1.84023	54.2987	2.24083	62.6985	1.79159	62.9986	17.5849	69.2984	17.9433	254.299	19.9905	273.398	20.0406															30.3986	11.1718	58.5979	10.9746	81.4979	5.13565	88.5977	4.01006	444.496	6.39822	467.496	7.88964	780.399	2.63094
						454.399	0.32115	464.398	1.84023	54.3987	2.30968	62.7985	1.79159	63.0986	17.495	69.3984	17.9433	254.399	20.2036	273.498	20.0406															30.4986	11.1606	58.6979	10.9746	81.5979	5.14712	88.6977	4.01006	444.596	6.62592	467.596	7.88964	780.499	2.69573
						454.499	0.27649	464.498	1.84023	54.4987	2.42069	62.8985	1.79159	63.1986	17.421	69.4984	17.9433	254.499	20.4719	273.598	20.0406															30.5986	11.1907	58.7979	10.9746	81.6979	4.92387	88.7977	4.01006	444.696	6.61807	467.696	7.88964	780.599	2.72937
						454.599	0.35063	464.598	1.84023	54.5987	2.56452	62.9984	1.79159	63.2986	17.5367	69.5984	17.9433	254.599	20.5153	273.698	20.0406															30.6986	11.2462	58.8979	10.9746	81.7979	4.81925	88.8977	4.01006	444.796	6.62102	467.796	7.88964	780.699	2.78086
						454.699	0.53775	464.698	1.84023	54.6987	2.52904	63.0984	1.79159	63.3986	17.6353	69.6984	17.9433	254.699	20.4858	273.798	20.0406															30.7986	11.2896	58.9979	10.9746	81.8979	4.66767	88.9977	4.01006	444.896	6.66703	467.896	7.88964	780.799	3.05927
						454.799	0.60855	464.798	1.84023	54.7987	2.45379	63.1984	1.79159	63.4986	17.9064	69.7984	17.9433	254.799	20.5584	273.898	20.0406															30.8986	11.1053	59.0979	10.9746	81.9979	4.62467	89.0977	4.01006	444.996	6.75186	467.996	7.88964	780.899	3.38991
						454.899	0.44875	464.898	1.84023	54.8987	2.37674	63.2984	1.79159	63.5986	18.0821	69.8984	17.9433	254.899	20.5794	273.998	20.0406															30.9986	11.1167	59.1979	10.9746	82.0979	4.56899	89.1977	4.01006	445.096	6.67503	468.096	7.88964	780.999	3.53996
						454.999	0.5867	464.998	1.84023	54.9986	2.48559	63.3984	1.79159	63.6986	18.3246	69.9984	17.9433	254.999	20.7911	274.098	20.0406															31.0986	11.1567	59.2979	10.9746	82.1979	4.47149	89.2977	4.01006	445.196	6.67088	468.196	7.88964	781.099	3.67651
						455.099	0.73379	465.098	1.84023	55.0986	2.54989	63.4984	1.79159	63.7986	18.2854	70.0984	17.9433	255.099	20.8384	274.198	20.0406															31.1986	11.3072	59.3979	10.9746	82.2979	4.36292	89.3977	4.01006	445.296	6.79505	468.296	7.88964	781.199	3.78292
						455.199	0.93764	465.198	1.84023	55.1986	2.64195	63.5984	1.79159	63.8986	18.2816	70.1984	17.9433	255.199	20.9829	274.298	20.0406															31.2986	11.2999	59.4979	10.9746	82.3979	4.20223	89.4977	4.01006	445.396	6.87927	468.396	7.88964	781.299	3.92186
						455.299	1.11918	465.298	1.84023	55.2986	2.61085	63.6984	1.79159	63.9985	18.3913	70.2984	17.9433	255.299	21.041	274.398	20.0406															31.3986	11.3096	59.5978	10.9746	82.4979	4.1181	89.5977	4.01006	445.496	6.96114	468.496	7.88964	781.399	3.84801
						455.399	1.36231	465.398	1.84023	55.3986	2.54704	63.7984	1.79159	64.0985	18.4164	70.3984	17.9433	255.399	21.0694	274.498	20.0406															31.4986	11.1975	59.6978	10.9746	82.5979	4.1541	89.6977	4.01006	445.596	6.83708	468.596	7.88964	781.499	3.81098
						455.499	1.36815	465.498	1.84023	55.4986	2.5139	63.8984	1.79159	64.1985	18.3651	70.4984	17.9433	255.499	21.2114	274.598	20.0406															31.5986	11.3201	59.7978	10.9746	82.6979	4.11001	89.7977	4.01006	445.696	6.87145	468.696	7.88964	781.599	3.8789
						455.599	1.49428	465.598	1.84023	55.5986	2.54744	63.9984	1.79159	64.2985	18.2014	70.5984	17.9433	255.599	21.2532	274.698	20.0406															31.6986	11.2636	59.8978	10.9746	82.7979	3.84833	89.8977	4.01006	445.796	6.93159	468.796	7.88964	781.699	3.74274
						455.699	1.5514	465.698	1.84023	55.6986	2.45997	64.0984	1.79159	64.3985	18.1567	70.6984	17.9433	255.699	21.4052	274.798	20.0406															31.7986	11.2395	59.9978	10.9746	82.8979	3.60707	89.9977	4.01006	445.896	7.07151	468.896	7.88964	781.799	3.79702
						455.799	1.54466	465.798	1.84023	55.7986	2.39472	64.1984	1.79159	64.4985	18.0697	70.7984	17.9433	255.799	21.3437	274.898	20.0406															31.8985	11.2575	60.0978	10.9746	82.9979	3.43232	90.0977	4.01006	445.996	7.10223	468.996	7.88964	781.899	3.73781
						455.899	1.50011	465.898	1.84023	55.8986	2.33601	64.2984	1.79159	64.5985	18.0142	70.8984	17.9433	255.899	21.3003	274.998	20.0406															31.9985	11.3462	60.1978	10.9746	83.0979	3.33653	90.1977	4.01006	446.096	7.36256	469.096	7.88964	781.999	3.70662
						455.999	1.45644	465.998	1.84023	55.9986	2.17213	64.3984	1.79159	64.6985	18.0933	70.9984	17.9433	255.999	21.266	275.098	20.0406															32.0985	11.2071	60.2978	10.9746	83.1979	3.22559	90.2977	4.01006	446.196	7.42996	469.196	7.88964	782.098	3.71988
						456.099	1.37888	466.098	1.84023	56.0986	1.94304	64.4984	1.79159	64.7985	18.1123	71.0984	17.9433	256.099	21.1307	275.198	20.0406															32.1985	10.9913	60.3978	10.9746	83.2979	2.97073	90.3977	4.01006	446.296	7.45693	469.296	7.88964	782.198	3.70375
						456.199	1.3852	466.198	1.84023	56.1986	1.80793	64.5984	1.79159	64.8985	18.0375	71.1984	17.9433	256.199	21.0215	275.298	20.0406															32.2985	10.8187	60.4978	10.9746	83.3979	2.76486	90.4977	4.01006	446.396	7.48523	469.396	7.88964	782.298	3.77817
						456.299	1.4343	466.298	1.84023	56.2986	1.92663	64.6984	1.79159	64.9985	18.0484	71.2984	17.9433	256.299	20.9438	275.398	20.0406															32.3985	10.7507	60.5978	10.9746	83.4979	2.6622	90.5977	4.01006	446.496	7.65746	469.496	7.88964	782.399	3.79882
						456.399	1.50826	466.398	1.84023	56.3986	2.04851	64.7984	1.79159	65.0985	18.1849	71.3984	17.9433	256.399	20.9135	275.498	20.0406															32.4985	10.5152	60.6978	10.9746	83.5979	2.64359	90.6977	4.01006	446.596	7.79099	469.596	7.88964	782.499	3.77285
						456.499	1.68196	466.498	1.84023	56.4986	2.11825	64.8984	1.79159	65.1985	18.1174	71.4984	17.9433	256.499	20.9823	275.598	20.0406															32.5985	10.3593	60.7978	10.9746	83.6979	2.69935	90.7977	4.01006	446.696	8.01522	469.696	7.88964	782.598	3.72895
						456.599	1.94854	466.598	1.84023	56.5986	2.13128	64.9984	1.79159	65.2985	18.0143	71.5984	17.9433	256.599	20.8311	275.698	20.0406															32.6985	10.3563	60.8978	10.9746	83.7979	2.79324	90.8977	4.01006	446.796	8.25927	469.796	7.88964	782.698	3.55986
						456.699	1.89857	466.698	1.84023	56.6986	2.05002	65.0984	1.79159	65.3985	18.0113	71.6984	17.9433	256.699	20.7572	275.798	20.0406															32.7985	10.1827	60.9978	10.9746	83.8979	2.79358	90.9977	4.01006	446.896	8.38791	469.896	7.88964	782.798	3.50645
						456.799	1.95025	466.798	1.84023	56.7986	2.01303	65.1984	1.79159	65.4985	17.9872	71.7984	17.9433	256.799	20.8803	275.898	20.0406															32.8985	10.1249	61.0978	10.9746	83.9979	2.69182	91.0977	4.01006	446.996	8.40602	469.996	7.88964	782.899	3.57537
						456.899	2.00371	466.898	1.84023	56.8986	2.10898	65.2984	1.79159	65.5985	17.8584	71.8983	17.9433	256.899	21.0075	275.998	20.0406															32.9985	10.1134	61.1978	10.9746	84.0979	2.60437	91.1977	4.01006	447.096	8.52496	470.096	7.88964	782.999	3.56505
						456.999	2.07855	466.998	1.84023	56.9986	2.09733	65.3984	1.79159	65.6985	17.7752	71.9983	17.9433	256.999	21.0792	276.098	20.0406															33.0985	10.0236	61.2978	10.9746	84.1979	2.69366	91.2977	4.01006	447.196	8.48412	470.196	7.88964	783.098	3.6878
						457.099	2.12469	467.098	1.84023	57.0986	2.29423	65.4984	1.79159	65.7985	17.9739	72.0983	17.9433	257.099	21.0035	276.198	20.0406															33.1985	10.0715	61.3978	10.9746	84.2979	2.8867	91.3977	4.01006	447.296	8.50706	470.296	7.88964	783.198	3.79389
						457.199	2.16814	467.198	1.84023	57.1986	2.40214	65.5984	1.79159	65.8985	17.9799	72.1983	17.9433	257.199	20.8945	276.298	20.0406															33.2985	10.0392	61.4978	10.9746	84.3979	3.04168	91.4977	4.01006	447.396	8.37479	470.396	7.88964	783.298	3.84472
						457.299	2.05674	467.298	1.84023	57.2986	2.48677	65.6984	1.79159	65.9985	17.9113	72.2983	17.9433	257.299	20.6908	276.398	20.0406															33.3985	9.95858	61.5978	10.9746	84.4979	3.10635	91.5977	4.01006	447.496	8.23067	470.496	7.88964	783.399	3.74453
						457.399	1.80299	467.398	1.84023	57.3986	2.61218	65.7984	1.79159	66.0985	18.0284	72.3983	17.9433	257.399	20.6737	276.498	20.0406															33.4985	9.92097	61.6978	10.9746	84.5978	3.16132	91.6977	4.01006	447.596	8.20653	470.596	7.88964	783.499	3.75002
						457.499	1.59464	467.498	1.84023	57.4986	2.78656	65.8984	1.79159	66.1985	18.0081	72.4983	17.9433	257.499	20.3885	276.598	20.0406															33.5985	9.881	61.7978	10.9746	84.6978	3.21727	91.7977	4.01006	447.696	8.17154	470.696	7.88964	783.598	3.72954
						457.599	1.54337	467.598	1.84023	57.5986	2.89853	65.9984	1.79159	66.2985	18.1657	72.5983	17.9433	257.599	20.1381	276.698	20.0406															33.6985	9.93196	61.8978	10.9746	84.7978	3.44864	91.8977	4.01006	447.796	8.15421	470.796	7.88964	783.698	3.77629
						457.699	1.63474	467.698	1.84023	57.6986	3.06861	66.0984	1.79159	66.3985	18.2939	72.6983	17.9433	257.699	19.9536	276.798	20.0406															33.7985	10.062	61.9978	10.9746	84.8978	3.44842	91.9977	4.01006	447.896	8.22925	470.896	7.88964	783.798	3.90901
						457.799	1.76576	467.798	1.84023	57.7986	3.13346	66.1984	1.79159	66.4985	18.4782	72.7983	17.9433	257.799	19.8865	276.898	20.0406															33.8985	10.2505	62.0978	10.9746	84.9978	3.29009	92.0977	4.01006	447.996	8.21218	470.996	7.88964	783.899	3.99833
						457.899	1.8049	467.898	1.84023	57.8986	3.13534	66.2984	1.79159	66.5985	18.4739	72.8983	17.9433	257.899	19.8382	276.998	20.0406															33.9985	10.2238	62.1978	10.9746	85.0978	3.13295	92.1977	4.01006	448.096	8.34584	471.096	7.88964	783.999	4.17542
						457.999	1.86039	467.998	1.84023	57.9986	3.15157	66.3984	1.79159	66.6985	18.5217	72.9983	17.9433	257.999	19.7829	277.098	20.0406															34.0985	10.228	62.2978	10.9746	85.1978	3.12227	92.2977	4.01006	448.196	8.46362	471.196	7.88964	784.098	4.2064
						458.099	1.94546	468.098	1.84023	58.0986	3.04386	66.4984	1.79159	66.7985	18.4675	73.0983	17.9433	258.099	19.7487	277.198	20.0406															34.1985	10.2825	62.3978	10.9746	85.2978	3.06386	92.3977	4.01006	448.296	8.39305	471.296	7.88964	784.198	4.09683
						458.199	2.00876	468.198	1.84023	58.1986	3.03763	66.5984	1.79159	66.8985	18.5377	73.1983	17.9433	258.199	19.7639	277.298	20.0406															34.2985	10.4958	62.4978	10.9746	85.3978	3.15775	92.4976	4.01006	448.396	8.3581	471.396	7.88964	784.298	4.10153
						458.299	1.92256	468.298	1.84023	58.2986	3.0397	66.6984	1.79159	66.9985	18.561	73.2983	17.9433	258.299	19.8086	277.398	20.0406															34.3985	10.7456	62.5978	10.9746	85.4978	3.24287	92.5976	4.01006	448.496	8.12204	471.496	7.88964	784.399	4.18874
						458.399	1.93241	468.398	1.84023	58.3986	3.04821	66.7984	1.79159	67.0985	18.4502	73.3983	17.9433	258.399	19.8921	277.498	20.0406															34.4985	10.9134	62.6978	10.9746	85.5978	3.32281	92.6976	4.01006	448.596	8.14102	471.596	7.88964	784.499	4.22451
						458.499	2.08419	468.498	1.84023	58.4986	3.11408	66.8983	1.79159	67.1985	18.347	73.4983	17.9433	258.499	19.8118	277.598	20.0406															34.5985	11.1222	62.7978	10.9746	85.6978	3.32562	92.7976	4.01006	448.696	8.07492	471.696	7.88964	784.598	4.30273
						458.599	2.14066	468.598	1.84023	58.5986	3.12036	66.9983	1.79159	67.2985	18.3324	73.5983	17.9433	258.599	19.522	277.698	20.0406															34.6985	11.1033	62.8978	10.9746	85.7978	3.39654	92.8976	4.01006	448.796	8.02994	471.796	7.88964	784.698	4.32917
						458.699	2.03009	468.698	1.84023	58.6986	3.20659	67.0983	1.79159	67.3985	18.1417	73.6983	17.9433	258.699	19.5232	277.798	20.0406															34.7985	11.1853	62.9978	10.9746	85.8978	3.35048	92.9976	4.01006	448.896	8.103	471.896	7.88964	784.798	4.42062
						458.799	1.77671	468.798	1.84023	58.7986	3.27053	67.1983	1.79159	67.4985	18.0034	73.7983	17.9433	258.799	19.52	277.898	20.0406															34.8985	11.1125	63.0978	10.9746	85.9978	3.34311	93.0976	4.01006	448.996	8.15064	471.996	7.88964	784.899	4.31037
						458.899	1.69058	468.898	1.84023	58.8986	3.49604	67.2983	1.79159	67.5985	17.9787	73.8983	17.9433	258.899	19.345	277.998	20.0406															34.9985	11.2252	63.1978	10.9746	86.0978	3.32373	93.1976	4.01006	449.096	8.17542	472.096	7.88964	784.999	4.33682
						458.998	1.62949	468.998	1.84023	58.9985	3.64083	67.3983	1.79159	67.6985	17.7275	73.9983	17.9433	258.998	19.2575	278.098	20.0406															35.0985	11.1753	63.2978	10.9746	86.1978	3.3802	93.2976	4.01006	449.196	8.15996	472.196	7.88964	785.098	4.34936
						459.099	1.71038	469.098	1.84023	59.0985	3.65991	67.4983	1.79159	67.7985	17.495	74.0983	17.9433	259.099	19.3291	278.198	20.0406															35.1985	11.1505	63.3978	10.9746	86.2978	3.51751	93.3976	4.01006	449.296	8.2031	472.296	7.88964	785.198	4.2953
						459.199	1.69474	469.198	1.84023	59.1985	3.60833	67.5983	1.79159	67.8985	17.5548	74.1983	17.9433	259.199	19.443	278.298	20.0406															35.2985	11.2211	63.4977	10.9746	86.3978	3.58059	93.4976	4.01006	449.396	8.13515	472.396	7.88964	785.298	4.18561
						459.298	1.71828	469.298	1.84023	59.2985	3.53551	67.6983	1.79159	67.9984	17.5788	74.2983	17.9433	259.298	19.2893	278.398	20.0406															35.3985	11.418	63.5977	10.9746	86.4978	3.59636	93.5976	4.01006	449.496	8.16629	472.496	7.88964	785.399	4.26107
						459.399	1.77897	469.398	1.84023	59.3985	3.54599	67.7983	1.79159	68.0984	17.6567	74.3983	17.9433	259.399	19.2974	278.498	20.0406															35.4985	11.525	63.6977	10.9746	86.5978	3.46446	93.6976	4.01006	449.596	8.06655	472.596	7.88964	785.499	4.34053
						459.498	2.03063	469.498	1.84023	59.4985	3.4926	67.8983	1.79159	68.1984	17.6664	74.4983	17.9433	259.498	19.3892	278.598	20.0406															35.5985	11.6505	63.7977	10.9746	86.6978	3.48122	93.7976	4.01006	449.696	7.94727	472.696	7.88964	785.598	4.31479
						459.599	2.28239	469.598	1.84023	59.5985	3.34776	67.9983	1.79159	68.2984	17.6623	74.5983	17.9433	259.599	19.4176	278.698	20.0406															35.6985	11.8345	63.8977	10.9746	86.7978	3.61157	93.8976	4.01006	449.796	7.93354	472.796	7.88964	785.698	4.3365
						459.699	2.45754	469.698	1.84023	59.6985	3.23191	68.0983	1.79159	68.3984	17.6401	74.6983	17.9433	259.699	19.5545	278.798	20.0406															35.7984	11.8989	63.9977	10.9746	86.8978	3.72561	93.9976	4.01006	449.896	7.90786	472.896	7.88964	785.798	4.49428
						459.798	2.55569	469.798	1.84023	59.7985	3.27299	68.1983	1.79159	68.4984	17.5462	74.7983	17.9433	259.798	19.7734	278.898	20.0406															35.8984	11.8273	64.0977	10.9746	86.9978	3.76146	94.0976	4.01006	449.996	7.90647	472.996	7.88964	785.898	4.50926
						459.899	2.54715	469.898	1.84023	59.8985	3.24287	68.2983	1.79159	68.5984	17.4725	74.8983	17.9433	259.899	19.8555	278.998	20.0406															35.9984	12.008	64.1977	10.9746	87.0978	3.91105	94.1976	4.01006	450.096	7.98901	473.096	7.88964	785.998	4.3579
						459.998	2.59423	469.998	1.84023	59.9985	3.15193	68.3983	1.79159	68.6984	17.2537	74.9983	17.9433	259.998	19.8789	279.098	20.0406															36.0984	12.1368	64.2977	10.9746	87.1978	4.00214	94.2976	4.01006	450.196	8.07312	473.196	7.88964	786.098	4.28007
						460.099	2.53957	470.098	1.84023	60.0985	3.16072	68.4983	1.79159	68.7984	17.0802	75.0983	17.9433	260.099	19.8139	279.198	20.0406															36.1984	12.1348	64.3977	10.9746	87.2978	4.03127	94.3976	4.01006	450.296	8.20842	473.296	7.88964	786.198	4.20578
						460.199	2.59903	470.198	1.84023	60.1985	3.12843	68.5983	1.79159	68.8984	16.9929	75.1983	17.9433	260.199	20.0191	279.298	20.0406															36.2984	12.1132	64.4977	10.9746	87.3978	4.06319	94.4976	4.01006	450.396	8.25252	473.396	7.88964	786.298	3.99405
						460.298	2.69196	470.298	1.84023	60.2985	3.08128	68.6983	1.79159	68.9984	16.8719	75.2983	17.9433	260.298	20.1045	279.398	20.0406															36.3984	12.1094	64.5977	10.9746	87.4978	3.99181	94.5976	4.01006	450.496	8.16939	473.496	7.88964	786.398	3.71384
						460.399	2.84917	470.398	1.84023	60.3985	2.96842	68.7983	1.79159	69.0984	16.7205	75.3983	17.9433	260.399	20.1956	279.498	20.0406															36.4984	12.2741	64.6977	10.9746	87.5978	3.96872	94.6976	4.01006	450.596	7.91414	473.596	7.88964	786.498	3.73443
						460.498	2.85615	470.498	1.84023	60.4985	2.75403	68.8983	1.79159	69.1984	16.6027	75.4983	17.9433	260.498	20.174	279.598	20.0406															36.5984	12.3959	64.7977	10.9746	87.6978	3.78057	94.7976	4.01006	450.696	7.92865	473.696	7.88964	786.598	3.81552
						460.599	2.83459	470.598	1.84023	60.5985	2.4826	68.9983	1.79159	69.2984	16.6365	75.5983	17.9433	260.599	20.0769	279.698	20.0406															36.6984	12.3508	64.8977	10.9746	87.7978	3.71253	94.8976	4.01006	450.796	7.90365	473.796	7.88964	786.698	3.6773
						460.699	2.78711	470.698	1.84023	60.6985	2.16984	69.0983	1.79159	69.3984	16.6169	75.6983	17.9433	260.699	20.1538	279.798	20.0406															36.7984	12.3823	64.9977	10.9746	87.8978	3.78296	94.9976	4.01006	450.896	7.95261	473.896	7.88964	786.798	3.64332
						460.798	2.77602	470.798	1.84023	60.7985	2.11092	69.1983	1.79159	69.4984	16.6251	75.7983	17.9433	260.798	20.1512	279.898	20.0406															36.8984	12.3419	65.0977	10.9746	87.9978	3.99338	95.0976	4.01006	450.996	7.82595	473.996	7.88964	786.898	3.57123
						460.899	2.85444	470.898	1.84023	60.8985	2.08588	69.2983	1.79159	69.5984	16.6265	75.8982	17.9433	260.899	20.2227	279.998	20.0406															36.9984	12.2122	65.1977	10.9746	88.0978	4.13272	95.1976	4.01006	451.096	7.75323	474.096	7.88964	786.998	3.4625
						460.998	2.79661	470.998	1.84023	60.9985	2.02746	69.3983	1.79159	69.6984	16.57	75.9982	17.9433	260.998	20.3494	280.098	20.0406															37.0984	11.9576	65.2977	10.9746	88.1978	4.10912	95.2976	4.01006	451.196	7.71506	474.196	7.88964	787.098	3.37106
						461.099	2.83061	471.098	1.84023	61.0985	2.07222	69.4983	1.79159	69.7984	16.6853	76.0982	17.9433	261.099	20.6776	280.198	20.0406															37.1984	11.8942	65.3977	10.9746	88.2978	4.05937	95.3976	4.01006	451.296	7.64267	474.296	7.88964	787.198	3.29703
						461.199	2.97009	471.198	1.84023	61.1985	2.18296	69.5983	1.79159	69.8984	16.9836	76.1982	17.9433	261.199	20.8807	280.298	20.0406															37.2984	11.8166	65.4977	10.9746	88.3978	4.10128	95.4976	4.01006	451.396	7.65334	474.396	7.88964	787.298	3.24725
						461.298	2.9993	471.298	1.84023	61.2985	2.24232	69.6983	1.79159	69.9984	17.2588	76.2982	17.9433	261.298	21.2001	280.398	20.0406															37.3984	11.75	65.5977	10.9746	88.4977	4.20405	95.5976	4.01006	451.496	7.68221	474.496	7.88964	787.398	3.2424
						461.399	2.85997	471.398	1.84023	61.3985	2.19409	69.7983	1.79159	70.0984	17.4511	76.3982	17.9433	261.399	21.3465	280.498	20.0406															37.4984	11.5252	65.6977	10.9746	88.5977	4.35648	95.6976	4.01006	451.596	7.71136	474.596	7.88964	787.498	3.30054
						461.498	2.84642	471.498	1.84023	61.4985	2.11281	69.8983	1.79159	70.1984	17.2821	76.4982	17.9433	261.498	21.457	280.598	20.0406															37.5984	11.5038	65.7977	10.9746	88.6977	4.48853	95.7976	4.01006	451.696	7.65193	474.696	7.88964	787.598	3.34955
						461.599	2.72014	471.598	1.84023	61.5985	2.05624	69.9983	1.79159	70.2984	17.2738	76.5982	17.9433	261.599	21.5698	280.698	20.0406															37.6984	11.3236	65.8977	10.9746	88.7977	4.61699	95.8976	4.01006	451.796	7.44962	474.796	7.88964	787.698	3.43098
						461.699	2.50096	471.698	1.84023	61.6985	2.03346	70.0983	1.79159	70.3984	17.1714	76.6982	17.9433	261.699	21.5697	280.798	20.0406															37.7984	11.2842	65.9977	10.9746	88.8977	4.65369	95.9976	4.01006	451.896	7.32876	474.896	7.88964	787.798	3.66323
						461.798	2.53943	471.798	1.84023	61.7985	2.00142	70.1983	1.79159	70.4984	17.067	76.7982	17.9433	261.798	21.6189	280.898	20.0406															37.8984	11.1826	66.0977	10.9746	88.9977	4.73934	96.0976	4.01006	451.996	7.38072	474.996	7.88964	787.898	3.76469
						461.899	2.52419	471.898	1.84023	61.8985	1.98106	70.2983	1.79159	70.5984	17.074	76.8982	17.9433	261.899	21.6867	280.998	20.0406															37.9984	11.1673	66.1977	10.9746	89.0977	4.90314	96.1976	4.01006	452.096	7.33793	475.096	7.88964	787.998	3.92735
						461.998	2.5965	471.998	1.84023	61.9985	1.95176	70.3983	1.79159	70.6984	17.0977	76.9982	17.9433	261.998	21.5724	281.098	20.0406															38.0984	11.3142	66.2977	10.9746	89.1977	4.84996	96.2976	4.01006	452.196	7.1536	475.196	7.88964	788.098	4.2493
						462.099	2.57479	472.098	1.84023	62.0985	1.99285	70.4983	1.79159	70.7984	17.2986	77.0982	17.9433	262.099	21.5112	281.198	20.0406															38.1984	11.4671	66.3977	10.9746	89.2977	4.87357	96.3976	4.01006	452.296	7.03549	475.296	7.88964	788.198	4.42722
						462.199	2.45062	472.198	1.84023	62.1985	1.84072	70.5983	1.79159	70.8984	17.3719	77.1982	17.9433	262.199	21.4191	281.298	20.0406															38.2984	11.3725	66.4977	10.9746	89.3977	4.78773	96.4975	4.01006	452.396	6.79677	475.396	7.88964	788.298	4.51111
						462.298	2.26782	472.298	1.84023	62.2985	1.76689	70.6983	1.79159	70.9984	17.5812	77.2982	17.9433	262.298	21.4671	281.398	20.0406															38.3984	11.3176	66.5977	10.9746	89.4977	4.58059	96.5975	4.01006	452.496	6.79605	475.496	7.88964	788.398	4.50406
						462.399	2.19665	472.398	1.84023	62.3985	1.7378	70.7983	1.79159	71.0984	17.7758	77.3982	17.9433	262.399	21.4331	281.498	20.0406															38.4984	11.3458	66.6977	10.9746	89.5977	4.5253	96.6975	4.01006	452.596	6.94473	475.596	7.88964	788.498	4.74355
						462.498	2.16819	472.498	1.84023	62.4985	1.61703	70.8982	1.79159	71.1984	17.959	77.4982	17.9433	262.498	21.2175	281.598	20.0406															38.5984	11.3945	66.7977	10.9746	89.6977	4.46523	96.7975	4.01006	452.696	7.04524	475.695	7.88964	788.598	4.79096
						462.599	2.21723	472.598	1.84023	62.5985	1.3664	70.9982	1.79159	71.2984	18.1922	77.5982	17.9433	262.599	21.1099	281.698	20.0406															38.6984	11.378	66.8977	10.9746	89.7977	4.34199	96.8975	4.01006	452.796	6.99897	475.796	7.88964	788.698	4.8772
						462.699	2.25473	472.698	1.84023	62.6985	1.23495	71.0982	1.79159	71.3984	18.3403	77.6982	17.9433	262.699	21.1992	281.798	20.0406															38.7984	11.2222	66.9977	10.9746	89.8977	4.05472	96.9975	4.01006	452.896	6.98381	475.896	7.88964	788.798	4.86167
						462.798	2.36633	472.798	1.84023	62.7985	0.97591	71.1982	1.79159	71.4984	18.2845	77.7982	17.9433	262.798	21.1839	281.898	20.0406															38.8984	11.1254	67.0977	10.9746	89.9977	3.79861	97.0975	4.01006	452.996	6.99056	475.995	7.88964	788.898	4.89458
						462.899	2.35718	472.898	1.84023	62.8985	0.80746	71.2982	1.79159	71.5984	18.4109	77.8982	17.9433	262.899	21.0858	281.998	20.0406															38.9984	11.1868	67.1977	10.9746	90.0977	3.73525	97.1975	4.01006	453.096	7.13096	476.096	7.88964	788.998	4.97505
						462.998	2.36785	472.998	1.84023	62.9984	0.7131	71.3982	1.79159	71.6984	18.5027	77.9982	17.9433	262.998	21.1255	282.098	20.0406															39.0984	11.3113	67.2977	10.9746	90.1977	3.76744	97.2975	4.01006	453.196	7.07101	476.195	7.88964	789.098	4.8989
						463.098	2.39737	473.098	1.84023	63.0984	0.63845	71.4982	1.79159	71.7984	18.5681	78.0982	17.9433	263.098	21.2002	282.198	20.0406															39.1984	11.3581	67.3977	10.9746	90.2977	3.74856	97.3975	4.01006	453.296	6.91359	476.296	7.88964	789.198	4.93594
						463.198	2.4672	473.198	1.84023	63.1984	0.66576	71.5982	1.79159	71.8983	18.7467	78.1982	17.9433	263.198	21.1944	282.298	20.0406															39.2984	11.4762	67.4976	10.9746	90.3977	3.64188	97.4975	4.01006	453.396	6.71048	476.396	7.88964	789.298	5.06271
						463.298	2.36359	473.298	1.84023	63.2984	0.70959	71.6982	1.79159	71.9983	18.9715	78.2982	17.9433	263.298	21.2544	282.398	20.0406															39.3984	11.4091	67.5976	10.9746	90.4977	3.46514	97.5975	4.01006	453.496	6.62614	476.495	7.88964	789.398	5.10951
						463.398	2.315	473.398	1.84023	63.3984	0.7432	71.7982	1.79159	72.0983	18.9769	78.3982	17.9433	263.398	21.2421	282.498	20.0406															39.4984	11.3003	67.6976	10.9746	90.5977	3.37405	97.6975	4.01006	453.596	6.77693	476.596	7.88964	789.498	5.1246
						463.498	2.34491	473.498	1.84023	63.4984	0.84326	71.8982	1.79159	72.1983	19.0735	78.4982	17.9433	263.498	20.9579	282.598	20.0406															39.5984	11.3013	67.7976	10.9746	90.6977	3.15838	97.7975	4.01006	453.696	6.89782	476.695	7.88964	789.598	5.06212
						463.598	2.17233	473.598	1.84023	63.5984	0.90551	71.9982	1.79159	72.2983	19.0236	78.5982	17.9433	263.598	20.8171	282.698	20.0406															39.6984	11.1365	67.8976	10.9746	90.7977	2.96915	97.8975	4.01006	453.796	7.13999	476.796	7.88964	789.698	5.02194
						463.698	1.98191	473.698	1.84023	63.6984	1.01757	72.0982	1.79159	72.3983	18.93	78.6982	17.9433	263.698	20.8806	282.798	20.0406															39.7983	11.1399	67.9976	10.9746	90.8977	2.80937	97.9975	4.01006	453.896	7.34251	476.896	7.88964	789.798	4.83771
						463.798	1.92637	473.798	1.84023	63.7984	1.07511	72.1982	1.79159	72.4983	18.9883	78.7982	17.9433	263.798	20.7992	282.898	20.0406															39.8983	11.1675	68.0976	10.9746	90.9977	2.69726	98.0975	4.01006	453.996	7.41433	476.995	7.88964	789.898	4.57845
						463.898	2.07581	473.898	1.84023	63.8984	0.92768	72.2982	1.79159	72.5983	18.8378	78.8982	17.9433	263.898	20.6096	282.998	20.0406															39.9983	11.3631	68.1976	10.9746	91.0977	2.68235	98.1975	4.01006	454.096	7.50459	477.096	7.88964	789.998	4.60687
						463.998	2.20254	473.998	1.84023	63.9984	0.82993	72.3982	1.79159	72.6983	18.625	78.9982	17.9433	263.998	20.6479	283.098	20.0406															40.0983	11.3461	68.2976	10.9746	91.1977	2.7479	98.2975	4.01006	454.196	7.71713	477.195	7.88964	790.098	4.50043
						464.098	2.23726	474.098	1.84023	64.0984	0.66356	72.4982	1.79159	72.7983	18.6063	79.0982	17.9433	264.098	20.5316	283.198	20.0406															40.1983	11.4843	68.3976	10.9746	91.2977	2.92337	98.3975	4.01006	454.296	7.87998	477.296	7.88964	790.198	4.53251
						464.198	2.08258	474.198	1.84023	64.1984	0.67253	72.5982	1.79159	72.8983	18.6399	79.1982	17.9433	264.198	20.4134	283.298	20.0406															40.2983	11.5291	68.4976	10.9746	91.3977	2.91758	98.4975	4.01006	454.396	8.01314	477.396	7.88964	790.298	4.48335
						464.298	2.02447	474.298	1.84023	64.2984	0.89195	72.6982	1.79159	72.9983	18.5326	79.2982	17.9433	264.298	20.3415	283.398	20.0406															40.3983	11.6415	68.5976	10.9746	91.4977	2.86861	98.5975	4.01006	454.496	8.00788	477.495	7.88964	790.398	4.47839
						464.398	2.08565	474.398	1.84023	64.3984	0.9856	72.7982	1.79159	73.0983	18.5012	79.3982	17.9433	264.398	20.2835	283.498	20.0406															40.4983	11.7284	68.6976	10.9746	91.5977	2.91078	98.6975	4.01006	454.596	7.94508	477.596	7.88964	790.498	4.46066
						464.498	2.32864	474.498	1.84023	64.4984	1.04213	72.8982	1.79159	73.1983	18.3813	79.4982	17.9433	264.498	20.2951	283.598	20.0406															40.5983	11.8496	68.7976	10.9746	91.6977	2.75773	98.7975	4.01006	454.696	8.10529	477.695	7.88964	790.598	4.34589
						464.598	2.46979	474.598	1.84023	64.5984	1.07126	72.9982	1.79159	73.2983	18.3517	79.5982	17.9433	264.598	20.1954	283.698	20.0406															40.6983	11.7393	68.8976	10.9746	91.7977	2.68377	98.8975	4.01006	454.796	8.18129	477.796	7.88964	790.698	4.40067
						464.698	2.42606	474.698	1.84023	64.6984	1.15225	73.0982	1.79159	73.3983	18.2577	79.6982	17.9433	264.698	20.1808	283.798	20.0406															40.7983	11.7835	68.9976	10.9746	91.8977	2.78531	98.9975	4.01006	454.896	8.25833	477.896	7.88964	790.798	4.3633
						464.798	2.32673	474.798	1.84023	64.7984	1.2819	73.1982	1.79159	73.4983	18.2798	79.7981	17.9433	264.798	20.0819	283.898	20.0406															40.8983	11.8373	69.0976	10.9746	91.9977	2.76608	99.0975	4.01006	454.996	8.41583	477.995	7.88964	790.898	4.2193
						464.898	2.13495	474.898	1.84023	64.8984	1.30926	73.2982	1.79159	73.5983	18.1849	79.8981	17.9433	264.898	19.8554	283.998	20.0406															40.9983	11.8558	69.1976	10.9746	92.0977	2.86492	99.1975	4.01006	455.096	8.49999	478.096	7.88964	790.998	3.95117
						464.998	2.19331	474.998	1.84023	64.9984	1.38208	73.3982	1.79159	73.6983	18.2188	79.9981	17.9433	264.998	19.6873	284.098	20.0406															41.0983	11.7821	69.2976	10.9746	92.1977	2.92549	99.2975	4.01006	455.196	8.55454	478.195	7.88964	791.098	3.83906
						465.098	2.29086	475.098	1.84023	65.0984	1.58706	73.4982	1.79159	73.7983	18.3115	80.0981	17.9433	265.098	19.7661	284.198	20.0406															41.1983	11.8203	69.3976	10.9746	92.2977	2.98656	99.3975	4.01006	455.296	8.59173	478.296	7.88964	791.198	3.7629
						465.198	2.43051	475.198	1.84023	65.1984	1.58563	73.5982	1.79159	73.8983	18.1725	80.1981	17.9433	265.198	19.7643	284.298	20.0406															41.2983	11.848	69.4976	10.9746	92.3977	2.97775	99.4975	4.01006	455.396	8.49621	478.396	7.88964	791.298	3.58902
						465.298	2.63054	475.298	1.84023	65.2984	1.63988	73.6982	1.79159	73.9983	18.1171	80.2981	17.9433	265.298	19.7466	284.398	20.0406															41.3983	11.8202	69.5976	10.9746	92.4976	3.0233	99.5975	4.01006	455.496	8.40378	478.495	7.88964	791.398	3.59314
						465.398	2.53825	475.398	1.84023	65.3984	1.69839	73.7982	1.79159	74.0983	18.0227	80.3981	17.9433	265.398	19.681	284.498	20.0406															41.4983	11.693	69.6976	10.9746	92.5976	2.96914	99.6975	4.01006	455.596	8.39118	478.596	7.88964	791.498	3.65437
						465.498	2.37971	475.498	1.84023	65.4984	1.74567	73.8982	1.79159	74.1983	18.1271	80.4981	17.9433	265.498	19.5917	284.598	20.0406															41.5983	11.4896	69.7976	10.9746	92.6976	2.97885	99.7975	4.01006	455.696	8.47861	478.695	7.88964	791.598	3.69655
						465.598	2.21407	475.598	1.84023	65.5984	1.89163	73.9982	1.79159	74.2983	18.2727	80.5981	17.9433	265.598	19.5013	284.698	20.0406															41.6983	11.4687	69.8976	10.9746	92.7976	3.20096	99.8975	4.01006	455.796	8.51247	478.796	7.88964	791.698	3.73304
						465.698	2.04596	475.698	1.84023	65.6984	2.11303	74.0982	1.79159	74.3983	18.2259	80.6981	17.9433	265.698	19.6737	284.798	20.0406															41.7983	11.4678	69.9976	10.9746	92.8976	3.28814	99.9975	4.01006	455.896	8.56055	478.896	7.88964	791.798	3.77228
						465.798	2.07347	475.798	1.84023	65.7984	2.20993	74.1982	1.79159	74.4983	18.2252	80.7981	17.9433	265.798	19.7203	284.898	20.0406															41.8983	11.3839	70.0976	10.9746	92.9976	3.33814	100.097	4.01006	455.996	8.45955	478.995	7.88964	791.898	3.81837
						465.898	2.27842	475.898	1.84023	65.8984	2.28922	74.2982	1.79159	74.5983	18.1345	80.8981	17.9433	265.898	19.727	284.998	20.0406															41.9983	11.3338	70.1976	10.9746	93.0976	3.23303	100.198	4.01006	456.096	8.4709	479.096	7.88964	791.998	3.76269
						465.998	2.41956	475.998	1.84023	65.9984	2.27612	74.3982	1.79159	74.6983	18.0962	80.9981	17.9433	265.998	19.7551	285.098	20.0406															42.0983	11.4722	70.2976	10.9746	93.1976	3.19181	100.297	4.01006	456.196	8.49271	479.195	7.88964	792.098	3.875
						466.098	2.52191	476.098	1.84023	66.0984	2.31216	74.4982	1.79159	74.7983	18.0898	81.0981	17.9433	266.098	19.7006	285.198	20.0406															42.1983	11.3485	70.3976	10.9746	93.2976	3.18879	100.397	4.01006	456.296	8.5592	479.296	7.88964	792.198	3.97595
						466.198	2.53874	476.198	1.84023	66.1984	2.378	74.5982	1.79159	74.8983	18.0311	81.1981	17.9433	266.198	19.5651	285.298	20.0406															42.2983	11.0754	70.4976	10.9746	93.3976	3.33976	100.497	4.01006	456.396	8.69239	479.396	7.88964	792.298	3.9637
						466.298	2.44274	476.298	1.84023	66.2984	2.50036	74.6982	1.79159	74.9983	17.8154	81.2981	17.9433	266.298	19.5483	285.398	20.0406															42.3983	11.0049			93.4976	3.41179	100.597	4.01006	456.496	8.69433	479.495	7.88964	792.398	3.9001
						466.398	2.44908	476.398	1.84023	66.3984	2.59894	74.7981	1.79159	75.0983	17.3983	81.3981	17.9433	266.398	19.5018	285.498	20.0406															42.4983	10.8147			93.5976	3.42916	100.697	4.01006	456.596	8.73621	479.596	7.88964	792.498	3.86113
						466.498	2.53968	476.498	1.84023	66.4984	2.59073	74.8981	1.79159	75.1983	17.0842	81.4981	17.9433	266.498	19.6531	285.598	20.0406															42.5983	10.8041			93.6976	3.63905	100.797	4.01006	456.696	8.79354	479.695	7.88964	792.598	3.8742
						466.598	2.58464	476.598	1.84023	66.5984	2.64211	74.9981	1.79159	75.2983	17.0775	81.5981	17.9433	266.598	19.7424	285.698	20.0406															42.6983	10.7697			93.7976	3.63578	100.897	4.01006	456.796	8.77967	479.795	7.88964	792.698	3.81929
						466.698	2.6107	476.698	1.84023	66.6984	2.5629	75.0981	1.79159	75.3983	16.9868	81.6981	17.9433	266.698	19.7241	285.798	20.0406															42.7983	10.9084			93.8976	3.4731	100.997	4.01006	456.896	8.77267	479.895	7.88964	792.798	3.83736
						466.798	2.72538	476.798	1.84023	66.7984	2.52885	75.1981	1.79159	75.4983	17.0896	81.7981	17.9433	266.798	19.9707	285.898	20.0406															42.8983	10.7047			93.9976	3.44293	101.097	4.01006	456.996	8.72164	479.995	7.88964	792.898	3.84363
						466.898	2.82319	476.898	1.84023	66.8983	2.57469	75.2981	1.79159	75.5983	17.1753	81.8981	17.9433	266.898	20.0941	285.998	20.0406															42.9983	10.668			94.0976	3.58439	101.197	4.01006	457.096	8.5478	480.095	7.88964	792.998	3.97539
						466.998	2.74582	476.998	1.84023	66.9983	2.57184	75.3981	1.79159	75.6983	17.3707	81.9981	17.9433	266.998	20.1232	286.098	20.0406															43.0983	10.6681			94.1976	3.56112	101.297	4.01006	457.196	8.3867	480.195	7.88964	793.098	3.98472
						467.098	2.65498	477.098	1.84023	67.0983	2.46199	75.4981	1.79159	75.7983	17.4383	82.0981	17.9433	267.098	20.0205	286.198	20.0406															43.1983	10.6028			94.2976	3.77014	101.397	4.01006	457.296	8.36999	480.295	7.88964	793.198	4.03191
						467.198	2.57993	477.198	1.84023	67.1983	2.2363	75.5981	1.79159	75.8982	17.437	82.1981	17.9433	267.198	19.9146	286.298	20.0406															43.2983	10.3629			94.3976	3.71064	101.497	4.01006	457.396	8.22098	480.395	7.88964	793.298	4.00237
						467.298	2.57973	477.298	1.84023	67.2983	2.02608	75.6981	1.79159	75.9982	17.4179	82.2981	17.9433	267.298	19.8684	286.398	20.0406															43.3983	10.2661			94.4976	3.7216	101.597	4.01006	457.496	8.21673	480.495	7.88964	793.398	3.98961
						467.398	2.65043	477.398	1.84023	67.3983	1.81355	75.7981	1.79159	76.0982	17.5432	82.3981	17.9433	267.398	19.7725	286.498	20.0406															43.4983	10.3484			94.5976	3.80419	101.697	4.01006	457.596	8.17414	480.595	7.88964	793.498	4.08297
						467.498	2.69367	477.498	1.84023	67.4983	1.66552	75.8981	1.79159	76.1982	17.6629	82.4981	17.9433	267.498	19.8836	286.598	20.0406															43.5983	10.2666			94.6976	3.94899	101.797	4.01006	457.696	8.20682	480.695	7.88964	793.598	4.0695
						467.598	2.69457	477.598	1.84023	67.5983	1.58322	75.9981	1.79159	76.2982	17.704	82.5981	17.9433	267.598	19.9778	286.698	20.0406															43.6982	10.097			94.7976	4.03246	101.897	4.01006	457.796	8.03851	480.795	7.88964	793.698	4.01692
						467.698	2.65041	477.698	1.84023	67.6983	1.53674	76.0981	1.79159	76.3982	17.6886	82.6981	17.9433	267.698	20.1385	286.798	20.0406															43.7982	10.0462			94.8976	4.14556	101.997	4.01006	457.896	8.03809	480.895	7.88964	793.798	3.96462
						467.798	2.64267	477.798	1.84023	67.7983	1.40847	76.1981	1.79159	76.4982	17.845	82.7981	17.9433	267.798	20.0753	286.898	20.0406															43.8982	10.3106			94.9976	4.1682	102.097	4.01006	457.996	8.09548	480.995	7.88964	793.898	3.98585
						467.898	2.55689	477.898	1.84023	67.8983	1.33114	76.2981	1.79159	76.5982	18.0599	82.8981	17.9433	267.898	20.0399	286.998	20.0406															43.9982	10.4035			95.0976	4.1023	102.197	4.01006	458.096	8.20622	481.095	7.88964	793.998	3.87232
						467.998	2.4871	477.998	1.84023	67.9983	1.27066	76.3981	1.79159	76.6982	18.066	82.9981	17.9433	267.998	19.9753	287.098	20.0406															44.0982	10.3844			95.1976	4.06072	102.297	4.01006	458.196	8.15673	481.195	7.88964	794.098	3.81474
						468.098	2.44388	478.098	1.84023	68.0983	1.30978	76.4981	1.79159	76.7982	18.2291	83.0981	17.9433	268.098	19.8409	287.198	20.0406															44.1982	10.2506			95.2976	4.12512	102.397	4.01006	458.296	8.12014	481.295	7.88964	794.198	3.75341
						468.198	2.37197	478.198	1.84023	68.1983	1.34559	76.5981	1.79159	76.8982	18.3334	83.1981	17.9433	268.198	19.6032	287.298	20.0406															44.2982	10.262			95.3976	4.01595	102.497	4.01006	458.396	8.27167	481.395	7.88964	794.298	3.77815
						468.298	2.28216	478.298	1.84023	68.2983	1.28259	76.6981	1.79159	76.9982	18.4267	83.2981	17.9433	268.298	19.6959	287.398	20.0406															44.3982	10.2822			95.4976	3.97213	102.597	4.01006	458.496	8.32689	481.495	7.88964	794.398	3.88835
						468.398	2.26376	478.398	1.84023	68.3983	1.21956	76.7981	1.79159	77.0982	18.3764	83.3981	17.9433	268.398	19.6605	287.498	20.0406															44.4982	10.4133			95.5976	3.79656	102.697	4.01006	458.596	8.41925	498.295	16.3084	794.498	3.93816
						468.498	2.20359	478.498	1.84023	68.4983	1.21305	76.8981	1.79159	77.1982	18.6505	83.4981	17.9433	268.498	19.501	287.598	20.0406															44.5982	10.5117			95.6976	3.70158	102.797	4.01006	458.696	8.28763	498.395	16.3084	794.598	3.93395
						468.598	2.10083	478.598	1.84023	68.5983	1.10767	76.9981	1.79159	77.2982	18.784	83.5981	17.9433	268.598	19.5992	287.698	20.0406															44.6982	10.4876			95.7976	3.68392	102.897	4.01006	458.796	8.26296	498.495	16.3084	794.698	3.85425
						468.698	2.16039	478.698	1.84023	68.6983	1.11355	77.0981	1.79159	77.3982	18.8533	83.6981	17.9433	268.698	19.4829	287.798	20.0406															44.7982	10.5307			95.8976	3.83758	102.997	4.01006	458.896	8.2103	498.595	16.3084	794.798	3.70647
						468.798	2.31023	478.798	1.84023	68.7983	1.00674	77.1981	1.79159	77.4982	18.9433	83.798	17.9433	268.798	19.3333	287.898	20.0406															44.8982	10.577			95.9976	3.8263	103.097	4.01006	458.996	8.13575	498.695	16.3084	794.898	3.70032
						468.898	2.39665	478.898	1.84023	68.8983	0.9412	77.2981	1.79159	77.5982	18.9706	83.898	17.9433	268.898	19.2296	287.998	20.0406															44.9982	10.6021			96.0976	3.90479	103.197	4.01006	459.096	8.18652	498.795	16.3084	794.998	3.65785
						468.998	2.35626	478.998	1.84023	68.9983	1.09785	77.3981	1.79159	77.6982	19.1443	83.998	17.9433	268.998	19.1822	288.098	20.0406															45.0982	10.5173			96.1976	3.93531	103.297	4.01006	459.196	8.26178	498.895	16.3084	795.098	3.77943
						469.098	2.18846	479.098	1.84023	69.0983	1.10701	77.4981	1.79159	77.7982	19.3393	84.098	17.9433	269.098	19.0971	288.198	20.0406															45.1982	10.4652			96.2976	3.93735	103.397	4.01006	459.296	8.26392	498.995	16.3084	795.198	3.83147
						469.198	2.19681	479.198	1.84023	69.1983	1.31608	77.5981	1.79159	77.8982	19.5709	84.198	17.9433	269.198	19.1704	288.298	20.0406															45.2982	10.4386			96.3976	3.80911	103.497	4.01006	459.396	8.12351	499.095	16.3084	795.298	3.73882
						469.298	2.3177	479.298	1.84023	69.2983	1.28887	77.6981	1.79159	77.9982	19.6807	84.298	17.9433	269.298	19.1144	288.398	20.0406															45.3982	10.5292			96.4975	3.81453	103.597	4.01006	459.496	7.9715	499.195	16.3084	795.398	3.76811
						469.398	2.39663	479.398	1.84023	69.3983	1.22067	77.7981	1.79159	78.0982	19.7026	84.398	17.9433	269.398	18.9939	288.498	20.0406															45.4982	10.6787			96.5975	3.80179	103.697	4.01006	459.596	7.99027	499.295	16.3084	795.498	3.76802
						469.498	2.392	479.498	1.84023	69.4983	1.24583	77.8981	1.79159	78.1982	19.7525	84.498	17.9433	269.498	19.0008	288.598	20.0406															45.5982	10.6695			96.6975	3.79408	103.797	4.01006	459.696	8.07786	499.395	16.3084	795.598	3.77511
						469.598	2.38727	479.598	1.84023	69.5983	1.22781	77.9981	1.79159	78.2982	19.8064	84.598	17.9433	269.598	19.0551	288.698	20.0406															45.6982	10.5666			96.7975	4.09662	103.897	4.01006	459.796	8.1508	499.495	16.3084	795.698	3.86214
						469.698	2.32041	479.698	1.84023	69.6983	1.28104	78.0981	1.79159	78.3982	19.8472	84.698	17.9433	269.698	18.9135	288.798	20.0406															45.7982	10.7366			96.8975	4.21468	103.997	4.01006	459.896	8.19395	499.595	16.3084	795.798	3.7706
						469.798	2.27545	479.798	1.84023	69.7983	1.35263	78.1981	1.79159	78.4982	20.0745	84.798	17.9433	269.798	18.8109	288.898	20.0406															45.8982	10.7747			96.9975	4.08599	104.097	4.01006	459.996	8.3232	499.695	16.3084	795.898	3.78762
						469.898	2.27295	479.898	1.84023	69.8983	1.3672	78.2981	1.79159	78.5982	20.0753	84.898	17.9433	269.898	18.7564	288.998	20.0406															45.9982	10.7309			97.0975	4.04778	104.197	4.01006	460.096	8.38616	499.795	16.3084	795.998	3.7175
						469.998	2.42043	479.998	1.84023	69.9983	1.44406	78.3981	1.79159	78.6982	20.0694	84.998	17.9433	269.998	18.945	289.098	20.0406															46.0982	10.7253			97.1975	4.00589	104.297	4.01006	460.196	8.55007	499.895	16.3084	796.098	3.8384
						470.098	2.41156	480.098	1.84023	70.0983	1.59799	78.4981	1.79159	78.7982	20.1686	85.098	17.9433	270.098	19.1038	289.198	20.0406															46.1982	10.8833			97.2975	3.87374	104.397	4.01006	460.296	8.43035	499.995	16.3084	796.198	3.86137
						470.198	2.57486	480.198	1.84023	70.1983	1.5971	78.5981	1.79159	78.8982	20.1863	85.198	17.9433	270.198	19.2777	289.298	20.0406															46.2982	10.9656			97.3975	3.72882	104.497	4.01006	460.396	8.50712	500.095	16.3084	796.298	3.9005
						470.298	2.64523	480.298	1.84023	70.2983	1.68101	78.6981	1.79159	78.9982	20.2275	85.298	17.9433	270.298	19.3763	289.398	20.0406															46.3982	11.0781			97.4975	3.68937	104.597	4.01006	460.496	8.57579	500.195	16.3084	796.398	4.09933
						470.398	2.39865	480.398	1.84023	70.3983	1.7292	78.798	1.79159	79.0982	20.1305	85.398	17.9433	270.398	19.3137	289.498	20.0406															46.4982	11.136			97.5975	3.59042	104.697	4.01006	460.596	8.54245	500.295	16.3084	796.498	4.2243
						470.498	2.37505	480.498	1.84023	70.4983	1.71661	78.898	1.79159	79.1982	20.093	85.498	17.9433	270.498	19.4039	289.598	20.0406															46.5982	11.2049			97.6975	3.69335	104.797	4.01006	460.696	8.53449	500.395	16.3084	796.598	4.25196
						470.598	2.3262	480.598	1.84023	70.5983	1.73378	78.998	1.79159	79.2982	19.9408	85.598	17.9433	270.598	19.5118	289.698	20.0406															46.6982	11.1707			97.7975	3.79432	104.897	4.01006	460.796	8.47787	500.495	16.3084	796.698	4.08042
						470.698	2.42582	480.698	1.84023	70.6983	1.69439	79.098	1.79159	79.3982	19.7101	85.698	17.9433	270.698	19.7688	289.798	20.0406															46.7982	11.1948			97.8975	3.75636	104.997	4.01006	460.896	8.46591	500.595	16.3084	796.798	3.94982
						470.798	2.49072	480.798	1.84023	70.7983	1.65512	79.198	1.79159	79.4982	19.456	85.798	17.9433	270.798	19.8512	289.898	20.0406															46.8982	11.1907			97.9975	3.84183	105.097	4.01006	460.996	8.40791	500.695	16.3084	796.898	4.0293
						470.898	2.47039	480.898	1.84023	70.8982	1.73425	79.298	1.79159	79.5982	19.3679	85.898	17.9433	270.898	19.9392	289.998	20.0406															46.9982	11.1781			98.0975	3.72975	105.197	4.01006	461.096	8.45673	500.795	16.3084	796.998	4.11824
						470.998	2.49543	480.998	1.84023	70.9982	1.80781	79.398	1.79159	79.6982	19.2651	85.998	17.9433	270.998	20.0376	290.098	20.0406															47.0982	11.3078			98.1975	3.66996	105.297	4.01006	461.196	8.54052	500.895	16.3084	797.098	4.16272
						471.098	2.49369	481.098	1.84023	71.0982	1.9783	79.498	1.79159	79.7981	19.2205	86.098	17.9433	271.098	20.1051	290.198	20.0406															47.1982	11.1391			98.2975	3.69011	105.397	4.01006	461.296	8.58443	500.995	16.3084	797.198	4.04821
						471.198	2.50098	481.198	1.84023	71.1982	2.03095	79.598	1.79159	79.8981	19.1593	86.198	17.9433	271.198	20.2797	290.298	20.0406															47.2982	11.0625			98.3975	3.73037	105.497	4.01006	461.396	8.48512	501.095	16.3084	797.298	3.96666
						471.298	2.44836	481.298	1.84023	71.2982	2.02952	79.698	1.79159	79.9981	18.9098	86.298	17.9433	271.298	20.4666	290.398	20.0406															47.3982	10.9366			98.4975	3.771	105.597	4.01006	461.496	8.26073	501.195	16.3084	797.398	3.9935
						471.398	2.50696	481.398	1.84023	71.3982	2.02164	79.798	1.79159	80.0981	18.5956	86.398	17.9433	271.398	20.7087	290.498	20.0406															47.4982	10.8533			98.5975	3.90269	105.697	4.01006	461.596	8.12296	501.295	16.3084	797.498	4.05749
						471.498	2.38633	481.498	1.84023	71.4982	2.04141	79.898	1.79159	80.1981	18.4764	86.498	17.9433	271.498	20.8883	290.598	20.0406															47.5982	10.689			98.6975	4.11348	105.797	4.01006	461.696	7.90586	501.395	16.3084	797.598	4.04614
						471.598	2.27758	481.598	1.84023	71.5982	2.06869	79.998	1.79159	80.2981	18.3732	86.598	17.9433	271.598	20.9368	290.698	20.0406															47.6981	10.6031			98.7975	4.04824	105.897	4.01006	461.796	7.66202	501.495	16.3084	797.698	4.00666
						471.698	2.23106	481.698	1.84023	71.6982	1.99468	80.098	1.79159	80.3981	18.093	86.698	17.9433	271.698	21.0217	290.798	20.0406															47.7981	10.5672			98.8975	4.18159	105.997	4.01006	461.896	7.50336	501.595	16.3084	797.798	3.98858
						471.798	2.08743	481.798	1.84023	71.7982	2.07813	80.198	1.79159	80.4981	17.854	86.798	17.9433	271.798	21.1253	290.898	20.0406															47.8981	10.3203			98.9975	4.46687	106.097	4.01006	461.996	7.36107	501.695	16.3084	797.898	4.03861
						471.898	1.9258	481.898	1.84023	71.8982	2.04066	80.298	1.79159	80.5981	17.7277	86.898	17.9433	271.898	21.1384	290.998	20.0406															47.9981	10.163			99.0975	4.69292	106.197	4.01006	462.096	7.29562	501.795	16.3084	797.998	4.02673
						471.998	1.86795	481.998	1.84023	71.9982	1.92644	80.398	1.79159	80.6981	17.6529	86.998	17.9433	271.998	21.0906	291.098	20.0406															48.0981	10.0307			99.1975	4.73296	106.297	4.01006	462.196	7.24328	501.895	16.3084	798.098	3.89041
						472.098	1.82215	482.098	1.84023	72.0982	1.8502	80.498	1.79159	80.7981	17.388	87.098	17.9433	272.098	20.9999	291.198	20.0406															48.1981	9.85432			99.2975	4.88746	106.397	4.01006	462.296	7.13884	501.995	16.3084	798.198	3.91997
						472.198	1.84098	482.198	1.84023	72.1982	1.70529	80.598	1.79159	80.8981	17.408	87.198	17.9433	272.198	20.9502	291.298	20.0406															48.2981	9.64701			99.3975	4.78263	106.497	4.01006	462.396	7.15644	502.095	16.3084	798.298	3.83772
						472.298	1.98977	482.298	1.84023	72.2982	1.69484	80.698	1.79159	80.9981	17.3093	87.298	17.9433	272.298	20.7717	291.398	20.0406															48.3981	9.52349			99.4975	4.68714	106.597	4.01006	462.496	7.17912	502.195	16.3084	798.398	3.74966
						472.398	2.1004	482.398	1.84023	72.3982	1.79344	80.798	1.79159	81.0981	17.2187	87.398	17.9433	272.398	20.6177	291.498	20.0406															48.4981	9.48333			99.5975	4.66784	106.697	4.01006	462.596	7.37612	502.295	16.3084	798.498	3.62863
						472.498	2.1968	482.498	1.84023	72.4982	1.75873	80.898	1.79159	81.1981	17.0322	87.498	17.9433	272.498	20.7132	291.598	20.0406															48.5981	9.24828			99.6975	4.63023	106.797	4.01006	462.696	7.32226	502.395	16.3084	798.598	3.54844
						472.598	2.27986	482.598	1.84023	72.5982	1.75244	80.998	1.79159	81.2981	16.9991	87.598	17.9433	272.598	20.5652	291.698	20.0406															48.6981	9.11797			99.7975	4.53342	106.897	4.01006	462.796	7.22951	502.495	16.3084	798.698	3.47733
						472.698	2.22474	482.698	1.84023	72.6982	1.65871	81.098	1.79159	81.3981	16.9838	87.6979	17.9433	272.698	20.366	291.798	20.0406															48.7981	9.18512			99.8975	4.42434	106.997	4.01006	462.896	7.39764	502.595	16.3084	798.798	3.47884
						472.798	2.22106	482.798	1.84023	72.7982	1.5636	81.198	1.79159	81.4981	17.1214	87.7979	17.9433	272.798	20.2412	291.898	20.0406															48.8981	9.12598			99.9975	4.21688	107.097	4.01006	462.996	7.33039	502.695	16.3084	798.898	3.56799
						472.898	2.28581	482.898	1.84023	72.8982	1.54083	81.298	1.79159	81.5981	16.9421	87.8979	17.9433	272.898	20.0599	291.998	20.0406															48.9981	9.0611			100.097	4.08413	107.197	4.01006	463.096	7.4361	502.795	16.3084	798.998	3.717
						472.998	2.37937	482.998	1.84023	72.9982	1.5996	81.398	1.79159	81.6981	17.0146	87.9979	17.9433	272.998	19.9122	292.098	20.0406															49.0981	9.05203			100.198	4.20889	107.297	4.01006	463.196	7.45053	502.895	16.3084	799.098	3.92664
						473.098	2.31401	483.098	1.84023	73.0982	1.68376	81.498	1.79159	81.7981	17.0834	88.0979	17.9433	273.098	19.8222	292.198	20.0406															49.1981	8.98918			100.297	4.15911	107.397	4.01006	463.296	7.47692	502.995	16.3084	799.198	4.13359
						473.198	2.34584	483.198	1.84023	73.1982	1.73937	81.598	1.79159	81.8981	17.1103	88.1979	17.9433	273.198	19.845	292.298	20.0406															49.2981	9.02823			100.397	3.98117	107.497	4.01006	463.396	7.52705	503.095	16.3084	799.298	4.35548
						473.298	2.37458	483.298	1.84023	73.2982	1.71362	81.698	1.79159	81.9981	17.295	88.2979	17.9433	273.298	19.967	292.398	20.0406															49.3981	9.01712			100.497	3.85928	107.597	4.01006	463.496	7.42792	503.195	16.3084	799.398	4.35849
						473.398	2.31542	483.398	1.84023	73.3982	1.88717	81.798	1.79159	82.0981	17.3387	88.3979	17.9433	273.398	19.7597	292.498	20.0406															49.4981	9.02347			100.597	3.7907	107.697	4.01006	463.596	7.52848	503.295	16.3084	799.498	4.32869
						473.498	2.20916	483.498	1.84023	73.4982	2.02011	81.898	1.79159	82.1981	17.3688	88.4979	17.9433	273.498	19.4711	292.598	20.0406															49.5981	8.94233			100.697	3.85287	107.797	4.01006	463.696	7.60135	503.395	16.3084	799.598	4.20014
						473.598	2.29026	483.598	1.84023	73.5982	2.17427	81.998	1.79159	82.2981	17.4091	88.5979	17.9433	273.598	19.346	292.698	20.0406															49.6981	8.82543			100.797	3.6444	107.897	4.01006	463.796	7.77591	503.495	16.3084	799.698	4.04564
						473.698	2.36561	483.698	1.84023	73.6982	2.42523	82.098	1.79159	82.3981	17.2946	88.6979	17.9433	273.698	19.2216	292.798	20.0406															49.7981	8.82519			100.897	3.47864	107.997	4.01006	463.896	7.83	503.595	16.3084	799.798	3.96994
						473.798	2.47805	483.798	1.84023	73.7982	2.54295	82.198	1.79159	82.4981	17.3843	88.7979	17.9433	273.798	19.2518	292.898	20.0406															49.8981	8.7933			100.997	3.29065	108.097	4.01006	463.996	7.85915	503.695	16.3084	799.898	4.00002
						473.898	2.48663	483.898	1.84023	73.8982	2.58284	82.298	1.79159	82.5981	17.4686	88.8979	17.9433	273.898	19.3092	292.998	20.0406															49.9981	8.96582			101.097	3.25337	108.197	4.01006	464.096	8.07539	503.795	16.3084	799.998	4.04478
						473.998	2.43672	483.998	1.84023	73.9982	2.58367	82.398	1.79159	82.6981	17.4584	88.9979	17.9433	273.998	19.2944	293.098	20.0406															50.0981	9.12792			101.197	3.03754	108.297	4.01006	464.196	8.09578	503.895	16.3084	800.098	4.22324
						474.098	2.42801	484.098	1.84023	74.0982	2.50436	82.498	1.79159	82.7981	17.3754	89.0979	17.9433	274.098	19.3173	293.198	20.0406															50.1981	9.31475			101.297	3.00286	108.397	4.01006	464.296	8.15972	503.995	16.3084	800.198	4.32199
						474.198	2.48684	484.198	1.84023	74.1982	2.52253	82.598	1.79159	82.8981	17.4463	89.1979	17.9433	274.198	19.4163	293.298	20.0406															50.2981	9.59172			101.397	2.86462	108.497	4.01006	464.396	7.98482	504.095	16.3084	800.298	4.51411
						474.298	2.40848	484.298	1.84023	74.2982	2.53203	82.6979	1.79159	82.9981	17.394	89.2979	17.9433	274.298	19.4548	293.398	20.0406															50.3981	9.9915			101.497	2.93111	108.597	4.01006	464.496	8.09888	504.195	16.3084	800.398	4.62558
						474.398	2.34222	484.398	1.84023	74.3982	2.73855	82.7979	1.79159	83.0981	17.4368	89.3979	17.9433	274.398	19.5709	293.498	20.0406															50.4981	10.1476			101.597	2.92772	108.697	4.01006	464.596	8.16789	504.295	16.3084	800.498	4.68424
						474.498	2.4199	484.498	1.84023	74.4982	2.72631	82.8979	1.79159	83.1981	17.5865	89.4979	17.9433	274.498	19.8652	293.598	20.0406															50.5981	10.2154			101.697	2.89922	108.797	4.01006	464.696	8.21896	504.395	16.3084	800.598	4.72241
						474.598	2.51929	484.598	1.84023	74.5982	2.69433	82.9979	1.79159	83.2981	17.7729	89.5979	17.9433	274.598	20.0809	293.698	20.0406															50.6981	10.4014			101.797	2.80101	108.897	4.01006	464.796	8.30191	504.495	16.3084	800.698	4.67712
						474.698	2.4255	484.698	1.84023	74.6982	2.68058	83.0979	1.79159	83.3981	17.9268	89.6979	17.9433	274.698	20.1212	293.798	20.0406															50.7981	10.6752			101.897	2.66169	108.997	4.01006	464.896	8.38275	504.595	16.3084	800.798	4.56651
						474.798	2.40277	484.798	1.84023	74.7981	2.64385	83.1979	1.79159	83.4981	18.091	89.7979	17.9433	274.798	20.4278	293.898	20.0406															50.8981	10.8778			101.997	2.62353	109.097	4.01006	464.996	8.5725	504.695	16.3084	800.898	4.54806
						474.898	2.41212	484.898	1.84023	74.8981	2.73874	83.2979	1.79159	83.5981	18.1688	89.8979	17.9433	274.898	20.4545	293.998	20.0406															50.9981	11.0127			102.097	2.72619	109.197	4.01006	465.096	8.57834	504.795	16.3084	800.998	4.58802
						474.998	2.28403	484.998	1.84023	74.9981	2.8142	83.3979	1.79159	83.6981	18.3185	89.9979	17.9433	274.998	20.5758	294.098	20.0406															51.0981	11.1295			102.197	2.73448	109.297	4.01006	465.196	8.45678	504.895	16.3084	801.098	4.61763
						475.098	2.10883	485.098	1.84023	75.0981	2.88481	83.4979	1.79159	83.798	18.7709	90.0979	17.9433	275.098	20.5204	294.198	20.0406															51.1981	11.3733			102.297	2.64397	109.397	4.01006	465.296	8.31798	504.995	16.3084	801.198	4.63265
						475.198	2.06207	485.198	1.84023	75.1981	2.89307	83.5979	1.79159	83.898	18.8128	90.1979	17.9433	275.198	20.5321	294.298	20.0406															51.2981	11.5613			102.397	2.65701	109.497	4.01006	465.396	8.54796	505.095	16.3084	801.298	4.67849
						475.298	1.901	485.298	1.84023	75.2981	2.97681	83.6979	1.79159	83.998	18.696	90.2979	17.9433	275.298	20.4245	294.398	20.0406															51.3981	11.8357			102.497	2.78825	109.597	4.01006	465.496	8.67717	505.195	16.3084	801.398	4.57982
						475.398	1.70368	485.398	1.84023	75.3981	3.04962	83.7979	1.79159	84.098	18.6	90.3979	17.9433	275.398	20.4104	294.498	20.0406															51.4981	11.9618			102.597	2.86881	109.697	4.01006	465.596	8.76346	505.295	16.3084	801.498	4.37828
						475.498	1.66335	485.498	1.84023	75.4981	3.09501	83.8979	1.79159	84.198	18.689	90.4979	17.9433	275.498	20.4444	294.598	20.0406															51.5981	12.0617			102.697	2.98471	109.797	4.01006	465.696	8.88407	505.395	16.3084	801.598	4.217
						475.598	1.55827	485.598	1.84023	75.5981	3.08014	83.9979	1.79159	84.298	18.775	90.5979	17.9433	275.598	20.4195	294.698	20.0406															51.698	12.2176			102.797	3.10434	109.897	4.01006	465.796	8.98434	505.495	16.3084	801.698	4.08429
						475.698	1.52209	485.698	1.84023	75.6981	3.05565	84.0979	1.79159	84.398	18.867	90.6979	17.9433	275.698	20.4225	294.798	20.0406															51.798	12.4403			102.897	3.06515	109.997	4.01006	465.896	8.93588	505.595	16.3084	801.798	4.13953
						475.798	1.38849	485.798	1.84023	75.7981	3.02308	84.1979	1.79159	84.498	18.9997	90.7979	17.9433	275.798	20.2132	294.898	20.0406															51.898	12.5287			102.997	3.19287	110.097	4.01006	465.996	8.95645	505.695	16.3084	801.898	4.13872
						475.898	1.25901	485.898	1.84023	75.8981	2.83919	84.2979	1.79159	84.598	19.0786	90.8979	17.9433	275.898	20.1315	294.998	20.0406															51.998	12.688			103.097	3.346	110.197	4.01006	466.096	9.0398	505.795	16.3084	801.998	3.99399
						475.998	1.23762	485.998	1.84023	75.9981	2.73763	84.3979	1.79159	84.698	19.1313	90.9979	17.9433	275.998	20.0355	295.098	20.0406															52.098	12.8392			103.197	3.64672	110.297	4.01006	466.196	8.99821	505.895	16.3084	802.098	3.80362
						476.098	1.07267	486.098	1.84023	76.0981	2.64618	84.4979	1.79159	84.798	18.9769	91.0979	17.9433	276.098	20.0599	295.198	20.0406															52.198	12.6097			103.297	3.96333	110.397	4.01006	466.296	8.89759	505.995	16.3084	802.198	3.57472
						476.198	0.84708	486.198	1.84023	76.1981	2.55232	84.5979	1.79159	84.898	18.7736	91.1979	17.9433	276.198	20.1171	295.298	20.0406															52.298	12.3988			103.397	4.07757	110.497	4.01006	466.396	8.76629	506.095	16.3084	802.298	3.60436
						476.298	0.78633	486.298	1.84023	76.2981	2.6073	84.6979	1.79159	84.998	18.5252	91.2979	17.9433	276.298	20.1327	295.398	20.0406															52.398	12.3511			103.497	4.4178	110.597	4.01006	466.496	8.6496	506.195	16.3084	802.398	3.53674
						476.398	0.66299	486.398	1.84023	76.3981	2.63333	84.7979	1.79159	85.098	18.5261	91.3979	17.9433	276.398	20.2091	295.498	20.0406															52.498	12.3517			103.597	4.67782	110.697	4.01006	466.596	8.63626	506.295	16.3084	802.498	3.32018
						476.498	0.42597	486.498	1.84023	76.4981	2.56876	84.8979	1.79159	85.198	18.3947	91.4979	17.9433	276.498	20.201	295.598	20.0406															52.598	12.2246			103.697	4.89014	110.797	4.01006	466.696	8.55192	506.395	16.3084	802.598	3.11094
						476.598	0.32047	486.598	1.84023	76.5981	2.53906	84.9979	1.79159	85.298	18.3816	91.5979	17.9433	276.598	20.115	295.698	20.0406															52.698	12.1848			103.797	5.03653	110.897	4.01006	466.796	8.49352	506.495	16.3084	802.698	2.95166
						476.698	0.31335	486.698	1.84023	76.6981	2.50196	85.0979	1.79159	85.398	18.2708	91.6978	17.9433	276.698	20.053	295.798	20.0406															52.798	12.1423			103.897	5.2811	110.997	4.01006	466.896	8.43614	506.595	16.3084	802.798	2.84258
						476.798	0.27189	486.798	1.84023	76.7981	2.451	85.1979	1.79159	85.498	18.2748	91.7978	17.9433	276.798	20.1022	295.898	20.0406															52.898	12.0438			103.997	5.3094	111.097	4.01006	466.996	8.42253	506.695	16.3084	802.898	2.89845
						476.898	0.42279	486.898	1.84023	76.8981	2.37321	85.2979	1.79159	85.598	18.4406	91.8978	17.9433	276.898	20.0006	295.998	20.0406															52.998	11.9419			104.097	5.30395	111.197	4.01006	467.096	8.37339	506.795	16.3084	802.998	2.8026
						476.998	0.68087	494.598	4.07453	76.9981	2.32061	85.3979	1.79159	85.698	18.4376	91.9978	17.9433	276.998	19.9098	296.098	20.0406															53.098	12.0929			104.197	5.37288	111.297	4.01006	467.196	8.44812	506.895	16.3084	803.098	2.77152
						477.098	0.83721	494.698	4.07453	77.0981	2.28718	85.4979	1.79159	85.798	18.3881	92.0978	17.9433	277.098	19.8412	296.198	20.0406															53.198	12.1522			104.297	5.38955	111.397	4.01006	467.296	8.46475	506.995	16.3084	803.198	2.76239
						477.198	0.98702	494.798	4.07453	77.1981	2.19915	85.5979	1.79159	85.898	18.2644	92.1978	17.9433	277.198	19.6463	296.298	20.0406															53.298	12.1125			104.397	5.28128	111.497	4.01006	467.396	8.49379	507.095	16.3084	803.298	2.63731
						477.298	1.13126	494.898	4.07453	77.2981	2.16146	85.6979	1.79159	85.998	18.1534	92.2978	17.9433	277.298	19.5021	296.398	20.0406															53.398	11.9963			104.497	5.29344	111.597	4.01006	467.496	8.31341	507.195	16.3084	803.398	2.56105
						477.398	1.06533	494.998	4.07453	77.3981	2.10826	85.7979	1.79159	86.098	18.0878	92.3978	17.9433	277.398	19.4702	296.498	20.0406															53.498	11.9953			104.597	5.48152	111.697	4.01006	467.596	8.18466	507.295	16.3084	803.498	2.36918
						477.498	1.11057	495.098	4.07453	77.4981	1.89622	85.8979	1.79159	86.198	17.9949	92.4978	17.9433	277.498	19.5275	296.598	20.0406															53.598	11.9738			104.697	5.59807	111.797	4.01006	467.696	8.04349	507.395	16.3084	803.598	2.35992
						477.598	1.12079	495.198	4.07453	77.5981	1.89453	85.9979	1.79159	86.298	18.021	92.5978	17.9433	277.598	19.4054	296.698	20.0406															53.698	12.0198			104.797	5.74517	111.897	4.01006	467.796	8.03826	507.495	16.3084	803.698	2.45652
						477.698	1.10968	495.298	4.07453	77.6981	1.86369	86.0979	1.79159	86.398	18.1198	92.6978	17.9433	277.698	19.3289	296.798	20.0406															53.798	12.0152			104.897	5.86118	111.997	4.01006	467.896	7.95156	507.595	16.3084	803.798	2.55317
						477.798	1.18812	495.398	4.07453	77.7981	1.85897	86.1979	1.79159	86.498	18.0773	92.7978	17.9433	277.798	19.3448	296.898	20.0406															53.898	11.949			104.997	5.92724	112.097	4.01006	467.996	7.77019	507.695	16.3084	803.898	2.584
						477.898	1.28806	495.498	4.07453	77.8981	1.95412	86.2979	1.79159	86.598	18.0649	92.8978	17.9433	277.898	19.2612	296.998	20.0406															53.998	11.9284			105.097	5.85589	112.197	4.01006	468.096	7.75039	507.795	16.3084	803.998	2.54203
						477.998	1.3622	495.598	4.07453	77.9981	2.03107	86.3979	1.79159	86.698	18.318	92.9978	17.9433	277.998	19.3892	297.098	20.0406															54.098	11.9414			105.197	5.88578	112.297	4.01006	468.196	7.79055	507.895	16.3084	804.098	2.41026
						478.098	1.37284	495.698	4.07453	78.0981	2.19271	86.4979	1.79159	86.798	18.3634	93.0978	17.9433	278.098	19.4659	297.198	20.0406															54.198	11.8189			105.297	5.57677	112.397	4.01006	468.296	7.73301	507.995	16.3084	804.198	2.34881
						478.198	1.56746	495.798	4.07453	78.1981	2.26499	86.5979	1.79159	86.898	18.3024	93.1978	17.9433	278.198	19.6461	297.298	20.0406															54.298	11.6914			105.397	5.48565	112.497	4.01006	468.396	7.71104	508.095	16.3084	804.298	2.36337
						478.298	1.75101	495.898	4.07453	78.2981	2.3277	86.6978	1.79159	86.998	18.3413	93.2978	17.9433	278.298	19.6848	297.398	20.0406															54.398	11.6219			105.497	5.39602	112.597	4.01006	468.496	7.63564	508.195	16.3084	804.398	2.39116
						478.398	1.90733	495.998	4.07453	78.3981	2.53705	86.7978	1.79159	87.098	18.059	93.3978	17.9433	278.398	19.6531	297.498	20.0406															54.498	11.4641			105.597	5.14294	112.697	4.01006	468.596	7.62883	508.295	16.3084	804.498	2.44193
						478.498	1.99787	496.098	4.07453	78.4981	2.65563	86.8978	1.79159	87.198	18.0951	93.4978	17.9433	278.498	19.7994	297.598	20.0406															54.598	11.4584			105.697	4.79995	112.797	4.01006	468.696	7.59905	508.395	16.3084	804.598	2.4448
						478.598	2.18898	496.198	4.07453	78.5981	2.70775	86.9978	1.79159	87.298	18.2195	93.5978	17.9433	278.598	20.0531	297.698	20.0406															54.698	11.4197			105.797	4.41637	112.897	4.01006	468.796	7.50484	508.495	16.3084	804.698	2.53356
						478.698	2.43364	496.298	4.07453	78.6981	2.73923	87.0978	1.79159	87.398	17.8588	93.6978	17.9433	278.698	20.2745	297.798	20.0406															54.798	11.4233			105.897	4.2408	112.997	4.01006	468.896	7.39351	508.595	16.3084	804.798	2.57798
						478.798	2.65367	496.398	4.07453	78.798	2.70312	87.1978	1.79159	87.498	17.7238	93.7978	17.9433	278.798	20.5324	297.898	20.0406															54.898	11.4211			105.997	4.14597	113.097	4.01006	468.996	7.2968	508.695	16.3084	804.898	2.63507
						478.898	2.74981	496.498	4.07453	78.898	2.69662	87.2978	1.79159	87.598	17.6485	93.8978	17.9433	278.898	20.8638	297.998	20.0406															54.998	11.429			106.097	3.92941	113.197	4.01006	469.096	7.17939	508.795	16.3084	804.998	2.8194
						478.998	2.8396	496.598	4.07453	78.998	2.75102	87.3978	1.79159	87.6979	17.6872	93.9978	17.9433	278.998	21.0976	298.098	20.0406															55.098	11.3869			106.197	3.84032	113.297	4.01006	469.196	7.07483	508.895	16.3084	805.098	3.01485
						479.098	2.88909	496.698	4.07453	79.098	2.794	87.4978	1.79159	87.7979	17.8088	94.0978	17.9433	279.098	21.1929	298.198	20.0406															55.198	11.2657			106.297	3.7734	113.397	4.01006	469.296	7.11261	508.995	16.3084	805.198	3.17796
						479.198	2.95977	496.798	4.07453	79.198	2.92232	87.5978	1.79159	87.8979	17.8172	94.1978	17.9433	279.198	21.3533	298.298	20.0406															55.298	11.2073			106.397	3.62455	113.497	4.01006	469.396	7.05082	509.095	16.3084	805.298	3.29351
						479.298	3.0463	496.898	4.07453	79.298	2.93879	87.6978	1.79159	87.9979	17.8574	94.2978	17.9433	279.298	21.391	298.398	20.0406															55.398	11.1934			106.497	3.67796	113.597	4.01006	469.496	7.06896	509.195	16.3084	805.398	3.33539
						479.398	3.00245	496.998	4.07453	79.398	2.83701	87.7978	1.79159	88.0979	17.981	94.3978	17.9433	279.398	21.4651	298.498	20.0406															55.498	11.0032			106.597	3.50075	113.697	4.01006	469.596	7.12154	509.295	16.3084	805.498	3.29353
						479.498	3.02479	497.098	4.07453	79.498	2.70048	87.8978	1.79159	88.1979	18.0465	94.4978	17.9433	279.498	21.6862	298.598	20.0406															55.5979	11.0466			106.697	3.46224	113.797	4.01006	469.696	7.16028	509.395	16.3084	805.598	3.42618
						479.598	2.80396	497.198	4.07453	79.598	2.72574	87.9978	1.79159	88.2979	18.0712	94.5978	17.9433	279.598	21.5321	298.697	20.0406															55.6979	11.1323			106.797	3.41142	113.897	4.01006	469.796	7.18425	509.495	16.3084	805.698	3.5085
						479.698	2.72533	497.298	4.07453	79.698	2.6894	88.0978	1.79159	88.3979	17.9217	94.6978	17.9433	279.698	21.2497	298.798	20.0406															55.7979	11.1495			106.897	3.42941	113.997	4.01006	469.896	7.23686	509.595	16.3084	805.798	3.53669
						479.798	2.69672	497.398	4.07453	79.798	2.72043	88.1978	1.79159	88.4979	17.891	94.7978	17.9433	279.798	21.1249	298.897	20.0406															55.8979	11.3131			106.997	3.38155	114.097	4.01006	469.996	7.22647	509.695	16.3084	805.898	3.5104
						479.898	2.54465	497.498	4.07453	79.898	2.86964	88.2978	1.79159	88.5979	17.8526	94.8978	17.9433	279.898	20.9652	298.998	20.0406															55.9979	11.345			107.097	3.21985	114.197	4.01006	470.096	7.29513	509.795	16.3084	805.998	3.56012
						479.998	2.43559	497.598	4.07453	79.998	2.81715	88.3978	1.79159	88.6979	17.7847	94.9978	17.9433	279.998	21.0123	299.098	20.0406															56.0979	11.2916			107.197	3.07213	114.297	4.01006	470.196	7.40137	509.895	16.3084	806.098	3.57257
						480.098	2.39606	497.698	4.07453	80.098	2.78096	88.4978	1.79159	88.7979	17.7731	95.0978	17.9433	280.098	20.9144	299.197	20.0406															56.1979	11.2551			107.297	2.90447	114.397	4.01006	470.296	7.57226	509.995	16.3084	806.198	3.56632
						480.198	2.32771	497.798	4.07453	80.198	2.75221	88.5978	1.79159	88.8979	17.5243	95.1978	17.9433	280.198	20.8732	299.298	20.0406															56.2979	11.272			107.397	3.04249	114.497	4.01006	470.396	7.73815	510.095	16.3084	806.298	3.33882
						480.298	2.08821	497.898	4.07453	80.298	2.79877	88.6978	1.79159	88.9979	17.4285	95.2978	17.9433	280.298	20.7318	299.397	20.0406															56.3979	11.2417			107.497	3.06975	114.597	4.01006	470.496	7.72617	510.195	16.3084	806.398	3.2179
						480.398	1.88687	497.998	4.07453	80.398	2.75713	88.7978	1.79159	89.0979	17.4533	95.3978	17.9433	280.398	20.7232	299.498	20.0406															56.4979	11.0861			107.597	2.9216	114.697	4.01006	470.596	7.60979	510.295	16.3084	806.498	3.23719
						480.498	1.80246	498.098	4.07453	80.498	2.65066	88.8978	1.79159	89.1979	17.5548	95.4978	17.9433	280.498	20.6221	299.598	20.0406															56.5979	11.1002			107.697	2.9532	114.797	4.01006	470.696	7.5205	510.395	16.3084	806.598	3.30368
						480.598	1.7354	498.198	4.07453	80.598	2.54451	88.9978	1.79159	89.2979	17.5653	95.5977	17.9433	280.598	20.534	299.697	20.0406															56.6979	11.0617			107.797	3.01871	114.897	4.01006	470.796	7.53005	510.495	16.3084	806.698	3.3709
						480.698	1.56323	498.298	4.07453	80.698	2.42156	89.0978	1.79159	89.3979	17.5925	95.6977	17.9433	280.698	20.3377	299.798	20.0406															56.7979	11.2051			107.897	3.07236	114.997	4.01006	470.896	7.54081	510.595	16.3084	806.798	3.45108
						480.798	1.38625	498.398	4.07453	80.798	2.30461	89.1978	1.79159	89.4979	17.5078	95.7977	17.9433	280.798	20.1756	299.897	20.0406															56.8979	11.2759			107.997	3.31967	115.097	4.01006	470.996	7.76961	510.695	16.3084	806.898	3.49629
						480.898	1.3658	498.498	4.07453	80.898	2.23818	89.2978	1.79159	89.5979	17.4459	95.8977	17.9433	280.898	20.1961	299.998	20.0406															56.9979	11.4078			108.097	3.40664	115.197	4.01006	471.096	7.68545	510.795	16.3084	806.998	3.65714
						480.998	1.38323	498.598	4.07453	80.998	2.23892	89.3978	1.79159	89.6979	17.4548	95.9977	17.9433	280.998	20.1234	300.098	20.0406															57.0979	11.3957			108.197	3.43074	115.297	4.01006	471.196	7.61399	510.895	16.3084	807.098	3.63705
						481.098	1.39755	498.697	4.07453	81.098	2.24992	89.4978	1.79159	89.7979	17.2175	96.0977	17.9433	281.098	20.0021	300.197	20.0406															57.1979	11.2598			108.297	3.62053	115.397	4.01006	471.296	7.61738	510.995	16.3084	807.198	3.72714
						481.198	1.59979	498.798	4.07453	81.198	2.2496	89.5978	1.79159	89.8979	17.2712	96.1977	17.9433	281.198	19.9258	300.298	20.0406															57.2979	11.311			108.397	3.85908	115.497	4.01006	471.396	7.64618	511.095	16.3084	807.298	3.80645
						481.298	1.7109	498.897	4.07453	81.298	2.19404	89.6978	1.79159	89.9979	17.2762	96.2977	17.9433	281.298	19.7774	300.397	20.0406															57.3979	11.3515			108.497	4.07117	115.597	4.01006	471.496	7.7506	511.195	16.3084	807.398	3.71555
						481.398	1.67232	498.998	4.07453	81.398	2.151	89.7978	1.79159	90.0979	17.2384	96.3977	17.9433	281.398	19.8576	300.498	20.0406															57.4979	11.477			108.597	4.10189	115.697	4.01006	471.596	7.75033	511.295	16.3084	807.498	3.51539
						481.498	1.52772	499.098	4.07453	81.498	2.18202	89.8978	1.79159	90.1979	17.1061	96.4977	17.9433	281.498	19.9105	300.598	20.0406															57.5979	11.5777			108.697	4.1447	115.797	4.01006	471.696	7.73455	511.395	16.3084	807.598	3.43595
						481.598	1.62276	499.197	4.07453	81.598	2.10568	89.9978	1.79159	90.2979	17.1491	96.5977	17.9433	281.598	19.9317	300.697	20.0406															57.6979	11.5835			108.797	4.23366	115.897	4.01006	471.796	7.84234	511.495	16.3084	807.698	3.56727
						481.698	1.78634	499.298	4.07453	81.698	2.0048	90.0978	1.79159	90.3979	17.1768	96.6977	17.9433	281.698	20.0008	300.798	20.0406															57.7979	11.71			108.897	4.32936	115.997	4.01006	471.896	7.98011	511.595	16.3084	807.798	3.65058
						481.798	1.87134	499.397	4.07453	81.798	1.87252	90.1978	1.79159	90.4979	17.2533	96.7977	17.9433	281.798	19.9592	300.897	20.0406															57.8979	11.8591			108.997	4.32187	116.097	4.01006	471.996	8.1781	511.695	16.3084	807.898	3.68132
						481.898	1.92947	499.498	4.07453	81.898	1.69584	90.2978	1.79159	90.5979	17.1818	96.8977	17.9433	281.898	19.9896	300.998	20.0406															57.9979	11.9103			109.097	4.52479	116.197	4.01006	472.096	8.20649	511.795	16.3084	807.998	3.5521
						481.998	1.9706	499.598	4.07453	81.998	1.49749	90.3978	1.79159	90.6979	17.051	96.9977	17.9433	281.998	19.9635	301.098	20.0406															58.0979	12.0704			109.197	4.86458	116.297	4.01006	472.196	8.34465	511.895	16.3084	808.098	3.43442
						482.098	1.97648	499.697	4.07453	82.098	1.35359	90.4978	1.79159	90.7979	16.9574	97.0977	17.9433	282.098	19.8295	301.197	20.0406															58.1979	12.1199			109.297	4.99994	116.397	4.01006	472.296	8.42654	511.995	16.3084	808.198	3.30752
						482.198	1.83219	499.798	4.07453	82.198	1.17262	90.5977	1.79159	90.8979	16.8931	97.1977	17.9433	282.198	19.7524	301.298	20.0406															58.2979	12.1285			109.397	5.0988	116.497	4.01006	472.396	8.33003	512.095	16.3084	808.298	3.26044
						482.298	1.88248	499.897	4.07453	82.298	1.0189	90.6977	1.79159	90.9979	16.9588	97.2977	17.9433	282.298	19.6998	301.397	20.0406															58.3979	12.0989			109.497	5.28023	116.597	4.01006	472.496	8.36761	512.195	16.3084	808.398	3.33884
						482.398	1.86088	499.998	4.07453	82.398	0.89594	90.7977	1.79159	91.0979	16.984	97.3977	17.9433	282.398	19.678	301.498	20.0406															58.4979	12.1155			109.597	5.38125	116.697	4.01006	472.596	8.47359	512.295	16.3084	808.498	3.3082
						482.498	1.821	500.098	4.07453	82.498	0.77564	90.8977	1.79159	91.1979	16.9772	97.4977	17.9433	282.498	19.7007	301.598	20.0406															58.5979	12.1566			109.697	5.49561	116.797	4.01006	472.696	8.63257	512.395	16.3084	808.598	3.44493
						482.598	1.61158	500.197	4.07453	82.598	0.84501	90.9977	1.79159	91.2979	17.228	97.5977	17.9433	282.598	19.7693	301.697	20.0406															58.6979	12.0873			109.797	5.46661	116.897	4.01006	472.796	8.5165	512.495	16.3084	808.698	3.4539
						482.698	1.55042	500.298	4.07453	82.6979	0.83082	91.0977	1.79159	91.3979	17.5104	97.6977	17.9433	282.698	19.816	301.798	20.0406															58.7979	11.9264			109.897	5.27142	116.997	4.01006	472.896	8.40442	512.595	16.3084	808.798	3.38617
						482.798	1.38327	500.397	4.07453	82.7979	0.87259	91.1977	1.79159	91.4979	17.5284	97.7977	17.9433	282.798	20.0217	301.897	20.0406															58.8979	11.9479			109.997	5.13436	117.097	4.01006	472.996	8.2721	512.695	16.3084	808.898	3.37633
						482.898	1.43836	500.498	4.07453	82.8979	1.01682	91.2977	1.79159	91.5979	17.8085	97.8977	17.9433	282.898	20.1685	301.998	20.0406															58.9979	11.9182			110.097	5.04222	117.197	4.01006	473.096	8.29391	512.795	16.3084	808.998	3.32486
						482.998	1.57885	500.598	4.07453	82.9979	1.10102	91.3977	1.79159	91.6978	17.9761	97.9977	17.9433	282.998	20.2353	302.098	20.0406															59.0979	11.7758			110.197	5.05247	117.297	4.01006	473.196	8.45895	512.895	16.3084	809.098	3.31807
						483.098	1.6297	500.697	4.07453	83.0979	1.18855	91.4977	1.79159	91.7978	17.8629	98.0977	17.9433	283.098	20.3093	302.197	20.0406															59.1979	11.4847			110.297	5.00707	117.397	4.01006	473.296	8.38576	512.995	16.3084	809.198	3.30759
						483.198	1.60112	500.798	4.07453	83.1979	1.13686	91.5977	1.79159	91.8978	17.8632	98.1977	17.9433	283.198	20.4331	302.298	20.0406															59.2979	11.311			110.397	5.06532	117.497	4.01006	473.396	8.33805	513.095	16.3084	809.298	3.31265
						483.298	1.53444	500.897	4.07453	83.2979	1.14938	91.6977	1.79159	91.9978	17.9095	98.2977	17.9433	283.298	20.3466	302.397	20.0406															59.3979	11.2761			110.497	4.86898	126.597	6.08765	473.496	8.20442	513.195	16.3084	809.398	3.43436
						483.398	1.41961	500.998	4.07453	83.3979	1.24136	91.7977	1.79159	92.0978	17.9768	98.3977	17.9433	283.398	20.3723	302.497	20.0406															59.4979	11.3382			110.597	4.71901	126.697	6.08765	473.596	8.30827	513.295	16.3084	809.498	3.36116
						483.498	1.50041	501.098	4.07453	83.4979	1.11181	91.8977	1.79159	92.1978	18.2819	98.4977	17.9433	283.498	20.4684	302.597	20.0406															59.5978	11.4777			110.697	4.73409	126.797	6.08765	473.696	8.40857	513.395	16.3084	809.598	3.29938
						483.598	1.59055	501.197	4.07453	83.5979	1.08012	91.9977	1.79159	92.2978	18.3608	98.5977	17.9433	283.598	20.4584	302.697	20.0406															59.6978	11.4268			110.797	4.6687	126.897	6.08765	473.796	8.50775	513.495	16.3084	809.698	3.3031
						483.698	1.71625	501.298	4.07453	83.6979	1.17475	92.0977	1.79159	92.3978	18.2605	98.6977	17.9433	283.698	20.4145	302.797	20.0406															59.7978	11.4006			110.897	4.76997	126.997	6.08765	473.896	8.43997	513.595	16.3084	809.798	3.25019
						483.798	1.61725	501.397	4.07453	83.7979	1.2475	92.1977	1.79159	92.4978	18.507	98.7977	17.9433	283.798	20.3852	302.897	20.0406															59.8978	11.4872			110.997	4.92161	127.097	6.08765	473.996	8.51251	513.695	16.3084	809.898	3.26677
						483.898	1.43677	501.498	4.07453	83.8979	1.3542	92.2977	1.79159	92.5978	18.7204	98.8977	17.9433	283.898	20.2552	302.997	20.0406															59.9978	11.5081			111.097	5.09656	127.197	6.08765	474.096	8.59048	513.795	16.3084	809.998	3.40593
						483.998	1.31026	501.598	4.07453	83.9979	1.36651	92.3977	1.79159	92.6978	18.8798	98.9977	17.9433	283.998	20.1188	303.097	20.0406															60.0978	11.5433			111.197	5.23889	127.297	6.08765	474.196	8.68305	513.895	16.3084	810.098	3.44615
						484.098	1.21544	501.697	4.07453	84.0979	1.42457	92.4977	1.79159	92.7978	18.847	99.0977	17.9433	284.098	20.0795	303.197	20.0406															60.1978	11.5295			111.297	5.17471	127.397	6.08765	474.296	8.66018	513.995	16.3084	810.198	3.32101
						484.198	1.15062	501.798	4.07453	84.1979	1.49905	92.5977	1.79159	92.8978	18.9282	99.1977	17.9433	284.198	20.101	303.297	20.0406															60.2978	11.494			111.397	5.02284	127.497	6.08765	474.396	8.65091	514.095	16.3084	810.298	3.26308
						484.298	1.06493	501.897	4.07453	84.2979	1.49733	92.6977	1.79159	92.9978	19.1297	99.2977	17.9433	284.298	19.9593	303.397	20.0406															60.3978	11.4274			111.497	4.88923	127.597	6.08765	474.496	8.47905	514.195	16.3084	810.398	3.06481
						484.398	0.97017	501.998	4.07453	84.3979	1.60642	92.7977	1.79159	93.0978	19.2303	99.3977	17.9433	284.398	19.9178	303.497	20.0406															60.4978	11.2825			111.597	4.77137	127.697	6.08765	474.596	8.46643	514.295	16.3084	810.498	2.87624
						484.498	0.92515	502.098	4.07453	84.4979	1.68845	92.8977	1.79159	93.1978	19.2294	99.4977	17.9433	284.498	19.8225	303.597	20.0406															60.5978	11.3303			111.697	4.58977	127.797	6.08765	474.696	8.34276	514.395	16.3084	810.598	2.91086
						484.598	0.80573	502.197	4.07453	84.5979	1.73859	92.9977	1.79159	93.2978	19.138	99.5976	17.9433	284.598	19.6947	303.697	20.0406															60.6978	11.3037			111.797	4.23621	127.897	6.08765	474.796	8.24433	514.495	16.3084	810.698	2.72422
						484.698	0.8448	502.298	4.07453	84.6979	1.77472	93.0977	1.79159	93.3978	19.1819	99.6976	17.9433	284.698	19.6704	303.797	20.0406															60.7978	11.2042			111.897	4.00726	127.997	6.08765	474.896	8.21183	514.595	16.3084	810.798	2.6484
						484.798	0.67451	502.397	4.07453	84.7979	1.74492	93.1977	1.79159	93.4978	19.2755	99.7976	17.9433	284.798	19.8895	303.897	20.0406															60.8978	11.1421			111.997	3.82728	128.097	6.08765	474.996	8.171	514.695	16.3084	810.898	2.6387
						484.898	0.64324	502.497	4.07453	84.8979	1.67845	93.2977	1.79159	93.5978	19.3622	99.8976	17.9433	284.898	19.9753	303.997	20.0406															60.9978	10.9669			112.097	3.57106	128.197	6.08765	475.096	8.07226	514.795	16.3084	810.998	2.63428
						484.998	0.75608	502.597	4.07453	84.9979	1.70518	93.3977	1.79159	93.6978	19.3751	99.9976	17.9433	284.998	19.9051	304.097	20.0406															61.0978	10.9306			112.197	3.45501	128.297	6.08765	475.196	7.91973	514.895	16.3084	811.098	2.59074
						485.098	0.74293	502.697	4.07453	85.0979	1.8542	93.4977	1.79159	93.7978	19.4591	100.098	17.9433	285.098	19.8388	304.197	20.0406															61.1978	10.8675			112.297	3.33849	128.397	6.08765	475.296	7.75053	514.995	16.3084	811.198	2.51028
						485.198	0.75012	502.797	4.07453	85.1979	2.03498	93.5977	1.79159	93.8978	19.4601	100.198	17.9433	285.198	19.9411	304.297	20.0406															61.2978	11.1769			112.397	3.3891	128.497	6.08765	475.396	7.59422	515.095	16.3084	811.298	2.35825
						485.298	0.84246	502.897	4.07453	85.2979	2.13856	93.6977	1.79159	93.9978	19.5053	100.298	17.9433	285.298	19.9503	304.397	20.0406															61.3978	11.3895			112.497	3.26124	128.597	6.08765	475.496	7.48683	515.195	16.3084	811.398	2.41865
						485.398	1.04549	502.997	4.07453	85.3979	2.24028	93.7977	1.79159	94.0978	19.4265	100.398	17.9433	285.398	19.9174	304.497	20.0406															61.4978	11.6248			112.597	3.16523	128.697	6.08765	475.596	7.4444	515.294	16.3084	811.498	2.47551
						485.498	1.21403	503.097	4.07453	85.4979	2.33662	93.8977	1.79159	94.1978	19.3915	100.498	17.9433	285.498	19.8217	304.597	20.0406															61.5978	11.7927			112.697	3.23413	128.797	6.08765	475.695	7.4623	515.394	16.3084	811.598	2.38895
						485.598	1.29631	503.197	4.07453	85.5979	2.38368	93.9977	1.79159	94.2978	19.2455	100.598	17.9433	285.598	19.7551	304.697	20.0406															61.6978	11.8305			112.797	3.24234	128.897	6.08765	475.796	7.45568	515.495	16.3084	811.698	2.40663
						485.698	1.45239	503.297	4.07453	85.6979	2.31843	94.0977	1.79159	94.3978	19.2545	100.698	17.9433	285.698	19.6291	304.797	20.0406															61.7978	11.9868			112.897	3.17278	128.997	6.08765	475.896	7.37881	515.595	16.3084	811.798	2.43892
						485.798	1.67667	503.397	4.07453	85.7979	2.33286	94.1977	1.79159	94.4978	19.1374	100.798	17.9433	285.798	19.6251	304.897	20.0406															61.8978	12.0997			112.997	3.22179	129.097	6.08765	475.995	7.24451	515.694	16.3084	811.898	2.47202
						485.898	1.97307	503.497	4.07453	85.8979	2.34373	107.397	5.20134	94.5978	19.1472	100.898	17.9433	285.898	19.6075	304.997	20.0406															61.9978	12.2922			113.097	3.1796	129.197	6.08765	476.096	7.06286	515.794	16.3084	811.998	2.59365
						485.998	2.11476	503.597	4.07453	85.9979	2.36941	107.497	5.20134	94.6978	18.9921	100.998	17.9433	285.998	19.637	305.097	20.0406															62.0978	12.3874			113.197	3.29908	129.297	6.08765	476.195	7.10042	515.894	16.3084	812.098	2.52041
						486.098	2.34843	503.697	4.07453	86.0979	2.38262	107.597	5.20134	94.7978	18.6195	101.098	17.9433	286.098	19.6187	305.197	20.0406															62.1978	12.3965			113.297	3.42315	129.397	6.08765	476.296	7.14003	515.995	16.3084	812.198	2.57893
						486.198	2.45254	503.797	4.07453	86.1979	2.35703	107.697	5.20134	94.8978	18.5279	101.198	17.9433	286.198	19.8889	305.297	20.0406															62.2978	12.6467			113.397	3.35843	129.497	6.08765	476.396	7.22293	516.095	16.3084	812.298	2.51068
						486.298	2.38522	503.897	4.07453	86.2979	2.40397	107.797	5.20134	94.9978	18.3498	101.298	17.9433	286.298	20.0578	305.397	20.0406															62.3978	12.6538			113.497	3.26465	129.597	6.08765	476.495	7.32695	516.194	16.3084	812.398	2.37688
						486.398	2.36722	503.997	4.07453	86.3979	2.44601	107.897	5.20134	95.0978	18.1823	101.398	17.9433	286.398	20.3826	305.497	20.0406															62.4978	12.6442			113.597	3.27602	129.697	6.08765	476.596	7.36034	516.294	16.3084	812.498	2.36697
						486.498	2.47955	504.097	4.07453	86.4979	2.35939	107.997	5.20134	95.1978	18.2881	101.498	17.9433	286.498	20.3084	305.597	20.0406															62.5978	12.5347			113.697	3.41187	129.797	6.08765	476.695	7.49308	516.394	16.3084	812.598	2.52198
						486.598	2.69524	504.197	4.07453	86.5979	2.17012	108.097	5.20134	95.2978	18.3095	101.598	17.9433	286.598	20.0823	305.697	20.0406															62.6978	12.5523			113.797	3.52307	129.897	6.08765	476.796	7.55906	516.495	16.3084	812.698	2.67744
						486.698	2.90945	504.297	4.07453	86.6978	2.13806	108.197	5.20134	95.3978	18.217	101.698	17.9433	286.698	19.9387	305.797	20.0406															62.7978	12.6708			113.897	3.46982	129.997	6.08765	476.896	7.58486	516.595	16.3084	812.798	2.6496
						486.798	2.97136	504.397	4.07453	86.7978	2.08451	108.297	5.20134	95.4978	18.0319	101.798	17.9433	286.798	19.9199	305.897	20.0406															62.8978	12.6395			113.997	3.47144	130.097	6.08765	476.995	7.54051	516.694	16.3084	812.898	2.56677
						486.898	3.05183	504.497	4.07453	86.8978	1.97709	108.397	5.20134	95.5977	17.7639	101.898	17.9433	286.898	20.1012	305.997	20.0406															62.9978	12.6775			114.097	3.70368	130.197	6.08765	477.096	7.42515	516.794	16.3084	812.998	2.53615
						486.998	3.18589	504.597	4.07453	86.9978	1.83808	108.497	5.20134	95.6977	17.6293	101.998	17.9433	286.998	19.9569	306.097	20.0406															63.0978	12.7663			114.197	3.76182	130.297	6.08765	477.195	7.52119	516.894	16.3084	813.098	2.51851
						487.098	3.23558	504.697	4.07453	87.0978	1.81143	108.597	5.20134	95.7977	17.4562	102.098	17.9433	287.098	20.0003	306.197	20.0406															63.1978	12.6275			114.297	3.66253	130.397	6.08765	477.296	7.49727	516.995	16.3084	813.198	2.54927
						487.198	3.13823	504.797	4.07453	87.1978	1.74945	108.697	5.20134	95.8977	17.3448	102.198	17.9433	287.198	19.9678	306.297	20.0406															63.2978	12.3701			114.397	3.54869	130.497	6.08765	477.396	7.37349	517.095	16.3084	813.298	2.5409
						487.298	3.11375	504.897	4.07453	87.2978	1.73761	108.797	5.20134	95.9977	17.2886	102.298	17.9433	287.298	19.9836	306.397	20.0406															63.3978	12.0843			114.497	3.47679	130.597	6.08765	477.495	7.49816	517.194	16.3084	813.398	2.48148
						487.398	2.98833	504.997	4.07453	87.3978	1.68295	108.897	5.20134	96.0977	17.1784	102.398	17.9433	287.398	20.0073	306.497	20.0406															63.4977	12.0658			114.597	3.37776	130.697	6.08765	477.596	7.43503	517.294	16.3084	813.498	2.52536
						487.498	2.90098	505.097	4.07453	87.4978	1.70868	108.997	5.20134	96.1977	17.1352	102.498	17.9433	287.498	20.02	306.597	20.0406															63.5977	12.0512			114.697	3.45134	130.797	6.08765	477.695	7.40125	517.394	16.3084	813.598	2.5712
						487.598	2.81172	505.197	4.07453	87.5978	1.73982	109.097	5.20134	96.2977	17.1349	102.598	17.9433	287.598	19.9977	306.697	20.0406															63.6977	11.9782			114.797	3.57094	130.897	6.08765	477.796	7.13564	517.495	16.3084	813.698	2.56984
						487.698	2.93999	505.297	4.07453	87.6978	1.82039	109.197	5.20134	96.3977	17.0598	102.698	17.9433	287.698	19.9315	306.797	20.0406															63.7977	11.8439			114.897	3.69498	130.997	6.08765	477.896	7.02566	517.595	16.3084	813.798	2.62679
						487.798	3.03787	505.397	4.07453	87.7978	1.81766	109.297	5.20134	96.4977	16.9812	102.798	17.9433	287.798	19.9564	306.897	20.0406															63.8977	11.8869			114.997	3.92054	131.097	6.08765	477.995	7.10365	517.694	16.3084	813.898	2.76311
						487.898	3.1638	505.497	4.07453	87.8978	1.77424	109.397	5.20134	96.5977	16.9533	102.898	17.9433	287.898	19.8446	306.997	20.0406															63.9977	11.6762			115.097	4.17678	131.197	6.08765	478.096	7.25191	517.794	16.3084	813.998	2.84314
						487.998	3.18682	505.597	4.07453	87.9978	1.8294	109.497	5.20134	96.6977	16.891	102.998	17.9433	287.998	19.8579	307.097	20.0406															64.0977	11.5332			115.197	4.31263	131.297	6.08765	478.195	7.25493	517.894	16.3084	814.098	2.89782
						488.098	3.18777	505.697	4.07453	88.0978	1.82713	109.597	5.20134	96.7977	16.7484	103.098	17.9433	288.098	19.9541	307.197	20.0406															64.1977	11.4108			115.297	4.46719	131.397	6.08765	478.296	7.19849	517.995	16.3084	814.198	3.08135
						488.198	3.23008	505.797	4.07453	88.1978	1.78073	109.697	5.20134	96.8977	16.8366	103.198	17.9433	288.198	19.7838	307.297	20.0406															64.2977	11.3808			115.397	4.52165	131.497	6.08765	478.396	7.23851	518.095	16.3084	814.298	3.34898
						488.298	3.23409	505.897	4.07453	88.2978	1.88331	109.797	5.20134	96.9977	16.8782	103.298	17.9433	288.298	19.6005	307.397	20.0406															64.3977	11.4206			115.497	4.62532	131.597	6.08765	478.495	7.3913	518.194	16.3084	814.398	3.68884
						488.398	3.19016	505.997	4.07453	88.3978	1.96713	109.897	5.20134	97.0977	16.9535	103.398	17.9433	288.398	19.448	307.497	20.0406															64.4977	11.4618			115.597	4.62964	131.697	6.08765	478.596	7.65547	518.294	16.3084	814.498	3.59506
						488.498	3.16729	506.097	4.07453	88.4978	1.98912	109.997	5.20134	97.1977	16.9504	103.498	17.9433	288.498	19.3517	307.597	20.0406															64.5977	11.2879			115.697	4.58195	131.797	6.08765	478.695	7.73521	518.394	16.3084	814.598	3.70102
						488.598	3.07713	506.197	4.07453	88.5978	2.03719	110.097	5.20134	97.2977	16.8266	103.597	17.9433	288.598	19.1499	307.697	20.0406															64.6977	11.1305			115.797	4.64804	131.897	6.08765	478.796	7.71492	518.495	16.3084	814.698	3.83217
						488.698	2.94502	506.297	4.07453	88.6978	2.02344	110.197	5.20134	97.3977	16.8167	103.698	17.9433	288.698	18.9906	307.797	20.0406															64.7977	11.0817			115.897	4.7016	131.997	6.08765	478.896	7.72356	518.595	16.3084	814.798	3.82592
						488.798	2.8768	506.397	4.07453	88.7978	2.00646	110.297	5.20134	97.4977	16.9777	103.797	17.9433	288.798	18.8791	307.897	20.0406															64.8977	11.0984			115.997	4.61481	132.097	6.08765	478.995	7.76114	518.694	16.3084	814.898	3.90884
						488.898	2.85256	506.497	4.07453	88.8978	2.05576	110.397	5.20134	97.5977	17.024	103.897	17.9433	288.898	18.8544	307.997	20.0406															64.9977	10.9858			116.097	4.44529	132.197	6.08765	479.096	7.84671	518.794	16.3084	814.998	3.98974
						488.998	2.91653	506.597	4.07453	88.9978	2.18581	110.497	5.20134	97.6977	17.1661	103.998	17.9433	288.998	18.836	308.097	20.0406															65.0977	10.8149			116.197	4.25431	132.297	6.08765	479.195	7.81926	518.894	16.3084	815.098	3.99504
						489.098	2.93482	506.697	4.07453	89.0978	2.28306	110.597	5.20134	97.7977	17.3371	104.097	17.9433	289.098	18.6891	308.197	20.0406															65.1977	10.7952			116.297	4.02545	132.397	6.08765	479.296	7.88858	518.995	16.3084	815.198	3.99066
						489.198	2.89015	506.797	4.07453	89.1978	2.31774	110.697	5.20134	97.8977	17.5429	104.198	17.9433	289.198	18.5313	308.297	20.0406															65.2977	10.6809			116.397	3.79554	132.497	6.08765	479.396	7.74958	519.095	16.3084	815.298	3.99583
						489.298	2.85521	506.897	4.07453	89.2978	2.2386	110.797	5.20134	97.9977	17.5749	104.297	17.9433	289.298	18.6554	308.397	20.0406															65.3977	10.5957			116.497	3.71033	132.597	6.08765	479.495	7.60215	519.194	16.3084	815.398	4.02648
						489.398	2.73827	506.997	4.07453	89.3978	2.13777	110.897	5.20134	98.0977	17.691	104.397	17.9433	289.398	18.8623	308.497	20.0406															65.4977	10.5667			116.597	3.66462	132.697	6.08765	479.596	7.63548	519.294	16.3084	815.498	4.07752
						489.498	2.53622	507.097	4.07453	89.4978	2.00181	110.997	5.20134	98.1977	17.7033	104.498	17.9433	289.498	19.0465	308.597	20.0406															65.5977	10.6399			116.697	3.67832	132.797	6.08765	479.695	7.57222	519.394	16.3084	815.598	4.18136
						489.598	2.3724	507.197	4.07453	89.5978	1.85668	111.097	5.20134	98.2977	17.6158	104.597	17.9433	289.598	19.1017	308.697	20.0406															65.6977	10.6942			116.797	3.54366	132.897	6.08765	479.795	7.53081	519.494	16.3084	815.698	4.03187
						489.698	2.26618	507.297	4.07453	89.6978	1.74976	111.197	5.20134	98.3977	17.841	104.698	17.9433	289.698	19.1199	308.797	20.0406															65.7977	10.8678			116.897	3.47242	132.997	6.08765	479.895	7.40278	519.594	16.3084	815.798	4.06328
						489.798	2.08734	507.397	4.07453	89.7978	1.59844	111.297	5.20134	98.4977	17.9616	104.797	17.9433	289.798	19.2423	308.897	20.0406															65.8977	11.0797			116.997	3.4493	133.097	6.08765	479.995	7.3645	519.694	16.3084	815.898	3.97484
						489.898	1.98699	507.497	4.07453	89.8978	1.65263	111.397	5.20134	98.5977	17.9968	104.897	17.9433	289.898	19.2573	308.997	20.0406															65.9977	11.2514			117.097	3.41346	133.197	6.08765	480.095	7.19573	519.794	16.3084	815.998	3.97793
						489.998	1.90587	507.597	4.07453	89.9978	1.8146	111.497	5.20134	98.6977	18.1763	104.998	17.9433	289.998	19.3735	309.097	20.0406															66.0977	11.4488			117.197	3.44414	133.297	6.08765	480.195	7.23077	519.894	16.3084	816.098	3.93079
						490.098	1.73326	507.697	4.07453	90.0978	1.83427	111.597	5.20134	98.7977	18.2971	105.097	17.9433	290.098	19.6368	309.197	20.0406															66.1977	11.6357			117.297	3.52484	133.397	6.08765	480.295	7.20764	519.994	16.3084	816.198	3.76716
						490.198	1.50327	507.797	4.07453	90.1978	1.80615	111.697	5.20134	98.8977	18.3646	105.198	17.9433	290.198	19.8241	309.297	20.0406															66.2977	11.8638			117.397	3.52926	133.497	6.08765	480.395	7.22603	520.094	16.3084	816.298	3.72807
						490.298	1.39995	507.897	4.07453	90.2978	1.74471	111.797	5.20134	98.9977	18.4553	105.297	17.9433	290.298	19.863	309.397	20.0406															66.3977	11.7999			117.497	3.58166	133.597	6.08765	480.495	7.24181	520.194	16.3084	816.398	3.80267
						490.398	1.3855	507.997	4.07453	90.3978	1.74871	111.897	5.20134	99.0977	18.4905	105.397	17.9433	290.398	19.9013	309.497	20.0406															66.4977	11.7955			117.597	3.60934	133.697	6.08765	480.595	7.25111	520.294	16.3084	816.498	3.8476
						490.498	1.39419	508.097	4.07453	90.4978	1.66513	111.997	5.20134	99.1977	18.4767	105.498	17.9433	290.498	19.8851	309.597	20.0406															66.5977	11.8543			117.697	3.68984	133.797	6.08765	480.695	7.20518	520.394	16.3084	816.598	3.763
						490.598	1.53693	508.197	4.07453	90.5977	1.48198	112.097	5.20134	99.2977	18.5689	105.597	17.9433	290.598	19.812	309.697	20.0406															66.6977	12.0138			117.797	3.71203	133.897	6.08765	480.795	7.19204	520.494	16.3084	816.698	3.78069
						490.698	1.57175	508.297	4.07453	90.6977	1.39317	112.197	5.20134	99.3977	18.7815	105.698	17.9433	290.698	19.7794	309.797	20.0406															66.7977	12.232			117.897	3.80954	133.997	6.08765	480.895	7.22619	520.594	16.3084	816.798	3.80684
						490.798	1.59047	508.397	4.07453	90.7977	1.39963	112.297	5.20134	99.4977	18.7212	105.797	17.9433	290.798	19.847	309.897	20.0406															66.8977	12.3316			117.997	3.95453	134.097	6.08765	480.995	7.15968	520.694	16.3084	816.898	3.84408
						490.898	1.54545	508.497	4.07453	90.8977	1.38042	112.397	5.20134	99.5976	18.7789	105.897	17.9433	290.898	19.9327	309.997	20.0406															66.9977	12.3419			118.097	4.02584	134.197	6.08765	481.095	7.30292	520.794	16.3084	816.998	3.81306
						490.998	1.41151	508.597	4.07453	90.9977	1.32423	112.497	5.20134	99.6976	18.7532	105.998	17.9433	290.998	20.0731	310.097	20.0406															67.0977	12.2978			118.197	4.17153	134.297	6.08765	481.195	7.51756	520.894	16.3084	817.098	3.64301
						491.098	1.3776	508.697	4.07453	91.0977	1.2441	112.597	5.20134	99.7976	18.8569	106.097	17.9433	291.098	20.0287	310.197	20.0406															67.1977	12.1357			118.297	4.2696	134.397	6.08765	481.295	7.70158	520.994	16.3084	817.198	3.57347
						491.198	1.4392	508.797	4.07453	91.1977	1.27585	112.697	5.20134	99.8976	19.0998	106.198	17.9433	291.198	20.2097	310.297	20.0406															67.2977	12.0868			118.397	4.1793	134.497	6.08765	481.395	7.95495	521.094	16.3084	817.298	3.43278
						491.298	1.55619	508.897	4.07453	91.2977	1.32673	112.797	5.20134	99.9976	19.1493	106.297	17.9433	291.298	20.1828	310.397	20.0406															67.3977	11.8578			118.497	4.36729	134.597	6.08765	481.495	8.10891	521.194	16.3084	817.398	3.24992
						491.398	1.49975	508.997	4.07453	91.3977	1.38922	112.897	5.20134	100.098	19.1462	106.397	17.9433	291.398	20.0781	310.497	20.0406															67.4976	11.7414			118.597	4.46177	134.697	6.08765	481.595	8.13528	521.294	16.3084	817.498	3.29427
						491.498	1.58148	509.097	4.07453	91.4977	1.30521	112.997	5.20134	100.198	19.1691	106.498	17.9433	291.498	19.7383	310.597	20.0406															67.5976	11.8124			118.697	4.61043	134.797	6.08765	481.695	8.18763	521.394	16.3084	817.598	3.14879
						491.598	1.72294	509.197	4.07453	91.5977	1.29742	113.097	5.20134	100.298	18.9306	106.597	17.9433	291.598	19.7243	310.697	20.0406															67.6976	11.865			118.797	4.57452	134.897	6.08765	481.795	8.18737	521.494	16.3084	817.698	2.89615
						491.698	1.77732	509.297	4.07453	91.6977	1.24234	113.197	5.20134	100.398	18.6062	106.698	17.9433	291.698	19.8497	310.797	20.0406															67.7976	11.6272			118.897	4.5628	134.997	6.08765	481.895	8.28521	521.594	16.3084	817.798	2.73801
						491.798	1.67773	509.397	4.07453	91.7977	1.17581	113.297	5.20134	100.498	18.4689	106.797	17.9433	291.798	19.9298	310.897	20.0406															67.8976	11.5122			118.997	4.70305	135.097	6.08765	481.995	8.42447	521.694	16.3084	817.898	2.54964
						491.898	1.63552	509.497	4.07453	91.8977	1.07049	113.397	5.20134	100.598	18.2418	106.897	17.9433	291.898	19.9885	310.997	20.0406															67.9976	11.5633			119.097	4.85349	135.197	6.08765	482.095	8.52587	521.794	16.3084	817.998	2.50443
						491.998	1.70164	509.597	4.07453	91.9977	0.99127	113.497	5.20134	100.698	17.9431	106.998	17.9433	291.998	19.8395	311.097	20.0406															68.0976	11.4531			119.197	4.84389	135.297	6.08765	482.195	8.63393	521.894	16.3084	818.098	2.39061
						492.098	1.79785	509.697	4.07453	92.0977	1.05157	113.597	5.20134	100.798	17.8828	107.097	17.9433	292.098	19.7924	311.197	20.0406															68.1976	11.3177			119.297	4.7921	135.397	6.08765	482.295	8.61677	521.994	16.3084	818.198	2.35595
						492.198	1.95095	509.797	4.07453	92.1977	1.03719	113.697	5.20134	100.898	17.8161	107.198	17.9433	292.198	19.7463	311.297	20.0406															68.2976	11.2588			119.397	4.73594	135.497	6.08765	482.395	8.66943	522.094	16.3084	818.298	2.37374
						492.298	2.03273	509.897	4.07453	92.2977	1.13324	113.797	5.20134	100.998	17.6924	107.297	17.9433	292.298	19.7107	311.397	20.0406															68.3976	11.4116			119.497	4.75183	135.597	6.08765	482.495	8.73194	522.194	16.3084	818.398	2.57919
						492.398	2.07039	509.997	4.07453	92.3977	1.18417	113.897	5.20134	101.098	17.5161	107.397	17.9433	292.398	19.5749	311.497	20.0406															68.4976	11.6			119.597	4.85504	135.697	6.08765	482.595	8.52346	522.294	16.3084	818.498	2.80335
						492.498	2.18589	510.097	4.07453	92.4977	1.20365	113.997	5.20134	101.198	17.3948	107.497	17.9433	292.498	19.4206	311.597	20.0406															68.5976	11.5687			119.697	4.95352	135.797	6.08765	482.695	8.42228	522.394	16.3084	818.598	2.81571
						492.598	2.26269	510.197	4.07453	92.5977	1.25706	114.097	5.20134	101.298	17.2363	107.597	17.9433	292.598	19.2651	311.697	20.0406															68.6976	11.4212			119.797	5.08941	135.897	6.08765	482.795	8.26777	522.494	16.3084	818.698	2.80188
						492.698	2.56625	510.297	4.07453	92.6977	1.48976	114.197	5.20134	101.398	17.1729	107.697	17.9433	292.698	19.1608	311.797	20.0406															68.7976	11.2258			119.897	5.1581	135.997	6.08765	482.895	8.26328	522.594	16.3084	818.798	2.8617
						492.798	2.72498	510.397	4.07453	92.7977	1.63837	114.297	5.20134	101.498	17.1772	107.797	17.9433	292.798	19.1241	311.897	20.0406															68.8976	11.1879			119.997	5.1976	136.096	6.08765	482.995	8.25554	522.694	16.3084	818.898	3.06071
						492.898	2.88546	510.497	4.07453	92.8977	1.71482	114.397	5.20134	101.598	17.0464	107.897	17.9433	292.898	18.9933	311.997	20.0406															68.9976	10.8841			120.097	5.23886	136.196	6.08765	483.095	8.18005	522.794	16.3084	818.998	3.13175
						492.998	3.13287	510.597	4.07453	92.9977	1.85376	114.497	5.20134	101.698	17.0178	107.997	17.9433	292.998	18.8417	312.097	20.0406															69.0976	10.8668			120.197	5.07627	136.297	6.08765	483.195	8.09002	522.894	16.3084	819.098	3.18995
						493.098	3.24953	510.697	4.07453	93.0977	1.86918	114.597	5.20134	101.798	16.8661	108.097	17.9433	293.098	18.7322	312.197	20.0406															69.1976	10.8068			120.297	5.13225	136.397	6.08765	483.295	8.10225	522.994	16.3084	819.198	3.35236
						493.198	3.31928	510.797	4.07453	93.1977	1.91659	114.697	5.20134	101.898	16.8474	108.197	17.9433	293.198	18.6948	312.297	20.0406															69.2976	10.8262			120.397	5.05656	136.496	6.08765	483.395	8.17309	523.094	16.3084	819.298	3.37327
						493.298	3.33593	510.897	4.07453	93.2977	1.95185	114.797	5.20134	101.998	16.7801	108.297	17.9433	293.298	18.5859	312.397	20.0406															69.3976	10.8112			120.497	4.94089	136.596	6.08765	483.495	8.26401	523.194	16.3084	819.398	3.39214
						493.398	3.55186	510.997	4.07453	93.3977	1.96495	114.897	5.20134	102.098	16.8032	108.397	17.9433	293.398	18.5205	312.497	20.0406															69.4976	10.723			120.597	4.93151	136.696	6.08765	483.595	8.23801	523.294	16.3084	819.498	3.37992
						493.498	3.61524	511.097	4.07453	93.4977	1.94067	114.997	5.20134	102.198	16.8957	108.497	17.9433	293.498	18.5652	312.597	20.0406															69.5976	10.5635			120.697	4.94434	136.797	6.08765	483.695	8.30239	523.394	16.3084	819.598	3.5673
						493.598	3.70265	511.197	4.07453	93.5977	1.97184	115.097	5.20134	102.298	17.0863	108.597	17.9433	293.598	18.5149	312.697	20.0406															69.6976	10.5204			120.797	5.0333	136.897	6.08765	483.795	8.42827	523.494	16.3084	819.698	3.70982
						493.698	3.89396	511.297	4.07453	93.6977	2.1461	115.197	5.20134	102.398	17.2617	108.697	17.9433	293.698	18.6394	312.797	20.0406															69.7976	10.651			120.897	4.90365	136.996	6.08765	483.895	8.52014	523.594	16.3084	819.798	3.87338
						493.798	4.32313	511.397	4.07453	93.7977	2.27742	115.297	5.20134	102.498	17.3407	108.797	17.9433	293.798	18.6476	312.897	20.0406															69.8976	10.679			120.997	4.86257	137.096	6.08765	483.995	8.50739	523.694	16.3084	819.898	3.9726
						493.898	4.43772	511.497	4.07453	93.8977	2.26039	115.397	5.20134	102.598	17.2396	108.897	17.9433	293.898	18.722	312.997	20.0406															69.9976	10.6715			121.097	4.83697	137.196	6.08765	484.095	8.52584	523.794	16.3084	819.998	4.03696
						493.998	4.60895	511.597	4.07453	93.9977	2.35207	115.497	5.20134	102.698	17.2961	108.997	17.9433	293.998	18.6651	313.097	20.0406															70.0976	10.5952			121.197	4.94191	137.297	6.08765	484.195	8.45198	523.894	16.3084	820.098	4.09581
						494.098	4.64245	511.697	4.07453	94.0977	2.35536	115.597	5.20134	102.798	17.3432	109.097	17.9433	294.098	18.9148	313.197	20.0406															70.1976	10.5046			121.297	4.91803	137.397	6.08765	484.295	8.44572	523.994	16.3084	820.198	4.11294
						494.198	4.66547	511.797	4.07453	94.1977	2.32302	115.697	5.20134	102.898	17.3702	109.197	17.9433	294.198	19.145	313.297	20.0406															70.2976	10.4568			121.397	4.96422	137.496	6.08765	484.395	8.30771	524.094	16.3084	820.298	4.0812
						494.298	4.70138	511.897	4.07453	94.2977	2.31861	115.797	5.20134	102.998	17.3871	109.297	17.9433	294.298	19.2607	313.397	20.0406															70.3976	10.3869			121.497	5.05597	137.596	6.08765	484.495	8.3316	524.194	16.3084	820.398	4.12226
						494.398	4.67986	511.997	4.07453	94.3977	2.32351	115.897	5.20134	103.098	17.4057	109.397	17.9433	294.398	19.1834	313.497	20.0406															70.4976	10.3851			121.597	5.05568	137.696	6.08765	484.595	8.22469	524.294	16.3084	820.498	4.0848
						494.498	4.75713	512.097	4.07453	94.4977	2.26137	115.997	5.20134	103.198	17.4191	109.497	17.9433	294.498	19.1977	313.597	20.0406															70.5976	10.5385			121.697	5.11582	137.797	6.08765	484.695	8.20579	524.394	16.3084	820.598	4.20201
						494.598	4.79169	512.197	4.07453	94.5976	2.24354	116.097	5.20134	103.298	17.5217	109.597	17.9433	294.598	19.2438	313.697	20.0406															70.6976	10.7056			121.797	4.88143	137.897	6.08765	484.795	8.24248	524.494	16.3084	820.698	4.17733
						494.698	4.62401	512.297	4.07453	94.6976	2.28105	116.197	5.20134	103.398	17.6428	109.697	17.9433	294.698	19.5011	313.797	20.0406															70.7976	10.8117			121.897	4.85743	137.996	6.08765	484.895	8.19104	524.594	16.3084	820.798	4.23423
						494.798	4.7159	512.397	4.07453	94.7976	2.29262	116.297	5.20134	103.498	17.5568	109.797	17.9433	294.798	19.7615	313.897	20.0406															70.8976	10.969			121.997	4.90981	138.096	6.08765	484.995	8.13996	524.694	16.3084	820.898	4.20362
						494.898	4.67104	512.497	4.07453	94.8976	2.3351	116.397	5.20134	103.597	17.5614	109.897	17.9433	294.898	19.8675	313.997	20.0406															70.9976	11.0349			122.097	4.93828	138.196	6.08765	485.095	8.19601	524.794	16.3084	820.998	4.12453
						494.998	4.82858	512.597	4.07453	94.9976	2.15671	116.497	5.20134	103.698	17.5706	109.997	17.9433	294.998	19.8881	314.097	20.0406															71.0976	11.098			122.197	4.97091	138.297	6.08765	485.195	8.28481	524.894	16.3084	821.098	3.99671
						495.098	4.82742	512.697	4.07453	95.0976	1.9835	116.597	5.20134	103.797	17.4708	110.097	17.9433	295.098	19.9776	314.197	20.0406															71.1976	11.1394			122.297	5.00593	138.397	6.08765	485.295	8.29231	524.994	16.3084	821.198	3.99084
						495.198	4.9621	512.797	4.07453	95.1976	1.96737	116.697	5.20134	103.897	17.4516	110.197	17.9433	295.198	19.8946	314.297	20.0406															71.2976	11.0201			122.397	4.99496	138.496	6.08765	485.395	8.32505	525.094	16.3084	821.298	4.08446
						495.298	5.06188	512.897	4.07453	95.2976	1.8424	116.797	5.20134	103.998	17.5272	110.297	17.9433	295.298	19.8413	314.397	20.0406															71.3976	10.9211			122.497	5.07989	138.596	6.08765	485.495	8.42345	525.194	16.3084	821.398	4.04204
						495.398	5.12267	512.997	4.07453	95.3976	1.84095	116.897	5.20134	104.097	17.6072	110.397	17.9433	295.398	19.8619	314.497	20.0406															71.4975	10.9679			122.597	4.98627	138.696	6.08765	485.595	8.56028	525.294	16.3084	821.497	3.95992
						495.498	5.0937	513.097	4.07453	95.4976	1.85837	116.997	5.20134	104.198	17.6902	110.497	17.9433	295.498	19.9205	314.597	20.0406															71.5975	10.8726			122.697	4.90743	138.797	6.08765	485.695	8.65861	525.394	16.3084	821.597	3.84366
						495.598	5.07467	513.197	4.07453	95.5976	1.87399	117.097	5.20134	104.297	17.7623	110.597	17.9433	295.598	20.0302	314.697	20.0406															71.6975	10.9155			122.797	4.90889	138.897	6.08765	485.795	8.81318	525.494	16.3084	821.697	3.78497
						495.698	4.88173	513.297	4.07453	95.6976	2.02162	117.197	5.20134	104.397	17.8831	110.697	17.9433	295.698	20.1792	314.797	20.0406															71.7975	10.9241			122.897	5.06578	138.996	6.08765	485.895	8.87974	525.594	16.3084	821.798	3.86561
						495.798	4.74992	513.397	4.07453	95.7976	2.06405	117.297	5.20134	104.498	17.8313	110.797	17.9433	295.798	20.3328	314.897	20.0406															71.8975	10.9638			122.997	5.03572	139.096	6.08765	485.995	8.95044	525.694	16.3084	821.898	3.83537
						495.898	4.58103	513.497	4.07453	95.8976	2.07533	117.397	5.20134	104.597	17.8968	110.897	17.9433	295.898	20.5303	314.997	20.0406															71.9975	11.089			123.097	5.11518	139.196	6.08765	486.095	9.21479	525.794	16.3084	821.997	3.75629
						495.998	4.53569	513.597	4.07453	95.9976	2.04545	117.497	5.20134	104.698	17.9512	110.997	17.9433	295.998	20.6091	315.097	20.0406															72.0975	11.0981			123.197	5.28235	139.297	6.08765	486.195	9.46405	525.894	16.3084	822.097	3.81562
						496.098	4.43254	513.697	4.07453	96.0976	2.09178	117.597	5.20134	104.797	17.9784	111.097	17.9433	296.098	20.4706	315.197	20.0406															72.1975	11.1868			123.297	5.23789	139.397	6.08765	486.295	9.68984	525.994	16.3084	822.197	3.78874
						496.198	4.28448	513.797	4.07453	96.1976	2.0656	117.697	5.20134	104.897	17.9145	111.197	17.9433	296.198	20.4962	315.297	20.0406															72.2975	11.3382			123.397	5.13621	139.496	6.08765	486.395	9.82844	526.094	16.3084	822.298	3.6238
						496.298	4.04884	513.897	4.07453	96.2976	2.03927	117.797	5.20134	104.998	17.8435	111.297	17.9433	296.298	20.4442	315.397	20.0406															72.3975	11.373			123.497	5.30093	139.596	6.08765	486.495	9.96791	526.194	16.3084	822.398	3.54687
						496.398	3.69339	513.997	4.07453	96.3976	1.93845	117.897	5.20134	105.097	17.846	111.397	17.9433	296.398	20.4584	315.497	20.0406															72.4975	11.4307			123.597	5.1743	139.696	6.08765	486.595	10.0808	526.294	16.3084	822.497	3.5622
						496.498	3.59373	514.097	4.07453	96.4976	1.78179	117.997	5.20134	105.198	17.7296	111.497	17.9433	296.498	20.5053	315.597	20.0406															72.5975	11.6608			123.697	5.2148	139.797	6.08765	486.695	10.1888	526.394	16.3084	822.597	3.4886
						496.598	3.55887	514.197	4.07453	96.5976	1.81404	118.097	5.20134	105.297	17.6109	111.597	17.9433	296.598	20.624	315.697	20.0406															72.6975	11.7577			123.797	5.15666	139.897	6.08765	486.795	10.2556	526.494	16.3084	822.697	3.37912
						496.698	3.36612	514.297	4.07453	96.6976	1.75196	118.197	5.20134	105.397	17.4508	111.697	17.9433	296.698	20.576	315.797	20.0406															72.7975	11.8666			123.897	5.25553	139.996	6.08765	486.895	10.3737	526.594	16.3084	822.798	3.37654
						496.798	3.34844	514.397	4.07453	96.7976	1.79081	118.297	5.20134	105.498	17.4738	111.797	17.9433	296.798	20.3679	315.897	20.0406															72.8975	12.0937			123.997	5.23967	140.096	6.08765	486.995	10.5807	526.694	16.3084	822.898	3.31208
						496.898	3.4305	514.497	4.07453	96.8976	1.8106	118.397	5.20134	105.597	17.3685	111.897	17.9433	296.898	20.3157	315.997	20.0406															72.9975	12.1989			124.097	5.28839	140.196	6.08765	487.095	10.5569	526.794	16.3084	822.997	3.31602
						496.998	3.36747	514.597	4.07453	96.9976	1.71071	118.497	5.20134	105.698	17.3079	111.997	17.9433	296.998	20.1572	316.097	20.0406															73.0975	12.2084			124.197	5.28741	140.296	6.08765	487.195	10.6146	526.894	16.3084	823.097	3.23448
						497.098	3.37884	514.697	4.07453	97.0976	1.65834	118.597	5.20134	105.797	17.4384	112.097	17.9433	297.098	20.1313	316.197	20.0406															73.1975	12.1728			124.297	5.19484	140.396	6.08765	487.295	10.7226	526.994	16.3084	823.197	3.26469
						497.198	3.2565	514.797	4.07453	97.1976	1.45961	118.697	5.20134	105.897	17.351	112.197	17.9433	297.198	20.0263	316.297	20.0406															73.2975	12.2327			124.397	5.35999	140.496	6.08765	487.395	10.8573	527.094	16.3084	823.298	3.31949
						497.298	3.09782	514.897	4.07453	97.2976	1.27072	118.797	5.20134	105.998	17.3767	112.297	17.9433	297.298	19.7317	316.397	20.0406															73.3975	12.2882			124.497	5.50823	140.596	6.08765	487.495	10.895	527.194	16.3084	823.398	3.44743
						497.398	3.06138	514.997	4.07453	97.3976	1.06751	118.897	5.20134	106.097	17.3552	112.397	17.9433	297.398	19.5774	316.497	20.0406															73.4975	12.2225			124.597	5.56459	140.696	6.08765	487.595	10.8038	527.294	16.3084	823.497	3.44479
						497.498	3.16287	515.097	4.07453	97.4976	1.0047	118.997	5.20134	106.198	17.3786	112.497	17.9433	297.498	19.4388	316.597	20.0406															73.5975	12.0649			124.697	5.66369	140.796	6.08765	487.695	10.8408	527.394	16.3084	823.597	3.35463
						497.598	3.30933	515.197	4.07453	97.5976	1.02651	119.097	5.20134	106.297	17.4473	112.597	17.9433	297.598	19.5331	316.697	20.0406															73.6975	12.0843			124.797	5.73134	140.896	6.08765	487.795	10.9953	527.494	16.3084	823.697	3.28145
						497.698	3.48498	515.297	4.07453	97.6976	1.09841	119.197	5.20134	106.397	17.6191	112.697	17.9433	297.698	19.5468	316.797	20.0406															73.7975	12.0362			124.897	5.71952	140.996	6.08765	487.895	11.1513	527.594	16.3084	823.798	3.3472
						497.798	3.61048	515.397	4.07453	97.7976	1.12389	119.297	5.20134	106.498	17.6484	112.797	17.9433	297.798	19.6562	316.897	20.0406															73.8975	12.0118			124.997	5.65013	141.096	6.08765	487.995	11.2347	527.694	16.3084	823.898	3.44165
						497.898	3.76071	515.497	4.07453	97.8976	0.99841	119.397	5.20134	106.597	17.6159	112.897	17.9433	297.898	19.6308	316.997	20.0406															73.9975	12.0107			125.097	5.66809	141.196	6.08765	488.095	11.2651	527.794	16.3084	823.997	3.44569
						497.998	3.90285	515.597	4.07453	97.9976	0.98357	119.497	5.20134	106.698	17.4618	112.997	17.9433	297.998	19.6697	317.097	20.0406															74.0975	12.2164			125.197	5.77094	141.296	6.08765	488.195	11.3025	527.894	16.3084	824.097	3.44657
						498.098	3.88187	515.697	4.07453	98.0976	1.05435	119.597	5.20134	106.797	17.4934	113.097	17.9433	298.098	19.7497	317.197	20.0406															74.1975	12.1818			125.297	5.9516	141.396	6.08765	488.295	11.4294	527.994	16.3084	824.197	3.29794
						498.198	4.11028	515.797	4.07453	98.1976	1.08467	119.697	5.20134	106.897	17.6441	113.197	17.9433	298.198	19.7853	317.297	20.0406															74.2975	11.9903			125.397	5.95828	141.496	6.08765	488.395	11.561	528.094	16.3084	824.298	3.20265
						498.298	4.32224	515.897	4.07453	98.2976	1.09054	119.797	5.20134	106.998	17.624	113.297	17.9433	298.298	19.7418	317.397	20.0406															74.3975	11.896			125.497	6.08192	141.596	6.08765	488.495	11.5572	528.194	16.3084	824.398	3.2573
						498.398	4.4713	515.997	4.07453	98.3976	1.12711	119.897	5.20134	107.097	17.7375	113.397	17.9433	298.398	19.7485	317.497	20.0406															74.4975	11.7491			125.597	6.12606	141.696	6.08765	488.595	11.5217	528.294	16.3084	824.497	3.27692
						498.498	4.4216	516.097	4.07453	98.4975	1.13786	119.997	5.20134	107.198	17.8005	113.497	17.9433	298.498	19.7447	317.597	20.0406															74.5975	11.7009			125.697	6.12782	141.796	6.08765	488.695	11.692	528.394	16.3084	824.597	3.19463
						498.598	4.65045	516.197	4.07453	98.5975	1.28132	120.097	5.20134	107.297	17.7245	113.597	17.9433	298.598	19.6827	317.697	20.0406															74.6975	11.7129			125.797	6.28708	141.896	6.08765	488.795	11.7365	528.494	16.3084	824.697	3.03592
						498.697	4.91345	516.297	4.07453	98.6975	1.42445	120.197	5.20134	107.397	17.6043	113.697	17.9433	298.697	19.6519	317.797	20.0406															74.7975	11.794			125.897	6.42039	141.996	6.08765	488.895	11.7956	528.594	16.3084	824.798	2.93441
						498.798	5.01031	516.397	4.07453	98.7975	1.54961	120.297	5.20134	107.497	17.6515	113.797	17.9433	298.798	19.472	317.897	20.0406															74.8975	11.734			125.997	6.43472	142.096	6.08765	488.995	11.8133	528.694	16.3084	824.898	2.68159
						498.897	5.0301	516.497	4.07453	98.8975	1.74102	120.397	5.20134	107.597	17.6463	113.897	17.9433	298.897	19.403	317.997	20.0406															74.9975	11.7037			126.097	6.36009	142.196	6.08765	489.095	11.7895	528.794	16.3084	824.997	2.43956
						498.998	5.26152	516.597	4.07453	98.9975	2.07555	120.497	5.20134	107.697	17.77	113.997	17.9433	298.998	19.2859	318.097	20.0406															75.0975	11.6535			126.197	6.40988	142.296	6.08765	489.195	11.7881	528.894	16.3084	825.097	2.31969
						499.098	5.28789	516.697	4.07453	99.0975	2.1924	120.597	5.20134	107.797	17.8818	114.097	17.9433	299.098	19.3825	318.197	20.0406															75.1975	11.6396			126.297	6.40236	142.396	6.08765	489.295	11.6626	528.994	16.3084	825.197	2.17256
						499.197	5.36631	516.797	4.07453	99.1975	2.40399	120.697	5.20134	107.897	17.9607	114.197	17.9433	299.197	19.2166	318.297	20.0406															75.2975	11.6845			126.397	6.35444	142.496	6.08765	489.395	11.6973	529.094	16.3084	825.298	2.14655
						499.298	5.55386	516.897	4.07453	99.2975	2.47484	120.797	5.20134	107.997	17.9197	114.297	17.9433	299.298	19.1688	318.397	20.0406															75.3974	11.6893			126.497	6.30847	142.596	6.08765	489.495	11.6844	529.194	16.3084	825.397	2.0817
						499.397	5.6188	516.997	4.07453	99.3975	2.5071	120.897	5.20134	108.097	17.8941	114.397	17.9433	299.397	19.2024	318.497	20.0406															75.4974	11.7031			126.597	6.17685	142.696	6.08765	489.595	11.6411	529.294	16.3084	825.497	2.01516
						499.498	5.57252	517.097	4.07453	99.4975	2.61891	120.997	5.20134	108.197	17.9846	114.497	17.9433	299.498	19.2421	318.597	20.0406															75.5974	11.767			126.697	5.93668	142.796	6.08765	489.695	11.6579	529.394	16.3084	825.597	2.03348
						499.598	5.44798	517.197	4.07453	99.5975	2.81153	121.097	5.20134	108.297	17.909	114.597	17.9433	299.598	19.3697	318.697	20.0406															75.6974	11.7739			126.797	5.78093	142.896	6.08765	489.795	11.697	529.494	16.3084	825.697	1.89992
						499.697	5.27121	517.297	4.07453	99.6975	2.98436	121.197	5.20134	108.397	17.6947	114.697	17.9433	299.697	19.4039	318.797	20.0406															75.7974	11.8912			126.897	5.64102	142.996	6.08765	489.895	11.8375	529.594	16.3084	825.797	1.84543
						499.798	5.26533	517.397	4.07453	99.7975	3.23211	121.297	5.20134	108.497	17.7637	114.797	17.9433	299.798	19.3984	318.897	20.0406															75.8974	12.0662			126.997	5.76865	143.096	6.08765	489.995	11.8199	529.694	16.3084	825.897	1.80625
						499.897	5.16882	517.497	4.07453	99.8975	3.37599	121.397	5.20134	108.597	17.7988	114.897	17.9433	299.897	19.3095	318.997	20.0406															75.9974	12.1134			127.097	5.70299	143.196	6.08765	490.095	11.9285	529.794	16.3084	825.997	1.62539
						499.998	5.06682	517.597	4.07453	99.9975	3.45984	121.497	5.20134	108.697	17.6589	114.997	17.9433	299.998	19.3129	319.097	20.0406															76.0974	12.0596			127.197	5.66703	143.296	6.08765	490.195	11.8707	529.894	16.3084	826.097	1.55697
						500.098	4.96908	517.697	4.07453	100.097	3.56356	121.597	5.20134	108.797	17.6423	115.097	17.9433	300.098	19.4563	319.197	20.0406															76.1974	12.3053			127.297	5.63236	143.396	6.08765	490.295	12.0644	529.994	16.3084	826.197	1.4666
						500.197	4.89266	517.797	4.07453	100.198	3.77171	121.697	5.20134	108.897	17.7778	115.197	17.9433	300.197	19.495	319.297	20.0406															76.2974	12.2035			127.397	5.67634	143.496	6.08765	490.395	12.2204	530.094	16.3084	826.297	1.42594
						500.298	4.76862	517.897	4.07453	100.297	3.89089	121.797	5.20134	108.997	17.9448	115.297	17.9433	300.298	19.5967	319.397	20.0406															76.3974	12.361			127.497	5.4989	143.596	6.08765	490.495	12.2992	530.194	16.3084	826.397	1.34836
						500.397	4.83764	517.997	4.07453	100.397	4.09785	121.897	5.20134	109.097	17.8694	115.397	17.9433	300.397	19.6909	319.497	20.0406															76.4974	12.5008			127.597	5.26943	143.696	6.08765	490.595	12.3516	530.294	16.3084	826.497	1.37364
						500.498	4.77589	518.097	4.07453	100.498	4.19255	121.997	5.20134	109.197	17.9206	115.497	17.9433	300.498	19.7493	319.597	20.0406															76.5974	12.7535			127.697	5.23202	143.796	6.08765	490.695	12.4765	530.394	16.3084	826.597	1.42849
						500.598	4.73189	518.197	4.07453	100.597	4.31455	122.097	5.20134	109.297	18.0144	115.597	17.9433	300.598	19.8624	319.697	20.0406															76.6974	13.212			127.797	5.1785	143.896	6.08765	490.795	12.6792	530.494	16.3084	826.697	1.50579
						500.697	4.80358	518.297	4.07453	100.698	4.32944	122.197	5.20134	109.397	18.1381	115.697	17.9433	300.697	20.0951	319.797	20.0406															76.7974	13.4913			127.897	5.17392	143.996	6.08765	490.895	12.7573	530.594	16.3084	826.797	1.54127
						500.798	4.80253	518.397	4.07453	100.797	4.38107	122.297	5.20134	109.497	18.1177	115.797	17.9433	300.798	20.2543	319.897	20.0406															76.8974	13.9667			127.997	5.33909	144.096	6.08765	490.995	12.9608	530.694	16.3084	826.897	1.55879
						500.897	4.75691	518.497	4.07453	100.897	4.46231	122.397	5.20134	109.597	18.1574	115.897	17.9433	300.897	20.3109	319.997	20.0406															76.9974	14.2696			128.097	5.50987	144.196	6.08765	491.095	13.2266	530.794	16.3084	826.997	1.56429
						500.998	4.61306	518.597	4.07453	100.998	4.57456	122.497	5.20134	109.697	18.2729	115.997	17.9433	300.998	20.1536	320.097	20.0406															77.0974	14.4713			128.197	5.51312	144.296	6.08765	491.195	13.5643	530.894	16.3084	827.097	1.58808
						501.098	4.4304	518.697	4.07453	101.097	4.77228	122.597	5.20134	109.797	18.3503	116.097	17.9433	301.098	20.1527	320.197	20.0406															77.1974	14.8476			128.297	5.43364	144.396	6.08765	491.295	13.6395	530.994	16.3084	827.197	1.50889
						501.197	4.33229	518.797	4.07453	101.198	4.91218	122.697	5.20134	109.897	18.3567	116.197	17.9433	301.197	20.1303	320.297	20.0406															77.2974	15.1946			128.397	5.33442	144.496	6.08765	491.395	13.7293	531.094	16.3084	827.297	1.60394
						501.298	4.24862	518.897	4.07453	101.297	5.10327	122.797	5.20134	109.997	18.4649	116.297	17.9433	301.298	20.0654	320.397	20.0406															77.3974	15.4373			128.497	5.39383	144.596	6.08765	491.495	13.8947	531.194	16.3084	827.397	1.68836
						501.397	4.16428	518.997	4.07453	101.397	5.21402	122.897	5.20134	110.097	18.3115	116.397	17.9433	301.397	20.0183	320.497	20.0406															77.4974	15.9414			128.597	5.47874	144.696	6.08765	491.595	13.9334	531.294	16.3084	827.497	1.59949
						501.498	4.36525	519.097	4.07453	101.498	5.29513	122.997	5.20134	110.197	18.143	116.497	17.9433	301.498	20.0093	320.597	20.0406															77.5974	16.3546			128.697	5.67786	144.796	6.08765	491.695	14.0837	531.394	16.3084	827.597	1.57014
						501.598	4.50605	519.197	4.07453	101.597	5.34534	123.097	5.20134	110.297	18.1362	116.597	17.9433	301.598	19.8307	320.697	20.0406															77.6974	16.5451			128.797	5.72189	144.896	6.08765	491.795	14.2966	531.494	16.3084	827.697	1.56183
						501.697	4.47412	519.297	4.07453	101.698	5.34934	123.197	5.20134	110.397	18.2049	116.697	17.9433	301.697	19.7419	320.797	20.0406															77.7974	16.8269			128.897	5.76059	144.996	6.08765	491.895	14.4641	531.594	16.3084	827.797	1.5857
						501.798	4.40075	519.397	4.07453	101.797	5.50172	123.297	5.20134	110.497	18.4513	116.797	17.9433	301.798	19.9069	320.897	20.0406															77.8974	17.2359			128.997	5.79801	145.096	6.08765	491.995	14.6571	531.694	16.3084	827.897	1.84358
						501.897	4.277	519.497	4.07453	101.897	5.55317	123.397	5.20134	110.597	18.5926	116.897	17.9433	301.897	20.0003	320.997	20.0406															77.9974	17.6882			129.097	5.95314	145.196	6.08765	492.095	14.6672	531.794	16.3084	827.997	2.07932
						501.998	4.0532	519.597	4.07453	101.998	5.45043	123.497	5.20134	110.697	18.5777	116.997	17.9433	301.998	19.9829	321.097	20.0406															78.0974	18.038			129.197	5.94817	145.296	6.08765	492.195	14.7789	531.894	16.3084	828.097	2.33115
						502.098	4.11687	519.697	4.07453	102.097	5.40109	123.597	5.20134	110.797	18.604	117.097	17.9433	302.098	19.9698	321.197	20.0406															78.1974	18.2467			129.297	5.9254	145.396	6.08765	492.295	14.89	531.994	16.3084	828.197	2.51607
						502.197	3.98437	519.797	4.07453	102.198	5.30908	123.697	5.20134	110.897	18.5267	117.197	17.9433	302.197	19.8723	321.297	20.0406															78.2974	18.5759			129.397	6.09	145.496	6.08765	492.395	14.9574	532.094	16.3084	828.297	2.7797
						502.298	3.81906	519.897	4.07453	102.297	5.34445	123.797	5.20134	110.997	18.4302	117.297	17.9433	302.298	19.8431	321.397	20.0406															78.3974	18.8314			129.497	6.06415	145.596	6.08765	492.495	14.9782	532.194	16.3084	828.397	2.99507
						502.397	3.82106	519.997	4.07453	102.397	5.50081	123.897	5.20134	111.097	18.3493	117.397	17.9433	302.397	20.0501	321.497	20.0406															78.4974	19.129			129.597	5.98798	145.696	6.08765	492.595	14.8745	532.294	16.3084	828.497	3.10261
						502.497	3.91543	520.097	4.07453	102.497	5.54107	123.997	5.20134	111.197	18.3657	117.497	17.9433	302.497	20.1303	321.597	20.0406															78.5974	19.3154			129.697	6.01784	145.796	6.08765	492.695	14.8857	532.394	16.3084	828.597	3.22382
						502.597	3.95867	520.197	4.07453	102.597	5.54012	124.097	5.20134	111.297	18.2328	117.597	17.9433	302.597	20.1408	321.697	20.0406															78.6974	19.5719			129.797	6.04372	145.896	6.08765	492.795	15.0759	532.494	16.3084	828.697	3.31683
						502.697	3.88707	520.297	4.07453	102.697	5.4881	124.197	5.20134	111.397	18.0916	117.697	17.9433	302.697	20.068	321.797	20.0406															78.7974	19.6026			129.897	6.13167	145.996	6.08765	492.895	15.0141	532.594	16.3084	828.797	3.3472
						502.797	3.97554	520.397	4.07453	102.797	5.41427	124.297	5.20134	111.497	17.8725	117.797	17.9433	302.797	20.0958	321.897	20.0406															78.8974	19.7034			129.997	6.17441	146.096	6.08765	492.995	14.8612	532.694	16.3084	828.897	3.49093
						502.897	3.91528	520.497	4.07453	102.897	5.23488	124.397	5.20134	111.597	17.7635	117.897	17.9433	302.897	19.9929	321.997	20.0406															78.9974	19.8995			130.097	6.43563	146.196	6.08765	493.095	14.7573	532.794	16.3084	828.997	3.63653
						502.997	3.90345	520.597	4.07453	102.997	5.14048	124.497	5.20134	111.697	17.7769	117.997	17.9433	302.997	20.0823	322.097	20.0406															79.0974	20.1005			130.197	6.6208	146.296	6.08765	493.195	14.8092	532.894	16.3084	829.097	3.64008
						503.097	3.91735	520.697	4.07453	103.097	5.03689	124.597	5.20134	111.797	17.9966	118.097	17.9433	303.097	20.0894	322.197	20.0406															79.1974	20.3031			130.297	6.75358	146.396	6.08765	493.295	14.8069	532.994	16.3084	829.197	3.59847
						503.197	4.05368	520.797	4.07453	103.197	4.99517	124.697	5.20134	111.897	18.0274	118.197	17.9433	303.197	20.2873	322.297	20.0406															79.2974	20.4519			130.397	6.83396	146.496	6.08765	493.395	14.788	533.094	16.3084	829.297	3.66886
						503.297	4.10804	520.897	4.07453	103.297	5.04131	124.797	5.20134	111.997	18.0062	118.297	17.9433	303.297	20.3807	322.397	20.0406															79.3973	20.6583			130.497	6.88716	146.596	6.08765	493.495	14.6657	533.194	16.3084	829.397	3.69037
						503.397	4.10832	520.997	4.07453	103.397	5.03864	124.897	5.20134	112.097	18.1315	118.397	17.9433	303.397	20.128	322.497	20.0406															79.4973	20.8635			130.597	6.88101	146.696	6.08765	493.595	14.7882	533.294	16.3084	829.497	3.62887
						503.497	4.16779	521.097	4.07453	103.497	4.98976	124.997	5.20134	112.197	18.1134	118.497	17.9433	303.497	20.1295	322.597	20.0406															79.5973	21.0935			130.697	6.93679	146.796	6.08765	493.695	14.8826	533.394	16.3084	829.597	3.6019
						503.597	4.35647	521.197	4.07453	103.597	5.05073	125.097	5.20134	112.297	18.0449	118.597	17.9433	303.597	20.0886	322.697	20.0406															79.6973	21.2019			130.797	6.927	146.896	6.08765	493.795	14.9497	533.494	16.3084	829.697	3.67349
						503.697	4.38795	521.297	4.07453	103.697	5.1406	125.197	5.20134	112.397	18.1542	118.697	17.9433	303.697	20.0648	322.797	20.0406															79.7973	21.3877			130.897	6.89143	146.996	6.08765	493.895	14.9356	533.594	16.3084	829.797	3.81928
						503.797	4.50272	521.397	4.07453	103.797	5.09268	125.297	5.20134	112.497	18.1451	118.797	17.9433	303.797	20.0873	322.897	20.0406															79.8973	21.4861			130.997	6.73235	147.096	6.08765	493.995	14.7542	533.694	16.3084	829.897	3.85781
						503.897	4.60551	521.497	4.07453	103.897	4.98416	125.397	5.20134	112.597	18.1258	118.897	17.9433	303.897	20.0902	322.997	20.0406															79.9973	21.5857			131.097	6.68981	147.196	6.08765	494.095	14.5905	533.794	16.3084	829.997	3.86391
						503.997	4.49827	521.597	4.07453	103.997	4.90914	125.497	5.20134	112.697	18.146	118.997	17.9433	303.997	20.0778	323.097	20.0406															80.0973	21.726			131.197	6.78112	147.296	6.08765	494.195	14.5298	533.894	16.3084	830.097	4.0153
						504.097	4.4591	521.697	4.07453	104.097	4.79525	125.597	5.20134	112.797	18.0489	119.097	17.9433	304.097	20.2258	323.197	20.0406															80.1973	21.8488			131.297	6.81948	147.396	6.08765	494.295	14.5426	533.994	16.3084	830.197	4.03083
						504.197	4.49205	521.797	4.07453	104.197	4.8786	125.697	5.20134	112.897	17.822	119.197	17.9433	304.197	20.1652	323.297	20.0406															80.2973	21.9994			131.397	6.79434	147.496	6.08765	494.395	14.6616	534.094	16.3084	830.297	4.18958
						504.297	4.51833	521.897	4.07453	104.297	4.69929	125.797	5.20134	112.997	17.5432	119.297	17.9433	304.297	20.2578	323.397	20.0406															80.3973	22.3519			131.497	6.64729	147.596	6.08765	494.495	14.6514	534.194	16.3084	830.397	4.33917
						504.397	4.44488	521.997	4.07453	104.397	4.67236	125.897	5.20134	113.097	17.5029	119.397	17.9433	304.397	20.2302	323.497	20.0406															80.4973	22.5002			131.597	6.45068	147.696	6.08765	494.595	14.5993	534.294	16.3084	830.497	4.44954
						504.497	4.41806	522.097	4.07453	104.497	4.82639	125.997	5.20134	113.197	17.4771	119.497	17.9433	304.497	20.2859	323.597	20.0406															80.5973	22.7436			131.697	6.32167	147.796	6.08765	494.695	14.6162	534.394	16.3084	830.597	4.34938
						504.597	4.50167	522.197	4.07453	104.597	4.89231	126.097	5.20134	113.297	17.3084	119.597	17.9433	304.597	20.3245	323.697	20.0406															80.6973	23.0044			131.797	6.33731	147.896	6.08765	494.795	14.6703	534.494	16.3084	830.697	4.13438
						504.697	4.32402	522.297	4.07453	104.697	4.96507	126.197	5.20134	113.397	17.2904	119.697	17.9433	304.697	20.3418	323.797	20.0406															80.7973	23.2256			131.897	6.21131	147.996	6.08765	494.895	14.5969	534.594	16.3084	830.797	3.943
						504.797	4.41219	522.397	4.07453	104.797	4.96357	126.297	5.20134	113.497	17.3036	119.797	17.9433	304.797	20.3558	323.897	20.0406															80.8973	23.3135			131.997	6.2289	148.096	6.08765	494.995	14.3072	534.694	16.3084	830.897	3.8076
						504.897	4.68159	522.497	4.07453	104.897	4.86893	126.397	5.20134	113.597	17.1054	119.897	17.9433	304.897	20.3233	323.997	20.0406															80.9973	23.3231			132.097	5.95396	148.196	6.08765	495.095	14.3387	534.794	16.3084	830.997	3.77214
						504.997	4.64929	522.597	4.07453	104.997	4.82625	126.497	5.20134	113.697	17.048	119.997	17.9433	304.997	20.2526	324.097	20.0406															81.0973	23.4455			132.197	5.78387	148.296	6.08765	495.195	14.3929	534.894	16.3084	831.097	3.59268
						505.097	4.86095	522.697	4.07453	105.097	4.78838	126.597	5.20134	113.797	17.1326	120.097	17.9433	305.097	20.1724	324.197	20.0406															81.1973	23.6069			132.297	5.71152	148.396	6.08765	495.295	14.4982	534.994	16.3084	831.197	3.46615
						505.197	5.04513	522.797	4.07453	105.197	4.97888	126.697	5.20134	113.897	17.2806	120.197	17.9433	305.197	20.1505	324.297	20.0406															81.2973	23.6185			132.397	5.53463	148.496	6.08765	495.395	14.4033	535.094	16.3084	831.297	3.3948
						505.297	5.14716	522.897	4.07453	105.297	4.9862	126.797	5.20134	113.997	17.1664	120.297	17.9433	305.297	20.1554	324.397	20.0406															81.3973	23.7574			132.497	5.32272	148.596	6.08765	495.495	14.4302	535.194	16.3084	831.397	3.37026
						505.397	5.26434	522.997	4.07453	105.397	4.91124	126.897	5.20134	114.097	17.0831	120.397	17.9433	305.397	20.2407	324.497	20.0406															81.4973	23.8877			132.597	5.23506	148.696	6.08765	495.595	14.5672	535.294	16.3084	831.497	3.27793
						505.497	5.2003	523.097	4.07453	105.497	4.87897	126.997	5.20134	114.197	17.2537	120.497	17.9433	305.497	20.3858	324.597	20.0406															81.5973	24.1473			132.697	5.20305	148.796	6.08765	495.695	14.8446	535.394	16.3084	831.597	3.13414
						505.597	5.23888	523.197	4.07453	105.597	4.93006	127.097	5.20134	114.297	17.1742	120.597	17.9433	305.597	20.4509	324.697	20.0406															81.6973	24.2352			132.797	5.189	148.896	6.08765	495.795	15.0379	535.494	16.3084	831.697	2.97517
						505.697	5.27939	523.297	4.07453	105.697	4.95356	127.197	5.20134	114.397	17.0625	120.697	17.9433	305.697	20.5263	324.797	20.0406															81.7973	24.3013			132.897	5.36067	148.996	6.08765	495.895	15.1347	535.594	16.3084	831.797	2.90288
						505.797	5.19922	523.397	4.07453	105.797	5.12819	127.297	5.20134	114.497	17.0398	120.797	17.9433	305.797	20.4297	324.897	20.0406															81.8973	24.3514			132.997	5.46429	149.096	6.08765	495.995	15.4289	535.694	16.3084	831.897	2.89123
						505.897	5.03997	523.497	4.07453	105.897	5.25304	127.397	5.20134	114.597	17.1122	120.897	17.9433	305.897	20.2165	324.997	20.0406															81.9973	24.2655			133.097	5.28906	149.196	6.08765	496.095	15.6314	535.794	16.3084	831.997	2.84814
						505.997	4.95907	523.597	4.07453	105.997	5.28039	127.497	5.20134	114.697	16.9494	120.997	17.9433	305.997	20.2166	325.097	20.0406															82.0973	24.329			133.197	5.19231	149.296	6.08765	496.195	15.8796	535.894	16.3084	832.097	2.87382
						506.097	4.91179	523.697	4.07453	106.097	5.36537	127.597	5.20134	114.797	16.9413	121.097	17.9433	306.097	20.2742	325.197	20.0406															82.1973	24.4186			133.297	5.19326	149.396	6.08765	496.295	16.0731	535.994	16.3084	832.197	2.8606
						506.197	4.94173	523.797	4.07453	106.197	5.36819	127.697	5.20134	114.897	16.9114	121.197	17.9433	306.197	20.0299	325.297	20.0406															82.2973	24.5549			133.397	5.1668	149.496	6.08765	496.395	16.4376	536.094	16.3084	832.297	2.79425
						506.297	4.92901	523.897	4.07453	106.297	5.3439	127.797	5.20134	114.997	16.8495	121.297	17.9433	306.297	20.122	325.397	20.0406															82.3973	24.7034			133.497	5.33521	149.596	6.08765	496.495	16.4912	536.194	16.3084	832.397	2.75513
						506.397	4.86792	523.997	4.07453	106.397	5.40965	127.897	5.20134	115.097	16.7192	121.397	17.9433	306.397	20.1876	325.497	20.0406															82.4973	24.9201			133.597	5.3883	149.696	6.08765	496.595	16.5288	536.294	16.3084	832.497	2.75601
						506.497	4.83659	524.097	4.07453	106.497	5.55946	127.997	5.20134	115.197	16.8352	121.497	17.9433	306.497	20.2189	325.597	20.0406															82.5973	25.0182			133.697	5.38204	149.796	6.08765	496.695	16.6606	536.394	16.3084	832.597	2.91263
						506.597	4.62585	524.197	4.07453	106.597	5.71151	128.097	5.20134	115.297	16.9675	121.597	17.9433	306.597	20.1902	325.697	20.0406															82.6973	25.1692			133.797	5.30428	149.896	6.08765	496.795	16.6252	536.494	16.3084	832.697	3.04629
						506.697	4.51934	524.297	4.07453	106.697	5.80624	128.197	5.20134	115.397	17.1976	121.697	17.9433	306.697	20.2486	325.797	20.0406															82.7973	25.4359			133.897	5.16389	149.996	6.08765	496.895	16.5541	536.594	16.3084	832.797	3.21564
						506.797	4.41637	524.397	4.07453	106.797	5.91681	128.297	5.20134	115.497	17.3845	121.797	17.9433	306.797	20.4269	325.897	20.0406															82.8973	25.6509			133.997	5.19706	150.096	6.08765	496.995	16.6261	536.694	16.3084	832.897	3.48106
						506.897	4.20966	524.497	4.07453	106.897	5.84056	128.397	5.20134	115.597	17.3964	121.897	17.9433	306.897	20.1845	325.997	20.0406															82.9973	25.7161			134.097	5.2219	150.196	6.08765	497.095	16.5935	536.794	16.3084	832.997	3.53807
						506.997	4.04333	524.597	4.07453	106.997	5.72065	128.497	5.20134	115.697	17.246	121.997	17.9433	306.997	20.0927	326.097	20.0406															83.0973	25.6617			134.197	5.21587	150.296	6.08765	497.195	16.5936	536.894	16.3084	833.097	3.49053
						507.097	3.85854	524.697	4.07453	107.097	5.51177	128.597	5.20134	115.797	17.1947	122.097	17.9433	307.097	20.0221	326.197	20.0406															83.1973	25.8782			134.297	5.30188	150.396	6.08765	497.295	16.6274	536.994	16.3084	833.197	3.49903
						507.197	3.67513	524.797	4.07453	107.197	5.52295	128.697	5.20134	115.897	17.1603	122.197	17.9433	307.197	20.0814	326.297	20.0406															83.2973	26.2102			134.397	5.35476	150.496	6.08765	497.395	16.6161	537.094	16.3084	833.297	3.60306
						507.297	3.4083	524.897	4.07453	107.297	5.47013	128.797	5.20134	115.997	17.1836	122.297	17.9433	307.297	20.0996	326.397	20.0406															83.3972	26.287			134.497	5.28516	150.596	6.08765	497.495	16.5834	537.194	16.3084	833.397	3.6069
						507.397	3.4305	524.997	4.07453	107.397	5.3599	128.897	5.20134	116.097	17.2659	122.397	17.9433	307.397	20.1782	326.497	20.0406															83.4972	26.3747			134.597	5.4195	150.696	6.08765	497.595	16.5338	537.294	16.3084	833.497	3.5751
						507.497	3.27203	525.097	4.07453	107.497	5.13441	128.997	5.20134	116.197	17.2291	122.497	17.9433	307.497	20.0693	326.597	20.0406															83.5972	26.4457			134.697	5.61989	150.796	6.08765	497.695	16.7534	537.394	16.3084	833.597	3.5787
						507.597	3.14336	525.197	4.07453	107.597	4.96442	129.097	5.20134	116.297	17.1744	122.597	17.9433	307.597	20.017	326.697	20.0406															83.6972	26.6375			134.797	5.89775	150.896	6.08765	497.795	16.8442	537.494	16.3084	833.697	3.53439
						507.697	3.09141	525.297	4.07453	107.697	4.93376	129.197	5.20134	116.397	17.2444	122.697	17.9433	307.697	20.1301	326.797	20.0406															83.7972	26.7395			134.897	6.26592	150.996	6.08765	497.895	16.8028	537.594	16.3084	833.797	3.51478
						507.797	3.19707	525.397	4.07453	107.797	4.99359	129.297	5.20134	116.497	17.3962	122.797	17.9433	307.797	20.0381	326.897	20.0406															83.8972	26.9841			134.997	6.45751	151.096	6.08765	497.995	16.7461	537.694	16.3084	833.897	3.63568
						507.897	3.00991	525.497	4.07453	107.897	4.96771	129.397	5.20134	116.597	17.5534	122.897	17.9433	307.897	19.9546	326.997	20.0406															83.9972	27.2996			135.097	6.58728	151.196	6.08765	498.095	16.6939	537.794	16.3084	833.997	3.6103
						507.997	3.01921	525.597	4.07453	107.997	4.93263	129.497	5.20134	116.697	17.839	122.997	17.9433	307.997	19.9401	327.097	20.0406															84.0972	27.5896			135.197	6.57453	151.296	6.08765	498.195	16.6486	537.894	16.3084	834.097	3.43433
						508.097	3.05539	525.697	4.07453	108.097	4.98217	129.597	5.20134	116.797	17.8859	123.097	17.9433	308.097	19.8958	327.197	20.0406															84.1972	27.7675			135.297	6.58021	151.396	6.08765	498.295	16.6597	537.994	16.3084	834.197	3.24416
						508.197	3.1091	525.797	4.07453	108.197	5.06953	129.697	5.20134	116.897	17.8665	123.197	17.9433	308.197	19.9431	327.297	20.0406															84.2972	27.6841			135.397	6.51015	151.496	6.08765	498.395	16.5871	538.094	16.3084	834.297	3.24046
						508.297	3.18686	525.897	4.07453	108.297	4.91781	129.797	5.20134	116.997	17.9278	123.297	17.9433	308.297	19.7564	327.397	20.0406															84.3972	27.8434			135.497	6.41239	151.596	6.08765	498.495	16.5039	538.194	16.3084	834.397	3.19722
						508.397	3.08738	525.997	4.07453	108.397	4.64069	129.897	5.20134	117.097	17.9862	123.397	17.9433	308.397	19.6247	327.497	20.0406															84.4972	28.0451			135.597	6.52012	151.696	6.08765	498.595	16.5723	538.294	16.3084	834.497	3.19963
						508.497	3.09157	526.097	4.07453	108.497	4.55965	129.997	5.20134	117.197	17.9752	123.497	17.9433	308.497	19.7177	327.597	20.0406															84.5972	28.3047			135.697	6.65815	151.796	6.08765	498.695	16.518	538.394	16.3084	834.597	3.21229
						508.597	3.00585	526.197	4.07453	108.597	4.56114	130.097	5.20134	117.297	18.0642	123.597	17.9433	308.597	19.7476	327.697	20.0406															84.6972	28.5862			135.797	6.88687	151.896	6.08765	498.795	16.4475	538.494	16.3084	834.697	3.14359
						508.697	2.9107	526.297	4.07453	108.697	4.52836	130.197	5.20134	117.397	18.1705	123.697	17.9433	308.697	19.8343	327.797	20.0406															84.7972	29.0207			135.897	6.896	151.996	6.08765	498.895	16.2077	538.594	16.3084	834.797	3.09464
						508.797	2.82493	526.397	4.07453	108.797	4.39928	130.297	5.20134	117.497	18.2198	123.797	17.9433	308.797	19.9133	327.897	20.0406															84.8972	29.3835			135.997	6.90683	152.096	6.08765	498.995	16.2475	538.694	16.3084	834.897	2.96832
						508.897	2.89666	526.497	4.07453	108.897	4.34509	130.397	5.20134	117.597	18.3051	123.897	17.9433	308.897	19.8717	327.997	20.0406															84.9972	29.6139			136.096	6.92854	152.196	6.08765	499.095	16.2733	538.794	16.3084	834.997	2.86994
						508.997	3.00607	526.597	4.07453	108.997	4.2917	130.497	5.20134	117.697	18.2759	123.997	17.9433	308.997	19.7277	328.097	20.0406															85.0972	30.2451			136.196	6.83952	152.296	6.08765	499.195	16.3446	538.894	16.3084	835.097	2.83048
						509.097	3.14509	526.697	4.07453	109.097	4.29782	130.597	5.20134	117.797	18.2182	124.097	17.9433	309.097	19.542	328.197	20.0406															85.1972	30.791			136.297	6.70138	152.396	6.08765	499.295	16.256	538.994	16.3084	835.197	2.67586
						509.197	3.08866	526.797	4.07453	109.197	4.33231	130.697	5.20134	117.897	18.3447	124.197	17.9433	309.197	19.4563	328.297	20.0406															85.2972	31.055			136.397	6.65322	152.496	6.08765	499.395	16.1714	539.094	16.3084	835.297	2.641
						509.297	3.0636	526.897	4.07453	109.297	4.32772	130.797	5.20134	117.997	18.4778	124.297	17.9433	309.297	19.5449	328.397	20.0406															85.3972	31.5989			136.496	6.50913	152.596	6.08765	499.495	15.9866	539.194	16.3084	835.397	2.53994
						509.397	3.22879	526.997	4.07453	109.397	4.42837	130.897	5.20134	118.097	18.8287	124.397	17.9433	309.397	19.3678	328.497	20.0406															85.4972	31.6255			136.596	6.4164	152.696	6.08765	499.595	15.7079	539.294	16.3084	835.497	2.28661
						509.497	3.30994	527.097	4.07453	109.497	4.49178	130.997	5.20134	118.197	18.9258	124.497	17.9433	309.497	19.254	328.597	20.0406																			136.696	6.29985	152.796	6.08765	499.695	15.6521	539.394	16.3084	835.597	2.13017
						509.597	3.25415	527.197	4.07453	109.597	4.48433	131.097	5.20134	118.297	18.9188	124.597	17.9433	309.597	19.1758	328.697	20.0406																			136.797	6.18664	152.896	6.08765	499.795	15.543	539.494	16.3084	835.697	2.16108
						509.697	3.16093	527.297	4.07453	109.697	4.4406	131.197	5.20134	118.397	19.1603	124.697	17.9433	309.697	19.1023	328.797	20.0406																			136.897	6.19307	152.996	6.08765	499.895	15.5149	539.594	16.3084	835.797	2.23992
						509.797	3.27103	527.397	4.07453	109.797	4.377	131.297	5.20134	118.497	19.1784	124.797	17.9433	309.797	18.9475	328.897	20.0406																			136.996	6.13668	153.096	6.08765	499.995	15.5245	539.694	16.3084	835.897	2.36593
						509.897	3.24854	527.497	4.07453	109.897	4.41023	131.397	5.20134	118.597	19.2001	124.897	17.9433	309.897	18.6539	328.997	20.0406																			137.096	6.01623	153.196	6.08765	500.095	15.4556	539.794	16.3084	835.997	2.34554
						509.997	3.0955	527.597	4.07453	109.997	4.33539	131.497	5.20134	118.697	19.2727	124.997	17.9433	309.997	18.4928	329.097	20.0406																			137.196	5.90975	153.296	6.08765	500.195	15.4212	539.894	16.3084	836.097	2.24658
						510.097	3.14338	527.697	4.07453	110.097	4.25257	131.597	5.20134	118.797	19.2772	125.097	17.9433	310.097	18.4521	329.197	20.0406																			137.297	5.84855	153.396	6.08765	500.295	15.3349	539.994	16.3084	836.197	2.36397
						510.197	3.13363	527.797	4.07453	110.197	4.10305	131.697	5.20134	118.897	19.3421	125.197	17.9433	310.197	18.4761	329.297	20.0406																			137.397	5.84767	153.496	6.08765	500.395	15.3381	540.094	16.3084	836.297	2.46192
						510.297	3.11017	527.897	4.07453	110.297	3.88066	131.797	5.20134	118.997	19.4811	125.297	17.9433	310.297	18.5061	329.397	20.0406																			137.496	5.78654	153.596	6.08765	500.495	15.4296	540.194	16.3084	836.397	2.59556
						510.397	3.19641	527.997	4.07453	110.397	3.71193	131.897	5.20134	119.097	19.3452	125.397	17.9433	310.397	18.5963	329.497	20.0406																			137.596	5.73738	153.696	6.08765	500.595	15.5897	540.294	16.3084	836.497	2.69316
						510.497	3.16043	528.097	4.07453	110.497	3.69744	131.997	5.20134	119.197	19.3014	125.497	17.9433	310.497	18.7119	329.597	20.0406																			137.696	5.73237	153.796	6.08765	500.695	15.7427	540.394	16.3084	836.597	2.80521
						510.597	3.22003	528.197	4.07453	110.597	3.78563	132.097	5.20134	119.297	19.078	125.597	17.9433	310.597	18.692	329.697	20.0406																			137.797	5.87924	153.896	6.08765	500.795	15.7468	540.494	16.3084	836.697	2.82081
						510.697	3.31169	528.297	4.07453	110.697	3.76065	132.197	5.20134	119.397	18.9441	125.697	17.9433	310.697	18.7236	329.797	20.0406																			137.897	5.88619	153.996	6.08765	500.895	15.7434	540.594	16.3084	836.797	2.87038
						510.797	3.42486	528.397	4.07453	110.797	3.84856	132.297	5.20134	119.497	18.8407	125.797	17.9433	310.797	18.664	329.897	20.0406																			137.996	5.76993	154.096	6.08765	500.995	15.8435	540.694	16.3084	836.897	2.86039
						510.897	3.39638	528.497	4.07453	110.897	3.8352	132.397	5.20134	119.597	18.7473	125.897	17.9433	310.897	18.6122	329.997	20.0406																			138.096	5.71894	154.196	6.08765	501.095	15.8316	540.794	16.3084	836.997	2.91492
						510.997	3.50858	528.597	4.07453	110.997	3.79226	132.497	5.20134	119.697	18.5199	125.997	17.9433	310.997	18.7407	330.097	20.0406																			138.196	5.7534	154.296	6.08765	501.195	15.9302	540.894	16.3084	837.097	3.05999
						511.097	3.61494	528.697	4.07453	111.097	3.86615	132.597	5.20134	119.797	18.4886	126.097	17.9433	311.097	18.7478	330.197	20.0406																			138.297	5.75716	154.396	6.08765	501.295	15.8305	540.994	16.3084	837.197	3.21023
						511.197	3.66671	528.797	4.07453	111.197	3.9479	132.697	5.20134	119.897	18.4135	126.197	17.9433	311.197	18.7738	330.297	20.0406																			138.397	5.81179	154.496	6.08765	501.395	15.6418	541.094	16.3084	837.297	3.37849
						511.297	3.67659	528.897	4.07453	111.297	4.1144	132.797	5.20134	119.997	18.3542	126.297	17.9433	311.297	19.0501	330.397	20.0406																			138.496	5.84635	154.596	6.08765	501.495	15.5125	541.194	16.3084	837.397	3.6744
						511.397	3.75867	528.997	4.07453	111.397	4.32772	132.897	5.20134	120.097	18.3619	126.397	17.9433	311.397	19.0894	330.497	20.0406																			138.596	5.86666	154.696	6.08765	501.595	15.3861	541.294	16.3084	837.497	3.78326
						511.497	3.74596	529.097	4.07453	111.497	4.35643	132.997	5.20134	120.197	18.328	126.497	17.9433	311.497	19.1915	330.597	20.0406																			138.696	5.84598	154.796	6.08765	501.695	15.2356	541.394	16.3084	837.597	3.84429
						511.597	3.77899	529.197	4.07453	111.597	4.26306	133.097	5.20134	120.297	18.3023	126.597	17.9433	311.597	19.1552	330.697	20.0406																			138.797	5.7989	154.896	6.08765	501.795	15.0547	541.494	16.3084	837.697	3.98483
						511.697	3.89563	529.297	4.07453	111.697	4.29128	133.197	5.20134	120.397	18.2529	126.697	17.9433	311.697	19.229	330.797	20.0406																			138.897	5.73993	154.996	6.08765	501.895	15.0332	541.594	16.3084	837.797	4.13121
						511.797	3.8047	529.397	4.07453	111.797	4.28363	133.297	5.20134	120.497	18.1425	126.797	17.9433	311.797	19.3251	330.897	20.0406																			138.996	5.83007	155.096	6.08765	501.995	15.0159	541.694	16.3084	837.897	4.20258
						511.897	3.75407	529.497	4.07453	111.897	4.25199	133.397	5.20134	120.597	17.9013	126.897	17.9433	311.897	19.3642	330.997	20.0406																			139.096	5.94539	155.196	6.08765	502.095	14.9064	541.794	16.3084	837.997	4.30712
						511.997	3.7672	529.597	4.07453	111.997	4.23902	133.497	5.20134	120.697	17.6761	126.997	17.9433	311.997	19.4286	331.097	20.0406																			139.196	5.97946	155.296	6.08765	502.195	14.9672	541.894	16.3084	838.097	4.3035
						512.097	3.7801	529.697	4.07453	112.097	4.32241	133.597	5.20134	120.797	17.5129	127.097	17.9433	312.097	19.5654	331.197	20.0406																			139.297	6.00709	155.396	6.08765	502.295	15.1088	541.994	16.3084	838.197	4.27443
						512.197	3.87051	529.797	4.07453	112.197	4.54039	133.697	5.20134	120.897	17.4433	127.197	17.9433	312.197	19.7123	331.297	20.0406																			139.397	6.14807	155.496	6.08765	502.395	15.323	542.094	16.3084	838.297	4.28719
						512.297	3.79117	529.897	4.07453	112.297	4.6124	133.797	5.20134	120.997	17.3741	127.297	17.9433	312.297	19.7996	331.397	20.0406																			139.496	6.31924	155.596	6.08765	502.495	15.6116	542.194	16.3084	838.397	4.23532
						512.397	4.05282	529.997	4.07453	112.397	4.70775	133.897	5.20134	121.097	17.409	127.397	17.9433	312.397	19.8883	331.497	20.0406																			139.596	6.54685	155.696	6.08765	502.595	15.6771	542.294	16.3084	838.497	4.12432
						512.497	4.1499	530.097	4.07453	112.497	4.84736	133.997	5.20134	121.197	17.5222	127.497	17.9433	312.497	19.8102	331.597	20.0406																			139.696	6.60194	155.796	6.08765	502.695	15.767	542.394	16.3084	838.597	4.11082
						512.597	4.32083	530.197	4.07453	112.597	5.10986	134.097	5.20134	121.297	17.6239	127.597	17.9433	312.597	19.7652	331.697	20.0406																			139.797	6.61689	155.896	6.08765	502.795	15.6215	542.494	16.3084	838.697	4.0722
						512.697	4.31444	530.297	4.07453	112.697	5.34436	134.197	5.20134	121.397	17.7511	127.697	17.9433	312.697	19.7945	331.797	20.0406																			139.897	6.68241	155.996	6.08765	502.895	15.5825	542.594	16.3084	838.797	4.02144
						512.797	4.2512	530.397	4.07453	112.797	5.35614	134.297	5.20134	121.497	17.821	127.797	17.9433	312.797	19.6911	331.897	20.0406																			139.996	6.52632	156.096	6.08765	502.995	15.5297	542.694	16.3084	838.897	4.0206
						512.897	4.18984	530.497	4.07453	112.897	5.29815	134.397	5.20134	121.597	17.8467	127.897	17.9433	312.897	19.7364	331.997	20.0406																			140.096	6.59627	156.196	6.08765	503.095	15.461	542.794	16.3084	838.997	3.98444
						512.997	4.41973	530.597	4.07453	112.997	5.20972	134.497	5.20134	121.697	17.8542	127.997	17.9433	312.997	19.8424	332.097	20.0406																			140.196	6.76156	156.296	6.08765	503.195	15.5529	542.894	16.3084	839.097	3.84543
						513.097	4.3021	530.697	4.07453	113.097	5.16224	134.597	5.20134	121.797	17.8642	128.097	17.9433	313.097	20.1091	332.197	20.0406																			140.296	6.78342	156.396	6.08765	503.295	15.7256	542.994	16.3084	839.197	3.88375
						513.197	4.25315	530.797	4.07453	113.197	5.09248	134.697	5.20134	121.897	17.8575	128.197	17.9433	313.197	20.2064	332.297	20.0406																			140.396	6.75616	156.496	6.08765	503.395	15.7387	543.094	16.3084	839.297	3.95648
						513.297	4.10064	530.897	4.07453	113.297	4.94456	134.797	5.20134	121.997	17.9249	128.297	17.9433	313.297	20.0388	332.397	20.0406																			140.496	6.84237	156.596	6.08765	503.495	15.9015	543.194	16.3084	839.397	3.85112
						513.397	4.03699	530.997	4.07453	113.397	5.04958	134.897	5.20134	122.097	18.0212	128.397	17.9433	313.397	19.9716	332.497	20.0406																			140.596	6.86858	156.696	6.08765	503.595	16.0767	543.294	16.3084	839.497	3.79484
						513.497	4.04545	531.097	4.07453	113.497	5.19203	134.997	5.20134	122.197	18.1373	128.497	17.9433	313.497	19.9454	332.597	20.0406																			140.696	6.78704	156.796	6.08765	503.695	16.1713	543.394	16.3084	839.597	3.7448
						513.597	3.95062	531.197	4.07453	113.597	5.11685	135.097	5.20134	122.297	18.2557	128.597	17.9433	313.597	19.9058	332.697	20.0406																			140.796	6.62561	156.896	6.08765	503.795	16.2279	543.494	16.3084	839.697	3.7666
						513.697	4.10869	531.297	4.07453	113.697	5.0402	135.197	5.20134	122.397	18.3377	128.697	17.9433	313.697	19.8797	332.797	20.0406																			140.896	6.38447	156.996	6.08765	503.895	16.2735	543.594	16.3084	839.797	3.78228
						513.797	4.01976	531.397	4.07453	113.797	5.0671	135.297	5.20134	122.497	18.3281	128.797	17.9433	313.797	19.7258	332.897	20.0406																			140.996	6.30091	157.096	6.08765	503.995	16.452	543.694	16.3084	839.897	3.68694
						513.897	4.04436	531.497	4.07453	113.897	5.09338	135.397	5.20134	122.597	18.3623	128.897	17.9433	313.897	19.5007	332.997	20.0406																			141.096	6.22152	157.196	6.08765	504.095	16.3839	543.794	16.3084	839.997	3.59855
						513.997	3.94722	531.597	4.07453	113.997	5.04374	135.497	5.20134	122.697	18.2734	128.997	17.9433	313.997	19.2664	333.097	20.0406																			141.196	6.19437	157.296	6.08765	504.195	16.4126	543.894	16.3084	840.097	3.57833
						514.097	3.72708	531.697	4.07453	114.097	5.11744	135.597	5.20134	122.797	18.3358	129.097	17.9433	314.097	19.2919	333.197	20.0406																			141.296	6.14953	157.396	6.08765	504.295	16.4769	543.994	16.3084	840.197	3.57265
						514.197	3.51917	531.797	4.07453	114.197	5.1337	135.697	5.20134	122.897	18.4713	129.197	17.9433	314.197	19.413	333.297	20.0406																			141.396	6.22989	157.496	6.08765	504.395	16.4812	544.094	16.3084	840.297	3.70201
						514.297	3.43788	531.897	4.07453	114.297	5.05828	135.797	5.20134	122.997	18.4717	129.297	17.9433	314.297	19.5276	333.397	20.0406																			141.496	6.12028	157.596	6.08765	504.495	16.5056	544.194	16.3084	840.397	3.79416
						514.397	3.46991	531.997	4.07453	114.397	4.9221	135.897	5.20134	123.097	18.5122	129.397	17.9433	314.397	19.3906	333.497	20.0406																			141.596	5.96762	157.696	6.08765	504.595	16.6075	544.294	16.3084	840.497	3.76195
						514.497	3.32849	532.097	4.07453	114.497	4.7448	135.997	5.20134	123.197	18.3103	129.497	17.9433	314.497	19.4272	333.597	20.0406																			141.696	5.88364	157.796	6.08765	504.695	16.785	544.394	16.3084	840.597	3.82141
						514.597	3.14816	532.197	4.07453	114.597	4.74537	136.097	5.20134	123.297	18.2818	129.597	17.9433	314.597	19.3979	333.697	20.0406																			141.796	5.91211	157.896	6.08765	504.795	16.8293	544.494	16.3084	840.697	3.9014
						514.697	3.07616	532.297	4.07453	114.697	4.61785	136.197	5.20134	123.397	18.2529	129.697	17.9433	314.697	19.329	333.797	20.0406																			141.896	5.92117	157.996	6.08765	504.895	16.8933	544.594	16.3084	840.797	3.85852
						514.797	2.97498	532.397	4.07453	114.797	4.63253	136.297	5.20134	123.497	17.9648	129.797	17.9433	314.797	19.4084	333.897	20.0406																			141.996	5.94795	158.096	6.08765	504.995	16.8758	544.694	16.3084	840.897	3.76865
						514.897	2.96002	532.497	4.07453	114.897	4.68178	136.397	5.20134	123.597	17.8062	129.897	17.9433	314.897	19.4918	333.997	20.0406																			142.096	6.07597	158.196	6.08765	505.095	16.811	544.794	16.3084	840.997	3.78623
						514.997	3.00202	532.597	4.07453	114.997	4.5539	136.497	5.20134	123.697	17.6827	129.997	17.9433	314.997	19.707	334.097	20.0406																			142.196	6.16568	158.296	6.08765	505.195	16.9458	544.894	16.3084	841.097	3.79114
						515.097	3.12014	532.697	4.07453	115.097	4.47999	136.597	5.20134	123.797	17.5939	130.097	17.9433	315.097	19.7827	334.197	20.0406																			142.296	6.2843	158.396	6.08765	505.295	16.8416	544.994	16.3084	841.197	3.71731
						515.197	3.39308	532.797	4.07453	115.197	4.45306	136.697	5.20134	123.897	17.4632	130.197	17.9433	315.197	19.9084	334.297	20.0406																			142.396	6.3962	158.496	6.08765	505.395	16.9115	545.094	16.3084	841.297	3.61894
						515.297	3.66643	532.897	4.07453	115.297	4.40162	136.797	5.20134	123.997	17.2696	130.297	17.9433	315.297	20.0181	334.397	20.0406																			142.496	6.36048	158.596	6.08765	505.495	17.017	545.194	16.3084	841.397	3.67449
						515.397	3.79625	532.997	4.07453	115.397	4.5039	136.897	5.20134	124.097	16.7488	130.397	17.9433	315.397	20.0806	334.497	20.0406																			142.596	6.37608	158.696	6.08765	505.595	16.9934	545.294	16.3084	841.497	3.80433
						515.497	3.91489	533.097	4.07453	115.497	4.47381	136.997	5.20134	124.197	16.647	130.497	17.9433	315.497	20.0198	334.597	20.0406																			142.696	6.33662	158.796	6.08765	505.695	16.9182	545.394	16.3084	841.597	3.74843
						515.597	4.11002	533.197	4.07453	115.597	4.416	137.097	5.20134	124.297	16.5793	130.597	17.9433	315.597	19.9727	334.697	20.0406																			142.796	6.35336	158.896	6.08765	505.795	16.9083	545.494	16.3084	841.697	3.73398
						515.697	4.24162	533.297	4.07453	115.697	4.33794	137.197	5.20134	124.397	16.4397	130.697	17.9433	315.697	20.0538	334.797	20.0406																			142.896	6.34145	158.996	6.08765	505.895	17.0181	545.594	16.3084	841.797	3.78162
						515.797	4.39982	533.397	4.07453	115.797	4.49385	137.297	5.20134	124.497	16.465	130.797	17.9433	315.797	19.9583	334.897	20.0406																			142.996	6.54656	159.096	6.08765	505.995	17.0635	545.694	16.3084	841.897	3.92946
						515.897	4.37042	533.497	4.07453	115.897	4.49608	137.397	5.20134	124.597	16.3575	130.897	17.9433	315.897	20.0387	334.997	20.0406																			143.096	6.87884	159.196	6.08765	506.095	17.1438	545.794	16.3084	841.997	4.12669
						515.997	4.39772	533.597	4.07453	115.997	4.50845	137.497	5.20134	124.697	16.2498	130.997	17.9433	315.997	20.1869	335.097	20.0406																			143.196	7.03522	159.296	6.08765	506.195	17.0492	545.894	16.3084	842.097	4.34418
						516.097	4.31752	533.697	4.07453	116.097	4.57202	137.597	5.20134	124.797	16.1731	131.097	17.9433	316.097	20.1888	335.197	20.0406																			143.296	7.16958	159.396	6.08765	506.295	16.9935	545.994	16.3084	842.197	4.40654
						516.197	4.33924	533.797	4.07453	116.197	4.6847	137.697	5.20134	124.897	16.1952	131.197	17.9433	316.197	20.1421	335.297	20.0406																			143.396	7.321	159.496	6.08765	506.395	17.0017	546.094	16.3084	842.297	4.5709
						516.297	4.37987	533.897	4.07453	116.297	4.65233	137.797	5.20134	124.997	16.1559	131.297	17.9433	316.297	20.176	335.397	20.0406																			143.496	7.31044	159.596	6.08765	506.495	16.9653	546.194	16.3084	842.397	4.64439
						516.397	4.37322	533.997	4.07453	116.397	4.62371	137.897	5.20134	125.097	16.226	131.397	17.9433	316.397	20.2181	335.497	20.0406																			143.596	7.28822	159.696	6.08765	506.595	16.7994	546.294	16.3084	842.497	4.66296
						516.497	4.24293	534.097	4.07453	116.497	4.52359	137.997	5.20134	125.197	16.156	131.497	17.9433	316.497	20.2847	335.597	20.0406																			143.696	7.21991	159.796	6.08765	506.695	16.7445	546.394	16.3084	842.597	4.6402
						516.597	4.15165	534.197	4.07453	116.597	4.54018	138.096	5.20134	125.297	16.1884	131.597	17.9433	316.597	20.3943	335.697	20.0406																			143.796	7.2947	159.896	6.08765	506.795	16.8241	546.494	16.3084	842.697	4.7677
						516.697	4.18805	534.297	4.07453	116.697	4.66992	138.196	5.20134	125.397	16.2087	131.697	17.9433	316.697	20.5671	335.797	20.0406																			143.896	7.19326	159.996	6.08765	506.895	16.8599	546.594	16.3084	842.797	4.77476
						516.797	4.05902	534.397	4.07453	116.797	4.73815	138.297	5.20134	125.497	16.2593	131.797	17.9433	316.797	20.504	335.897	20.0406																			143.996	7.27517	160.096	6.08765	506.995	16.8982	546.694	16.3084	842.897	4.61498
						516.897	4.14906	534.497	4.07453	116.897	4.92293	138.397	5.20134	125.597	16.3033	131.897	17.9433	316.897	20.5461	335.997	20.0406																			144.096	7.30254	160.196	6.08765	507.095	16.9887	546.794	16.3084	842.997	4.52743
						516.997	4.15628	534.597	4.07453	116.997	5.04659	138.496	5.20134	125.697	16.3257	131.997	17.9433	316.997	20.4731	336.097	20.0406																			144.196	7.2827	160.296	6.08765	507.195	17.1552	546.894	16.3084	843.097	4.40421
						517.097	4.13234	534.697	4.07453	117.097	5.19417	138.596	5.20134	125.797	16.4103	132.097	17.9433	317.097	20.4827	336.197	20.0406																			144.296	7.30666	160.396	6.08765	507.295	17.2413	546.994	16.3084	843.197	4.3767
						517.197	4.05776	534.797	4.07453	117.197	5.27939	138.696	5.20134	125.897	16.5248	132.197	17.9433	317.197	20.4859	336.297	20.0406																			144.396	7.35714	160.496	6.08765	507.395	17.2331	547.094	16.3084	843.297	4.42101
						517.297	3.89293	534.897	4.07453	117.297	5.37631	138.797	5.20134	125.997	16.7567	132.297	17.9433	317.297	20.4581	336.397	20.0406																			144.496	7.24576	160.596	6.08765	507.495	17.0891	547.194	16.3084	843.397	4.33398
						517.397	3.88487	534.997	4.07453	117.397	5.30559	138.897	5.20134	126.097	17.0494	132.397	17.9433	317.397	20.4624	336.497	20.0406																			144.596	7.16371	160.696	6.08765	507.595	16.8406	547.294	16.3084	843.497	4.36349
						517.497	3.66273	535.097	4.07453	117.497	5.27769	138.996	5.20134	126.197	17.3432	132.497	17.9433	317.497	20.4302	336.597	20.0406																			144.696	7.04101	160.796	6.08765	507.695	16.6512	547.394	16.3084	843.597	4.31431
						517.597	3.56358	535.197	4.07453	117.597	5.23741	139.096	5.20134	126.297	17.5659	132.597	17.9433	317.597	20.538	336.697	20.0406																			144.796	7.01647	160.896	6.08765	507.795	16.409	547.494	16.3084	843.697	4.26515
						517.697	3.51217	535.297	4.07453	117.697	5.04038	139.196	5.20134	126.397	17.6801	132.697	17.9433	317.697	20.5596	336.797	20.0406																			144.896	7.04636	160.996	6.08765	507.895	16.3794	547.594	16.3084	843.797	4.18243
						517.797	3.51555	535.397	4.07453	117.797	5.01051	139.297	5.20134	126.497	17.8209	132.797	17.9433	317.797	20.549	336.897	20.0406																			144.996	6.939	161.096	6.08765	507.995	16.3584	547.694	16.3084	843.897	4.16413
						517.897	3.49675	535.497	4.07453	117.897	5.02283	139.397	5.20134	126.597	17.9359	132.897	17.9433	317.897	20.5355	336.997	20.0406																			145.096	6.73584	161.196	6.08765	508.095	16.2531	547.794	16.3084	843.997	4.0669
						517.997	3.46791	535.597	4.07453	117.997	5.17315	139.496	5.20134	126.697	18.0607	132.997	17.9433	317.997	20.3713	337.097	20.0406																			145.196	6.48485	161.296	6.08765	508.195	16.2837	547.894	16.3084	844.097	3.95357
						518.097	3.18363	535.697	4.07453	118.097	5.38948	139.596	5.20134	126.797	18.2935	133.097	17.9433	318.097	20.2773	337.197	20.0406																			145.296	6.26037	161.396	6.08765	508.295	16.1559	547.994	16.3084	844.197	3.89992
						518.197	2.97044	535.797	4.07453	118.197	5.56922	139.696	5.20134	126.897	18.3892	133.197	17.9433	318.197	19.941	337.297	20.0406																			145.396	5.98685	161.496	6.08765	508.395	16.0045	548.094	16.3084	844.297	3.79017
						518.297	2.84792	535.897	4.07453	118.297	5.66122	139.797	5.20134	126.997	18.5703	133.297	17.9433	318.297	19.7169	337.397	20.0406																			145.496	5.83992	161.596	6.08765	508.495	15.9254	548.194	16.3084	844.397	3.78266
						518.397	2.68041	535.997	4.07453	118.397	5.77952	139.897	5.20134	127.097	18.8103	133.397	17.9433	318.397	19.7518	337.497	20.0406																			145.596	5.62059	161.696	6.08765	508.595	15.8258	548.294	16.3084	844.497	3.80459
						518.497	2.51027	536.097	4.07453	118.497	5.7314	139.996	5.20134	127.197	18.9774	133.497	17.9433	318.497	19.8184	337.597	20.0406																			145.696	5.71997	161.796	6.08765	508.695	15.7677	548.394	16.3084	844.597	3.72197
						518.597	2.42756	536.197	4.07453	118.597	5.65145	140.096	5.20134	127.297	18.9875	133.597	17.9433	318.597	19.7619	337.697	20.0406																			145.796	5.67552	161.896	6.08765	508.795	15.7927	548.494	16.3084	844.697	3.59885
						518.697	2.35205	536.297	4.07453	118.697	5.61036	140.196	5.20134	127.397	18.9782	133.697	17.9433	318.697	19.7619	337.797	20.0406																			145.896	5.60176	161.996	6.08765	508.895	15.8055	548.594	16.3084	844.797	3.41201
						518.797	2.10718	536.397	4.07453	118.797	5.64101	140.297	5.20134	127.497	18.7951	133.797	17.9433	318.797	19.8136	337.897	20.0406																			145.996	5.53265	162.096	6.08765	508.995	15.9927	548.694	16.3084	844.897	3.3309
						518.897	1.97866	536.497	4.07453	118.897	5.56377	140.397	5.20134	127.597	18.7992	133.897	17.9433	318.897	19.8599	337.997	20.0406																			146.096	5.43343	162.196	6.08765	509.095	15.9933	548.794	16.3084	844.997	3.33317
						518.997	1.85573	536.597	4.07453	118.997	5.37279	140.496	5.20134	127.697	18.7753	133.997	17.9433	318.997	19.8295	338.096	20.0406																			146.196	5.26638	162.296	6.08765	509.195	16.101	548.894	16.3084	845.097	3.34763
						519.097	1.71547	536.697	4.07453	119.097	5.35798	140.596	5.20134	127.797	18.7904	134.097	17.9433	319.097	19.8737	338.197	20.0406																			146.296	5.12908	162.396	6.08765	509.295	16.1853	548.994	16.3084	845.197	3.2891
						519.197	1.68183	536.797	4.07453	119.197	5.35086	140.696	5.20134	127.897	18.7868	134.197	17.9433	319.197	19.9359	338.296	20.0406																			146.396	5.1646	162.496	6.08765	509.395	16.2036	549.094	16.3084	845.297	3.27829
						519.297	1.71414	536.897	4.07453	119.297	5.33832	140.797	5.20134	127.997	18.6576	134.297	17.9433	319.297	19.9822	338.397	20.0406																			146.496	5.08659	162.596	6.08765	509.495	16.2187	549.194	16.3084	845.397	3.21895
						519.397	1.73812	536.997	4.07453	119.397	5.42714	140.897	5.20134	128.097	18.4663	134.397	17.9433	319.397	19.7666	338.497	20.0406																			146.596	5.00202	162.696	6.08765	509.595	16.3404	549.294	16.3084	845.497	3.24141
						519.497	1.73026	537.097	4.07453	119.497	5.38372	140.996	5.20134	128.197	18.31	134.497	17.9433	319.497	19.7444	338.596	20.0406																			146.696	5.00417	162.796	6.08765	509.695	16.4339	549.394	16.3084	845.597	3.30896
						519.597	1.77807	537.197	4.07453	119.597	5.43979	141.096	5.20134	128.297	18.2508	134.597	17.9433	319.597	19.7961	338.697	20.0406																			146.796	5.17609	162.896	6.08765	509.795	16.4051	549.494	16.3084	845.697	3.27876
						519.697	1.80002	537.297	4.07453	119.697	5.36529	141.196	5.20134	128.397	18.2659	134.697	17.9433	319.697	19.953	338.796	20.0406																			146.896	5.17994	162.996	6.08765	509.895	16.3601	549.594	16.3084	845.797	3.11374
						519.797	1.86677	537.397	4.07453	119.797	5.52217	141.297	5.20134	128.497	18.3245	134.797	17.9433	319.797	20.051	338.897	20.0406																			146.996	5.22358	163.096	6.08765	509.995	16.2696	549.694	16.3084	845.897	2.99679
						519.897	2.05825	537.497	4.07453	119.897	5.53795	141.397	5.20134	128.597	18.2831	134.897	17.9433	319.897	20.028	338.997	20.0406																			147.096	5.10655	163.196	6.08765	510.095	16.1753	549.794	16.3084	845.997	2.87619
						519.997	2.33056	537.597	4.07453	119.997	5.44953	141.496	5.20134	128.697	18.1876	134.997	17.9433	319.997	19.9652	339.096	20.0406																			147.196	5.10639	163.296	6.08765	510.195	16.2226	549.894	16.3084	846.097	2.77045
						520.097	2.52871	537.697	4.07453	120.097	5.47463	141.596	5.20134	128.797	18.1432	135.097	17.9433	320.097	19.9262	339.197	20.0406																			147.296	5.04204	163.396	6.08765	510.295	16.1211	549.994	16.3084	846.197	2.69666
						520.197	2.73081	537.797	4.07453	120.197	5.46168	141.696	5.20134	128.897	17.9953	135.197	17.9433	320.197	19.969	339.296	20.0406																			147.396	4.96289	163.496	6.08765	510.395	16.239	550.094	16.3084	846.297	2.81463
						520.297	2.74455	537.897	4.07453	120.297	5.35498	141.797	5.20134	128.997	17.7896	135.297	17.9433	320.297	19.8908	339.397	20.0406																			147.496	4.97317	163.596	6.08765	510.495	16.1917	550.194	16.3084	846.397	2.97186
						520.397	2.78524	537.997	4.07453	120.397	5.36056	141.897	5.20134	129.097	17.5928	135.397	17.9433	320.397	19.71	339.497	20.0406																			147.596	5.07693	163.696	6.08765	510.595	16.0296	550.294	16.3084	846.497	3.06684
						520.497	2.83893	538.096	4.07453	120.497	5.2671	141.996	5.20134	129.197	17.6155	135.497	17.9433	320.497	19.763	339.596	20.0406																			147.696	5.09615	163.796	6.08765	510.695	16.1035	550.394	16.3084	846.597	2.99694
						520.597	2.87864	538.197	4.07453	120.597	5.30291	142.096	5.20134	129.297	17.7338	135.597	17.9433	320.597	19.848	339.697	20.0406																			147.796	5.28229	163.896	6.08765	510.795	16.2309	550.494	16.3084	846.697	3.09537
						520.697	2.81195	538.297	4.07453	120.697	5.16336	142.196	5.20134	129.397	17.6859	135.697	17.9433	320.697	19.7341	339.796	20.0406																			147.896	5.32557	163.996	6.08765	510.895	16.2108	550.594	16.3084	846.797	3.15403
						520.797	2.89469	538.396	4.07453	120.797	4.99355	142.296	5.20134	129.497	17.7168	135.797	17.9433	320.797	19.6625	339.897	20.0406																			147.996	5.29351	164.096	6.08765	510.995	16.1323	550.694	16.3084	846.897	3.33121
						520.897	2.84932	538.496	4.07453	120.897	4.66377	142.396	5.20134	129.597	17.6149	135.897	17.9433	320.897	19.7706	339.997	20.0406																			148.096	5.18938	164.196	6.08765	511.095	16.137	550.794	16.3084	846.997	3.47121
						520.997	2.74707	538.596	4.07453	120.997	4.48679	142.496	5.20134	129.697	17.6486	135.997	17.9433	320.997	19.6101	340.096	20.0406																			148.196	5.05368	164.296	6.08765	511.195	16.0342	550.894	16.3084	847.097	3.6392
						521.097	2.89974	538.697	4.07453	121.097	4.40074	142.596	5.20134	129.797	17.7224	136.097	17.9433	321.097	19.4833	340.197	20.0406																			148.296	5.07988	164.396	6.08765	511.295	16.0501	550.994	16.3084	847.197	3.68071
						521.197	3.07432	538.797	4.07453	121.197	4.28888	142.696	5.20134	129.897	17.7541	136.197	17.9433	321.197	19.4804	340.296	20.0406																			148.396	5.04346	164.496	6.08765	511.395	15.9768	551.094	16.3084	847.297	3.86283
						521.297	2.99772	538.896	4.07453	121.297	4.20078	142.796	5.20134	129.997	17.7752	136.297	17.9433	321.297	19.614	340.397	20.0406																			148.496	5.02889	164.596	6.08765	511.495	15.9144	551.194	16.3084	847.397	3.89158
						521.397	3.03316	538.996	4.07453	121.397	4.2021	142.896	5.20134	130.097	17.6414	136.397	17.9433	321.397	19.8699	340.497	20.0406																			148.596	4.99983	164.696	6.08765	511.595	15.8814	551.294	16.3084	847.497	3.80784
						521.497	3.07917	539.096	4.07453	121.497	4.26731	142.996	5.20134	130.197	17.482	136.497	17.9433	321.497	19.9821	340.596	20.0406																			148.696	4.89334	164.796	6.08765	511.695	15.8299	551.394	16.3084	847.597	3.78692
						521.597	3.10512	539.197	4.07453	121.597	4.38993	143.096	5.20134	130.297	17.508	136.597	17.9433	321.597	20.0366	340.697	20.0406																			148.796	4.96678	164.896	6.08765	511.795	15.8486	551.494	16.3084	847.697	3.80688
						521.697	3.27785	539.297	4.07453	121.697	4.49084	143.196	5.20134	130.397	17.5271	136.697	17.9433	321.697	19.884	340.796	20.0406																			148.896	4.90254	164.996	6.08765	511.895	15.8385	551.594	16.3084	847.797	3.65309
						521.797	3.48334	539.396	4.07453	121.797	4.47338	143.296	5.20134	130.497	17.557	136.797	17.9433	321.797	19.8919	340.897	20.0406																			148.996	4.87578	165.096	6.08765	511.995	15.8185	551.694	16.3084	847.897	3.66094
						521.897	3.81287	539.496	4.07453	121.897	4.33331	143.396	5.20134	130.597	17.4316	136.897	17.9433	321.897	20.1832	340.997	20.0406																			149.096	4.77912	165.196	6.08765	512.095	15.7136	551.794	16.3084	847.997	3.74496
						521.997	4.02732	539.596	4.07453	121.997	4.21745	143.496	5.20134	130.697	17.4796	136.997	17.9433	321.997	20.3138	341.096	20.0406																			149.196	4.72396	165.296	6.08765	512.195	15.7759	551.894	16.3084	848.097	3.87953
						522.097	4.20383	539.697	4.07453	122.097	4.20204	143.596	5.20134	130.797	17.599	137.097	17.9433	322.097	20.3948	341.197	20.0406																			149.296	4.70049	165.396	6.08765	512.295	15.7593	551.994	16.3084	848.197	3.88354
						522.197	4.36616	539.797	4.07453	122.197	4.23352	143.696	5.20134	130.897	17.7423	137.197	17.9433	322.197	20.4952	341.296	20.0406																			149.396	4.49186	165.496	6.08765	512.395	15.6907	552.094	16.3084	848.297	3.81431
						522.297	4.5299	539.896	4.07453	122.297	4.17724	143.796	5.20134	130.997	17.9983	137.297	17.9433	322.297	20.4629	341.397	20.0406																			149.496	4.36864	165.596	6.08765	512.495	15.5696	552.194	16.3084	848.397	3.81916
						522.397	4.77736	539.996	4.07453	122.397	4.16959	143.896	5.20134	131.097	18.1151	137.397	17.9433	322.397	20.3803	341.497	20.0406																			149.596	4.24684	165.696	6.08765	512.595	15.3721	552.294	16.3084	848.497	3.8088
						522.497	4.81089	540.096	4.07453	122.497	4.27934	143.996	5.20134	131.197	18.2252	137.497	17.9433	322.497	20.2484	341.596	20.0406																			149.696	4.14833	165.796	6.08765	512.695	15.3254	552.394	16.3084	848.597	3.75864
						522.597	4.95686	540.197	4.07453	122.597	4.34809	144.096	5.20134	131.297	18.2126	137.597	17.9433	322.597	20.2765	341.697	20.0406																			149.796	4.24359	165.896	6.08765	512.795	15.3602	552.494	16.3084	848.697	3.80849
						522.697	4.98607	540.297	4.07453	122.697	4.44968	144.196	5.20134	131.397	18.0594	137.697	17.9433	322.697	20.1579	341.796	20.0406																			149.896	4.28263	165.996	6.08765	512.895	15.5417	552.594	16.3084	848.797	3.89185
						522.797	4.9347	540.396	4.07453	122.797	4.75183	144.296	5.20134	131.497	18.1434	137.797	17.9433	322.797	20.0056	341.897	20.0406																			149.996	4.30226	166.096	6.08765	512.995	15.6416	552.694	16.3084	848.897	4.00049
						522.897	4.95309	540.496	4.07453	122.897	4.93167	144.396	5.20134	131.597	18.1445	137.897	17.9433	322.897	19.8982	341.996	20.0406																			150.096	4.4229	166.196	6.08765	513.095	15.6841	552.794	16.3084	848.997	4.03785
						522.997	4.96976	540.596	4.07453	122.997	5.11006	144.496	5.20134	131.697	18.2855	137.997	17.9433	322.997	19.8768	342.096	20.0406																			150.196	4.51815	166.296	6.08765	513.195	15.7895	552.894	16.3084	849.097	4.08887
						523.097	4.87648	540.697	4.07453	123.097	5.07042	144.596	5.20134	131.797	18.4646	138.097	17.9433	323.097	19.9864	342.196	20.0406																			150.296	4.56116	166.396	6.08765	513.295	15.8996	552.994	16.3084	849.197	4.10821
						523.197	4.88177	540.797	4.07453	123.197	5.07	144.696	5.20134	131.897	18.5315	138.197	17.9433	323.197	20.0609	342.296	20.0406																			150.396	4.72898	166.496	6.08765	513.395	16.0843	553.094	16.3084	849.297	4.25642
						523.297	5.02697	540.896	4.07453	123.297	4.85994	144.796	5.20134	131.997	18.6412	138.297	17.9433	323.297	20.2081	342.396	20.0406																			150.496	5.07543	166.596	6.08765	513.495	16.2401	553.194	16.3084	849.397	4.28549
						523.397	5.04907	540.996	4.07453	123.397	4.76006	144.896	5.20134	132.097	18.6684	138.397	17.9433	323.397	20.3194	342.496	20.0406																			150.596	5.26849	166.696	6.08765	513.595	16.5217	553.294	16.3084	849.497	4.1581
						523.497	5.19479	541.096	4.07453	123.497	4.68718	144.996	5.20134	132.197	18.6197	138.497	17.9433	323.497	20.3483	342.596	20.0406																			150.696	5.48902	166.796	6.08765	513.695	16.8418	553.394	16.3084	849.597	4.00744
						523.597	5.17585	541.197	4.07453	123.597	4.61354	145.096	5.20134	132.297	18.494	138.597	17.9433	323.597	20.304	342.696	20.0406																			150.796	5.48966	166.896	6.08765	513.795	16.9977	553.494	16.3084	849.697	4.022
						523.697	5.08269	541.297	4.07453	123.697	4.69311	145.196	5.20134	132.397	18.5088	138.697	17.9433	323.697	20.382	342.796	20.0406																			150.896	5.54143	166.996	6.08765	513.895	17.0064	553.594	16.3084	849.797	4.061
						523.797	5.11084	541.396	4.07453	123.797	4.83578	145.296	5.20134	132.497	18.379	138.797	17.9433	323.797	20.3303	342.896	20.0406																			150.996	5.54762	167.096	6.08765	513.995	17.1705	553.694	16.3084	849.897	4.04555
						523.897	5.15472	541.496	4.07453	123.897	4.99464	145.396	5.20134	132.597	18.4875	138.897	17.9433	323.897	20.3222	342.996	20.0406																			151.096	5.61532	167.196	6.08765	514.095	17.1186	553.794	16.3084	849.997	3.96381
						523.997	5.15552	541.596	4.07453	123.997	5.14819	145.496	5.20134	132.697	18.6269	138.997	17.9433	323.997	20.3452	343.096	20.0406																			151.196	5.70908	167.296	6.08765	514.195	17.3649	553.894	16.3084	850.097	3.93362
						524.097	5.07294	541.697	4.07453	124.097	5.41242	145.596	5.20134	132.797	18.59	139.097	17.9433	324.097	20.3942	343.196	20.0406																			151.296	5.87515	167.396	6.08765	514.295	17.3355	553.994	16.3084	850.197	4.00203
						524.197	5.01295	541.797	4.07453	124.197	5.64734	145.696	5.20134	132.897	18.6653	139.197	17.9433	324.197	20.4202	343.296	20.0406																			151.396	5.93587	167.496	6.08765	514.395	17.3185	554.094	16.3084	850.297	3.93428
						524.297	5.00757	541.896	4.07453	124.297	5.74309	145.796	5.20134	132.997	18.7366	139.297	17.9433	324.297	20.3363	343.396	20.0406																			151.496	6.14004	167.596	6.08765	514.495	17.3242	554.194	16.3084	850.397	3.89504
						524.397	5.04278	541.996	4.07453	124.397	5.75653	145.896	5.20134	133.097	18.7162	139.397	17.9433	324.397	20.2912	343.496	20.0406																			151.596	6.14862	167.696	6.08765	514.595	17.4494	554.294	16.3084	850.497	3.76479
						524.497	5.12369	542.096	4.07453	124.497	5.746	145.996	5.20134	133.197	18.7118	139.497	17.9433	324.497	20.292	343.596	20.0406																			151.696	6.27765	167.796	6.08765	514.695	17.3574	554.394	16.3084	850.597	3.46759
						524.597	5.14463	542.196	4.07453	124.597	5.81254	146.096	5.20134	133.297	18.6713	139.597	17.9433	324.597	20.4261	343.696	20.0406																			151.796	6.286	167.896	6.08765	514.795	17.2983	554.494	16.3084	850.697	3.26964
						524.697	5.14152	542.296	4.07453	124.697	5.89477	146.196	5.20134	133.397	18.7409	139.697	17.9433	324.697	20.6156	343.796	20.0406																			151.896	6.11709	167.996	6.08765	514.895	17.2312	554.594	16.3084	850.797	3.13535
						524.797	5.06375	542.396	4.07453	124.797	6.05017	146.296	5.20134	133.497	18.6524	139.797	17.9433	324.797	20.5676	343.896	20.0406																			151.996	6.17071	168.096	6.08765	514.995	17.3379	554.694	16.3084	850.897	3.1177
						524.897	5.06633	542.496	4.07453	124.897	6.0458	146.396	5.20134	133.597	18.4459	139.897	17.9433	324.897	20.5779	343.996	20.0406																			152.096	6.13673	168.196	6.08765	515.095	17.4316	554.794	16.3084	850.997	3.11099
						524.997	5.10052	542.596	4.07453	124.997	5.99327	146.496	5.20134	133.697	18.4096	139.997	17.9433	324.997	20.5384	344.096	20.0406																			152.196	6.25359	168.296	6.08765	515.195	17.4789	554.894	16.3084	851.097	3.22198
						525.097	5.03883	542.696	4.07453	125.097	6.0075	146.596	5.20134	133.797	18.3833	140.097	17.9433	325.097	20.5205	344.196	20.0406																			152.296	6.19802	168.396	6.08765	515.294	17.3666	554.994	16.3084	851.197	3.26094
						525.197	4.86744	542.796	4.07453	125.197	5.95981	146.696	5.20134	133.897	18.3448	140.197	17.9433	325.197	20.473	344.296	20.0406																			152.396	6.29718	168.496	6.08765	515.394	17.3662	555.093	16.3084	851.297	3.37843
						525.297	4.75522	542.896	4.07453	125.297	5.84825	146.796	5.20134	133.997	18.2545	140.297	17.9433	325.297	20.3064	344.396	20.0406																			152.496	6.33476	168.596	6.08765	515.495	17.2641	555.193	16.3084	851.397	3.52412
						525.397	4.6019	542.996	4.07453	125.397	5.71134	146.896	5.20134	134.097	18.4675	140.397	17.9433	325.397	20.1997	344.496	20.0406																			152.596	6.22466	168.696	6.08765	515.595	17.1998	555.293	16.3084	851.497	3.6126
						525.497	4.4147	543.096	4.07453	125.497	5.66882	146.996	5.20134	134.197	18.5766	140.497	17.9433	325.497	20.2274	344.596	20.0406																			152.696	6.14261	168.796	6.08765	515.694	17.2085	555.394	16.3084	851.597	3.64813
						525.597	4.34543	543.196	4.07453	125.597	5.48254	147.096	5.20134	134.297	18.6286	140.597	17.9433	325.597	19.9916	344.696	20.0406																			152.796	6.18537	168.896	6.08765	515.794	17.0043	555.494	16.3084	851.697	3.7625
						525.697	4.23154	543.296	4.07453	125.697	5.26973	147.196	5.20134	134.397	18.6072	140.697	17.9433	325.697	19.8951	344.796	20.0406																			152.896	6.15401	168.996	6.08765	515.894	16.7544	555.593	16.3084	851.797	3.78737
						525.797	4.21005	543.396	4.07453	125.797	5.13087	147.296	5.20134	134.497	18.674	140.797	17.9433	325.797	19.9404	344.896	20.0406																			152.996	6.16723	169.096	6.08765	515.995	16.5699	555.693	16.3084	851.897	3.89815
						525.897	4.17929	543.496	4.07453	125.897	5.05855	147.396	5.20134	134.597	18.7356	140.897	17.9433	325.897	19.7247	344.996	20.0406																			153.096	6.23542	169.196	6.08765	516.095	16.3864	555.793	16.3084	851.997	3.94951
						525.997	4.22074	543.596	4.07453	125.997	5.16632	147.496	5.20134	134.697	18.6443	140.997	17.9433	325.997	19.6261	345.096	20.0406																			153.196	6.34587	169.296	6.08765	516.194	16.2496	555.894	16.3084	852.097	3.92791
						526.097	4.32558	543.696	4.07453	126.097	5.29361	147.596	5.20134	134.797	18.6438	141.097	17.9433	326.097	19.5947	345.196	20.0406																			153.296	6.35757	169.396	6.08765	516.294	16.181	555.994	16.3084	852.197	3.74418
						526.197	4.15873	543.796	4.07453	126.197	5.37396	147.696	5.20134	134.897	18.5956	141.197	17.9433	326.197	19.6627	345.296	20.0406																			153.396	6.45565	169.496	6.08765	516.394	16.146	556.093	16.3084	852.297	3.6899
						526.297	4.11819	543.896	4.07453	126.297	5.45876	147.796	5.20134	134.997	18.5485	141.297	17.9433	326.297	19.7803	345.396	20.0406																			153.496	6.46405	169.596	6.08765	516.495	15.9812	556.193	16.3084	852.397	3.50738
						526.397	4.24364	543.996	4.07453	126.397	5.61506	147.896	5.20134	135.097	18.4693	141.397	17.9433	326.397	19.8409	345.496	20.0406																			153.596	6.3706	169.696	6.08765	516.595	15.8493	556.293	16.3084	852.497	3.3714
						526.497	4.39851	544.096	4.07453	126.497	5.82082	147.996	5.20134	135.197	18.5804	141.497	17.9433	326.497	19.7367	345.596	20.0406																			153.696	6.25332	169.796	6.08765	516.694	15.831	556.394	16.3084	852.597	3.36187
						526.597	4.55979	544.196	4.07453	126.597	5.87993	148.096	5.20134	135.297	18.5959	141.597	17.9433	326.597	19.6868	345.696	20.0406																			153.796	6.18822	169.896	6.08765	516.794	15.8965	556.494	16.3084	852.697	3.39645
						526.697	4.75233	544.296	4.07453	126.697	5.74075	148.196	5.20134	135.397	18.709	141.697	17.9433	326.697	19.6329	345.796	20.0406																			153.896	5.93804	169.996	6.08765	516.894	15.8368	556.593	16.3084	852.797	3.36792
						526.797	4.8979	544.396	4.07453	126.797	5.71405	148.296	5.20134	135.497	18.6834	141.797	17.9433	326.797	19.7633	345.896	20.0406																			153.996	5.63932	170.096	6.08765	516.995	15.7371	556.693	16.3084	852.897	3.38535
						526.897	4.78935	544.496	4.07453	126.897	5.70002	148.396	5.20134	135.597	18.763	141.897	17.9433	326.897	19.8513	345.996	20.0406																			154.096	5.5674	170.196	6.08765	517.095	15.6363	556.793	16.3084	852.997	3.33219
						526.997	4.7026	544.596	4.07453	126.997	5.76963	148.496	5.20134	135.697	18.8592	141.997	17.9433	326.997	19.8643	346.096	20.0406																			154.196	5.48282	170.296	6.08765	517.194	15.6368	556.894	16.3084	853.097	3.32991
						527.097	4.72916	544.696	4.07453	127.097	5.87477	148.596	5.20134	135.797	18.7503	142.097	17.9433	327.097	19.7473	346.196	20.0406																			154.296	5.31927	170.396	6.08765	517.294	15.4473	556.994	16.3084	853.197	3.21044
						527.197	4.63781	544.796	4.07453	127.197	5.9346	148.696	5.20134	135.897	18.6435	142.197	17.9433	327.197	19.6653	346.296	20.0406																			154.396	5.08085	170.496	6.08765	517.394	15.3395	557.093	16.3084	853.297	3.22951
						527.297	4.55024	544.896	4.07453	127.297	5.82694	148.796	5.20134	135.997	18.6153	142.297	17.9433	327.297	19.6074	346.396	20.0406																			154.496	5.21908	170.596	6.08765	517.495	15.274	557.193	16.3084	853.397	3.22215
						527.397	4.55728	544.996	4.07453	127.397	5.86504	148.896	5.20134	136.097	18.4592	142.397	17.9433	327.397	19.6989	346.496	20.0406																			154.596	5.24909	170.696	6.08765	517.595	15.3319	557.293	16.3084	853.497	3.22964
						527.497	4.55451	545.096	4.07453	127.497	5.79825	148.996	5.20134	136.197	18.5714	142.497	17.9433	327.497	19.8488	346.596	20.0406																			154.696	5.21494	170.796	6.08765	517.694	15.5439	557.394	16.3084	853.597	3.21196
						527.597	4.61481	545.196	4.07453	127.597	5.78304	149.096	5.20134	136.297	18.5863	142.597	17.9433	327.597	19.9653	346.696	20.0406																			154.796	5.34769	170.896	6.08765	517.794	15.5829	557.494	16.3084	853.697	3.1039
						527.697	4.68292	545.296	4.07453	127.697	5.74983	149.196	5.20134	136.397	18.6084	142.697	17.9433	327.697	19.8553	346.796	20.0406																			154.896	5.36158	170.996	6.08765	517.894	15.7003	557.593	16.3084	853.797	3.06626
						527.797	4.80693	545.396	4.07453	127.797	5.77498	149.296	5.20134	136.497	18.6764	142.797	17.9433	327.797	19.902	346.896	20.0406																			154.996	5.34693	171.096	6.08765	517.995	15.7295	557.693	16.3084	853.897	2.99549
						527.897	4.95888	545.496	4.07453	127.897	5.62438	149.396	5.20134	136.597	18.6898	142.897	17.9433	327.897	20.1107	346.996	20.0406																			155.096	5.40067	171.196	6.08765	518.095	15.8374	557.793	16.3084	853.997	2.82355
						527.997	5.02886	545.596	4.07453	127.997	5.49438	149.496	5.20134	136.697	18.5962	142.997	17.9433	327.997	20.3742	347.096	20.0406																			155.196	5.40585	171.296	6.08765	518.194	15.8407	557.894	16.3084	854.097	2.73
						528.097	5.17985	545.696	4.07453	128.097	5.30526	149.596	5.20134	136.797	18.5279	143.096	17.9433	328.097	20.6179	347.196	20.0406																			155.296	5.62275	171.396	6.08765	518.294	16.0309	557.994	16.3084	854.197	2.59488
						528.197	5.2365	545.796	4.07453	128.197	5.2179	149.696	5.20134	136.897	18.4169	143.196	17.9433	328.197	20.6534	347.296	20.0406																			155.396	5.83242	171.496	6.08765	518.394	16.0594	558.093	16.3084	854.297	2.54883
						528.297	5.37466	545.896	4.07453	128.297	5.15475	149.796	5.20134	136.997	18.2127	143.297	17.9433	328.297	20.706	347.396	20.0406																			155.496	5.84981	171.596	6.08765	518.495	16.1346	558.193	16.3084	854.397	2.48405
						528.397	5.53229	545.996	4.07453	128.397	5.3169	149.896	5.20134	137.097	18.1617	143.397	17.9433	328.397	20.7954	347.496	20.0406																			155.596	5.85418	171.696	6.08765	518.595	16.2755	558.293	16.3084	854.497	2.48136
						528.497	5.68674	546.096	4.07453	128.497	5.31711	149.996	5.20134	137.197	18.0757	143.496	17.9433	328.497	20.8191	347.596	20.0406																			155.696	5.75649	171.796	6.08765	518.694	16.3821	558.394	16.3084	854.597	2.40256
						528.597	5.81483	546.196	4.07453	128.597	5.2704	150.096	5.20134	137.297	18.0893	143.596	17.9433	328.597	20.8325	347.696	20.0406																			155.796	5.73195	171.896	6.08765	518.794	16.419	558.494	16.3084	854.697	2.38888
						528.697	6.0554	546.296	4.07453	128.697	5.34824	150.196	5.20134	137.397	18.1732	143.696	17.9433	328.697	21.0007	347.796	20.0406																			155.896	5.72415	171.996	6.08765	518.894	16.6177	558.593	16.3084	854.797	2.36255
						528.797	6.11834	546.396	4.07453	128.797	5.25341	150.296	5.20134	137.497	18.062	143.797	17.9433	328.797	21.0129	347.896	20.0406																			155.996	5.75215	172.096	6.08765	518.995	16.8212	558.693	16.3084	854.897	2.27925
						528.897	6.03348	546.496	4.07453	128.897	5.24604	150.396	5.20134	137.597	18.0855	143.897	17.9433	328.897	21.3318	347.996	20.0406																			156.096	5.82393	172.196	6.08765	519.095	16.8696	558.793	16.3084	854.997	2.22758
						528.997	5.92483	546.596	4.07453	128.997	5.27782	150.496	5.20134	137.697	18.1698	143.996	17.9433	328.997	21.4123	348.096	20.0406																			156.196	5.77161	172.296	6.08765	519.194	16.9709	558.893	16.3084	855.097	2.26394
						529.097	5.78876	546.696	4.07453	129.097	5.20325	150.596	5.20134	137.797	18.0604	144.096	17.9433	329.097	21.2811	348.196	20.0406																			156.296	5.69375	172.396	6.08765	519.294	16.8337	558.993	16.3084	855.197	2.1614
						529.197	5.85086	546.796	4.07453	129.197	5.07478	150.696	5.20134	137.897	18.0079	144.196	17.9433	329.197	21.2535	348.296	20.0406																			156.396	5.61237	172.496	6.08765	519.394	16.9253	559.093	16.3084	855.297	2.00693
						529.297	6.00266	546.896	4.07453	129.297	4.83448	150.796	5.20134	137.997	18.0444	144.297	17.9433	329.297	21.3793	348.396	20.0406																			156.496	5.62653	172.596	6.08765	519.494	17.1404	559.193	16.3084	855.397	2.06643
						529.397	5.98882	546.996	4.07453	129.397	4.73625	150.896	5.20134	138.097	18.0946	144.397	17.9433	329.397	21.4555	348.496	20.0406																			156.596	5.40857	172.696	6.08765	519.594	17.1609	559.293	16.3084	855.497	1.91079
						529.497	5.89294	547.096	4.07453	129.497	4.79093	150.996	5.20134	138.197	18.1051	144.496	17.9433	329.497	21.4998	348.596	20.0406																			156.696	5.31832	172.796	6.08765	519.694	17.2316	559.393	16.3084	855.597	1.95334
						529.597	5.66871	547.196	4.07453	129.597	4.71751	151.096	5.20134	138.297	18.0627	144.596	17.9433	329.597	21.5565	348.696	20.0406																			156.796	5.15726	172.896	6.08765	519.794	17.3701	559.493	16.3084	855.697	2.14029
						529.697	5.48671	547.296	4.07453	129.697	4.68489	151.196	5.20134	138.397	17.9854	144.696	17.9433	329.697	21.5427	348.796	20.0406																			156.896	5.06214	172.996	6.08765	519.894	17.526	559.593	16.3084	855.797	2.27923
						529.797	5.3073	547.396	4.07453	129.797	4.70056	151.296	5.20134	138.497	17.8781	144.797	17.9433	329.797	21.4397	348.896	20.0406																			156.996	4.96853	173.096	6.08765	519.994	17.6394	559.693	16.3084	855.897	2.37891
						529.897	5.09983	547.496	4.07453	129.897	4.58464	151.396	5.20134	138.597	17.7751	144.897	17.9433	329.897	21.3907	348.996	20.0406																			157.096	4.8568	173.196	6.08765	520.094	17.6637	559.793	16.3084	855.997	2.34966
						529.997	4.81577	547.596	4.07453	129.997	4.44532	151.496	5.20134	138.697	17.7233	144.996	17.9433	329.997	21.2797	349.096	20.0406																			157.196	4.79125	173.296	6.08765	520.194	17.6346	559.893	16.3084	856.097	2.39423
						530.097	4.62548	547.696	4.07453	130.097	4.2922	151.596	5.20134	138.797	17.6649	145.096	17.9433	330.097	21.2008	349.196	20.0406																			157.296	4.67995	173.396	6.08765	520.294	17.4626	559.993	16.3084	856.197	2.50631
						530.197	4.47637	547.796	4.07453	130.197	4.31175	151.696	5.20134	138.897	17.6429	145.196	17.9433	330.197	20.9614	349.296	20.0406																			157.396	4.66748	173.496	6.08765	520.394	17.3637	560.093	16.3084	856.297	2.54977
						530.297	4.5533	547.896	4.07453	130.297	4.33416	151.796	5.20134	138.997	17.6431	145.297	17.9433	330.297	20.6739	349.396	20.0406																			157.496	4.6366	173.596	6.08765	520.494	17.2706	560.193	16.3084	856.397	2.5435
						530.397	4.52405	547.996	4.07453	130.397	4.34605	151.896	5.20134	139.097	17.6887	145.397	17.9433	330.397	20.5322	349.496	20.0406																			157.596	4.67799	173.696	6.08765	520.594	17.2903	560.293	16.3084	856.497	2.35655
						530.497	4.45855	548.096	4.07453	130.497	4.32235	151.996	5.20134	139.197	17.6355	145.496	17.9433	330.497	20.5881	349.596	20.0406																			157.696	4.84357	173.796	6.08765	520.694	17.2239	560.393	16.3084	856.597	2.35219
						530.597	4.43435	548.196	4.07453	130.597	4.27937	152.096	5.20134	139.297	17.6613	145.596	17.9433	330.597	20.5458	349.696	20.0406																			157.796	4.88462	173.896	6.08765	520.794	17.1461	560.493	16.3084	856.697	2.48416
						530.697	4.33573	548.296	4.07453	130.697	4.2043	152.196	5.20134	139.397	17.7404	145.696	17.9433	330.697	20.4228	349.796	20.0406																			157.896	5.0204	173.996	6.08765	520.894	17.1093	560.593	16.3084	856.797	2.543
						530.797	4.3284	548.396	4.07453	130.797	4.21992	152.296	5.20134	139.497	17.7242	145.797	17.9433	330.797	20.2181	349.896	20.0406																			157.996	4.97493	174.096	6.08765	520.994	17.0777	560.693	16.3084	856.897	2.54969
						530.897	4.13879	548.496	4.07453	130.897	4.36056	152.396	5.20134	139.597	17.5698	145.897	17.9433	330.897	20.0332	349.996	20.0406																			158.096	5.00912	174.196	6.08765	521.094	17.0714	560.793	16.3084	856.997	2.54123
						530.997	3.8255	548.596	4.07453	130.997	4.65716	152.496	5.20134	139.697	17.4226	145.996	17.9433	330.997	19.9712	350.096	20.0406																			158.196	4.93946	174.296	6.08765	521.194	17.0638	560.893	16.3084	857.097	2.52073
						531.097	3.63236	548.696	4.07453	131.097	4.88242	152.596	5.20134	139.797	17.4251	146.096	17.9433	331.097	19.7689	350.196	20.0406																			158.296	4.91408	174.396	6.08765	521.294	16.9819	560.993	16.3084	857.197	2.48015
						531.197	3.66472	548.796	4.07453	131.197	5.058	152.696	5.20134	139.897	17.2818	146.196	17.9433	331.197	19.8308	350.296	20.0406																			158.396	4.99541	174.496	6.08765	521.394	16.9448	561.093	16.3084	857.297	2.57221
						531.297	3.78048	548.896	4.07453	131.297	5.18449	152.796	5.20134	139.997	17.2859	146.297	17.9433	331.297	19.8695	350.396	20.0406																			158.496	4.89204	174.596	6.08765	521.494	16.7539	561.193	16.3084	857.397	2.67615
						531.397	3.78018	548.996	4.07453	131.397	5.32241	152.896	5.20134	140.097	17.4376	146.397	17.9433	331.397	19.8285	350.496	20.0406																			158.596	4.81827	174.696	6.08765	521.594	16.8001	561.293	16.3084	857.497	2.80809
						531.497	3.79521	549.096	4.07453	131.497	5.40263	152.996	5.20134	140.197	17.4804	155.096	20.133	331.497	19.8632	350.596	20.0406																			158.696	4.80108	174.796	6.08765	521.694	16.8277	561.393	16.3084	857.597	2.89826
						531.597	3.69123	549.196	4.07453	131.597	5.44006	153.096	5.20134	140.297	17.3255	155.196	20.133	331.597	19.9414	350.696	20.0406																			158.796	4.72884	174.896	6.08765	521.794	16.8218	561.493	16.3084	857.697	3.0231
						531.697	3.58059	549.296	4.07453	131.697	5.4254	153.196	5.20134	140.397	17.3725	155.296	20.133	331.697	19.9781	350.796	20.0406																			158.896	4.76611	174.996	6.08765	521.894	16.7016	561.593	16.3084	857.797	2.96368
						531.797	3.49187	549.396	4.07453	131.797	5.62471	153.296	5.20134	140.497	17.2345	155.396	20.133	331.797	20.1134	350.896	20.0406																			158.996	4.77881	175.096	6.08765	521.994	16.6252	561.693	16.3084	857.897	2.96195
						531.897	3.42296	549.496	4.07453	131.897	5.65616	153.396	5.20134	140.597	17.1816	155.496	20.133	331.897	20.1322	350.996	20.0406																			159.096	4.85903	175.196	6.08765	522.094	16.5067	561.793	16.3084	857.997	2.99189
						531.997	3.5854	549.596	4.07453	131.997	5.77624	153.496	5.20134	140.697	16.9612	155.596	20.133	331.997	20.0866	351.096	20.0406																			159.196	4.81718	175.296	6.08765	522.194	16.5076	561.893	16.3084	858.097	2.91526
						532.097	3.70197	549.696	4.07453	132.097	5.86143	153.596	5.20134	140.797	17.0423	155.696	20.133	332.097	20.0041	351.196	20.0406																			159.296	4.82145	175.396	6.08765	522.294	16.5423	561.993	16.3084	858.197	2.9341
						532.197	3.62337	549.796	4.07453	132.197	5.84166	153.696	5.20134	140.897	17.1475	155.796	20.133	332.197	20.1105	351.296	20.0406																			159.396	4.92572	175.496	6.08765	522.394	16.4981	562.093	16.3084	858.297	2.97336
						532.297	3.69742	549.896	4.07453	132.297	5.87524	153.796	5.20134	140.997	17.3266	155.896	20.133	332.297	20.109	351.396	20.0406																			159.496	5.06832	175.596	6.08765	522.494	16.3275	562.193	16.3084	858.397	3.02188
						532.397	3.78274	549.996	4.07453	132.397	5.93863	153.896	5.20134	141.097	17.3669	155.996	20.133	332.397	20.0945	351.496	20.0406																			159.596	5.04225	175.696	6.08765	522.594	16.2453	562.293	16.3084	858.497	2.99193
						532.497	3.79787	550.096	4.07453	132.497	5.90667	153.996	5.20134	141.197	17.5936	156.096	20.133	332.497	20.0712	351.596	20.0406																			159.696	4.98697	175.796	6.08765	522.694	16.2103	562.393	16.3084	858.597	2.94898
						532.597	3.65683	550.196	4.07453	132.597	5.88531	154.096	5.20134	141.297	17.5118	156.196	20.133	332.597	20.0956	351.696	20.0406																			159.796	5.15509	175.895	6.08765	522.794	16.1531	562.493	16.3084	858.697	3.03208
						532.697	3.84084	550.296	4.07453	132.697	5.97788	154.196	5.20134	141.397	17.4014	156.296	20.133	332.697	20.1526	351.796	20.0406																			159.896	5.22055	175.995	6.08765	522.894	16.2805	562.593	16.3084	858.797	3.23084
						532.797	3.92064	550.396	4.07453	132.797	6.08843	154.296	5.20134	141.497	17.3557	156.396	20.133	332.797	20.3511	351.896	20.0406																			159.996	5.26833	176.095	6.08765	522.994	16.2202	562.693	16.3084	858.897	3.20791
						532.897	3.99253	550.496	4.07453	132.897	6.16765	154.396	5.20134	141.597	17.3917	156.496	20.133	332.897	20.4836	351.996	20.0406																			160.096	5.2583	176.196	6.08765	523.094	16.1546	562.793	16.3084	858.997	3.20517
						532.997	4.0875	550.596	4.07453	132.997	6.24647	154.496	5.20134	141.697	17.4104	156.596	20.133	332.997	20.5912	352.096	20.0406																			160.196	5.18611	176.296	6.08765	523.194	16.058	562.893	16.3084	859.097	3.34645
						533.097	4.34052	550.696	4.07453	133.097	6.28731	154.596	5.20134	141.797	17.6222	156.696	20.133	333.097	20.5229	352.196	20.0406																			160.296	5.181	176.395	6.08765	523.294	16.1406	562.993	16.3084	859.197	3.47284
						533.197	4.52153	550.796	4.07453	133.197	6.2686	154.696	5.20134	141.897	17.7184	156.796	20.133	333.197	20.3224	352.296	20.0406																			160.396	5.0607	176.495	6.08765	523.394	15.9066	563.093	16.3084	859.297	3.66645
						533.297	4.73553	550.896	4.07453	133.297	6.35544	154.796	5.20134	141.997	17.8062	156.896	20.133	333.297	20.3928	352.396	20.0406																			160.496	4.89933	176.595	6.08765	523.494	15.9555	563.193	16.3084	859.397	3.90259
						533.397	4.86156	550.996	4.07453	133.397	6.32939	154.896	5.20134	142.097	18.0296	156.996	20.133	333.397	20.5242	352.496	20.0406																			160.596	4.89373	176.696	6.08765	523.594	16.0016	563.293	16.3084	859.497	4.00234
						533.497	4.90629	551.096	4.07453	133.497	6.21872	154.996	5.20134	142.197	18.2198	157.096	20.133	333.497	20.6089	352.596	20.0406																			160.696	4.90937	176.796	6.08765	523.694	16.0216	563.393	16.3084	859.597	4.12539
						533.597	4.93126	551.196	4.07453	133.597	6.22489	155.096	5.20134	142.297	18.4178	157.196	20.133	333.597	20.5685	352.696	20.0406																			160.796	5.08385	176.895	6.08765	523.794	15.9261	563.493	16.3084	859.697	4.31928
						533.697	4.89059	551.296	4.07453	133.697	6.27448	155.196	5.20134	142.397	18.254	157.296	20.133	333.697	20.5506	352.796	20.0406																			160.896	5.10894	176.995	6.08765	523.894	15.8494	563.593	16.3084	859.797	4.54136
						533.797	4.74501	551.396	4.07453	133.797	6.25776	155.296	5.20134	142.497	18.1931	157.396	20.133	333.797	20.5348	352.896	20.0406																			160.996	5.0159	177.095	6.08765	523.994	15.6688	563.693	16.3084	859.897	4.5479
						533.897	4.7179	551.496	4.07453	133.897	6.28945	155.396	5.20134	142.597	18.3341	157.496	20.133	333.897	20.4322	352.996	20.0406																			161.096	4.95122	177.196	6.08765	524.094	15.6567	563.793	16.3084	859.997	4.52089
						533.997	4.73902	551.596	4.07453	133.997	6.21313	155.496	5.20134	142.697	18.3971	157.596	20.133	333.997	20.2126	353.096	20.0406																			161.196	4.88648	177.296	6.08765	524.194	15.5813	563.893	16.3084	860.097	4.56529
						534.097	4.75319	551.696	4.07453	134.097	6.0918	155.596	5.20134	142.797	18.3092	157.696	20.133	334.097	19.978	353.196	20.0406																			161.296	4.767	177.395	6.08765	524.294	15.4966	563.993	16.3084	860.197	4.61251
						534.197	4.91018	551.796	4.07453	134.197	5.98208	155.696	5.20134	142.897	18.449	157.796	20.133	334.197	19.8503	353.296	20.0406																			161.396	4.702	177.495	6.08765	524.394	15.6274	564.093	16.3084	860.297	4.9179
						534.297	4.94437	551.896	4.07453	134.297	5.95289	155.796	5.20134	142.997	18.6777	157.896	20.133	334.297	19.8174	353.396	20.0406																			161.496	4.68526	177.595	6.08765	524.494	15.7913	564.193	16.3084	860.397	4.94284
						534.397	4.84201	551.996	4.07453	134.397	5.92015	155.896	5.20134	143.096	18.7354	157.996	20.133	334.397	19.5717	353.496	20.0406																			161.596	4.65652	177.696	6.08765	524.594	15.7749	564.293	16.3084	860.497	4.86791
						534.497	4.86557	552.096	4.07453	134.497	5.8901	155.996	5.20134	143.196	18.4873	158.096	20.133	334.497	19.3882	353.596	20.0406																			161.696	4.6163	177.796	6.08765	524.694	15.9419	564.393	16.3084	860.597	4.97768
						534.597	4.78746	552.196	4.07453	134.597	5.7681	156.096	5.20134	143.297	18.2636	158.196	20.133	334.597	19.3226	353.696	20.0406																			161.796	4.55121	177.895	6.08765	524.794	16.0753	564.493	16.3084	860.697	5.07991
						534.697	4.7008	552.296	4.07453	134.697	5.67655	156.196	5.20134	143.397	18.1868	158.296	20.133	334.697	19.3398	353.796	20.0406																			161.896	4.30662	177.995	6.08765	524.894	16.053	564.593	16.3084	860.797	5.12942
						534.797	4.60551	552.396	4.07453	134.797	5.80538	156.296	5.20134	143.496	18.4202	158.396	20.133	334.797	19.2912	353.896	20.0406																			161.996	4.2145	178.095	6.08765	524.994	15.9628	564.693	16.3084	860.897	5.0822
						534.897	4.51282	552.496	4.07453	134.897	5.79134	156.396	5.20134	143.596	18.4554	158.496	20.133	334.897	18.9927	353.996	20.0406																			162.096	4.14911	178.196	6.08765	525.094	16.0051	564.793	16.3084	860.997	5.08877
						534.997	4.76977	552.596	4.07453	134.997	5.80968	156.496	5.20134	143.696	18.4442	158.596	20.133	334.997	18.8245	354.096	20.0406																			162.196	4.11868	178.296	6.08765	525.194	15.9595	564.893	16.3084	861.096	5.10496
						535.097	5.02958	552.696	4.07453	135.097	5.77206	156.596	5.20134	143.797	18.5519	158.696	20.133	335.097	18.7088	354.196	20.0406																			162.296	4.26767	178.395	6.08765	525.294	15.9196	564.993	16.3084	861.197	5.08435
						535.197	5.11249	552.796	4.07453	135.197	5.83907	156.696	5.20134	143.897	18.6341	158.796	20.133	335.197	18.6016	354.296	20.0406																			162.396	4.40054	178.495	6.08765	525.394	16.1025	565.093	16.3084	861.297	5.13336
						535.297	5.14826	552.896	4.07453	135.297	5.78048	156.796	5.20134	143.996	18.6569	158.896	20.133	335.297	18.6032	354.396	20.0406																			162.496	4.4558	178.595	6.08765	525.494	16.1612	565.193	16.3084	861.396	5.25173
						535.397	5.00627	552.996	4.07453	135.397	5.59994	156.896	5.20134	144.096	18.6105	158.996	20.133	335.397	18.7237	354.496	20.0406																			162.596	4.55339	178.696	6.08765	525.594	16.2235	565.293	16.3084	861.496	5.46316
						535.497	4.77413	553.096	4.07453	135.497	5.54867	156.996	5.20134	144.196	18.7579	159.096	20.133	335.497	18.6803	354.596	20.0406																			162.696	4.49934	178.796	6.08765	525.694	16.1579	565.393	16.3084	861.596	5.72015
						535.597	4.67623	553.196	4.07453	135.597	5.62809	157.096	5.20134	144.297	18.6662	159.196	20.133	335.597	18.5999	354.696	20.0406																			162.796	4.47157	178.895	6.08765	525.794	16.1097	565.493	16.3084	861.697	5.92638
						535.697	4.5483	553.296	4.07453	135.697	5.51449	157.196	5.20134	144.397	18.5096	159.296	20.133	335.697	18.3565	354.796	20.0406																			162.896	4.51983	178.995	6.08765	525.894	16.0127	565.593	16.3084	861.797	5.95244
						535.797	4.3511	553.396	4.07453	135.797	5.48403	157.296	5.20134	144.496	18.5134	159.396	20.133	335.797	18.2858	354.896	20.0406																			162.996	4.4558	179.095	6.08765	525.994	16.035	565.693	16.3084	861.896	6.11722
						535.897	4.12014	553.496	4.07453	135.897	5.41764	157.396	5.20134	144.596	18.4894	159.496	20.133	335.897	18.3621	354.996	20.0406																			163.096	4.44574	179.196	6.08765	526.094	16.022	565.793	16.3084	861.996	6.16014
						535.997	3.94926	553.596	4.07453	135.997	5.36895	157.496	5.20134	144.696	18.5353	159.596	20.133	335.997	18.339	355.096	20.0406																			163.196	4.60308	179.296	6.08765	526.194	15.9971	565.893	16.3084	862.096	6.27692
						536.097	4.15767	553.696	4.07453	136.097	5.25123	157.596	5.20134	144.797	18.6059	159.696	20.133	336.097	18.2236	355.196	20.0406																			163.296	4.75247	179.395	6.08765	526.294	16.0789	565.993	16.3084	862.197	6.29883
						536.197	4.24673	553.796	4.07453	136.197	5.14661	157.696	5.20134	144.897	18.6212	159.796	20.133	336.197	18.3482	355.296	20.0406																			163.396	4.91459	179.495	6.08765	526.394	16.1922	566.093	16.3084	862.297	6.34244
						536.297	4.22428	553.896	4.07453	136.297	4.99663	157.796	5.20134	144.996	18.7652	159.896	20.133	336.297	18.2485	355.396	20.0406																			163.496	5.01636	179.595	6.08765	526.494	16.1841	566.193	16.3084	862.396	6.47655
						536.397	4.27805	553.996	4.07453	136.397	4.9043	157.896	5.20134	145.096	18.5858	159.996	20.133	336.397	18.1462	355.496	20.0406																			163.596	5.09042	179.695	6.08765	526.594	16.3896	566.293	16.3084	862.496	6.48088
						536.497	4.1975	554.096	4.07453	136.497	4.85596	157.996	5.20134	145.196	18.3648	160.096	20.133	336.497	18.2377	355.596	20.0406																			163.696	5.23556	179.795	6.08765	526.694	16.5098	566.393	16.3084	862.596	6.49352
						536.597	4.06328	554.196	4.07453	136.597	4.74062	158.096	5.20134	145.297	18.0951	160.196	20.133	336.597	18.3236	355.696	20.0406																			163.796	5.37561	179.895	6.08765	526.794	16.6451	566.493	16.3084	862.697	6.3225
						536.697	4.0753	554.296	4.07453	136.697	4.62463	158.196	5.20134	145.397	18.1335	160.296	20.133	336.697	18.3404	355.796	20.0406																			163.896	5.58578	179.995	6.08765	526.894	16.6463	566.593	16.3084	862.797	6.3405
						536.797	4.00236	554.396	4.07453	136.797	4.45125	158.296	5.20134	145.496	18.0934	160.396	20.133	336.797	18.3379	355.896	20.0406																			163.996	5.67937	180.095	6.08765	526.994	16.6681	566.693	16.3084	862.896	6.2576
						536.897	4.01464	554.496	4.07453	136.897	4.34229	158.396	5.20134	145.596	18.0651	160.496	20.133	336.897	18.4335	355.996	20.0406																			164.096	5.80802	180.195	6.08765	527.094	16.7975	566.793	16.3084	862.996	6.10178
						536.997	4.16232	554.596	4.07453	136.997	4.36792	158.496	5.20134	145.696	18.0373	160.596	20.133	336.997	18.462	356.096	20.0406																			164.196	5.8687	180.295	6.08765	527.194	16.9507	566.893	16.3084	863.096	6.05008
						537.097	4.08619	554.696	4.07453	137.097	4.22811	158.596	5.20134	145.797	18.1	160.696	20.133	337.097	18.5905	356.196	20.0406																			164.296	5.9361	180.395	6.08765	527.294	16.996	566.993	16.3084	863.197	6.06922
						537.197	3.93727	554.796	4.07453	137.197	4.28065	158.696	5.20134	145.897	18.0798	160.796	20.133	337.197	18.8142	356.296	20.0406																			164.396	6.00665	180.495	6.08765	527.394	16.8618	567.093	16.3084	863.297	6.05308
						537.297	3.84676	554.896	4.07453	137.297	4.24656	158.796	5.20134	145.996	17.991	160.896	20.133	337.297	18.9684	356.396	20.0406																			164.496	6.159	180.595	6.08765	527.494	16.7489	567.193	16.3084	863.396	5.96726
						537.397	3.70104	554.996	4.07453	137.397	4.20236	158.896	5.20134	146.096	18.0201	160.996	20.133	337.397	19.0724	356.496	20.0406																			164.596	6.31231	180.695	6.08765	527.594	16.7752	567.293	16.3084	863.496	5.81867
						537.497	3.71796	555.096	4.07453	137.497	4.26389	158.996	5.20134	146.196	17.9907	161.096	20.133	337.497	19.1837	356.596	20.0406																			164.696	6.2322	180.795	6.08765	527.694	16.777	567.393	16.3084	863.596	5.84494
						537.597	3.6702	555.196	4.07453	137.597	4.32337	159.096	5.20134	146.297	17.825	161.196	20.133	337.597	19.2864	356.696	20.0406																			164.796	6.15159	180.895	6.08765	527.794	16.8065	567.493	16.3084	863.697	5.68133
						537.697	3.7773	555.296	4.07453	137.697	4.4013	159.196	5.20134	146.397	17.6493	161.296	20.133	337.697	19.4594	356.796	20.0406																			164.896	5.99871	180.995	6.08765	527.894	16.832	567.593	16.3084	863.797	5.49129
						537.797	3.82504	555.396	4.07453	137.797	4.42379	159.296	5.20134	146.496	17.7398	161.396	20.133	337.797	19.5371	356.896	20.0406																			164.996	5.98147	181.095	6.08765	527.994	16.6664	567.693	16.3084	863.896	5.251
						537.897	3.80412	555.496	4.07453	137.897	4.52201	159.396	5.20134	146.596	17.7299	161.496	20.133	337.897	19.5428	356.996	20.0406																			165.096	6.03619	181.195	6.08765	528.094	16.5747	567.793	16.3084	863.996	5.2881
						537.997	3.91136	555.596	4.07453	137.997	4.53962	159.496	5.20134	146.696	17.5733	161.596	20.133	337.997	19.5273	357.096	20.0406																			165.196	6.19133	181.295	6.08765	528.194	16.6475	567.893	16.3084	864.096	5.35428
						538.096	3.92892	555.696	4.07453	138.096	4.56812	159.596	5.20134	146.797	17.5168	161.696	20.133	338.096	19.476	357.196	20.0406																			165.296	6.33295	181.395	6.08765	528.294	16.6949	567.993	16.3084	864.197	5.35046
						538.197	3.80553	555.796	4.07453	138.196	4.5273	159.696	5.20134	146.897	17.307	161.796	20.133	338.197	19.5206	357.296	20.0406																			165.396	6.37376	181.495	6.08765	528.394	16.5995	568.093	16.3084	864.297	5.36578
						538.297	3.72903	555.896	4.07453	138.297	4.61338	159.796	5.20134	146.996	17.16	161.896	20.133	338.296	19.6073	357.396	20.0406																			165.496	6.52461	181.595	6.08765	528.494	16.7263	568.193	16.3084	864.396	5.32409
						538.396	3.7116	565.196	7.98285	138.397	4.56478	159.896	5.20134	147.096	17.0595	161.996	20.133	338.397	19.7219	357.496	20.0406																			165.596	6.66371	181.695	6.08765	528.594	16.6206	568.293	16.3084	864.496	5.22528
						538.496	3.60635	565.296	7.98285	138.496	4.57097	159.996	5.20134	147.196	17.0238	162.096	20.133	338.497	19.7507	357.596	20.0406																			165.696	6.7083	181.795	6.08765	528.694	16.5447	568.393	16.3084	864.596	5.03996
						538.596	3.68342	565.396	7.98285	138.596	4.58463	160.096	5.20134	147.296	16.8017	162.196	20.133	338.596	19.6484	357.696	20.0406																			165.796	6.74457	181.895	6.08765	528.794	16.5269	568.493	16.3084	864.697	4.67423
						538.697	3.72553	565.496	7.98285	138.696	4.45619	160.196	5.20134	147.396	16.6329	162.296	20.133	338.697	19.6404	357.796	20.0406																			165.896	6.72683	181.995	6.08765	528.894	16.5113	568.593	16.3084	864.797	4.36366
						538.797	3.83869	565.596	7.98285	138.797	4.5269	160.296	5.20134	147.496	16.7942	162.396	20.133	338.796	19.6743	357.896	20.0406																			165.996	6.85549	182.095	6.08765	528.994	16.5136	568.693	16.3084	864.896	4.1029
						538.896	3.91458	565.696	7.98285	138.897	4.66225	160.396	5.20134	147.596	16.8831	162.496	20.133	338.897	19.5379	357.996	20.0406																			166.096	6.99274	182.195	6.08765	529.094	16.6186	568.793	16.3084	864.996	3.82789
						538.996	4.05279	565.796	7.98285	138.996	4.81829	160.496	5.20134	147.696	16.7986	162.596	20.133	338.997	19.5027	358.096	20.0406																			166.196	6.9578	182.295	6.08765	529.194	16.6258	568.893	16.3084	865.096	3.67842
						539.096	4.11293	565.896	7.98285	139.096	4.96435	160.596	5.20134	147.796	16.9328	162.696	20.133	339.096	19.4966	358.196	20.0406																			166.296	6.87198	182.395	6.08765	529.294	16.7189	568.993	16.3084	865.196	3.50309
						539.197	4.14374	565.996	7.98285	139.196	5.08308	160.696	5.20134	147.896	17.0144	162.796	20.133	339.197	19.5751	358.296	20.0406																			166.396	6.81685	182.495	6.08765	529.394	16.9615	569.093	16.3084	865.296	3.38534
						539.297	4.02812	566.096	7.98285	139.297	5.19159	160.796	5.20134	147.996	17.0142	162.896	20.133	339.296	19.5944	358.396	20.0406																			166.496	6.78673	182.595	6.08765	529.494	17.012	569.193	16.3084	865.396	3.03272
						539.396	4.01292	566.196	7.98285	139.397	5.31967	160.896	5.20134	148.096	16.9615	162.996	20.133	339.397	19.6589	358.496	20.0406																			166.596	6.5955	182.695	6.08765	529.594	17.0301	569.293	16.3084	865.496	2.86098
						539.496	3.99708	566.296	7.98285	139.496	5.53375	160.996	5.20134	148.196	16.9974	163.096	20.133	339.497	19.8457	358.596	20.0406																			166.696	6.4821	182.795	6.08765	529.694	16.9912	569.393	16.3084	865.596	2.70508
						539.596	4.0062	566.396	7.98285	139.596	5.70017	161.096	5.20134	148.296	17.1022	163.196	20.133	339.596	19.9482	358.696	20.0406																			166.796	6.39912	182.895	6.08765	529.794	16.9388	569.493	16.3084	865.696	2.67841
						539.697	4.14023	566.496	7.98285	139.696	5.79998	161.196	5.20134	148.396	17.3033	163.296	20.133	339.697	19.9065	358.796	20.0406																			166.896	6.28965	182.995	6.08765	529.894	16.8106	569.593	16.3084	865.796	2.63394
						539.797	4.27609	566.596	7.98285	139.797	6.03097	161.296	5.20134	148.496	17.5092	163.396	20.133	339.796	19.9236	358.896	20.0406																			166.996	6.25144	183.095	6.08765	529.994	16.8232	569.693	16.3084	865.896	2.58986
						539.896	4.32463	566.696	7.98285	139.897	6.01486	161.396	5.20134	148.596	17.4867	163.496	20.133	339.897	19.7309	358.996	20.0406																			167.096	6.22435	183.195	6.08765	530.094	16.8436	569.793	16.3084	865.996	2.66041
						539.996	4.41424	566.796	7.98285	139.996	5.9311	161.496	5.20134	148.696	17.6365	163.596	20.133	339.997	19.7182	359.096	20.0406																			167.196	6.29093	183.295	6.08765	530.194	16.7246	569.893	16.3084	866.096	2.57897
						540.096	4.19011	566.896	7.98285	140.096	5.94966	161.596	5.20134	148.796	17.7446	163.696	20.133	340.096	19.6956	359.196	20.0406																			167.296	6.31418	183.395	6.08765	530.294	16.6728	569.993	16.3084	866.196	2.64746
						540.197	4.14523	566.996	7.98285	140.196	5.95703	161.696	5.20134	148.896	17.9449	163.796	20.133	340.197	19.6764	359.296	20.0406																			167.396	6.24474	183.495	6.08765	530.394	16.5517	570.093	16.3084	866.296	2.68791
						540.297	4.04023	567.096	7.98285	140.297	6.03432	161.796	5.20134	148.996	18.041	163.896	20.133	340.296	19.638	359.396	20.0406																			167.496	6.23977	183.595	6.08765	530.494	16.3897	570.193	16.3084	866.396	2.6075
						540.396	3.96185	567.196	7.98285	140.397	5.93514	161.896	5.20134	149.096	18.2	163.996	20.133	340.397	19.6295	359.496	20.0406																			167.596	6.10727	183.695	6.08765	530.594	16.42	570.293	16.3084	866.496	2.48016
						540.496	3.70816	567.296	7.98285	140.496	5.9087	161.996	5.20134	149.196	18.2676	164.096	20.133	340.497	19.4508	359.596	20.0406																			167.696	5.87118	183.795	6.08765	530.694	16.4363	570.393	16.3084	866.596	2.4034
						540.596	3.66551	567.396	7.98285	140.596	5.86322	162.096	5.20134	149.296	18.2771	164.196	20.133	340.596	19.3393	359.696	20.0406																			167.796	5.78509	183.895	6.08765	530.794	16.4224	570.493	16.3084	866.696	2.33848
						540.697	3.75845	567.496	7.98285	140.696	5.67981	162.196	5.20134	149.396	18.5009	164.296	20.133	340.697	19.1604	359.796	20.0406																			167.896	5.67413	183.995	6.08765	530.894	16.3114	570.593	16.3084	866.796	2.23489
						540.797	3.8049	567.596	7.98285	140.797	5.56595	162.296	5.20134	149.496	18.7444	164.396	20.133	340.796	19.2135	359.896	20.0406																			167.996	5.63107	184.095	6.08765	530.994	16.2819	570.693	16.3084	866.896	2.12916
						540.896	3.72385	567.696	7.98285	140.897	5.42474	162.396	5.20134	149.596	18.8175	164.496	20.133	340.897	19.1693	359.996	20.0406																			168.096	5.52098	184.195	6.08765	531.094	16.1222	570.793	16.3084	866.996	1.95708
						540.996	3.76697	567.796	7.98285	140.996	5.48735	162.496	5.20134	149.696	18.9012	164.596	20.133	340.997	19.0206	360.096	20.0406																			168.196	5.45164	184.295	6.08765	531.194	16.0631	570.893	16.3084	867.096	2.01649
						541.096	3.99417	567.896	7.98285	141.096	5.61037	162.596	5.20134	149.796	19.0089	164.696	20.133	341.096	18.9916	360.196	20.0406																			168.296	5.24212	184.395	6.08765	531.294	16.1253	570.993	16.3084	867.196	1.99044
						541.197	4.11717	567.996	7.98285	141.196	5.65851	162.696	5.20134	149.896	19.1821	164.796	20.133	341.197	19.0796	360.296	20.0406																			168.396	5.25227	184.495	6.08765	531.394	16.2366	571.093	16.3084	867.296	2.12644
						541.297	4.18858	568.096	7.98285	141.297	5.61036	162.796	5.20134	149.996	19.2692	164.896	20.133	341.296	19.1167	360.396	20.0406																			168.496	5.21816	184.595	6.08765	531.494	16.4607	571.193	16.3084	867.396	2.25542
						541.396	4.32325	568.196	7.98285	141.397	5.58569	162.896	5.20134	150.096	19.1684	164.996	20.133	341.397	19.2701	360.496	20.0406																			168.596	5.27659	184.695	6.08765	531.594	16.5511	571.293	16.3084	867.496	2.40461
						541.496	4.21785	568.296	7.98285	141.496	5.5758	162.996	5.20134	150.196	19.3924	165.096	20.133	341.497	19.455	360.596	20.0406																			168.696	5.33721	184.795	6.08765	531.694	16.4624	571.393	16.3084	867.596	2.57218
						541.596	4.2647	568.396	7.98285	141.596	5.62302	163.096	5.20134	150.296	19.4317	165.196	20.133	341.596	19.5657	360.696	20.0406																			168.796	5.34635	184.895	6.08765	531.794	16.3846	571.493	16.3084	867.696	2.60966
						541.697	4.41855	568.496	7.98285	141.696	5.63757	163.196	5.20134	150.396	19.548	165.296	20.133	341.697	19.5864	360.796	20.0406																			168.896	5.22037	184.995	6.08765	531.894	16.2719	571.593	16.3084	867.796	2.79247
						541.797	4.5245	568.596	7.98285	141.797	5.57462	163.296	5.20134	150.496	19.579	165.396	20.133	341.796	19.6929	360.896	20.0406																			168.996	4.93223	185.095	6.08765	531.994	16.1223	571.693	16.3084	867.896	2.77407
						541.896	4.6151	568.696	7.98285	141.897	5.66702	163.396	5.20134	150.596	19.6423	165.496	20.133	341.897	20.0237	360.996	20.0406																			169.096	4.73621	185.195	6.08765	532.094	16.1488	571.793	16.3084	867.996	2.90063
						541.996	4.65888	568.796	7.98285	141.996	5.82416	163.496	5.20134	150.696	19.7967	165.596	20.133	341.996	20.1772	361.096	20.0406																			169.196	4.68389	185.295	6.08765	532.194	16.0817	571.893	16.3084	868.096	3.06337
						542.096	4.52454	568.896	7.98285	142.096	5.86244	163.596	5.20134	150.796	19.8716	165.696	20.133	342.096	20.1938	361.196	20.0406																			169.296	4.71604	185.395	6.08765	532.294	15.9751	571.993	16.3084	868.196	3.17435
						542.196	4.48649	568.996	7.98285	142.196	6.01734	163.696	5.20134	150.896	19.8997	165.796	20.133	342.196	20.3868	361.296	20.0406																			169.396	4.73969	185.495	6.08765	532.394	15.7746	572.093	16.3084	868.296	3.33877
						542.296	4.53588	569.096	7.98285	142.296	5.98069	163.796	5.20134	150.996	19.9414	165.896	20.133	342.296	20.2418	361.396	20.0406																			169.496	4.79414	185.595	6.08765	532.494	15.6297	572.193	16.3084	868.396	3.57955
						542.396	4.62272	569.196	7.98285	142.396	6.06408	163.896	5.20134	151.096	20.0853	165.996	20.133	342.396	20.21	361.496	20.0406																			169.596	4.82406	185.695	6.08765	532.594	15.6473	572.293	16.3084	868.496	3.74011
						542.496	4.76027	569.296	7.98285	142.496	6.11875	163.996	5.20134	151.196	19.9481	166.096	20.133	342.496	20.3496	361.596	20.0406																			169.696	4.77056	185.795	6.08765	532.694	15.7154	572.393	16.3084	868.596	3.84772
						542.596	4.79269	569.396	7.98285	142.596	6.20625	164.096	5.20134	151.296	19.928	166.196	20.133	342.596	20.3875	361.696	20.0406																			169.796	4.83213	185.895	6.08765	532.794	15.8044	572.493	16.3084	868.696	3.87064
						542.696	4.75784	569.496	7.98285	142.696	6.27291	164.196	5.20134	151.396	19.875	166.296	20.133	342.696	20.5025	361.796	20.0406																			169.896	4.94371	185.995	6.08765	532.894	15.7822	572.593	16.3084	868.796	4.15271
						542.796	4.95224	569.596	7.98285	142.796	6.40771	164.296	5.20134	151.496	19.9262	166.396	20.133	342.796	20.6272	361.896	20.0406																			169.996	5.08851	186.095	6.08765	532.994	15.6763	572.693	16.3084	868.896	4.30977
						542.896	4.84369	569.696	7.98285	142.896	6.31673	164.396	5.20134	151.596	19.936	166.496	20.133	342.896	20.7349	361.996	20.0406																			170.096	5.17553	186.195	6.08765	533.094	15.5932	572.793	16.3084	868.996	4.46935
						542.996	4.9247	569.796	7.98285	142.996	6.28831	164.496	5.20134	151.696	19.893	166.596	20.133	342.996	20.9096	362.096	20.0406																			170.196	5.34601	186.295	6.08765	533.194	15.7205	572.893	16.3084	869.096	4.56442
						543.096	4.87025	569.896	7.98285	143.096	6.21618	164.596	5.20134	151.796	19.8206	166.696	20.133	343.096	21.1119	362.196	20.0406																			170.296	5.39549	186.395	6.08765	533.294	15.6819	572.993	16.3084	869.196	4.57086
						543.196	4.86353	569.996	7.98285	143.196	6.13003	164.696	5.20134	151.896	19.765	166.796	20.133	343.196	21.3121	362.296	20.0406																			170.396	5.37615	186.495	6.08765	533.394	15.6058	573.093	16.3084	869.296	4.56645
						543.296	4.93387	570.096	7.98285	143.296	6.06361	164.796	5.20134	151.996	19.6959	166.896	20.133	343.296	21.4534	362.396	20.0406																			170.496	5.37805	186.595	6.08765	533.494	15.6508	573.193	16.3084	869.396	4.37179
						543.396	4.94247	570.196	7.98285	143.396	6.05581	164.896	5.20134	152.096	19.716	166.996	20.133	343.396	21.6754	362.496	20.0406																			170.596	5.41254	186.695	6.08765	533.594	15.7122	573.293	16.3084	869.496	4.32592
						543.496	5.1285	570.296	7.98285	143.496	6.10936	164.996	5.20134	152.196	19.5754	167.096	20.133	343.496	21.8907	362.596	20.0406																			170.696	5.57888	186.795	6.08765	533.694	15.6783	573.393	16.3084	869.596	4.16978
						543.596	5.15391	570.396	7.98285	143.596	5.98933	165.096	5.20134	152.296	19.4493	167.196	20.133	343.596	22.0021	362.696	20.0406																			170.796	5.71129	186.895	6.08765	533.794	15.6553	573.493	16.3084	869.696	4.22999
						543.696	5.19449	570.496	7.98285	143.696	5.96829	165.196	5.20134	152.396	19.4451	167.296	20.133	343.696	22.1503	362.796	20.0406																			170.896	5.82986	186.995	6.08765	533.894	15.7581	573.593	16.3084	869.796	4.33207
						543.796	5.20002	570.596	7.98285	143.796	6.12388	165.296	5.20134	152.496	19.5287	167.396	20.133	343.796	22.1824	362.896	20.0406																			170.996	5.95922	187.095	6.08765	533.994	15.9774	573.693	16.3084	869.896	4.35194
						543.896	5.05906	570.696	7.98285	143.896	6.2124	165.396	5.20134	152.596	19.3466	167.496	20.133	343.896	22.1577	362.996	20.0406																			171.096	6.13574	187.195	6.08765	534.094	16.0699	573.793	16.3084	869.996	4.2346
						543.996	4.89572	570.796	7.98285	143.996	6.22175	165.496	5.20134	152.696	19.1337	167.596	20.133	343.996	22.1731	363.096	20.0406																			171.196	6.28453	187.295	6.08765	534.194	16.0892	573.893	16.3084	870.096	4.27609
						544.096	4.77787	570.896	7.98285	144.096	6.24899	165.596	5.20134	152.796	19.2237	167.696	20.133	344.096	22.2003	363.196	20.0406																			171.296	6.30888	187.395	6.08765	534.294	16.1015	573.993	16.3084	870.196	4.30578
						544.196	4.77126	570.996	7.98285	144.196	6.30123	165.696	5.20134	152.896	19.1257	180.896	24.1648	344.196	22.1755	363.296	20.0406																			171.396	6.30166	187.495	6.08765	534.394	16.1758	574.093	16.3084	870.296	4.39278
						544.296	4.66825	571.096	7.98285	144.296	6.29161	165.796	5.20134	152.996	19.1344	180.996	24.1648	344.296	22.2067	363.396	20.0406																			171.496	6.2848	187.595	6.08765	534.494	16.0498	574.193	16.3084	870.396	4.39822
						544.396	4.64579	571.196	7.98285	144.396	6.32293	165.896	5.20134	153.096	19.2944	181.096	24.1648	344.396	22.173	363.496	20.0406																			171.596	6.24768	187.695	6.08765	534.594	16.1108	574.293	16.3084	870.496	4.43006
						544.496	4.63356	571.296	7.98285	144.496	6.27207	165.996	5.20134	153.196	19.3347	181.196	24.1648	344.496	22.1117	363.596	20.0406																			171.696	6.38828	187.795	6.08765	534.694	16.1535	574.393	16.3084	870.596	4.56084
						544.596	4.71536	571.396	7.98285	144.596	6.21566	166.096	5.20134	153.296	19.2196	181.296	24.1648	344.596	21.7227	363.696	20.0406																			171.796	6.40295	187.895	6.08765	534.794	16.3306	574.493	16.3084	870.696	4.6395
						544.696	4.48708	571.496	7.98285	144.696	6.04991	166.196	5.20134	153.396	19.1631	181.396	24.1648	344.696	21.4921	363.796	20.0406																			171.896	6.2409	187.995	6.08765	534.894	16.3688	574.593	16.3084	870.796	4.64409
						544.796	4.18177	571.596	7.98285	144.796	5.94446	166.296	5.20134	153.496	19.2781	181.496	24.1648	344.796	21.4073	363.896	20.0406																			171.996	6.25849	188.095	6.08765	534.994	16.3961	574.693	16.3084	870.896	4.53457
						544.896	4.01719	571.696	7.98285	144.896	5.78184	166.396	5.20134	153.596	19.2737	181.596	24.1648	344.896	21.1538	363.996	20.0406																			172.096	6.35794	188.195	6.08765	535.094	16.5074	574.793	16.3084	870.996	4.32503
						544.996	3.93145	571.796	7.98285	144.996	5.65407	166.496	5.20134	153.696	19.3438	181.696	24.1648	344.996	21.2083	364.096	20.0406																			172.196	6.29053	188.295	6.08765	535.194	16.4991	574.893	16.3084	871.096	3.9843
						545.096	3.77973	571.896	7.98285	145.096	5.66005	166.596	5.20134	153.796	19.2719	181.796	24.1648	345.096	21.1257	364.196	20.0406																			172.296	6.27544	188.395	6.08765	535.294	16.5059	574.993	16.3084	871.196	3.80432
						545.196	3.77464	571.996	7.98285	145.196	5.63945	166.696	5.20134	153.896	19.2962	181.896	24.1648	345.196	20.9577	364.296	20.0406																			172.396	6.25264	188.495	6.08765	535.394	16.4611	575.093	16.3084	871.296	3.69638
						545.296	3.72551	572.096	7.98285	145.296	5.65292	166.796	5.20134	153.996	19.3019	181.996	24.1648	345.296	20.7158	364.396	20.0406																			172.496	6.17436	188.595	6.08765	535.494	16.5549	575.193	16.3084	871.396	3.68221
						545.396	3.587	572.196	7.98285	145.396	5.57697	166.896	5.20134	154.096	19.328	182.096	24.1648	345.396	20.51	364.496	20.0406																			172.596	6.02903	188.695	6.08765	535.594	16.6094	575.293	16.3084	871.496	3.56209
						545.496	3.36709	572.296	7.98285	145.496	5.65707	166.996	5.20134	154.196	19.3677	182.196	24.1648	345.496	20.145	364.596	20.0406																			172.696	5.9105	188.795	6.08765	535.694	16.5935	575.393	16.3084	871.596	3.5016
						545.596	3.37262	572.396	7.98285	145.596	5.56295	167.096	5.20134	154.296	19.4278	182.296	24.1648	345.596	19.9574	364.696	20.0406																			172.796	5.83388	188.895	6.08765	535.794	16.5208	575.493	16.3084	871.696	3.41019
						545.696	3.42148	572.496	7.98285	145.696	5.43985	167.196	5.20134	154.396	19.5453	182.396	24.1648	345.696	19.8375	364.796	20.0406																			172.896	5.7758	188.995	6.08765	535.894	16.4838	575.593	16.3084	871.796	3.15242
						545.796	3.15514	572.596	7.98285	145.796	5.44406	167.296	5.20134	154.496	19.5733	182.496	24.1648	345.796	19.6243	364.896	20.0406																			172.996	5.70618	189.095	6.08765	535.994	16.6248	575.693	16.3084	871.896	3.05256
						545.896	3.0423	572.696	7.98285	145.896	5.56918	167.396	5.20134	154.596	19.6602	182.595	24.1648	345.896	19.4499	364.996	20.0406																			173.096	5.49644	189.195	6.08765	536.094	16.6468	575.793	16.3084	871.996	3.14656
						545.996	3.15206	572.796	7.98285	145.996	5.73676	167.496	5.20134	154.696	19.7354	182.696	24.1648	345.996	19.385	365.096	20.0406																			173.196	5.36254	189.295	6.08765	536.194	16.8496	575.893	16.3084	872.096	3.18695
						546.096	3.11511	572.896	7.98285	146.096	5.68255	167.596	5.20134	154.796	19.8036	182.796	24.1648	346.096	19.1529	365.196	20.0406																			173.296	5.29366	189.395	6.08765	536.294	16.9206	575.993	16.3084	872.196	3.21787
						546.196	3.13922	572.996	7.98285	146.196	5.64679	167.696	5.20134	154.896	19.9715	182.895	24.1648	346.196	19.029	365.296	20.0406																			173.396	5.49266	189.495	6.08765	536.394	16.9678	576.093	16.3084	872.296	3.21781
						546.296	3.18515	573.096	7.98285	146.296	5.55955	167.796	5.20134	154.996	19.974	182.995	24.1648	346.296	19.0547	365.396	20.0406																			173.496	5.60635	189.595	6.08765	536.494	16.727	576.193	16.3084	872.396	3.11948
						546.396	3.2504	573.196	7.98285	146.396	5.66004	167.896	5.20134	155.096	20.1062	183.095	24.1648	346.396	18.8849	365.496	20.0406																			173.596	5.70828	189.695	6.08765	536.594	16.4218	576.293	16.3084	872.496	3.11661
						546.496	3.40138	573.296	7.98285	146.496	5.71053	167.996	5.20134	155.196	20.2039	183.196	24.1648	346.496	18.6461	365.596	20.0406																			173.696	5.59239	189.795	6.08765	536.694	16.2099	576.393	16.3084	872.596	3.08554
						546.596	3.66013	573.396	7.98285	146.596	5.64658	168.096	5.20134	155.296	20.0723	183.296	24.1648	346.596	18.5457	365.696	20.0406																			173.796	5.43876	189.895	6.08765	536.794	16.1346	576.493	16.3084	872.696	2.91432
						546.696	3.7749	573.496	7.98285	146.696	5.45056	168.196	5.20134	155.396	20.0281	183.395	24.1648	346.696	18.4066	365.796	20.0406																			173.896	5.33248	189.995	6.08765	536.894	16.1916	576.593	16.3084	872.796	2.90168
						546.796	3.86655	573.596	7.98285	146.796	5.3111	168.296	5.20134	155.496	20.2101	183.495	24.1648	346.796	18.4746	365.896	20.0406																			173.996	5.28621	190.095	6.08765	536.994	16.2113	576.693	16.3084	872.896	2.88651
						546.896	3.92842	573.696	7.98285	146.896	5.16554	168.396	5.20134	155.596	20.4143	183.595	24.1648	346.896	18.5503	365.996	20.0406																			174.096	5.53885	190.195	6.08765	537.094	16.4386	576.793	16.3084	872.996	2.95398
						546.996	4.00084	573.796	7.98285	146.996	5.1606	168.496	5.20134	155.696	20.4687	183.696	24.1648	346.996	18.4826	366.096	20.0406																			174.196	5.77301	190.295	6.08765	537.194	16.4354	576.893	16.3084	873.096	2.91892
						547.096	4.03302	573.896	7.98285	147.096	5.0492	168.596	5.20134	155.796	20.4317	183.796	24.1648	347.096	18.2061	366.196	20.0406																			174.296	5.79596	190.395	6.08765	537.294	16.337	576.993	16.3084	873.196	2.9726
						547.196	4.17481	573.996	7.98285	147.196	4.98885	168.696	5.20134	155.896	20.518	183.895	24.1648	347.196	18.2182	366.296	20.0406																			174.396	5.95537	190.495	6.08765	537.394	16.2154	577.093	16.3084	873.296	3.07889
						547.296	4.30414	574.096	7.98285	147.296	4.86406	168.796	5.20134	155.996	20.7482	183.995	24.1648	347.296	18.0627	366.396	20.0406																			174.496	6.1036	190.595	6.08765	537.494	16.1828	577.193	16.3084	873.396	3.16372
						547.396	4.40698	574.196	7.98285	147.396	4.91799	168.896	5.20134	156.096	20.658	184.095	24.1648	347.396	18.1497	366.496	20.0406																			174.596	6.12596	190.695	6.08765	537.594	16.2229	577.293	16.3084	873.496	3.07877
						547.496	4.55009	574.296	7.98285	147.496	4.93588	168.996	5.20134	156.196	20.5617	184.196	24.1648	347.496	18.0858	366.596	20.0406																			174.696	6.08263	190.795	6.08765	537.694	16.2416	577.393	16.3084	873.596	3.13369
						547.596	4.68244	574.396	7.98285	147.596	4.98598	169.096	5.20134	156.296	20.5707	184.296	24.1648	347.596	18.1364	366.696	20.0406																			174.796	6.03781	190.895	6.08765	537.794	16.1728	577.493	16.3084	873.696	3.21932
						547.696	4.7356	574.496	7.98285	147.696	4.94267	169.196	5.20134	156.396	20.4198	184.395	24.1648	347.696	18.4158	366.796	20.0406																			174.896	6.10488	190.995	6.08765	537.894	16.0205	577.593	16.3084	873.796	3.32053
						547.796	4.89118	574.596	7.98285	147.796	4.91575	169.296	5.20134	156.496	20.4745	184.495	24.1648	347.796	18.6415	366.896	20.0406																			174.996	6.2749	191.095	6.08765	537.994	15.8959	577.693	16.3084	873.896	3.25952
						547.896	4.79658	574.696	7.98285	147.896	4.86888	169.396	5.20134	156.596	20.5266	184.595	24.1648	347.896	18.7591	366.996	20.0406																			175.096	6.36592	191.195	6.08765	538.094	15.8855	577.793	16.3084	873.996	3.15714
						547.996	4.89575	574.796	7.98285	147.996	4.93871	169.496	5.20134	156.696	20.5143	184.696	24.1648	347.996	18.8664	367.096	20.0406																			175.196	6.49404	191.295	6.08765	538.194	15.8901	577.893	16.3084	874.096	3.07645
						548.096	4.80321	574.896	7.98285	148.096	4.82498	169.596	5.20134	156.796	20.4255	184.796	24.1648	348.096	18.8658	367.196	20.0406																			175.296	6.53079	191.395	6.08765	538.294	16.002	577.993	16.3084	874.196	2.93255
						548.196	4.83919	574.996	7.98285	148.196	4.68251	169.696	5.20134	156.896	20.5025	184.895	24.1648	348.196	18.9765	367.296	20.0406																			175.396	6.64782	191.495	6.08765	538.394	16.0902	578.093	16.3084	874.296	2.88553
						548.296	4.90027	575.096	7.98285	148.296	4.46704	169.796	5.20134	156.996	20.44	184.995	24.1648	348.296	19.1741	367.396	20.0406																			175.496	6.89057	191.595	6.08765	538.494	16.1889	578.193	16.3084	874.396	2.89107
						548.396	4.85528	575.196	7.98285	148.396	4.43362	169.896	5.20134	157.096	20.4141	185.095	24.1648	348.396	19.3542	367.496	20.0406																			175.596	7.10006	191.695	6.08765	538.594	16.1548	578.293	16.3084	874.496	3.0233
						548.496	4.94869	575.296	7.98285	148.496	4.35401	169.996	5.20134	157.196	20.4683	185.196	24.1648	348.496	19.4367	367.596	20.0406																			175.696	7.36099	191.795	6.08765	538.694	16.0642	578.393	16.3084	874.596	3.06021
						548.596	4.68354	575.396	7.98285	148.596	4.28859	170.096	5.20134	157.296	20.7585	185.296	24.1648	348.596	19.3801	367.696	20.0406																			175.796	7.41722	191.895	6.08765	538.794	16.1549	578.493	16.3084	874.696	3.16926
						548.696	4.74286	575.496	7.98285	148.696	4.40113	170.196	5.20134	157.396	21.0069	185.395	24.1648	348.696	19.3957	367.796	20.0406																			175.895	7.55359	191.995	6.08765	538.894	16.2675	578.593	16.3084	874.796	3.2158
						548.796	4.63434	575.596	7.98285	148.796	4.59737	170.296	5.20134	157.496	21.1	185.495	24.1648	348.796	19.4088	367.896	20.0406																			175.995	7.615	192.095	6.08765	538.994	16.2876	578.693	16.3084	874.896	3.31995
						548.896	4.64766	575.696	7.98285	148.896	4.67114	170.396	5.20134	157.596	21.1834	185.595	24.1648	348.896	19.674	367.996	20.0406																			176.095	7.79774	192.195	6.08765	539.094	16.164	578.793	16.3084	874.996	3.44075
						548.996	4.7643	575.796	7.98285	148.996	4.71592	170.496	5.20134	157.696	21.4186	185.696	24.1648	348.996	19.9185	368.096	20.0406																			176.196	7.60953	192.295	6.08765	539.194	16.1134	578.893	16.3084	875.096	3.68024
						549.096	4.64298	575.896	7.98285	149.096	4.69113	170.596	5.20134	157.796	21.6155	185.796	24.1648	349.096	19.9184	368.196	20.0406																			176.296	7.37607	192.395	6.08765	539.294	16.0795	578.993	16.3084	875.196	3.95192
						549.196	4.58755	575.996	7.98285	149.196	4.55976	170.696	5.20134	157.896	21.5396	185.895	24.1648	349.196	19.9931	368.296	20.0406																			176.395	7.24939	192.495	6.08765	539.394	16.1314	579.093	16.3084	875.296	4.13662
						549.296	4.46183	576.096	7.98285	149.296	4.58095	170.796	5.20134	157.996	21.5309	185.995	24.1648	349.296	20.0831	368.396	20.0406																			176.495	7.21185	192.595	6.08765	539.494	16.11	579.193	16.3084	875.396	4.27566
						549.396	4.52536	576.196	7.98285	149.396	4.59168	170.896	5.20134	158.096	21.5677	186.095	24.1648	349.396	20.049	368.496	20.0406																			176.595	7.10632	192.695	6.08765	539.594	16.2062	579.293	16.3084	875.496	4.4057
						549.496	4.54694	576.296	7.98285	149.496	4.56489	170.996	5.20134	158.196	21.4175	186.196	24.1648	349.496	20.1665	368.596	20.0406																			176.696	7.08234	192.795	6.08765	539.694	16.2798	579.393	16.3084	875.596	4.46812
						549.596	4.46924	576.396	7.98285	149.596	4.572	171.096	5.20134	158.296	21.425	186.296	24.1648	349.596	20.1555	368.696	20.0406																			176.796	6.9775	192.895	6.08765	539.794	16.2682	579.493	16.3084	875.696	4.31556
						549.696	4.29801	576.496	7.98285	149.696	4.61179	171.196	5.20134	158.396	21.3502	186.395	24.1648	349.696	20.3493	368.796	20.0406																			176.895	6.97414	192.995	6.08765	539.894	16.1215	579.593	16.3084	875.796	4.23109
						549.796	4.23557	576.596	7.98285	149.796	4.79311	171.296	5.20134	158.496	21.2786	186.495	24.1648	349.796	20.5517	368.896	20.0406																			176.995	7.02838	193.095	6.08765	539.994	16.1018	579.693	16.3084	875.896	4.23828
						549.896	4.25201	576.696	7.98285	149.896	4.9626	171.396	5.20134	158.596	21.1785	186.595	24.1648	349.896	20.4395	368.996	20.0406																			177.095	6.80193	193.195	6.08765	540.094	16.1434	579.793	16.3084	875.996	4.36669
						549.996	4.24675	576.796	7.98285	149.996	5.03206	171.496	5.20134	158.696	21.1793	186.695	24.1648	349.996	20.4843	369.096	20.0406																			177.196	6.67655	193.295	6.08765	540.194	16.173	579.893	16.3084	876.096	4.41843
						550.096	4.21194	576.896	7.98285	150.096	5.12589	171.596	5.20134	158.796	21.1133	186.795	24.1648	350.096	20.4597	369.196	20.0406																			177.296	6.66045	193.395	6.08765	540.294	16.2807	579.993	16.3084	876.196	4.44693
						550.196	4.16296	576.996	7.98285	150.196	5.23263	171.696	5.20134	158.896	21.0709	186.895	24.1648	350.196	20.2734	369.296	20.0406																			177.395	6.70157	193.495	6.08765	540.394	16.3062	580.093	16.3084	876.296	4.58132
						550.296	4.05784	577.096	7.98285	150.296	5.24364	171.796	5.20134	158.996	21.1498	186.995	24.1648	350.296	20.2523	369.396	20.0406																			177.495	6.62963	193.595	6.08765	540.494	16.3244	580.193	16.3084	876.396	4.52231
						550.396	3.71004	577.196	7.98285	150.396	5.29416	171.896	5.20134	159.096	21.0269	187.095	24.1648	350.396	20.1525	369.496	20.0406																			177.595	6.44391	193.695	6.08765	540.594	16.3337	580.293	16.3084	876.496	4.47209
						550.496	3.55239	577.296	7.98285	150.496	5.48937	171.996	5.20134	159.196	20.9178	187.195	24.1648	350.496	20.0177	369.596	20.0406																			177.696	6.15945	193.795	6.08765	540.694	16.4493	580.393	16.3084	876.596	4.4618
						550.596	3.57651	577.396	7.98285	150.596	5.45405	172.096	5.20134	159.296	20.7544	187.295	24.1648	350.596	20.034	369.696	20.0406																			177.796	5.91919	193.895	6.08765	540.794	16.4521	580.493	16.3084	876.696	4.43874
						550.696	3.60239	577.496	7.98285	150.696	5.58627	172.196	5.20134	159.396	20.7022	187.395	24.1648	350.696	19.9562	369.796	20.0406																			177.895	5.78812	193.995	6.08765	540.894	16.5583	580.593	16.3084	876.796	4.34372
						550.796	3.44721	577.596	7.98285	150.796	5.77826	172.296	5.20134	159.496	20.5544	187.495	24.1648	350.796	20.0111	369.896	20.0406																			177.995	5.70757	194.095	6.08765	540.994	16.4954	580.693	16.3084	876.896	4.4612
						550.896	3.4876	577.696	7.98285	150.896	5.8646	172.396	5.20134	159.596	20.4517	187.595	24.1648	350.896	20.0469	369.996	20.0406																			178.095	5.72866	194.195	6.08765	541.094	16.4576	580.793	16.3084	876.996	4.38605
						550.996	3.44986	577.795	7.98285	150.996	6.00332	172.496	5.20134	159.696	20.3522	187.695	24.1648	350.996	20.0983	370.096	20.0406																			178.196	5.8141	194.295	6.08765	541.194	16.3965	580.893	16.3084	877.096	4.24376
						551.096	3.45847	577.895	7.98285	151.096	6.13818	172.596	5.20134	159.796	20.3074	187.795	24.1648	351.096	19.9528	370.196	20.0406																			178.296	5.84909	194.395	6.08765	541.294	16.1753	580.993	16.3084	877.196	4.2573
						551.196	3.59519	577.995	7.98285	151.196	6.30086	172.696	5.20134	159.896	20.2365	187.895	24.1648	351.196	19.945	370.296	20.0406																			178.395	5.83661	194.495	6.08765	541.394	16.1857	581.093	16.3084	877.296	4.16076
						551.296	3.66404	578.096	7.98285	151.296	6.43593	172.796	5.20134	159.996	20.0824	187.995	24.1648	351.296	20.0443	370.396	20.0406																			178.495	5.70989	194.595	6.08765	541.494	16.1917	581.193	16.3084	877.396	4.05157
						551.396	3.69887	578.196	7.98285	151.396	6.58995	172.896	5.20134	160.096	19.9098	188.095	24.1648	351.396	20.0146	370.496	20.0406																			178.595	5.51091	194.695	6.08765	541.594	16.3754	581.293	16.3084	877.496	4.099
						551.496	3.77402	578.295	7.98285	151.496	6.53824	172.996	5.20134	160.196	19.5961	188.195	24.1648	351.496	20.1398	370.596	20.0406																			178.696	5.40828	194.795	6.08765	541.694	16.4488	581.393	16.3084	877.596	4.122
						551.596	3.77692	578.395	7.98285	151.596	6.51428	173.096	5.20134	160.296	19.3913	188.295	24.1648	351.596	20.2609	370.696	20.0406																			178.796	5.4986	194.895	6.08765	541.794	16.5411	581.493	16.3084	877.696	3.92723
						551.696	3.6085	578.495	7.98285	151.696	6.44713	173.196	5.20134	160.396	19.4324	188.395	24.1648	351.696	20.2589	370.796	20.0406																			178.895	5.67998	194.995	6.08765	541.894	16.7129	581.593	16.3084	877.796	3.89558
						551.796	3.5051	578.596	7.98285	151.796	6.4058	173.296	5.20134	160.496	19.3542	188.495	24.1648	351.796	20.3606	370.896	20.0406																			178.995	5.85464	195.095	6.08765	541.994	16.6912	581.693	16.3084	877.896	3.75798
						551.896	3.27359	578.696	7.98285	151.896	6.41717	173.396	5.20134	160.596	19.1598	188.595	24.1648	351.896	20.3209	370.996	20.0406																			179.095	5.9549	195.195	6.08765	542.094	16.658	581.793	16.3084	877.996	3.66385
						551.996	3.16165	578.795	7.98285	151.996	6.5363	173.496	5.20134	160.696	18.9454	188.695	24.1648	351.996	20.1479	371.096	20.0406																			179.196	6.10163	195.295	6.08765	542.194	16.6344	581.893	16.3084	878.096	3.57906
						552.096	3.15371	578.895	7.98285	152.096	6.52014	173.596	5.20134	160.796	18.8684	188.795	24.1648	352.096	20.0197	371.196	20.0406																			179.296	6.28002	195.395	6.08765	542.294	16.6071	581.993	16.3084	878.196	3.60464
						552.196	3.03704	578.995	7.98285	152.196	6.45181	173.696	5.20134	160.896	18.8601	188.895	24.1648	352.196	19.9742	371.296	20.0406																			179.395	6.41078	195.495	6.08765	542.394	16.4877	582.093	16.3084	878.296	3.68363
						552.296	2.93498	579.096	7.98285	152.296	6.58192	173.796	5.20134	160.996	18.766	188.995	24.1648	352.296	19.97	371.396	20.0406																			179.495	6.38868	195.595	6.08765	542.494	16.402	582.193	16.3084	878.396	3.73486
						552.396	3.00288	579.196	7.98285	152.396	6.76015	173.896	5.20134	161.096	18.604	189.095	24.1648	352.396	20.0642	371.496	20.0406																			179.595	6.38581	195.695	6.08765	542.594	16.4486	582.293	16.3084	878.496	3.72758
						552.496	3.03344	579.295	7.98285	152.496	6.78002	173.996	5.20134	161.196	18.6566	189.195	24.1648	352.496	20.0493	371.596	20.0406																			179.695	6.42629	195.795	6.08765	542.694	16.4026	582.393	16.3084	878.596	3.74697
						552.596	2.87368	579.395	7.98285	152.596	6.8944	174.096	5.20134	161.296	18.6483	189.295	24.1648	352.596	20.2059	371.696	20.0406																			179.795	6.52771	195.895	6.08765	542.794	16.3778	582.493	16.3084	878.696	3.75806
						552.696	3.04484	579.495	7.98285	152.696	6.88145	174.196	5.20134	161.396	18.6019	189.395	24.1648	352.696	20.1909	371.796	20.0406																			179.895	6.63474	195.995	6.08765	542.894	16.4131	582.593	16.3084	878.796	3.65033
						552.796	3.2151	579.596	7.98285	152.796	6.83371	174.296	5.20134	161.496	18.783	189.495	24.1648	352.796	20.1486	371.896	20.0406																			179.995	6.63576	196.095	6.08765	542.994	16.5147	582.693	16.3084	878.896	3.63544
						552.896	3.28383	579.696	7.98285	152.896	6.71219	174.396	5.20134	161.596	18.81	189.595	24.1648	352.896	19.9744	371.996	20.0406																			180.095	6.71788	196.195	6.08765	543.094	16.7035	582.793	16.3084	878.996	3.60093
						552.996	3.32582	579.795	7.98285	152.996	6.60619	174.496	5.20134	161.696	18.9066	189.695	24.1648	352.996	19.9003	372.096	20.0406																			180.195	6.91687	196.295	6.08765	543.194	16.8202	582.893	16.3084	879.096	3.86148
						553.096	3.37166	579.895	7.98285	153.096	6.57357	174.596	5.20134	161.796	19.0722	189.795	24.1648	353.096	19.9688	372.196	20.0406																			180.295	7.02527	196.395	6.08765	543.294	16.9868	582.993	16.3084	879.196	4.16129
						553.196	3.44782	579.995	7.98285	153.196	6.54002	174.696	5.20134	161.896	19.2318	189.895	24.1648	353.196	20.2233	372.296	20.0406																			180.395	7.05364	196.495	6.08765	543.394	16.831	583.093	16.3084	879.296	4.40869
						553.296	3.48804	580.096	7.98285	153.296	6.51981	174.796	5.20134	161.996	19.3907	189.995	24.1648	353.296	20.3631	372.396	20.0406																			180.495	7.12545	196.595	6.08765	543.494	16.7577	583.193	16.3084	879.396	4.69242
						553.396	3.41778	580.196	7.98285	153.396	6.64812	174.896	5.20134	162.096	19.586	190.095	24.1648	353.396	20.263	372.496	20.0406																			180.595	7.18794	196.695	6.08765	543.594	16.6844	583.293	16.3084	879.496	4.94456
						553.496	3.31523	580.295	7.98285	153.496	6.73051	174.996	5.20134	162.196	19.8063	190.195	24.1648	353.496	20.3003	372.596	20.0406																			180.695	7.27536	196.795	6.08765	543.694	16.6911	583.393	16.3084	879.596	5.06277
						553.596	3.2011	580.395	7.98285	153.596	6.69058	175.096	5.20134	162.296	19.9174	190.295	24.1648	353.596	20.4069	372.696	20.0406																			180.795	7.22373	196.895	6.08765	543.794	16.6495	583.493	16.3084	879.696	5.16723
						553.696	3.34283	580.495	7.98285	153.696	6.67752	175.196	5.20134	162.396	19.9212	190.395	24.1648	353.696	20.684	372.796	20.0406																			180.895	7.28159	196.995	6.08765	543.894	16.7222	583.593	16.3084	879.796	5.27414
						553.796	3.34698	580.596	7.98285	153.796	6.70458	175.296	5.20134	162.496	19.9292	190.495	24.1648	353.796	20.8349	372.896	20.0406																			180.995	7.25137	197.095	6.08765	543.994	16.7895	583.693	16.3084	879.896	5.34759
						553.896	3.39397	580.696	7.98285	153.896	6.63347	175.396	5.20134	162.596	19.9104	190.595	24.1648	353.896	21.0555	372.996	20.0406																			181.095	7.33041	197.195	6.08765	544.094	16.6967	583.793	16.3084	879.996	5.42
						553.996	3.45318	580.795	7.98285	153.996	6.55071	175.496	5.20134	162.696	19.8455	190.695	24.1648	353.996	20.9244	373.096	20.0406																			181.195	7.16409	197.295	6.08765	544.194	16.6852	583.893	16.3084	880.096	5.51207
						554.096	3.31871	580.895	7.98285	154.096	6.39418	175.596	5.20134	162.796	19.7614	190.795	24.1648	354.096	20.7662	373.196	20.0406																			181.295	7.23868	197.395	6.08765	544.294	16.6747	583.993	16.3084	880.196	5.5872
						554.196	3.49036	580.995	7.98285	154.196	6.49581	175.696	5.20134	162.896	19.8064	190.895	24.1648	354.196	20.8015	373.296	20.0406																			181.395	7.33396	197.495	6.08765	544.394	16.7794	584.093	16.3084	880.296	5.49759
						554.296	3.54334	581.096	7.98285	154.296	6.63462	175.796	5.20134	162.996	19.9411	190.995	24.1648	354.296	20.8856	373.396	20.0406																			181.495	7.32591	197.595	6.08765	544.494	16.8629	584.193	16.3084	880.396	5.34249
						554.396	3.55582	581.196	7.98285	154.396	6.55737	175.896	5.20134	163.096	19.9502	191.095	24.1648	354.396	20.9011	373.496	20.0406																			181.595	7.22209	197.695	6.08765	544.594	16.9318	584.293	16.3084	880.496	5.11602
						554.496	3.57304	581.295	7.98285	154.496	6.61707	175.996	5.20134	163.196	20.043	191.195	24.1648	354.496	20.9441	373.596	20.0406																			181.695	7.28363	197.795	6.08765	544.694	17.0408	584.393	16.3084	880.596	4.88799
						554.596	3.56459	581.395	7.98285	154.596	6.63306	176.096	5.20134	163.296	20.0431	191.295	24.1648	354.596	20.9413	373.696	20.0406																			181.795	7.31844	197.895	6.08765	544.794	16.8493	584.493	16.3084	880.696	4.76499
						554.696	3.66723	581.495	7.98285	154.696	6.65083	176.196	5.20134	163.396	19.9992	191.395	24.1648	354.696	21.0406	373.796	20.0406																			181.895	7.37943	197.995	6.08765	544.894	16.8126	584.593	16.3084	880.796	4.76523
						554.796	3.75464	581.595	7.98285	154.796	6.62982	176.296	5.20134	163.496	20.1721	191.495	24.1648	354.796	21.2112	373.896	20.0406																			181.995	7.29922	198.095	6.08765	544.994	16.8233	584.693	16.3084	880.896	4.77667
						554.896	3.82281	581.695	7.98285	154.896	6.46891	176.396	5.20134	163.596	20.372	191.595	24.1648	354.896	21.1175	373.996	20.0406																			182.095	7.23187	198.195	6.08765	545.094	16.7645	584.793	16.3084	880.996	4.63283
						554.996	3.8376	581.795	7.98285	154.996	6.35604	176.496	5.20134	163.696	20.3934	191.695	24.1648	354.996	21.3008	374.096	20.0406																			182.195	7.29807	198.295	6.08765	545.194	16.6346	584.893	16.3084	881.096	4.41396
						555.096	3.78571	581.895	7.98285	155.096	6.20802	176.596	5.20134	163.796	20.3186	191.795	24.1648	355.096	21.294	374.196	20.0406																			182.295	7.29755	198.395	6.08765	545.294	16.5243	584.993	16.3084	881.196	4.39386
						555.196	3.5639	581.995	7.98285	155.196	6.0946	176.696	5.20134	163.896	20.3472	191.895	24.1648	355.196	21.2159	374.296	20.0406																			182.395	7.21897	198.495	6.08765	545.394	16.3604	585.093	16.3084	881.296	4.43344
						555.296	3.43496	582.095	7.98285	155.296	6.03437	176.796	5.20134	163.996	20.4756	191.995	24.1648	355.296	21.237	374.396	20.0406																			182.495	6.94408	198.595	6.08765	545.494	16.3919	585.193	16.3084	881.396	4.35774
						555.396	3.39264	582.195	7.98285	155.396	5.99744	176.896	5.20134	164.096	20.4462	192.095	24.1648	355.396	21.2129	374.496	20.0406																			182.595	6.75544	198.695	6.08765	545.594	16.4361	585.293	16.3084	881.496	4.22251
						555.496	3.58677	582.295	7.98285	155.496	5.8264	176.996	5.20134	164.196	20.3732	192.195	24.1648	355.496	21.2874	374.596	20.0406																			182.695	6.70615	198.795	6.08765	545.694	16.3946	585.393	16.3084	881.596	4.03648
						555.596	3.75752	582.395	7.98285	155.596	5.65208	177.096	5.20134	164.296	20.3111	192.295	24.1648	355.596	21.3628	374.696	20.0406																			182.795	6.77257	198.895	6.08765	545.794	16.3563	585.493	16.3084	881.696	3.85722
						555.696	3.92365	582.495	7.98285	155.696	5.586	177.196	5.20134	164.396	20.4201	192.395	24.1648	355.696	21.4683	374.796	20.0406																			182.895	6.83182	198.995	6.08765	545.894	16.4746	585.593	16.3084	881.796	3.8912
						555.796	3.96459	582.595	7.98285	155.796	5.55479	177.296	5.20134	164.496	20.4642	192.495	24.1648	355.796	21.4933	374.896	20.0406																			182.995	6.70316	199.095	6.08765	545.994	16.3805	585.693	16.3084	881.896	3.8801
						555.896	4.20312	582.695	7.98285	155.896	5.47947	177.396	5.20134	164.596	20.467	192.595	24.1648	355.896	21.5138	374.996	20.0406																			183.095	6.65715	199.195	6.08765	546.094	16.4439	585.793	16.3084	881.996	3.74527
						555.996	4.36238	582.795	7.98285	155.996	5.50851	177.496	5.20134	164.696	20.4996	192.695	24.1648	355.996	21.5024	375.096	20.0406																			183.195	6.51893	199.295	6.08765	546.194	16.3415	585.893	16.3084	882.096	3.73412
						556.096	4.41434	582.895	7.98285	156.096	5.35078	177.595	5.20134	164.796	20.4396	192.795	24.1648	356.096	21.4042	375.196	20.0406																			183.295	6.40275	199.395	6.08765	546.294	16.3339	585.993	16.3084	882.196	3.78012
						556.196	4.35588	582.995	7.98285	156.196	5.19378	177.696	5.20134	164.896	20.2509	192.895	24.1648	356.196	21.4722	375.296	20.0406																			183.395	6.47659	199.495	6.08765	546.394	16.4433	586.093	16.3084	882.296	3.6405
						556.296	4.36181	583.095	7.98285	156.296	5.04572	177.796	5.20134	164.996	20.2063	192.995	24.1648	356.296	21.6023	375.396	20.0406																			183.495	6.64987	199.595	6.08765	546.494	16.4823	586.193	16.3084	882.396	3.54911
						556.396	4.46438	583.195	7.98285	156.396	4.89199	177.895	5.20134	165.096	20.0867	193.095	24.1648	356.396	21.6744	375.496	20.0406																			183.595	6.75138	199.695	6.08765	546.594	16.416	586.293	16.3084	882.496	3.68859
						556.496	4.46402	583.295	7.98285	156.496	4.7164	177.995	5.20134	165.196	20.0185	193.195	24.1648	356.496	21.6174	375.596	20.0406																			183.695	6.92553	199.795	6.08765	546.694	16.2242	586.393	16.3084	882.596	3.55527
						556.596	4.53447	583.395	7.98285	156.596	4.60951	178.095	5.20134	165.296	20.1742	193.295	24.1648	356.596	21.4609	375.696	20.0406																			183.795	6.94076	199.895	6.08765	546.794	16.1065	586.493	16.3084	882.696	3.498
						556.696	4.36555	583.495	7.98285	156.696	4.46744	178.196	5.20134	165.396	20.2749	193.395	24.1648	356.696	21.4337	375.796	20.0406																			183.895	6.86261	199.995	6.08765	546.894	16.1548	586.593	16.3084	882.796	3.48367
						556.796	4.23509	583.595	7.98285	156.796	4.2985	178.296	5.20134	165.496	20.1972	193.495	24.1648	356.796	21.3617	375.896	20.0406																			183.995	6.77287	200.095	6.08765	546.994	16.0661	586.693	16.3084	882.896	3.45756
						556.896	4.14561	583.695	7.98285	156.896	4.31288	178.395	5.20134	165.596	20.0714	193.595	24.1648	356.896	21.2405	375.996	20.0406																			184.095	6.61933	200.195	6.08765	547.094	16.0153	586.793	16.3084	882.996	3.48547
						556.996	4.34558	583.795	7.98285	156.996	4.20957	178.495	5.20134	165.696	20.252	193.695	24.1648	356.996	21.0468	376.096	20.0406																			184.195	6.6276	200.295	6.08765	547.194	16.0891	586.893	16.3084	883.096	3.62834
[truncated: 7,523 more rows]
[truncated: 145 more columns]
