# Supplementary material for: Etoposide promotes DNA loop trapping and barrier formation by topoisomerase II
Source: Nat Chem Biol. 2023 Jan 30;19(5):641–50. doi: 10.1038/s41589-022-01235-9 (PMC10154222; doi:10.1038/s41589-022-01235-9)
Supplement: Source Data Extended Data Fig. 9 — Statistical source data [file 41589_2022_1235_MOESM15_ESM.xlsx]

## Sheet: ED Fig 9
b									c			d, left													d, middle														d, right
-etoposide				+etoposide								pos sc			pos, prebound			neg sc			neg, prebound				pos sc			pos, prebound			neg sc			neg, prebound					pos sc			pos, prebound			neg sc			neg, prebound
Time (s)	Extension (um)	Time - smoothed (s)	Extension - smoothed (um)	Time (s)	Extension (um)	Time - smoothed (s)	Extension - smoothed (um)		Turns	Count		[Etoposide] (uM)	# of traces	Mean rate (turn/s)	[Etoposide] (uM)	# of traces	Mean rate (turn/s)	[Etoposide] (uM)	# of traces	Mean rate (turn/s)	[Etoposide] (uM)	# of traces	Mean rate (turn/s)		[Etoposide] (uM)	# of traces	Pause free rate (turn/s)	[Etoposide] (uM)	# of traces	Pause free rate (turn/s)	[Etoposide] (uM)	# of traces	Pause free rate (turn/s)	[Etoposide] (uM)	# of traces	Pause free rate (turn/s)			[Etoposide] (uM)	# of traces	Pause frequence (turn-1)	[Etoposide] (uM)	# of traces	Pause frequence (turn-1)	[Etoposide] (uM)	# of traces	Pause frequence (turn-1)	[Etoposide] (uM)	# of traces
0	2.7209	0	2.69425	0	2.6692	0	2.74088		0.025	0		0	79	2.5939	25	109	1.4322	0	98	3.0345	25	79	1.1278		0	79	2.8869	25	109	2.5431	0	98	3.2898	25	79	2.2766			0	79	0.00218	25	109	0.01712	0	98	0.00106	25	79
0.1	2.75406	0.1	2.69992	0.1	2.79201	0.1	2.74128		0.235	0		0	103	2.3187	25	62	1.8253	0	98	2.7371	25	92	0.74226		0	103	2.7096	25	62	2.603	0	98	2.9204	25	92	2.2603			0	103	0.00472	25	62	0.01911	0	98	0.00105	25	92
0.2	2.7297	0.2	2.70535	0.2	2.55012	0.2	2.74155		0.445	0		25	83	1.9038				25	79	1.5385					25	83	2.634				25	79	2.5148						25	83	0.01326				25	79	0.02284
0.3	2.52884	0.3	2.71053	0.3	2.75103	0.3	2.74168		0.655	0		25	102	1.749				25	116	1.619					25	102	2.4364				25	116	2.8535						25	102	0.01579				25	116	0.01939
0.4	2.81622	0.4	2.71548	0.4	2.73067	0.4	2.74169		0.865	0		50	89	1.1285				50	101	0.75356					50	89	2.2602				50	101	2.0674						50	89	0.03007				50	101	0.04562
0.5	2.57564	0.5	2.72018	0.5	2.71682	0.5	2.74156		1.075	1		50	114	1.079				50	95	0.90498					50	114	2.2109				50	95	2.3422						50	114	0.02515				50	95	0.04439
0.6	2.61472	0.6	2.72465	0.6	2.65742	0.6	2.74129		1.285	1		75	102	1.0382				75	100	0.70322					75	102	2.4074				75	100	2.2416						75	102	0.04565				75	100	0.06217
0.7	2.80075	0.7	2.72887	0.7	2.89217	0.7	2.7409		1.495	2		75	93	0.96109				75	92	0.76508					75	93	2.12				75	92	2.1448						75	93	0.03848				75	92	0.04447
0.8	2.54696	0.8	2.73284	0.8	2.90242	0.8	2.74037		1.705	3
0.9	2.76496	0.9	2.73658	0.9	2.9286	0.9	2.73971		1.915	6
1	2.76386	1	2.74008	1	2.75827	1	2.73892		2.125	3
1.1	2.89365	1.1	2.74333	1.1	2.84907	1.1	2.73799		2.335	2
1.2	2.68927	1.2	2.74635	1.2	2.76445	1.2	2.73693		2.545	2
1.3	2.98968	1.3	2.74912	1.3	2.62766	1.3	2.73574		2.755	0
1.4	2.85361	1.4	2.75165	1.4	2.62673	1.4	2.73442		2.965	0
1.5	2.67937	1.5	2.75393	1.5	2.77027	1.5	2.73296		3.175	2
1.5999	2.73886	1.5999	2.75598	1.6	2.73648	1.6	2.73138		3.385	2
1.6999	2.8906	1.6999	2.75779	1.7	2.91491	1.7	2.72965		3.595	0
1.7999	2.75345	1.7999	2.75935	1.8	2.78088	1.8	2.7278		3.805	3
1.8999	2.79545	1.8999	2.76067	1.9	2.59092	1.9	2.72582		4.015	1
1.9999	2.72471	1.9999	2.76175	2	2.86106	2	2.7237		4.225	2
2.0999	2.62411	2.0999	2.76259	2.1	2.49519	2.1	2.72145		4.435	0
2.1999	2.81765	2.1999	2.76319	2.2	2.68472	2.2	2.71906		4.645	0
2.2999	2.85565	2.2999	2.76354	2.3	2.6195	2.3	2.71655		4.855	0
2.3999	2.76422	2.3999	2.76366	2.4	2.64948	2.4	2.7139		5.065	0
2.4999	2.80766	2.4999	2.76353	2.5	2.62477	2.5	2.71112		5.275	0
2.5999	2.58651	2.5999	2.76664	2.5999	2.71926	2.5999	2.70588		5.485	2
2.6999	2.68393	2.6999	2.76875	2.6999	2.56781	2.6999	2.7085		5.695	1
2.7999	2.75834	2.7999	2.77201	2.7999	2.54961	2.7999	2.69975		5.905	0
2.8999	2.82233	2.8999	2.7714	2.8999	2.69738	2.8999	2.6948		6.115	0
2.9999	2.75726	2.9999	2.77758	2.9999	2.80747	2.9999	2.68892		6.325	3
3.0999	2.84467	3.0999	2.77675	3.0999	2.53368	3.0999	2.68725		6.535	0
3.1999	2.79619	3.1999	2.77337	3.1999	2.7162	3.1999	2.67435		6.745	1
3.2999	2.77136	3.2999	2.77312	3.2999	2.81335	3.2999	2.6744		6.955	0
3.3999	2.81441	3.3999	2.76958	3.3999	2.72601	3.3999	2.67779		7.165	1
3.4999	2.85995	3.4999	2.76365	3.4999	2.76388	3.4999	2.67834		7.375	0
3.5999	2.72781	3.5999	2.76292	3.5999	2.60174	3.5999	2.67537		7.585	0
3.6999	2.5772	3.6999	2.76487	3.6999	2.78533	3.6999	2.67521		7.795	0
3.7999	2.61352	3.7999	2.76382	3.7999	2.92455	3.7999	2.67163		8.005	0
3.8999	2.64173	3.8999	2.76279	3.8999	2.63942	3.8999	2.66497		8.215	2
3.9999	2.45006	3.9999	2.75759	3.9999	2.60358	3.9999	2.66328		8.425	1
4.0999	2.82225	4.0999	2.74473	4.0999	2.72632	4.0999	2.66018		8.635	0
4.1999	2.72217	4.1999	2.72586	4.1999	2.43174	4.1999	2.65811		8.845	0
4.2999	2.73747	4.2999	2.71198	4.2999	2.81539	4.2999	2.66158		9.055	0
4.3999	2.71041	4.3999	2.69539	4.3999	2.59023	4.3999	2.64944		9.265	0
4.4999	2.8148	4.4999	2.6769	4.4999	2.59298	4.4999	2.63723		9.475	0
4.5999	2.70556	4.5999	2.65845	4.5999	2.71593	4.5999	2.63688		9.685	0
4.6999	2.73564	4.6999	2.62939	4.6999	2.65967	4.6999	2.62439		9.895	0
4.7999	2.71088	4.7999	2.60018	4.7999	2.49717	4.7999	2.61284		10.105	0
4.8999	2.76749	4.8999	2.56907	4.8999	2.36837	4.8999	2.59245		10.315	0
4.9999	2.6791	4.9999	2.53537	4.9999	2.7425	4.9999	2.57317		10.525	0
5.0999	2.5775	5.0999	2.49987	5.0999	2.59229	5.0999	2.55067		10.735	0
5.1999	2.61808	5.1999	2.46217	5.1999	2.41867	5.1999	2.54041		10.945	0
5.2999	2.52521	5.2999	2.42607	5.2999	2.51555	5.2999	2.52122		11.155	0
5.3999	2.38299	5.3999	2.38703	5.3999	2.55008	5.3999	2.49938		11.365	0
5.4999	2.36082	5.4999	2.34851	5.4999	2.54649	5.4999	2.48141		11.575	0
5.5998	2.27601	5.5998	2.30565	5.5999	2.35345	5.5999	2.46045		11.785	0
5.6998	2.29584	5.6998	2.2684	5.6999	2.64313	5.6999	2.43269		11.995	0
5.7998	2.29681	5.7998	2.21784	5.7999	2.43317	5.7999	2.4092
5.8998	2.04875	5.8998	2.16897	5.8999	2.31986	5.8999	2.38597
5.9998	2.23601	5.9998	2.12264	5.9999	2.44083	5.9999	2.3558
6.0998	1.96415	6.0998	2.07864	6.0999	2.384	6.0999	2.32141
6.1998	1.89389	6.1998	2.02827	6.1999	2.36149	6.1999	2.29087
6.2998	1.65182	6.2998	1.96256	6.2999	2.37812	6.2999	2.2606
6.3998	1.82237	6.3998	1.89676	6.3999	2.30693	6.3999	2.2399
6.4998	1.73094	6.4998	1.83017	6.4998	2.05662	6.4998	2.21044
6.5998	1.68464	6.5998	1.75943	6.5998	2.17247	6.5998	2.18484
6.6998	1.82167	6.6998	1.69307	6.6998	2.04135	6.6998	2.15185
6.7998	1.70773	6.7998	1.62581	6.7998	1.97027	6.7998	2.10859
6.8998	1.55045	6.8998	1.5648	6.8998	2.34335	6.8998	2.07842
6.9998	1.52631	6.9998	1.50027	6.9998	2.12103	6.9998	2.04754
7.0998	1.30723	7.0998	1.43908	7.0998	1.92556	7.0998	2.00964
7.1998	1.40051	7.1998	1.37234	7.1998	1.88072	7.1998	1.97423
7.2998	1.46851	7.2998	1.30514	7.2998	1.93733	7.2998	1.95226
7.3998	1.48053	7.3998	1.25059	7.3998	2.11049	7.3998	1.92135
7.4998	1.38381	7.4998	1.20442	7.4998	2.05393	7.4998	1.88898
7.5998	1.39236	7.5998	1.15953	7.5998	2.09275	7.5998	1.88177
7.6998	1.11717	7.6998	1.11458	7.6998	1.70331	7.6998	1.87502
7.7998	0.99184	7.7998	1.07286	7.7998	1.75465	7.7998	1.8571
7.8998	1.01748	7.8998	1.03033	7.8998	1.71712	7.8998	1.84614
7.9998	0.93702	7.9998	0.98371	7.9998	1.63189	7.9998	1.82879
8.0998	0.89446	8.0998	0.93954	8.0998	1.78131	8.0998	1.81695
8.1998	0.65616	8.1998	0.90302	8.1998	1.67122	8.1998	1.80463
8.2998	0.94889	8.2998	0.87146	8.2998	1.62513	8.2998	1.79758
8.3998	0.77603	8.3998	0.83837	8.3998	1.66415	8.3998	1.79335
8.4998	0.62771	8.4998	0.80683	8.4998	1.78867	8.4998	1.78724
8.5998	0.48599	8.5998	0.78996	8.5998	1.97946	8.5998	1.78854
8.6998	0.45469	8.6998	0.76536	8.6998	1.68011	8.6998	1.78911
8.7998	0.72057	8.7998	0.73707	8.7998	1.84373	8.7998	1.79001
8.8998	0.68281	8.8998	0.70198	8.8998	1.68709	8.8998	1.79969
8.9998	0.67753	8.9998	0.67253	8.9998	1.70959	8.9998	1.81406
9.0998	0.55241	9.0998	0.64805	9.0998	1.51212	9.0998	1.82119
9.1998	0.74076	9.1998	0.6228	9.1998	1.88908	9.1998	1.83116
9.2998	0.69151	9.2998	0.61237	9.2998	1.98134	9.2998	1.84567
9.3998	0.49941	9.3998	0.59963	9.3998	1.9821	9.3998	1.86152
9.4997	0.60341	9.4997	0.58367	9.4998	1.85041	9.4998	1.88175
9.5997	0.64413	9.5997	0.57811	9.5998	2.16235	9.5998	1.90003
9.6997	0.8084	9.6997	0.56302	9.6998	2.33477	9.6998	1.91936
9.7997	0.97959	9.7997	0.55484	9.7998	1.94587	9.7998	1.93033
9.8997	0.65047	9.8997	0.55546	9.8998	2.17695	9.8998	1.9537
9.9997	0.52125	9.9997	0.55694	9.9998	2.18607	9.9998	1.97849
10.0997	0.48555	10.0997	0.55177	10.0998	1.78355	10.0998	2.0039
10.1997	0.47569	10.1997	0.55767	10.1998	1.67242	10.1998	2.03317
10.2997	0.50927	10.2997	0.56372	10.2998	1.92	10.2998	2.0535
10.3997	0.56578	10.3997	0.56966	10.3998	1.83659	10.3998	2.07801
10.4997	0.69468	10.4997	0.57626	10.4997	2.1871	10.4997	2.0974
10.5997	0.73538	10.5997	0.58313	10.5997	2.13126	10.5997	2.11985
10.6997	0.52211	10.6997	0.59147	10.6997	2.06079	10.6997	2.15344
10.7997	0.48795	10.7997	0.60034	10.7997	2.30614	10.7997	2.17721
10.8997	0.68669	10.8997	0.62183	10.8997	2.15561	10.8997	2.19515
10.9997	0.52322	10.9997	0.63186	10.9997	2.22215	10.9997	2.22119
11.0997	0.32132	11.0997	0.63676	11.0997	2.21667	11.0997	2.24281
11.1997	0.41451	11.1997	0.63261	11.1997	2.32685	11.1997	2.27158
11.2997	0.57592	11.2997	0.63381	11.2997	2.45105	11.2997	2.29272
11.3997	0.67575	11.3997	0.64483	11.3997	2.327	11.3997	2.31415
11.4997	0.78835	11.4997	0.65322	11.4997	2.22675	11.4997	2.33118
11.5997	0.67696	11.5997	0.66159	11.5997	2.32036	11.5997	2.34264
11.6997	0.80175	11.6997	0.66372	11.6997	2.44426	11.6997	2.34842
11.7997	0.58865	11.7997	0.67385	11.7997	2.2538	11.7997	2.36288
11.8997	0.70693	11.8997	0.68742	11.8997	2.18495	11.8997	2.38152
11.9997	0.81611	11.9997	0.70183	11.9997	2.51024	11.9997	2.40048
12.0997	0.57232	12.0997	0.71269	12.0997	2.49869	12.0997	2.41224
12.1997	0.78878	12.1997	0.72875	12.1997	2.35326	12.1997	2.43016
12.2997	0.7727	12.2997	0.75406	12.2997	2.66674	12.2997	2.45959
12.3997	0.6763	12.3997	0.78935	12.3997	2.37637	12.3997	2.48427
12.4997	0.81117	12.4997	0.81378	12.4997	2.58493	12.4997	2.51559
12.5997	1.13263	12.5997	0.83163	12.5997	2.62307	12.5997	2.53609
12.6997	0.96796	12.6997	0.84612	12.6997	2.64664	12.6997	2.54254
12.7997	0.83794	12.7997	0.86062	12.7997	2.63891	12.7997	2.5465
12.8997	0.81432	12.8997	0.87681	12.8997	2.58018	12.8997	2.55968
12.9997	0.9147	12.9997	0.8828	12.9997	2.75431	12.9997	2.56401
13.0997	0.92911	13.0997	0.89586	13.0997	2.5841	13.0997	2.58011
13.1997	0.92988	13.1997	0.9108	13.1997	2.33258	13.1997	2.58848
13.2997	0.7186	13.2997	0.91534	13.2997	2.52528	13.2997	2.5924
13.3997	0.60215	13.3997	0.92382	13.3997	2.65651	13.3997	2.6047
13.4996	0.86335	13.4996	0.93928	13.4997	2.37801	13.4997	2.61391
13.5996	0.93558	13.5996	0.94537	13.5997	2.61602	13.5997	2.61958
13.6996	1.14448	13.6996	0.93324	13.6997	2.57158	13.6997	2.62916
13.7996	0.95505	13.7996	0.93147	13.7997	2.51249	13.7997	2.64391
13.8996	0.9081	13.8996	0.93621	13.8997	2.6343	13.8997	2.66171
13.9996	1.00462	13.9996	0.94033	13.9997	2.59784	13.9997	2.66277
14.0996	1.0528	14.0996	0.94791	14.0997	2.77353	14.0997	2.67022
14.1996	1.19493	14.1996	0.9492	14.1997	2.71986	14.1997	2.67231
14.2996	1.18152	14.2996	0.9499	14.2997	2.76141	14.2997	2.67802
14.3996	1.08521	14.3996	0.94292	14.3997	2.70849	14.3997	2.67804
14.4996	0.87692	14.4996	0.95135	14.4996	2.69157	14.4996	2.67943
14.5996	1.10444	14.5996	0.95535	14.5996	2.78643	14.5996	2.68767
14.6996	0.99369	14.6996	0.93826	14.6996	2.90339	14.6996	2.69218
14.7996	0.86334	14.7996	0.9325	14.7996	2.73646	14.7996	2.68336
14.8996	0.72058	14.8996	0.93225	14.8996	2.49486	14.8996	2.69436
14.9996	0.75983	14.9996	0.92625	14.9996	2.4386	14.9996	2.69818
15.0996	0.81816	15.0996	0.92818	15.0996	2.80356	15.0996	2.70192
15.1996	0.85088	15.1996	0.93197	15.1996	2.86427	15.1996	2.70631
15.2996	0.78572	15.2996	0.93018	15.2996	2.76278	15.2996	2.71177
15.3996	0.69045	15.3996	0.93008	15.3996	2.60236	15.3996	2.71927
15.4996	1.05529	15.4996	0.92402	15.4996	2.73111	15.4996	2.72121
15.5996	0.94668	15.5996	0.92242	15.5996	2.61562	15.5996	2.73248
15.6996	0.92817	15.6996	0.92279	15.6996	2.78554	15.6996	2.73901
15.7996	1.06427	15.7996	0.92138	15.7996	2.83284	15.7996	2.73489
15.8996	0.85912	15.8996	0.9144	15.8996	2.77197	15.8996	2.73547
15.9996	0.76808	15.9996	0.90645	15.9996	2.6959	15.9996	2.73496
16.0996	0.87233	16.0996	0.89661	16.0996	2.84659	16.0996	2.72609
16.1996	1.24685	16.1996	0.88953	16.1996	2.6726	16.1996	2.7255
16.2996	0.93698	16.2996	0.88958	16.2996	2.54865	16.2996	2.72365
16.3996	0.80278	16.3996	0.88566	16.3996	2.51657	16.3996	2.71698
16.4996	0.866	16.4996	0.88034	16.4996	2.94473	16.4996	2.71923
16.5996	0.8247	16.5996	0.87756	16.5996	2.5945	16.5996	2.71659
16.6996	0.89199	16.6996	0.8786	16.6996	2.81996	16.6996	2.7246
16.7996	1.02206	16.7996	0.89243	16.7996	2.81072	16.7996	2.7266
16.8996	1.05943	16.8996	0.90564	16.8996	2.78981	16.8996	2.7244
16.9996	0.59211	16.9996	0.91865	16.9996	2.60148	16.9996	2.72096
17.0996	0.78308	17.0996	0.92286	17.0996	2.6279	17.0996	2.71924
17.1996	1.23609	17.1996	0.9351	17.1996	2.71656	17.1996	2.72409
17.2996	1.07099	17.2996	0.9453	17.2996	3.01819	17.2996	2.72931
17.3996	0.85066	17.3996	0.94912	17.3996	2.66138	17.3996	2.73247
17.4995	0.90334	17.4995	0.95083	17.4996	2.57398	17.4996	2.72734
17.5995	0.71236	17.5995	0.95009	17.5996	2.74383	17.5996	2.71701
17.6995	0.96464	17.6995	0.95222	17.6996	2.75978	17.6996	2.72353
17.7995	1.03136	17.7995	0.95659	17.7996	2.75282	17.7996	2.73346
17.8995	0.84451	17.8995	0.95355	17.8996	2.67345	17.8996	2.73447
17.9995	1.00645	17.9995	0.95021	17.9996	2.79858	17.9996	2.72992
18.0995	0.95634	18.0995	0.9594	18.0996	2.66066	18.0996	2.73182
18.1995	0.90491	18.1995	0.95405	18.1996	2.64049	18.1996	2.73878
18.2995	0.97045	18.2995	0.95147	18.2996	2.70151	18.2996	2.73968
18.3995	0.93456	18.3995	0.95768	18.3996	2.68206	18.3996	2.745
18.4995	0.78529	18.4995	0.96448	18.4995	2.84195	18.4995	2.74721
18.5995	1.07083	18.5995	0.97267	18.5995	2.83767	18.5995	2.74782
18.6995	1.06944	18.6995	0.97613	18.6995	2.77169	18.6995	2.74853
18.7995	1.08388	18.7995	0.98708	18.7995	2.75616	18.7995	2.74523
18.8995	1.0796	18.8995	0.99383	18.8995	2.84222	18.8995	2.7368
18.9995	1.10897	18.9995	1.00361	18.9995	2.63519	18.9995	2.72534
19.0995	1.15925	19.0995	1.00842	19.0995	2.73551	19.0995	2.7273
19.1995	1.13395	19.1995	1.00751	19.1995	2.52381	19.1995	2.72153
19.2995	0.88969	19.2995	1.01279	19.2995	2.65239	19.2995	2.72284
19.3995	0.94016	19.3995	1.02117	19.3995	2.84549	19.3995	2.72141
19.4995	0.8846	19.4995	1.02231	19.4995	2.86334	19.4995	2.72044
19.5995	0.98382	19.5995	1.01728	19.5995	2.80433	19.5995	2.71762
19.6995	0.95759	19.6995	1.02342	19.6995	2.68224	19.6995	2.71648
19.7995	0.94218	19.7995	1.04107	19.7995	2.81438	19.7995	2.71724
19.8995	1.03871	19.8995	1.04486	19.8995	2.74745	19.8995	2.72309
19.9995	0.95181	19.9995	1.04263	19.9995	2.77242	19.9995	2.72111
20.0995	1.04671	20.0995	1.04143	20.0995	2.85794	20.0995	2.71474
20.1995	0.99228	20.1995	1.02863	20.1995	2.63094	20.1995	2.71721
20.2995	0.929	20.2995	1.02733	20.2995	2.5694	20.2995	2.72331
20.3995	1.10239	20.3995	1.03163	20.3995	2.77549	20.3995	2.72206
20.4995	0.99243	20.4995	1.02335	20.4995	2.80719	20.4995	2.7291
20.5995	0.91363	20.5995	1.0174	20.5995	2.70941	20.5995	2.735
20.6995	1.33871	20.6995	1.01241	20.6995	2.37391	20.6995	2.74081
20.7995	1.28838	20.7995	1.00245	20.7995	2.70724	20.7995	2.73619
20.8995	1.18226	20.8995	0.99986	20.8995	2.60748	20.8995	2.73737
20.9995	0.97432	20.9995	0.9931	20.9995	2.64994	20.9995	2.73196
21.0995	0.78469	21.0995	0.98432	21.0995	2.61412	21.0995	2.72563
21.1995	1.00163	21.1995	0.97969	21.1995	2.76677	21.1995	2.72813
21.2995	1.15699	21.2995	0.972	21.2995	2.74449	21.2995	2.73518
21.3994	1.0338	21.3994	0.97147	21.3995	2.78299	21.3995	2.73813
21.4994	0.75871	21.4994	0.97091	21.4995	2.83303	21.4995	2.73933
21.5994	0.93561	21.5994	0.97165	21.5995	2.82752	21.5995	2.74101
21.6994	1.06526	21.6994	0.9683	21.6995	2.76061	21.6995	2.73919
21.7994	0.89642	21.7994	0.96396	21.7995	2.74752	21.7995	2.73538
21.8994	0.89809	21.8994	0.95036	21.8995	2.863	21.8995	2.73623
21.9994	1.20518	21.9994	0.94649	21.9995	2.86718	21.9995	2.73684
22.0994	0.93135	22.0994	0.93726	22.0995	2.75038	22.0995	2.73531
22.1994	0.6435	22.1994	0.93519	22.1995	2.69496	22.1995	2.73766
22.2994	0.64224	22.2994	0.93255	22.2995	2.69959	22.2995	2.73281
22.3994	0.9444	22.3994	0.9314	22.3994	2.86428	22.3994	2.73224
22.4994	0.91566	22.4994	0.91991	22.4994	2.81518	22.4994	2.73636
22.5994	0.89963	22.5994	0.91078	22.5994	2.87567	22.5994	2.74084
22.6994	1.07011	22.6994	0.90518	22.6994	2.74367	22.6994	2.74316
22.7994	0.90404	22.7994	0.90491	22.7994	2.62865	22.7994	2.74046
22.8994	0.7539	22.8994	0.90428	22.8994	2.87731	22.8994	2.73531
22.9994	0.9618	22.9994	0.90903	22.9994	2.50233	22.9994	2.73372
23.0994	1.0375	23.0994	0.91736	23.0994	2.63282	23.0994	2.734
23.1994	0.95801	23.1994	0.91679	23.1994	2.46078	23.1994	2.73527
23.2994	1.07173	23.2994	0.93186	23.2994	2.75505	23.2994	2.7187
23.3994	0.87622	23.3994	0.94683	23.3994	2.59671	23.3994	2.71935
23.4994	0.96368	23.4994	0.96345	23.4994	2.78543	23.4994	2.71158
23.5994	0.84253	23.5994	0.9735	23.5994	3.01551	23.5994	2.70278
23.6994	0.9608	23.6994	0.97777	23.6994	2.76302	23.6994	2.69382
23.7994	1.08798	23.7994	0.99173	23.7994	2.54107	23.7994	2.691
23.8994	0.87888	23.8994	1.0118	23.8994	2.64436	23.8994	2.68924
23.9994	0.87581	23.9994	1.02655	23.9994	2.80362	23.9994	2.69024
24.0994	0.86376	24.0994	1.03428	24.0994	2.57569	24.0994	2.69302
24.1994	1.08598	24.1994	1.04758	24.1994	2.77709	24.1994	2.68975
24.2994	1.1593	24.2994	1.06157	24.2994	2.60782	24.2994	2.68841
24.3994	1.28645	24.3994	1.08039	24.3994	2.51934	24.3994	2.68996
24.4994	1.03132	24.4994	1.09811	24.4994	2.70296	24.4994	2.69599
24.5994	1.16762	24.5994	1.12089	24.5994	2.82797	24.5994	2.6999
24.6994	1.03808	24.6994	1.13923	24.6994	2.66413	24.6994	2.70152
24.7994	1.03889	24.7994	1.15429	24.7994	2.79307	24.7994	2.69735
24.8994	0.96925	24.8994	1.16512	24.8994	2.80043	24.8994	2.70192
24.9994	1.46087	24.9994	1.18382	24.9994	2.58067	24.9994	2.70484
25.0994	1.37689	25.0994	1.20215	25.0994	2.57454	25.0994	2.70334
25.1994	1.42968	25.1994	1.22199	25.1994	2.74277	25.1994	2.70866
25.2994	1.26157	25.2994	1.24179	25.2994	2.69368	25.2994	2.70611
25.3993	1.24602	25.3993	1.26408	25.3994	2.68883	25.3994	2.70757
25.4993	1.28338	25.4993	1.27772	25.4994	2.76942	25.4994	2.71864
25.5993	1.08688	25.5993	1.29477	25.5994	2.76287	25.5994	2.718
25.6993	1.33038	25.6993	1.31395	25.6994	2.63761	25.6994	2.72179
25.7993	1.29756	25.7993	1.33403	25.7994	2.88235	25.7994	2.71575
25.8993	1.36252	25.8993	1.35817	25.8994	2.60112	25.8994	2.71571
25.9993	1.29653	25.9993	1.36977	25.9994	2.76693	25.9994	2.70835
26.0993	1.37681	26.0993	1.38067	26.0994	2.84199	26.0994	2.71668
26.1993	1.41887	26.1993	1.4	26.1994	2.81261	26.1994	2.7286
26.2993	1.33733	26.2993	1.40985	26.2994	2.76031	26.2994	2.73735
26.3993	1.34205	26.3993	1.42572	26.3993	2.70768	26.3993	2.73903
26.4993	1.46925	26.4993	1.43139	26.4993	2.64916	26.4993	2.74408
26.5993	1.47354	26.5993	1.43514	26.5993	2.63837	26.5993	2.75408
26.6993	1.48985	26.6993	1.44188	26.6993	2.86411	26.6993	2.7518
26.7993	1.66948	26.7993	1.45769	26.7993	2.76334	26.7993	2.75628
26.8993	1.39177	26.8993	1.46888	26.8993	2.65483	26.8993	2.75738
26.9993	1.44376	26.9993	1.48968	26.9993	2.61836	26.9993	2.75664
27.0993	1.64256	27.0993	1.50348	27.0993	2.71264	27.0993	2.75107
27.1993	1.59745	27.1993	1.51591	27.1993	2.68939	27.1993	2.75295
27.2993	1.41704	27.2993	1.51633	27.2993	2.84244	27.2993	2.75628
27.3993	1.51245	27.3993	1.51447	27.3993	2.54218	27.3993	2.76487
27.4993	1.5363	27.4993	1.51894	27.4993	2.76475	27.4993	2.75766
27.5993	1.532	27.5993	1.53188	27.5993	2.91578	27.5993	2.74963
27.6993	1.46091	27.6993	1.54712	27.6993	2.79928	27.6993	2.74033
27.7993	1.65047	27.7993	1.5609	27.7993	2.98846	27.7993	2.73754
27.8993	1.40914	27.8993	1.56578	27.8993	2.76325	27.8993	2.73455
27.9993	1.51295	27.9993	1.57288	27.9993	2.6948	27.9993	2.72951
28.0993	1.58248	28.0993	1.5803	28.0993	2.70855	28.0993	2.72849
28.1993	1.59482	28.1993	1.58158	28.1993	2.65162	28.1993	2.72333
28.2993	1.4785	28.2993	1.57393	28.2993	2.77761	28.2993	2.72218
28.3993	1.43163	28.3993	1.56418	28.3993	2.86386	28.3993	2.72551
28.4993	1.64375	28.4993	1.55522	28.4993	2.98144	28.4993	2.72058
28.5993	1.75192	28.5993	1.54953	28.5993	2.64513	28.5993	2.71803
28.6993	1.29966	28.6993	1.5465	28.6993	2.78259	28.6993	2.72331
28.7993	1.68298	28.7993	1.54093	28.7993	2.66811	28.7993	2.72099
28.8993	1.5976	28.8993	1.52739	28.8993	2.65877	28.8993	2.72443
28.9993	1.71677	28.9993	1.52134	28.9993	2.60177	28.9993	2.72945
29.0993	1.74901	29.0993	1.51522	29.0993	2.56437	29.0993	2.72486
29.1993	1.58532	29.1993	1.5109	29.1993	2.73078	29.1993	2.72249
29.2992	1.43398	29.2992	1.50461	29.2993	2.69068	29.2993	2.72436
29.3992	1.62789	29.3992	1.50048	29.3993	2.61489	29.3993	2.72182
29.4992	1.4068	29.4992	1.49143	29.4993	2.52738	29.4993	2.71323
29.5992	1.32282	29.5992	1.481	29.5993	2.84472	29.5993	2.70784
29.6992	1.42765	29.6992	1.48261	29.6993	2.73699	29.6993	2.70875
29.7992	1.65914	29.7992	1.48034	29.7993	2.50765	29.7993	2.70265
29.8992	1.69979	29.8992	1.47412	29.8993	2.40747	29.8993	2.70463
29.9992	1.33592	29.9992	1.47039	29.9993	2.9598	29.9993	2.69581
30.0992	1.47664	30.0992	1.47129	30.0993	2.79335	30.0993	2.69286
30.1992	1.28625	30.1992	1.46675	30.1993	2.8175	30.1993	2.69473
30.2992	1.34408	30.2992	1.46326	30.2993	2.7648	30.2993	2.69895
30.3992	1.43769	30.3992	1.47023	30.3992	2.7234	30.3992	2.70485
30.4992	1.28167	30.4992	1.47086	30.4992	2.78584	30.4992	2.71408
30.5992	1.22367	30.5992	1.46817	30.5992	2.73613	30.5992	2.71533
30.6992	1.11962	30.6992	1.47085	30.6992	2.89327	30.6992	2.71979
30.7992	1.59073	30.7992	1.47485	30.7992	2.63182	30.7992	2.71491
30.8992	1.62137	30.8992	1.47856	30.8992	2.71954	30.8992	2.71608
30.9992	1.65955	30.9992	1.48014	30.9992	2.71832	30.9992	2.72379
31.0992	1.46533	31.0992	1.49205	31.0992	2.79943	31.0992	2.73189
31.1992	1.41391	31.1992	1.51276	31.1992	2.6193	31.1992	2.73241
31.2992	1.5167	31.2992	1.51406	31.2992	2.87003	31.2992	2.73765
31.3992	1.70441	31.3992	1.52035	31.3992	2.63936	31.3992	2.73991
31.4992	1.43611	31.4992	1.52367	31.4992	2.50428	31.4992	2.74149
31.5992	1.54241	31.5992	1.53911	31.5992	2.74322	31.5992	2.74362
31.6992	1.47952	31.6992	1.55909	31.6992	2.63459	31.6992	2.7415
31.7992	1.55974	31.7992	1.56316	31.7992	2.71201	31.7992	2.74434
31.8992	1.70415	31.8992	1.57322	31.8992	2.7843	31.8992	2.75087
31.9992	1.62776	31.9992	1.59375	31.9992	2.90166	31.9992	2.74742
32.0992	1.74059	32.0992	1.59945	32.0992	2.75983	32.0992	2.74145
32.1992	1.56183	32.1992	1.60933	32.1992	2.62075	32.1992	2.74718
32.2992	1.68872	32.2992	1.62036	32.2992	2.82911	32.2992	2.74909
32.3992	1.67086	32.3992	1.6388	32.3992	2.72472	32.3992	2.73842
32.4992	1.70112	32.4992	1.65315	32.4992	2.789	32.4992	2.72591
32.5992	1.59053	32.5992	1.66	32.5992	2.81042	32.5992	2.72569
32.6992	1.80346	32.6992	1.67357	32.6992	2.83653	32.6992	2.72436
32.7992	1.73536	32.7992	1.67608	32.7992	2.66912	32.7992	2.72283
32.8992	1.59775	32.8992	1.67587	32.8992	2.83847	32.8992	2.71863
32.9992	1.57891	32.9992	1.68375	32.9992	2.52019	32.9992	2.71475
33.0992	1.80819	33.0992	1.6865	33.0992	2.70196	33.0992	2.72094
33.1992	1.73992	33.1992	1.68204	33.1992	2.58795	33.1992	2.71944
33.2991	1.75275	33.2991	1.67276	33.2992	2.83848	33.2992	2.72097
33.3991	1.67359	33.3991	1.67217	33.3992	2.77408	33.3992	2.71573
33.4991	1.70382	33.4991	1.68564	33.4992	2.65612	33.4992	2.71285
33.5991	1.57563	33.5991	1.69945	33.5992	2.8027	33.5992	2.71825
33.6991	1.39697	33.6991	1.6999	33.6992	2.75425	33.6992	2.71733
33.7991	1.58348	33.7991	1.70429	33.7992	2.73702	33.7992	2.71358
33.8991	1.81043	33.8991	1.70463	33.8992	2.72758	33.8992	2.72228
33.9991	1.8975	33.9991	1.71546	33.9992	2.73344	33.9992	2.71625
34.0991	1.66431	34.0991	1.71775	34.0992	2.6333	34.0992	2.70968
34.1991	1.58569	34.1991	1.72284	34.1992	2.70304	34.1992	2.70061
34.2991	2.02824	34.2991	1.72469	34.2992	2.68024	34.2992	2.69091
34.3991	1.71993	34.3991	1.73344	34.3991	2.48606	34.3991	2.68003
34.4991	1.56122	34.4991	1.73967	34.4991	2.71262	34.4991	2.67517
34.5991	1.85604	34.5991	1.74956	34.5991	2.67634	34.5991	2.6743
34.6991	1.61582	34.6991	1.76146	34.6991	2.57071	34.6991	2.66838
34.7991	1.64658	34.7991	1.76415	34.7991	2.57913	34.7991	2.66158
34.8991	1.62359	34.8991	1.76765	34.8991	2.74813	34.8991	2.66319
34.9991	1.84636	34.9991	1.77546	34.9991	2.65567	34.9991	2.66248
35.0991	1.76	35.0991	1.77834	35.0991	2.78306	35.0991	2.66085
35.1991	1.65294	35.1991	1.77303	35.1991	2.68767	35.1991	2.66057
35.2991	1.81626	35.2991	1.77978	35.2991	2.73467	35.2991	2.66099
35.3991	1.95788	35.3991	1.78479	35.3991	2.79609	35.3991	2.66053
35.4991	1.77573	35.4991	1.78793	35.4991	2.76146	35.4991	2.66361
35.5991	1.764	35.5991	1.78916	35.5991	2.46993	35.5991	2.65059
35.6991	1.90852	35.6991	1.80707	35.6991	2.66175	35.6991	2.6489
35.7991	1.92087	35.7991	1.81281	35.7991	2.7342	35.7991	2.64201
35.8991	2.09903	35.8991	1.8156	35.8991	2.71671	35.8991	2.64638
35.9991	1.67567	35.9991	1.81929	35.9991	2.71982	35.9991	2.6544
36.0991	1.69167	36.0991	1.82118	36.0991	2.4122	36.0991	2.64815
36.1991	1.94996	36.1991	1.81085	36.1991	2.68857	36.1991	2.65548
36.2991	1.74284	36.2991	1.79831	36.2991	2.59409	36.2991	2.65657
36.3991	1.96434	36.3991	1.79311	36.3991	2.39143	36.3991	2.65599
36.4991	1.8099	36.4991	1.79542	36.4991	2.63778	36.4991	2.6636
36.5991	1.82106	36.5991	1.79712	36.5991	2.47123	36.5991	2.66675
36.6991	1.80337	36.6991	1.79414	36.6991	2.76799	36.6991	2.66889
36.7991	1.82361	36.7991	1.78468	36.7991	2.68754	36.7991	2.67423
36.8991	1.62508	36.8991	1.79011	36.8991	2.81285	36.8991	2.67722
36.9991	1.83196	36.9991	1.78135	36.9991	2.70485	36.9991	2.67249
37.0991	1.61347	37.0991	1.76764	37.0991	2.72033	37.0991	2.67326
37.199	1.6236	37.199	1.77076	37.1991	2.79084	37.1991	2.67387
37.299	1.72742	37.299	1.76721	37.2991	2.69172	37.2991	2.67228
37.399	1.80893	37.399	1.75942	37.3991	2.61494	37.3991	2.66738
37.499	1.62819	37.499	1.7482	37.4991	2.59038	37.4991	2.6689
37.599	1.80917	37.599	1.74514	37.5991	2.69222	37.5991	2.67033
37.699	1.98647	37.699	1.74052	37.6991	2.69282	37.6991	2.67625
37.799	1.80855	37.799	1.73541	37.7991	2.72938	37.7991	2.68215
37.899	1.81369	37.899	1.72435	37.8991	2.60493	37.8991	2.68677
37.999	1.72519	37.999	1.72946	37.9991	2.66074	37.9991	2.69096
38.099	1.73255	38.099	1.72258	38.0991	2.91182	38.0991	2.70014
38.199	1.33982	38.199	1.71738	38.1991	2.72279	38.1991	2.70062
38.299	1.63727	38.299	1.71543	38.299	2.79312	38.299	2.70298
38.399	1.73762	38.399	1.71498	38.399	2.67783	38.399	2.70579
38.499	1.60562	38.499	1.71865	38.499	2.49557	38.499	2.71594
38.599	1.66361	38.599	1.71546	38.599	2.87008	38.599	2.72255
38.699	1.93919	38.699	1.71034	38.699	2.5743	38.699	2.71913
38.799	1.80642	38.799	1.71266	38.799	2.75533	38.799	2.72213
38.899	1.68824	38.899	1.7157	38.899	2.83103	38.899	2.72365
38.999	1.62743	38.999	1.7196	38.999	2.55841	38.999	2.714
39.099	1.73841	39.099	1.7262	39.099	2.71919	39.099	2.71413
39.199	1.65638	39.199	1.7279	39.199	2.65828	39.199	2.70878
39.299	1.76269	39.299	1.73042	39.299	2.61042	39.299	2.70727
39.399	1.7046	39.399	1.73211	39.399	2.66355	39.399	2.70866
39.499	1.91096	39.499	1.72892	39.499	2.71717	39.499	2.70314
39.599	1.9286	39.599	1.73614	39.599	2.754	39.599	2.70146
39.699	1.64737	39.699	1.73695	39.699	2.73962	39.699	2.69779
39.799	1.60117	39.799	1.73451	39.799	2.70646	39.799	2.69794
39.899	1.73177	39.899	1.7407	39.899	2.82181	39.899	2.69516
39.999	1.80095	39.999	1.74193	39.999	2.793	39.999	2.69083
40.099	1.74275	40.099	1.73472	40.099	2.72004	40.099	2.68145
40.199	1.70949	40.199	1.73334	40.199	2.70582	40.199	2.67719
40.299	1.58591	40.299	1.7401	40.299	2.61565	40.299	2.68111
40.399	1.94612	40.399	1.75012	40.399	2.70609	40.399	2.68378
40.499	1.56215	40.499	1.75343	40.499	2.81243	40.499	2.67721
40.599	1.7929	40.599	1.75661	40.599	2.63409	40.599	2.67593
40.699	1.72734	40.699	1.76298	40.699	2.61283	40.699	2.67783
40.799	1.77684	40.799	1.75518	40.799	2.71313	40.799	2.67925
40.899	1.77427	40.899	1.74783	40.899	2.78443	40.899	2.68417
40.999	1.87885	40.999	1.74817	40.999	2.51862	40.999	2.68006
41.099	1.72639	41.099	1.74154	41.099	2.62692	41.099	2.67368
41.1989	1.79849	41.1989	1.73849	41.199	2.62513	41.199	2.67548
41.2989	1.83206	41.2989	1.74514	41.299	2.64796	41.299	2.67589
41.3989	1.61527	41.3989	1.75517	41.399	2.58093	41.399	2.67849
41.4989	1.82432	41.4989	1.75497	41.499	2.71153	41.499	2.67652
41.5989	1.6013	41.5989	1.75587	41.599	2.58373	41.599	2.66946
41.6989	1.78529	41.6989	1.75559	41.699	2.55191	41.699	2.66933
41.7989	1.76164	41.7989	1.75031	41.799	2.69084	41.799	2.67259
41.8989	1.83761	41.8989	1.75189	41.899	2.50081	41.899	2.66895
41.9989	1.82042	41.9989	1.74968	41.999	2.87287	41.999	2.66951
42.0989	1.67361	42.0989	1.75532	42.099	2.66431	42.099	2.67055
42.1989	1.65568	42.1989	1.75907	42.199	2.75645	42.199	2.67059
42.2989	1.74504	42.2989	1.75548	42.2989	2.72145	42.2989	2.67394
42.3989	1.52323	42.3989	1.75226	42.3989	2.74069	42.3989	2.67215
42.4989	1.76084	42.4989	1.75037	42.4989	2.71788	42.4989	2.68321
42.5989	1.87893	42.5989	1.74892	42.5989	2.86749	42.5989	2.69501
42.6989	1.88662	42.6989	1.75388	42.6989	2.81412	42.6989	2.69977
42.7989	1.84268	42.7989	1.75258	42.7989	2.53204	42.7989	2.70826
42.8989	1.57995	42.8989	1.74533	42.8989	2.58829	42.8989	2.71607
42.9989	1.82088	42.9989	1.76001	42.9989	2.76943	42.9989	2.72542
43.0989	1.75418	43.0989	1.7544	43.0989	2.63538	43.0989	2.73686
43.1989	1.64544	43.1989	1.7521	43.1989	2.80152	43.1989	2.73957
43.2989	1.67994	43.2989	1.75012	43.2989	2.66119	43.2989	2.7399
43.3989	1.92577	43.3989	1.74864	43.3989	2.61613	43.3989	2.74399
43.4989	1.77455	43.4989	1.74217	43.4989	2.82195	43.4989	2.75058
43.5989	1.87959	43.5989	1.7483	43.5989	2.71154	43.5989	2.75195
43.6989	1.81206	43.6989	1.74556	43.6989	2.82118	43.6989	2.75516
43.7989	1.77616	43.7989	1.74545	43.7989	2.57883	43.7989	2.76186
43.8989	1.53361	43.8989	1.75159	43.8989	2.6668	43.8989	2.76096
43.9989	1.74086	43.9989	1.74371	43.9989	2.93861	43.9989	2.75634
44.0989	1.61143	44.0989	1.74691	44.0989	2.88087	44.0989	2.76193
44.1989	1.73592	44.1989	1.74162	44.1989	2.82462	44.1989	2.75999
44.2989	1.81948	44.2989	1.74391	44.2989	2.65372	44.2989	2.762
44.3989	1.6859	44.3989	1.74043	44.3989	2.83447	44.3989	2.7609
44.4989	1.74718	44.4989	1.74128	44.4989	2.74848	44.4989	2.7601
44.5989	1.69382	44.5989	1.73789	44.5989	2.79474	44.5989	2.76217
44.6989	1.8109	44.6989	1.73449	44.6989	2.89704	44.6989	2.76383
44.7989	1.79933	44.7989	1.72676	44.7989	2.80439	44.7989	2.76804
44.8989	1.71933	44.8989	1.72723	44.8989	2.98226	44.8989	2.76434
44.9989	1.79054	44.9989	1.71684	44.9989	2.69443	44.9989	2.75858
45.0989	1.86345	45.0989	1.7123	45.0989	2.64981	45.0989	2.75134
45.1988	1.58746	45.1988	1.71337	45.1989	2.82847	45.1989	2.75867
45.2988	1.74655	45.2988	1.71374	45.2989	2.6964	45.2989	2.75713
45.3988	1.81051	45.3988	1.71921	45.3989	2.60565	45.3989	2.75151
45.4988	1.40248	45.4988	1.70916	45.4989	2.61282	45.4989	2.73987
45.5988	1.66724	45.5988	1.70596	45.5989	2.63994	45.5989	2.73641
45.6988	1.76819	45.6988	1.69971	45.6989	2.75731	45.6989	2.73443
45.7988	1.69225	45.7988	1.69875	45.7989	2.81369	45.7989	2.73692
45.8988	1.71968	45.8988	1.70019	45.8989	2.79293	45.8989	2.7322
45.9988	1.90637	45.9988	1.69988	45.9989	2.80098	45.9989	2.72535
46.0988	1.6028	46.0988	1.70201	46.0989	2.70586	46.0989	2.72411
46.1988	1.75108	46.1988	1.70503	46.1989	2.72055	46.1989	2.72559
46.2988	1.74006	46.2988	1.71167	46.2988	2.56555	46.2988	2.7205
46.3988	1.5596	46.3988	1.71985	46.3988	2.82318	46.3988	2.71191
46.4988	1.80623	46.4988	1.71997	46.4988	2.88539	46.4988	2.71134
46.5988	1.63325	46.5988	1.72085	46.5988	2.66135	46.5988	2.70904
46.6988	1.67926	46.6988	1.72279	46.6988	2.76908	46.6988	2.7073
46.7988	1.57767	46.7988	1.72387	46.7988	2.55673	46.7988	2.70708
46.8988	1.74443	46.8988	1.73272	46.8988	2.76389	46.8988	2.69999
46.9988	1.68429	46.9988	1.73246	46.9988	2.5175	46.9988	2.70556
47.0988	1.83751	47.0988	1.73745	47.0988	2.76382	47.0988	2.70421
47.1988	1.7035	47.1988	1.73592	47.1988	2.56174	47.1988	2.70626
47.2988	1.82704	47.2988	1.74314	47.2988	2.52599	47.2988	2.70775
47.3988	1.63248	47.3988	1.74524	47.3988	2.74272	47.3988	2.71607
47.4988	1.75296	47.4988	1.74352	47.4988	2.84514	47.4988	2.72278
47.5988	1.78092	47.5988	1.74873	47.5988	2.89984	47.5988	2.72552
47.6988	1.73054	47.6988	1.75615	47.6988	2.56706	47.6988	2.72326
47.7988	1.79761	47.7988	1.75353	47.7988	2.83058	47.7988	2.72835
47.8988	1.60228	47.8988	1.75719	47.8988	2.68087	47.8988	2.7341
47.9988	1.86397	47.9988	1.76012	47.9988	2.92151	47.9988	2.73528
48.0988	1.8968	48.0988	1.75596	48.0988	2.84159	48.0988	2.73305
48.1988	1.9851	48.1988	1.76601	48.1988	2.6519	48.1988	2.73227
48.2988	1.71212	48.2988	1.77032	48.2988	2.64444	48.2988	2.73347
48.3988	1.63905	48.3988	1.77002	48.3988	2.73827	48.3988	2.73413
48.4988	1.97011	48.4988	1.77062	48.4988	2.74694	48.4988	2.7421
48.5988	1.78583	48.5988	1.77614	48.5988	2.76071	48.5988	2.74869
48.6988	1.89906	48.6988	1.78046	48.6988	2.547	48.6988	2.74647
48.7988	1.74618	48.7988	1.77831	48.7988	2.88023	48.7988	2.75037
48.8988	1.66314	48.8988	1.77173	48.8988	2.76609	48.8988	2.74592
48.9988	1.66433	48.9988	1.76511	48.9988	2.54211	48.9988	2.75008
49.0987	1.82823	49.0987	1.77331	49.0988	2.87925	49.0988	2.7524
49.1987	1.65083	49.1987	1.76775	49.1988	2.86271	49.1988	2.75764
49.2987	1.78733	49.2987	1.76146	49.2988	2.79543	49.2988	2.7666
49.3987	1.60666	49.3987	1.75614	49.3988	2.87709	49.3988	2.76621
49.4987	1.77584	49.4987	1.75017	49.4988	2.63211	49.4988	2.77673
49.5987	1.65029	49.5987	1.74723	49.5988	2.78578	49.5988	2.76821
49.6987	1.81375	49.6987	1.74516	49.6988	2.72709	49.6988	2.77214
49.7987	1.63456	49.7987	1.739	49.7988	2.88321	49.7988	2.76545
49.8987	1.80733	49.8987	1.73904	49.8988	2.58073	49.8988	2.75563
49.9987	1.88263	49.9987	1.73072	49.9988	2.84075	49.9988	2.75264
50.0987	1.73661	50.0987	1.7293	50.0988	2.71838	50.0988	2.75187
50.1987	1.75352	50.1987	1.72823	50.1987	2.84177	50.1987	2.75334
50.2987	1.82634	50.2987	1.7197	50.2987	2.78894	50.2987	2.74334
50.3987	1.76969	50.3987	1.71819	50.3987	2.63621	50.3987	2.73805
50.4987	1.88276	50.4987	1.70783	50.4987	2.66901	50.4987	2.73294
50.5987	1.69791	50.5987	1.70918	50.5987	2.76495	50.5987	2.73698
50.6987	1.401	50.6987	1.70892	50.6987	2.72268	50.6987	2.73883
50.7987	1.6491	50.7987	1.71324	50.7987	2.7673	50.7987	2.73224
50.8987	1.71599	50.8987	1.70959	50.8987	2.86678	50.8987	2.72719
50.9987	1.69984	50.9987	1.6992	50.9987	2.61125	50.9987	2.72252
51.0987	1.72941	51.0987	1.70212	51.0987	2.65853	51.0987	2.71916
51.1987	1.44	51.1987	1.70688	51.1987	2.87258	51.1987	2.7174
51.2987	1.77153	51.2987	1.70844	51.2987	2.68425	51.2987	2.71065
51.3987	1.93628	51.3987	1.71314	51.3987	2.79489	51.3987	2.71438
51.4987	1.76166	51.4987	1.7161	51.4987	2.75971	51.4987	2.71621
51.5987	1.47028	51.5987	1.71088	51.5987	2.92753	51.5987	2.70855
51.6987	1.73456	51.6987	1.71318	51.6987	2.61819	51.6987	2.71107
51.7987	1.7947	51.7987	1.7119	51.7987	2.56704	51.7987	2.71104
51.8987	1.63364	51.8987	1.70985	51.8987	2.63115	51.8987	2.71231
51.9987	1.80279	51.9987	1.69789	51.9987	2.41201	51.9987	2.7159
52.0987	1.62931	52.0987	1.69769	52.0987	2.76649	52.0987	2.70895
52.1987	1.74724	52.1987	1.69616	52.1987	2.55885	52.1987	2.7091
52.2987	1.76063	52.2987	1.69838	52.2987	2.6824	52.2987	2.70795
52.3987	1.67503	52.3987	1.69156	52.3987	2.70864	52.3987	2.70261
52.4987	1.75846	52.4987	1.69354	52.4987	2.66468	52.4987	2.69008
52.5987	1.62651	52.5987	1.69674	52.5987	2.69314	52.5987	2.68386
52.6987	1.62745	52.6987	1.69976	52.6987	2.69217	52.6987	2.68379
52.7987	1.83323	52.7987	1.6997	52.7987	2.74769	52.7987	2.68329
52.8987	1.67105	52.8987	1.70682	52.8987	2.86016	52.8987	2.67779
52.9987	1.76624	52.9987	1.71248	52.9987	2.72095	52.9987	2.6646
53.0986	1.622	53.0986	1.72215	53.0987	2.65693	53.0987	2.65591
53.1986	1.72785	53.1986	1.72276	53.1987	2.66896	53.1987	2.64651
53.2986	1.69902	53.2986	1.71413	53.2987	2.76913	53.2987	2.64035
53.3986	1.71823	53.3986	1.70974	53.3987	2.69572	53.3987	2.64089
53.4986	1.8789	53.4986	1.71429	53.4987	2.77119	53.4987	2.64454
53.5986	1.79514	53.5986	1.71585	53.5987	2.74455	53.5987	2.63945
53.6986	1.57103	53.6986	1.72112	53.6987	2.70939	53.6987	2.63587
53.7986	1.81066	53.7986	1.7159	53.7987	2.64055	53.7987	2.63707
53.8986	1.56604	53.8986	1.71903	53.8987	2.59478	53.8987	2.63677
53.9986	1.50466	53.9986	1.72332	53.9987	2.53345	53.9987	2.64439
54.0986	1.7576	54.0986	1.7225	54.0987	2.58796	54.0987	2.64346
54.1986	1.67411	54.1986	1.714	54.1986	2.54969	54.1986	2.65186
54.2986	1.60987	54.2986	1.71788	54.2986	2.62609	54.2986	2.65167
54.3986	1.77069	54.3986	1.71058	54.3986	2.51149	54.3986	2.65161
54.4986	1.95299	54.4986	1.7125	54.4986	2.50273	54.4986	2.65215
54.5986	1.74483	54.5986	1.7135	54.5986	2.5983	54.5986	2.64302
54.6986	1.66166	54.6986	1.7101	54.6986	2.48443	54.6986	2.65177
54.7986	1.69362	54.7986	1.71262	54.7986	2.43931	54.7986	2.64968
54.8986	1.83235	54.8986	1.71466	54.8986	2.74343	54.8986	2.64578
54.9986	1.71923	54.9986	1.71153	54.9986	2.70338	54.9986	2.63831
55.0986	1.78575	55.0986	1.70755	55.0986	2.76551	55.0986	2.63194
55.1986	1.66729	55.1986	1.7063	55.1986	2.43898	55.1986	2.63166
55.2986	1.79886	55.2986	1.7066	55.2986	2.56318	55.2986	2.6238
55.3986	1.64501	55.3986	1.70872	55.3986	2.70116	55.3986	2.62434
55.4986	1.64256	55.4986	1.71039	55.4986	2.8374	55.4986	2.62707
55.5986	1.6288	55.5986	1.71909	55.5986	2.73646	55.5986	2.62946
55.6986	1.76735	55.6986	1.7132	55.6986	2.8929	55.6986	2.6336
55.7986	1.76555	55.7986	1.71289	55.7986	2.78657	55.7986	2.63338
55.8986	1.85297	55.8986	1.70893	55.8986	2.62277	55.8986	2.63874
55.9986	1.61483	55.9986	1.7079	55.9986	2.63603	55.9986	2.64417
56.0986	1.68653	56.0986	1.71137	56.0986	2.68874	56.0986	2.65835
56.1986	1.57502	56.1986	1.71272	56.1986	2.68065	56.1986	2.66422
56.2986	1.59164	56.2986	1.70929	56.2986	2.76098	56.2986	2.67389
56.3986	1.59626	56.3986	1.71579	56.3986	2.65189	56.3986	2.68698
56.4986	1.74273	56.4986	1.71565	56.4986	2.48888	56.4986	2.69342
56.5986	1.78018	56.5986	1.70348	56.5986	2.75798	56.5986	2.69477
56.6986	1.74202	56.6986	1.70124	56.6986	2.65406	56.6986	2.69977
56.7986	1.55383	56.7986	1.70063	56.7986	2.6578	56.7986	2.7005
56.8986	2.01882	56.8986	1.69815	56.8986	2.58204	56.8986	2.70435
56.9985	1.56163	56.9985	1.69327	56.9986	2.60118	56.9986	2.70755
57.0985	1.75309	57.0985	1.69234	57.0986	2.67935	57.0986	2.70567
57.1985	1.73718	57.1985	1.69374	57.1986	2.38899	57.1986	2.70688
57.2985	1.64583	57.2985	1.6958	57.2986	2.50905	57.2986	2.71144
57.3985	1.67449	57.3985	1.70268	57.3986	2.67542	57.3986	2.70041
57.4985	1.76904	57.4985	1.70636	57.4986	2.85161	57.4986	2.70029
57.5985	1.90746	57.5985	1.7016	57.5986	2.81033	57.5986	2.70267
57.6985	1.69682	57.6985	1.70571	57.6986	2.65002	57.6986	2.69986
57.7985	1.61709	57.7985	1.70594	57.7986	2.93877	57.7986	2.68741
57.8985	1.75983	57.8985	1.71547	57.8986	2.75653	57.8986	2.67324
57.9985	1.61563	57.9985	1.7061	57.9986	2.84903	57.9986	2.67195
58.0985	1.43804	58.0985	1.70425	58.0986	2.77532	58.0986	2.67684
58.1985	1.76561	58.1985	1.70245	58.1985	2.6677	58.1985	2.6729
58.2985	1.67936	58.2985	1.69382	58.2985	2.84443	58.2985	2.67803
58.3985	1.77951	58.3985	1.68729	58.3985	2.79513	58.3985	2.68956
58.4985	1.70671	58.4985	1.69066	58.4985	2.75226	58.4985	2.69022
58.5985	1.73533	58.5985	1.68808	58.5985	2.53879	58.5985	2.68877
58.6985	1.75713	58.6985	1.6896	58.6985	2.81356	58.6985	2.68979
58.7985	1.69461	58.7985	1.68636	58.7985	2.67665	58.7985	2.69452
58.8985	1.5818	58.8985	1.6809	58.8985	2.47583	58.8985	2.69634
58.9985	1.53071	58.9985	1.67021	58.9985	2.62454	58.9985	2.70054
59.0985	1.84081	59.0985	1.67015	59.0985	2.71719	59.0985	2.69778
59.1985	1.76065	59.1985	1.67187	59.1985	2.62833	59.1985	2.70117
59.2985	1.61981	59.2985	1.66927	59.2985	2.71618	59.2985	2.69699
59.3985	1.58582	59.3985	1.66162	59.3985	2.67497	59.3985	2.69622
59.4985	1.82415	59.4985	1.67083	59.4985	2.55058	59.4985	2.696
59.5985	1.93692	59.5985	1.66683	59.5985	2.66851	59.5985	2.69499
59.6985	1.69897	59.6985	1.6803	59.6985	2.62987	59.6985	2.70303
59.7985	1.57935	59.7985	1.68074	59.7985	2.33795	59.7985	2.69393
59.8985	1.40108	59.8985	1.67724	59.8985	2.75422	59.8985	2.68759
59.9985	1.62406	59.9985	1.68543	59.9985	2.67847	59.9985	2.67902
60.0985	1.81722	60.0985	1.6906	60.0985	2.54992	60.0985	2.68079
60.1985	1.59623	60.1985	1.70518	60.1985	2.79842	60.1985	2.68165
60.2985	1.597	60.2985	1.70712	60.2985	2.80899	60.2985	2.68288
60.3985	1.38151	60.3985	1.71162	60.3985	2.9986	60.3985	2.69383
60.4985	1.86366	60.4985	1.71473	60.4985	2.72078	60.4985	2.69614
60.5985	1.60683	60.5985	1.7174	60.5985	2.66288	60.5985	2.6978
60.6985	1.56122	60.6985	1.71361	60.6985	2.89769	60.6985	2.70173
60.7985	1.94634	60.7985	1.71881	60.7985	2.80134	60.7985	2.70014
60.8985	1.9382	60.8985	1.71551	60.8985	2.49954	60.8985	2.70461
60.9984	1.74161	60.9984	1.72173	60.9985	2.68982	60.9985	2.70508
61.0984	1.72183	61.0984	1.72968	61.0985	2.77224	61.0985	2.71206
61.1984	1.64389	61.1984	1.73561	61.1985	2.74969	61.1985	2.71477
61.2984	1.67554	61.2984	1.73496	61.2985	2.6133	61.2985	2.71899
61.3984	1.74958	61.3984	1.73354	61.3985	2.80225	61.3985	2.71479
61.4984	1.93973	61.4984	1.73657	61.4985	2.61946	61.4985	2.70841
61.5984	1.7467	61.5984	1.73434	61.5985	2.65928	61.5985	2.70386
61.6984	1.74329	61.6984	1.74439	61.6985	2.70458	61.6985	2.70458
61.7984	1.88438	61.7984	1.74902	61.7985	2.8794	61.7985	2.70046
61.8984	1.8912	61.8984	1.752	61.8985	2.78652	61.8985	2.69874
61.9984	1.82858	61.9984	1.75202	61.9985	2.68392	61.9985	2.70244
62.0984	1.86135	62.0984	1.75439	62.0985	2.70733	62.0985	2.70034
62.1984	1.43705	62.1984	1.76365	62.1984	2.44218	62.1984	2.69673
62.2984	1.85754	62.2984	1.77052	62.2984	2.67228	62.2984	2.69829
62.3984	1.93197	62.3984	1.77015	62.3984	2.64035	62.3984	2.68761
62.4984	1.5593	62.4984	1.77001	62.4984	2.8689	62.4984	2.69067
62.5984	1.74534	62.5984	1.76704	62.5984	2.72239	62.5984	2.69106
62.6984	1.57931	62.6984	1.7759	62.6984	2.74117	62.6984	2.68358
62.7984	1.81344	62.7984	1.77357	62.7984	2.562	62.7984	2.68368
62.8984	1.6396	62.8984	1.76602	62.8984	2.50612	62.8984	2.67916
62.9984	1.83059	62.9984	1.75364	62.9984	2.61985	62.9984	2.68409
63.0984	1.70758	63.0984	1.7646	63.0984	2.75497	63.0984	2.68424
63.1984	1.71165	63.1984	1.75923	63.1984	2.62803	63.1984	2.68118
63.2984	1.71036	63.2984	1.7463	63.2984	2.71021	63.2984	2.67807
63.3984	1.93332	63.3984	1.74432	63.3984	2.69721	63.3984	2.68651
63.4984	1.73422	63.4984	1.74958	63.4984	2.82433	63.4984	2.67788
63.5984	1.59569	63.5984	1.75009	63.5984	2.58083	63.5984	2.68002
63.6984	1.6771	63.6984	1.75587	63.6984	2.4743	63.6984	2.68989
63.7984	1.94521	63.7984	1.75486	63.7984	2.67525	63.7984	2.69043
63.8984	1.95401	63.8984	1.75771	63.8984	2.85317	63.8984	2.68546
63.9984	1.69171	63.9984	1.74852	63.9984	2.72639	63.9984	2.69166
64.0984	1.7871	64.0984	1.75004	64.0984	2.8006	64.0984	2.69145
64.1984	1.67082	64.1984	1.75263	64.1984	2.72477	64.1984	2.69526
64.2984	1.78739	64.2984	1.75061	64.2984	2.81104	64.2984	2.69612
64.3984	1.69614	64.3984	1.75835	64.3984	2.83866	64.3984	2.7033
64.4984	1.73382	64.4984	1.76161	64.4984	2.61954	64.4984	2.70982
64.5984	1.90226	64.5984	1.76635	64.5984	2.66466	64.5984	2.70849
64.6984	1.83573	64.6984	1.77479	64.6984	2.825	64.6984	2.71009
64.7984	1.70121	64.7984	1.76219	64.7984	2.60386	64.7984	2.70375
64.8984	1.81168	64.8984	1.76704	64.8984	2.67107	64.8984	2.70488
64.9983	1.5673	64.9983	1.77515	64.9984	2.57417	64.9984	2.70877
65.0983	1.83253	65.0983	1.76883	65.0984	2.56453	65.0984	2.71615
65.1983	1.61473	65.1983	1.77167	65.1984	2.6686	65.1984	2.7217
65.2983	1.75454	65.2983	1.76831	65.2984	2.64533	65.2984	2.73023
65.3983	1.92022	65.3983	1.77234	65.3984	2.84026	65.3984	2.73053
65.4983	1.8418	65.4983	1.77155	65.4984	2.76993	65.4984	2.73116
65.5983	1.48744	65.5983	1.77651	65.5984	2.69178	65.5984	2.72834
65.6983	1.75343	65.6983	1.77809	65.6984	2.74603	65.6984	2.73754
65.7983	1.94862	65.7983	1.77288	65.7984	3.03651	65.7984	2.7357
65.8983	2.00157	65.8983	1.77072	65.8984	2.60055	65.8984	2.73948
65.9983	1.80999	65.9983	1.77297	65.9984	2.876	65.9984	2.74389
66.0983	1.79701	66.0983	1.76965	66.0983	2.69569	66.0983	2.74977
66.1983	1.57724	66.1983	1.75817	66.1983	2.50036	66.1983	2.7422
66.2983	1.68849	66.2983	1.75769	66.2983	2.79595	66.2983	2.74128
66.3983	1.54004	66.3983	1.76289	66.3983	2.86836	66.3983	2.74456
66.4983	2.01649	66.4983	1.76789	66.4983	2.69439	66.4983	2.74119
66.5983	1.89696	66.5983	1.77006	66.5983	2.73202	66.5983	2.73707
66.6983	1.68838	66.6983	1.77446	66.6983	2.6166	66.6983	2.74185
66.7983	1.83756	66.7983	1.77324	66.7983	2.75346	66.7983	2.7411
66.8983	1.65382	66.8983	1.77712	66.8983	2.73915	66.8983	2.74249
66.9983	1.83391	66.9983	1.77236	66.9983	2.69721	66.9983	2.74552
67.0983	1.74693	67.0983	1.76821	67.0983	2.88447	67.0983	2.73917
67.1983	1.66098	67.1983	1.76882	67.1983	2.83735	67.1983	2.73447
67.2983	1.93766	67.2983	1.76769	67.2983	2.84102	67.2983	2.73869
67.3983	1.76083	67.3983	1.76732	67.3983	2.80822	67.3983	2.73742
67.4983	1.74953	67.4983	1.77442	67.4983	2.67554	67.4983	2.7344
67.5983	1.8739	67.5983	1.76688	67.5983	2.79646	67.5983	2.72639
67.6983	1.7353	67.6983	1.77286	67.6983	2.73648	67.6983	2.71732
67.7983	1.75593	67.7983	1.77304	67.7983	2.65299	67.7983	2.71216
67.8983	1.7198	67.8983	1.77522	67.8983	2.73565	67.8983	2.70731
67.9983	1.68983	67.9983	1.77804	67.9983	2.62439	67.9983	2.70921
68.0983	1.66181	68.0983	1.78474	68.0983	2.82483	68.0983	2.70565
68.1983	1.63127	68.1983	1.76919	68.1983	2.53662	68.1983	2.69717
68.2983	1.85117	68.2983	1.75922	68.2983	2.76372	68.2983	2.68937
68.3983	1.74237	68.3983	1.75621	68.3983	2.64036	68.3983	2.69572
68.4983	1.83118	68.4983	1.75623	68.4983	2.58052	68.4983	2.68979
68.5983	1.84949	68.5983	1.7607	68.5983	2.64465	68.5983	2.69289
68.6983	1.99867	68.6983	1.76193	68.6983	2.86068	68.6983	2.69252
68.7983	1.69515	68.7983	1.7537	68.7983	2.48118	68.7983	2.685
68.8982	1.76987	68.8982	1.74798	68.8983	2.4614	68.8983	2.6861
68.9982	1.8258	68.9982	1.74283	68.9983	2.86308	68.9983	2.69089
69.0982	1.66574	69.0982	1.74798	69.0983	2.79694	69.0983	2.68849
69.1982	1.65976	69.1982	1.75084	69.1983	2.57148	69.1983	2.69112
69.2982	1.71106	69.2982	1.74558	69.2983	2.67446	69.2983	2.6895
69.3982	1.62903	69.3982	1.74821	69.3983	2.69239	69.3983	2.6879
69.4982	1.81884	69.4982	1.74437	69.4983	2.6813	69.4983	2.68922
69.5982	1.83842	69.5982	1.74763	69.5983	2.78939	69.5983	2.68372
69.6982	1.87265	69.6982	1.74669	69.6983	2.77884	69.6983	2.68621
69.7982	1.90978	69.7982	1.73815	69.7983	2.64227	69.7983	2.69334
69.8982	1.76313	69.8982	1.74485	69.8983	2.58914	69.8983	2.70082
69.9982	1.60089	69.9982	1.74064	69.9983	2.68702	69.9983	2.70729
70.0982	1.82742	70.0982	1.74269	70.0982	2.74264	70.0982	2.70411
70.1982	1.61148	70.1982	1.75283	70.1982	2.74624	70.1982	2.70572
70.2982	1.54463	70.2982	1.75601	70.2982	2.69916	70.2982	2.70659
70.3982	1.5598	70.3982	1.75536	70.3982	2.64419	70.3982	2.70222
70.4982	1.69255	70.4982	1.74878	70.4982	2.59626	70.4982	2.69981
70.5982	1.47332	70.5982	1.74759	70.5982	2.7175	70.5982	2.69405
70.6982	1.83769	70.6982	1.74004	70.6982	2.82065	70.6982	2.69185
70.7982	1.91155	70.7982	1.73164	70.7982	2.87881	70.7982	2.68775
70.8982	1.91928	70.8982	1.73641	70.8982	2.74215	70.8982	2.68821
70.9982	1.94649	70.9982	1.73811	70.9982	2.74954	70.9982	2.68294
71.0982	1.64026	71.0982	1.7442	71.0982	2.72858	71.0982	2.67479
71.1982	1.73349	71.1982	1.74562	71.1982	2.67869	71.1982	2.67515
71.2982	1.82667	71.2982	1.75407	71.2982	2.6988	71.2982	2.67878
71.3982	1.84387	71.3982	1.75548	71.3982	2.68434	71.3982	2.66973
71.4982	1.64395	71.4982	1.76134	71.4982	2.64567	71.4982	2.65774
71.5982	1.76325	71.5982	1.76041	71.5982	2.72498	71.5982	2.66177
71.6982	1.76105	71.6982	1.7597	71.6982	2.58143	71.6982	2.67025
71.7982	1.8441	71.7982	1.76099	71.7982	2.57928	71.7982	2.67055
71.8982	1.73285	71.8982	1.76787	71.8982	2.69814	71.8982	2.67407
71.9982	1.76476	71.9982	1.77023	71.9982	2.58033	71.9982	2.67957
72.0982	1.69628	72.0982	1.77908	72.0982	2.76681	72.0982	2.68488
72.1982	1.75225	72.1982	1.78092	72.1982	2.70756	72.1982	2.69263
72.2982	1.93034	72.2982	1.78813	72.2982	2.51774	72.2982	2.69854
72.3982	1.71019	72.3982	1.79671	72.3982	2.50208	72.3982	2.70107
72.4982	1.93347	72.4982	1.80523	72.4982	2.49385	72.4982	2.69808
72.5982	1.72273	72.5982	1.80085	72.5982	2.68149	72.5982	2.69884
72.6982	1.56043	72.6982	1.81441	72.6982	2.64797	72.6982	2.7048
72.7982	1.63761	72.7982	1.81404	72.7982	2.62222	72.7982	2.70795
72.8981	1.77813	72.8981	1.81255	72.8982	2.71908	72.8982	2.71022
72.9981	1.96325	72.9981	1.81169	72.9982	2.74998	72.9982	2.70831
73.0981	1.76154	73.0981	1.81683	73.0982	2.7687	73.0982	2.7062
73.1981	1.9524	73.1981	1.79847	73.1982	2.88637	73.1982	2.71045
73.2981	1.96577	73.2981	1.7964	73.2982	2.68276	73.2982	2.71514
73.3981	1.75146	73.3981	1.79758	73.3982	2.75524	73.3982	2.72961
73.4981	1.74861	73.4981	1.79291	73.4982	2.85347	73.4982	2.73933
73.5981	1.68205	73.5981	1.79106	73.5982	2.91419	73.5982	2.75262
73.6981	1.87587	73.6981	1.77752	73.6982	2.69584	73.6982	2.76312
73.7981	1.83527	73.7981	1.76682	73.7982	2.82487	73.7982	2.76516
73.8981	1.79724	73.8981	1.76355	73.8982	2.90304	73.8982	2.77086
73.9981	1.71316	73.9981	1.76403	73.9982	2.98469	73.9982	2.77494
74.0981	2.0265	74.0981	1.75593	74.0981	2.87663	74.0981	2.77038
74.1981	1.89215	74.1981	1.75593	74.1981	2.69627	74.1981	2.77173
74.2981	1.81327	74.2981	1.75275	74.2981	2.74447	74.2981	2.76362
74.3981	1.64893	74.3981	1.75262	74.3981	2.72406	74.3981	2.75583
74.4981	1.67793	74.4981	1.74802	74.4981	2.66425	74.4981	2.75996
74.5981	1.6128	74.5981	1.74169	74.5981	2.6421	74.5981	2.75938
74.6981	1.87609	74.6981	1.73892	74.6981	2.65868	74.6981	2.76265
74.7981	1.75345	74.7981	1.73032	74.7981	2.72032	74.7981	2.76192
74.8981	1.76606	74.8981	1.72381	74.8981	2.69742	74.8981	2.76252
74.9981	1.62132	74.9981	1.71781	74.9981	2.82194	74.9981	2.75848
75.0981	1.87691	75.0981	1.71596	75.0981	2.79553	75.0981	2.75435
75.1981	1.46613	75.1981	1.71471	75.1981	2.67773	75.1981	2.75601
75.2981	1.67654	75.2981	1.70983	75.2981	2.78421	75.2981	2.75444
75.3981	1.58588	75.3981	1.69652	75.3981	2.78039	75.3981	2.75307
75.4981	1.49441	75.4981	1.69051	75.4981	2.87938	75.4981	2.75125
75.5981	1.3283	75.5981	1.69474	75.5981	2.84438	75.5981	2.75448
75.6981	1.83768	75.6981	1.68384	75.6981	2.74942	75.6981	2.75647
75.7981	1.62299	75.7981	1.68673	75.7981	2.85974	75.7981	2.75665
75.8981	1.57884	75.8981	1.69202	75.8981	2.61106	75.8981	2.74614
75.9981	1.80488	75.9981	1.69519	75.9981	2.63153	75.9981	2.75302
76.0981	1.78109	76.0981	1.69484	76.0981	2.49079	76.0981	2.75551
76.1981	1.89795	76.1981	1.68536	76.1981	2.5273	76.1981	2.75678
76.2981	1.91251	76.2981	1.68728	76.2981	2.74672	76.2981	2.75402
76.3981	1.77676	76.3981	1.68634	76.3981	2.63262	76.3981	2.75272
76.4981	1.67737	76.4981	1.68613	76.4981	2.655	76.4981	2.75243
76.5981	1.76036	76.5981	1.68401	76.5981	2.91292	76.5981	2.75638
76.6981	1.5798	76.6981	1.69397	76.6981	2.814	76.6981	2.76284
76.798	1.66265	76.798	1.69919	76.7981	3.01533	76.7981	2.76
76.898	1.63359	76.898	1.70376	76.8981	3.03083	76.8981	2.76246
76.998	1.66435	76.998	1.70492	76.9981	2.75703	76.9981	2.76136
77.098	1.74905	77.098	1.69997	77.0981	2.78554	77.0981	2.75474
77.198	1.53858	77.198	1.70297	77.1981	2.84148	77.1981	2.74501
77.298	1.77354	77.298	1.70941	77.2981	2.94543	77.2981	2.7421
77.398	1.92169	77.398	1.7108	77.3981	2.69811	77.3981	2.73878
77.498	1.71615	77.498	1.71079	77.4981	2.7903	77.4981	2.73108
77.598	1.82053	77.598	1.71302	77.5981	2.73492	77.5981	2.7284
77.698	1.60261	77.698	1.71623	77.6981	2.68132	77.6981	2.72851
77.798	1.51022	77.798	1.7131	77.7981	2.72606	77.7981	2.72311
77.898	1.83485	77.898	1.71153	77.8981	2.65369	77.8981	2.72799
77.998	1.73154	77.998	1.70595	77.9981	2.73329	77.9981	2.72836
78.098	1.5801	78.098	1.70123	78.098	2.56394	78.098	2.7313
78.198	1.92129	78.198	1.68377	78.198	2.58786	78.198	2.73411
78.298	1.6834	78.298	1.68499	78.298	2.76417	78.298	2.73251
78.398	1.64895	78.398	1.68116	78.398	2.94757	78.398	2.73535
78.498	1.50554	78.498	1.67112	78.498	2.40628	78.498	2.73425
78.598	1.59651	78.598	1.67768	78.598	2.61539	78.598	2.73174
78.698	1.84044	78.698	1.68171	78.698	2.72826	78.698	2.71769
78.798	1.66854	78.798	1.68576	78.798	2.6465	78.798	2.70468
78.898	1.75251	78.898	1.6967	78.898	2.71676	78.898	2.70541
78.998	1.71554	78.998	1.69569	78.998	2.78599	78.998	2.70847
79.098	1.70526	79.098	1.69577	79.098	2.7708	79.098	2.69881
79.198	1.63376	79.198	1.69985	79.198	2.60673	79.198	2.69948
79.298	1.70411	79.298	1.70592	79.298	2.74051	79.298	2.6999
79.398	1.67644	79.398	1.71605	79.398	2.59451	79.398	2.70171
79.498	1.62667	79.498	1.72383	79.498	2.67741	79.498	2.71738
79.598	1.86689	79.598	1.72855	79.598	2.79982	79.598	2.71618
79.698	1.52167	79.698	1.73208	79.698	2.89017	79.698	2.71679
79.798	1.65707	79.798	1.73163	79.798	2.66719	79.798	2.72182
79.898	1.73002	79.898	1.73233	79.898	2.7261	79.898	2.73068
79.998	1.82008	79.998	1.74002	79.998	2.85697	79.998	2.72696
80.098	1.60369	80.098	1.74604	80.098	2.83649	80.098	2.72573
80.198	1.84346	80.198	1.76517	80.198	2.73891	80.198	2.72829
80.298	1.65519	80.298	1.76979	80.298	2.81453	80.298	2.73169
80.398	1.79417	80.398	1.77029	80.398	2.56048	80.398	2.73482
80.498	1.8515	80.498	1.77686	80.498	2.69709	80.498	2.73927
80.598	1.71463	80.598	1.78289	80.598	2.72291	80.598	2.74216
80.698	1.94662	80.698	1.78231	80.698	2.71481	80.698	2.74577
80.7979	1.82993	80.7979	1.78956	80.798	2.78702	80.798	2.74243
80.8979	1.80807	80.8979	1.79516	80.898	2.7708	80.898	2.74466
80.9979	1.98486	80.9979	1.79758	80.998	2.65353	80.998	2.75222
81.0979	1.65911	81.0979	1.78878	81.098	2.68956	81.098	2.73728
81.1979	1.72741	81.1979	1.79006	81.198	2.92117	81.198	2.72864
81.2979	1.88048	81.2979	1.79254	81.298	2.91255	81.298	2.72838
81.3979	1.7107	81.3979	1.79373	81.398	2.65206	81.398	2.72088
81.4979	2.03294	81.4979	1.79097	81.498	2.40617	81.498	2.71386
81.5979	1.94831	81.5979	1.79147	81.598	2.81523	81.598	2.71039
81.6979	1.93397	81.6979	1.78701	81.698	2.73764	81.698	2.71073
81.7979	1.68818	81.7979	1.77832	81.798	2.66383	81.798	2.70349
81.8979	1.59117	81.8979	1.77312	81.898	2.85737	81.898	2.70259
81.9979	1.59705	81.9979	1.76614	81.9979	2.44373	81.9979	2.69196
82.0979	1.69666	82.0979	1.75925	82.0979	2.75066	82.0979	2.6874
82.1979	1.82044	82.1979	1.75549	82.1979	2.73084	82.1979	2.69163
82.2979	1.73401	82.2979	1.74739	82.2979	2.64906	82.2979	2.69598
82.3979	1.93128	82.3979	1.7463	82.3979	2.64422	82.3979	2.69282
82.4979	1.89584	82.4979	1.74152	82.4979	2.85132	82.4979	2.69032
82.5979	1.77961	82.5979	1.73319	82.5979	2.89648	82.5979	2.69316
82.6979	1.41581	82.6979	1.72268	82.6979	2.74174	82.6979	2.69693
82.7979	1.64337	82.7979	1.71332	82.7979	2.6545	82.7979	2.70015
82.8979	1.63592	82.8979	1.69769	82.8979	2.69812	82.8979	2.70454
82.9979	1.73024	82.9979	1.69724	82.9979	2.55913	82.9979	2.69939
83.0979	1.64385	83.0979	1.68881	83.0979	2.66781	83.0979	2.69604
83.1979	1.68644	83.1979	1.68369	83.1979	2.4295	83.1979	2.69824
83.2979	1.76177	83.2979	1.68275	83.2979	2.6275	83.2979	2.69406
83.3979	1.57998	83.3979	1.68031	83.3979	2.58812	83.3979	2.69528
83.4979	1.61333	83.4979	1.67648	83.4979	2.59769	83.4979	2.70177
83.5979	1.81565	83.5979	1.67299	83.5979	2.81523	83.5979	2.69431
83.6979	1.51382	83.6979	1.66235	83.6979	2.79068	83.6979	2.68922
83.7979	1.68655	83.7979	1.65676	83.7979	2.60968	83.7979	2.69417
83.8979	1.5382	83.8979	1.64685	83.8979	2.76478	83.8979	2.70006
83.9979	1.73273	83.9979	1.63387	83.9979	2.82955	83.9979	2.69568
84.0979	1.57056	84.0979	1.63873	84.0979	2.80614	84.0979	2.68292
84.1979	1.70648	84.1979	1.64271	84.1979	2.68	84.1979	2.68208
84.2979	1.76868	84.2979	1.64623	84.2979	2.77055	84.2979	2.68189
84.3979	1.7103	84.3979	1.64217	84.3979	2.68372	84.3979	2.67827
84.4979	1.73261	84.4979	1.63668	84.4979	2.87026	84.4979	2.68369
84.5979	1.65654	84.5979	1.6337	84.5979	2.74836	84.5979	2.68239
84.6978	1.7914	84.6978	1.63674	84.6979	2.56366	84.6979	2.68936
84.7978	1.57689	84.7978	1.63795	84.7979	2.65404	84.7979	2.68391
84.8978	1.39847	84.8978	1.64561	84.8979	2.69063	84.8979	2.68384
84.9978	1.53927	84.9978	1.65249	84.9979	2.72321	84.9979	2.68153
85.0978	1.74326	85.0978	1.6565	85.0979	2.68668	85.0979	2.68171
85.1978	1.58706	85.1978	1.66422	85.1979	2.65443	85.1979	2.68633
85.2978	1.78101	85.2978	1.65643	85.2979	2.57333	85.2979	2.69469
85.3978	1.82686	85.3978	1.65564	85.3979	2.60173	85.3979	2.6924
85.4978	1.43305	85.4978	1.65713	85.4979	2.65477	85.4979	2.69128
85.5978	1.75787	85.5978	1.65881	85.5979	2.71307	85.5979	2.68479
85.6978	1.50526	85.6978	1.65859	85.6979	2.53847	85.6979	2.6879
85.7978	1.58675	85.7978	1.66153	85.7979	2.73959	85.7979	2.67438
85.8978	1.52835	85.8978	1.66759	85.8979	2.63763	85.8979	2.66602
85.9978	1.54538	85.9978	1.66753	85.9978	2.42774	85.9978	2.65939
86.0978	1.74076	86.0978	1.67372	86.0978	2.77039	86.0978	2.65803
86.1978	1.68847	86.1978	1.68902	86.1978	2.73495	86.1978	2.66096
86.2978	1.57512	86.2978	1.68614	86.2978	2.64942	86.2978	2.65984
86.3978	1.90841	86.3978	1.68902	86.3978	2.64658	86.3978	2.65245
86.4978	1.90744	86.4978	1.68872	86.4978	2.75844	86.4978	2.6512
86.5978	1.68126	86.5978	1.69569	86.5978	2.78362	86.5978	2.66468
86.6978	1.68644	86.6978	1.6853	86.6978	2.793	86.6978	2.67095
86.7978	1.74651	86.7978	1.68892	86.7978	2.72374	86.7978	2.67341
86.8978	1.80379	86.8978	1.69545	86.8978	2.78083	86.8978	2.67307
86.9978	1.76941	86.9978	1.70081	86.9978	2.69047	86.9978	2.67877
87.0978	1.68201	87.0978	1.70372	87.0978	2.47638	87.0978	2.68733
87.1978	1.55889	87.1978	1.70909	87.1978	2.44068	87.1978	2.68954
87.2978	1.75572	87.2978	1.71516	87.2978	2.84476	87.2978	2.68369
87.3978	1.45636	87.3978	1.7099	87.3978	2.58837	87.3978	2.68158
87.4978	1.69159	87.4978	1.69713	87.4978	2.63808	87.4978	2.68173
87.5978	1.81861	87.5978	1.69019	87.5978	2.77821	87.5978	2.68866
87.6978	1.62062	87.6978	1.68901	87.6978	2.72432	87.6978	2.70219
87.7978	1.77631	87.7978	1.6818	87.7978	2.45241	87.7978	2.70679
87.8978	1.75793	87.8978	1.68331	87.8978	2.71318	87.8978	2.70542
87.9978	1.67516	87.9978	1.68684	87.9978	2.72646	87.9978	2.70489
88.0978	1.77505	88.0978	1.67947	88.0978	2.77531	88.0978	2.7016
88.1978	1.77537	88.1978	1.68038	88.1978	2.54219	88.1978	2.69891
88.2978	1.72263	88.2978	1.67688	88.2978	2.84547	88.2978	2.69036
88.3978	1.70915	88.3978	1.66714	88.3978	2.87228	88.3978	2.69279
88.4978	1.74273	88.4978	1.66715	88.4978	2.78551	88.4978	2.69208
88.5978	1.54082	88.5978	1.65613	88.5978	2.59637	88.5978	2.68699
88.6977	1.40114	88.6977	1.65647	88.6978	2.65817	88.6978	2.69102
88.7977	1.6894	88.7977	1.65555	88.7978	2.80081	88.7978	2.69664
88.8977	1.65199	88.8977	1.64761	88.8978	2.86127	88.8978	2.70613
88.9977	1.5895	88.9977	1.64606	88.9978	2.83721	88.9978	2.69781
89.0977	1.50518	89.0977	1.65217	89.0978	2.4082	89.0978	2.69739
89.1977	1.93765	89.1977	1.65105	89.1978	2.62007	89.1978	2.69459
89.2977	1.61077	89.2977	1.64831	89.2978	2.622	89.2978	2.69875
89.3977	1.57002	89.3977	1.65412	89.3978	2.82288	89.3978	2.69657
89.4977	1.54226	89.4977	1.66472	89.4978	2.53912	89.4978	2.70483
89.5977	1.64359	89.5977	1.66749	89.5978	2.62804	89.5978	2.70955
89.6977	1.46811	89.6977	1.66848	89.6978	2.7495	89.6978	2.70154
89.7977	1.56252	89.7977	1.66802	89.7978	2.85813	89.7978	2.69437
89.8977	1.73495	89.8977	1.67127	89.8978	2.84031	89.8978	2.69968
89.9977	1.7977	89.9977	1.67367	89.9977	2.82574	89.9977	2.69977
90.0977	1.71957	90.0977	1.67294	90.0977	2.64089	90.0977	2.69986
90.1977	1.73322	90.1977	1.68521	90.1977	2.3464	90.1977	2.69711
90.2977	1.79815	90.2977	1.6884	90.2977	2.57086	90.2977	2.6975
90.3977	1.71354	90.3977	1.69578	90.3977	2.66762	90.3977	2.69435
90.4977	1.72535	90.4977	1.70107	90.4977	2.64403	90.4977	2.69627
90.5977	1.6997	90.5977	1.71027	90.5977	2.78694	90.5977	2.69444
90.6977	1.7361	90.6977	1.71523	90.6977	2.85056	90.6977	2.69947
90.7977	1.62376	90.7977	1.72298	90.7977	2.89929	90.7977	2.70131
90.8977	1.90773	90.8977	1.73301	90.8977	2.74241	90.8977	2.71132
90.9977	1.49659	90.9977	1.73869	90.9977	2.75665	90.9977	2.7154
91.0977	1.85648	91.0977	1.75415	91.0977	2.6656	91.0977	2.71632
91.1977	1.67146	91.1977	1.75222	91.1977	2.67288	91.1977	2.71223
91.2977	1.66219	91.2977	1.74543	91.2977	2.58004	91.2977	2.71772
91.3977	1.78127	91.3977	1.74809	91.3977	2.31347	91.3977	2.72674
91.4977	1.9402	91.4977	1.75039	91.4977	2.88843	91.4977	2.73171
91.5977	1.75121	91.5977	1.74777	91.5977	2.75947	91.5977	2.73428
91.6977	1.8069	91.6977	1.74558	91.6977	2.90699	91.6977	2.73673
91.7977	1.89587	91.7977	1.75904	91.7977	2.7217	91.7977	2.74127
91.8977	1.68839	91.8977	1.75792	91.8977	2.90213	91.8977	2.74309
91.9977	1.58746	91.9977	1.7596	91.9977	2.62903	91.9977	2.75047
92.0977	1.84038	92.0977	1.75969	92.0977	2.65577	92.0977	2.74805
92.1977	1.84881	92.1977	1.75872	92.1977	2.86349	92.1977	2.74987
92.2977	1.7832	92.2977	1.74876	92.2977	2.77423	92.2977	2.75285
92.3977	1.87005	92.3977	1.74767	92.3977	2.75276	92.3977	2.76344
92.4977	1.58495	92.4977	1.75131	92.4977	2.67617	92.4977	2.77452
92.5977	1.90823	92.5977	1.75325	92.5977	2.70321	92.5977	2.77935
92.6976	1.6133	92.6976	1.75853	92.6977	2.96314	92.6977	2.771
92.7976	1.71724	92.7976	1.76434	92.7977	2.84704	92.7977	2.75889
92.8976	1.73204	92.8976	1.77247	92.8977	2.67919	92.8977	2.74993
92.9976	1.80807	92.9976	1.77662	92.9977	2.73858	92.9977	2.75161
93.0976	1.59323	93.0976	1.78085	93.0977	2.89721	93.0977	2.74456
93.1976	1.84192	93.1976	1.78699	93.1977	2.73673	93.1977	2.74605
93.2976	1.78132	93.2976	1.78841	93.2977	2.58657	93.2977	2.74518
93.3976	1.66142	93.3976	1.78875	93.3977	2.57925	93.3977	2.74705
93.4976	1.8017	93.4976	1.79466	93.4977	2.83085	93.4977	2.74773
93.5976	1.49571	93.5976	1.78713	93.5977	2.90157	93.5977	2.75163
93.6976	1.86563	93.6976	1.79867	93.6977	2.91208	93.6977	2.74537
93.7976	1.87526	93.7976	1.80525	93.7977	2.63941	93.7977	2.74246
93.8976	1.83548	93.8976	1.80608	93.8977	2.6463	93.8977	2.73791
93.9976	1.8205	93.9976	1.81135	93.9976	2.87163	93.9976	2.72237
94.0976	1.93396	94.0976	1.81401	94.0976	2.99377	94.0976	2.72459
94.1976	1.82748	94.1976	1.81302	94.1976	2.55782	94.1976	2.72057
94.2976	1.73436	94.2976	1.81386	94.2976	2.62998	94.2976	2.72507
94.3976	1.92775	94.3976	1.81625	94.3976	2.68824	94.3976	2.7242
94.4976	1.78527	94.4976	1.81392	94.4976	2.69092	94.4976	2.73055
94.5976	1.78144	94.5976	1.80579	94.5976	2.72537	94.5976	2.72521
94.6976	1.90635	94.6976	1.80189	94.6976	2.63028	94.6976	2.72033
94.7976	2.03882	94.7976	1.80356	94.7976	2.68974	94.7976	2.72026
94.8976	1.8146	94.8976	1.79944	94.8976	2.5312	94.8976	2.71819
94.9976	1.8111	94.9976	1.80304	94.9976	2.47736	94.9976	2.71547
95.0976	1.9511	95.0976	1.79385	95.0976	2.66844	95.0976	2.71674
95.1976	1.77294	95.1976	1.80035	95.1976	2.9521	95.1976	2.70622
95.2976	1.75662	95.2976	1.79109	95.2976	2.76723	95.2976	2.71405
95.3976	1.73414	95.3976	1.78066	95.3976	2.84747	95.3976	2.71353
95.4976	1.77629	95.4976	1.77518	95.4976	2.5543	95.4976	2.71159
95.5976	1.77302	95.5976	1.77027	95.5976	2.80053	95.5976	2.70386
95.6976	1.6578	95.6976	1.75977	95.6976	2.6479	95.6976	2.70345
95.7976	1.83622	95.7976	1.75765	95.7976	2.80691	95.7976	2.70344
95.8976	1.74275	95.8976	1.75471	95.8976	2.80517	95.8976	2.69981
95.9976	1.83632	95.9976	1.74973	95.9976	2.71169	95.9976	2.69246
96.0976	1.88023	96.0976	1.74539	96.0976	2.60698	96.0976	2.69444
96.1976	1.55921	96.1976	1.73192	96.1976	2.85773	96.1976	2.69483
96.2976	1.48756	96.2976	1.72973	96.2976	2.75453	96.2976	2.70588
96.3976	1.60583	96.3976	1.72266	96.3976	2.69506	96.3976	2.70661
96.4976	1.5221	96.4976	1.71843	96.4976	2.74104	96.4976	2.70376
96.5975	1.76073	96.5975	1.71731	96.5976	2.68	96.5976	2.71052
96.6975	1.70321	96.6975	1.71934	96.6976	2.7776	96.6976	2.71776
96.7975	1.68449	96.7975	1.7117	96.7976	2.64957	96.7976	2.71166
96.8975	1.72561	96.8975	1.70718	96.8976	2.64469	96.8976	2.70749
96.9975	1.67163	96.9975	1.70151	96.9976	2.57206	96.9976	2.70916
97.0975	1.73081	97.0975	1.69447	97.0976	2.68285	97.0976	2.70786
97.1975	1.834	97.1975	1.68568	97.1976	2.66747	97.1976	2.70546
97.2975	1.66646	97.2975	1.68255	97.2976	2.71098	97.2976	2.6958
97.3975	1.80288	97.3975	1.68556	97.3976	2.7047	97.3976	2.69292
97.4975	1.63194	97.4975	1.68242	97.4976	2.71	97.4976	2.69291
97.5975	1.76283	97.5975	1.6824	97.5976	2.47081	97.5976	2.68487
97.6975	1.52951	97.6975	1.69012	97.6976	2.88353	97.6976	2.67643
97.7975	1.74752	97.7975	1.69609	97.7976	2.54237	97.7976	2.67792
97.8975	1.88552	97.8975	1.69792	97.8975	2.73094	97.8975	2.68008
97.9975	1.73584	97.9975	1.70183	97.9975	2.61402	97.9975	2.68716
98.0975	1.79651	98.0975	1.70137	98.0975	2.87582	98.0975	2.68272
98.1975	1.76376	98.1975	1.69784	98.1975	2.8352	98.1975	2.68241
98.2975	1.71515	98.2975	1.69636	98.2975	2.69214	98.2975	2.68347
98.3975	1.68072	98.3975	1.69869	98.3975	2.64659	98.3975	2.68518
98.4975	1.59972	98.4975	1.70594	98.4975	2.73642	98.4975	2.68748
98.5975	1.69207	98.5975	1.71317	98.5975	2.66738	98.5975	2.68628
98.6975	1.65919	98.6975	1.71978	98.6975	2.82929	98.6975	2.68482
98.7975	1.60764	98.7975	1.71848	98.7975	2.50909	98.7975	2.69189
98.8975	1.79564	98.8975	1.72312	98.8975	2.56838	98.8975	2.6936
98.9975	1.6778	98.9975	1.72142	98.9975	2.66894	98.9975	2.69752
99.0975	1.54622	99.0975	1.71895	99.0975	2.56345	99.0975	2.70029
99.1975	1.54067	99.1975	1.72044	99.1975	2.7039	99.1975	2.6956
99.2975	1.77509	99.2975	1.72568	99.2975	2.74269	99.2975	2.70044
99.3975	1.57431	99.3975	1.73061	99.3975	2.73967	99.3975	2.70175
99.4975	1.81938	99.4975	1.73046	99.4975	2.58677	99.4975	2.70032
99.5975	1.76067	99.5975	1.72797	99.5975	2.67706	99.5975	2.6971
99.6975	1.84117	99.6975	1.73288	99.6975	2.75637	99.6975	2.69717
99.7975	1.81617	99.7975	1.73717	99.7975	2.93366	99.7975	2.70461
99.8975	1.80526	99.8975	1.72759	99.8975	2.78688	99.8975	2.72204
99.9975	1.8497	99.9975	1.72588	99.9975	2.5023	99.9975	2.72367
100.097	1.77558	100.097	1.72627	100.097	2.65813	100.097	2.72231
100.198	1.68555	100.198	1.73062	100.198	2.8463	100.198	2.70464
100.297	1.57859	100.297	1.71885	100.297	2.84008	100.297	2.70899
100.397	1.69768	100.397	1.72015	100.397	2.67221	100.397	2.70153
100.498	1.59827	100.498	1.71945	100.498	2.59228	100.498	2.69472
100.597	1.79519	100.597	1.7148	100.597	2.67698	100.597	2.68553
100.697	1.93861	100.697	1.71633	100.698	2.7839	100.698	2.69008
100.797	1.78365	100.797	1.71745	100.797	2.58667	100.797	2.6957
100.897	1.85979	100.897	1.71671	100.897	2.71985	100.897	2.69277
100.997	1.61804	100.997	1.70766	100.998	2.72351	100.998	2.69307
101.097	1.71856	101.097	1.69735	101.097	2.77085	101.097	2.69127
101.197	1.82341	101.197	1.69297	101.198	2.67183	101.198	2.69326
101.297	1.79108	101.297	1.69337	101.297	2.63082	101.297	2.6942
101.397	1.46376	101.397	1.6877	101.397	2.72805	101.397	2.68567
101.497	1.74213	101.497	1.68898	101.498	2.59297	101.498	2.67687
101.597	1.65022	101.597	1.684	101.597	2.67133	101.597	2.67047
101.697	1.73373	101.697	1.67876	101.698	2.88407	101.698	2.6669
101.797	1.53549	101.797	1.67545	101.797	2.68247	101.797	2.66462
101.897	1.48226	101.897	1.67947	101.897	2.67572	101.897	2.65779
101.997	1.66691	101.997	1.67285	101.997	2.75926	101.997	2.6588
102.097	1.68319	102.097	1.67406	102.097	2.74052	102.097	2.65712
102.197	1.46262	102.197	1.66887	102.197	2.73331	102.197	2.64824
102.297	1.56409	102.297	1.66861	102.297	2.44183	102.297	2.6471
102.397	1.88047	102.397	1.67164	102.397	2.0584	102.397	2.65247
102.497	1.78061	102.497	1.67113	102.497	2.51436	102.497	2.65422
102.597	1.53172	102.597	1.67723	102.597	2.60339	102.597	2.63832
102.697	1.49015	102.697	1.67923	102.697	2.9157	102.697	2.63388
102.797	1.78087	102.797	1.67318	102.797	2.59463	102.797	2.6387
102.897	1.53497	102.897	1.66873	102.897	2.64814	102.897	2.64686
102.997	1.75384	102.997	1.66252	102.997	2.81596	102.997	2.64265
103.097	1.77353	103.097	1.65718	103.097	2.80184	103.097	2.63678
103.197	1.64114	103.197	1.65494	103.197	2.61364	103.197	2.63348
103.297	1.62807	103.297	1.66103	103.297	2.55078	103.297	2.63086
103.397	1.64109	103.397	1.6639	103.397	2.70478	103.397	2.62379
103.497	1.90637	103.497	1.67467	103.497	2.53769	103.497	2.61925
103.597	1.89894	103.597	1.68167	103.597	2.68992	103.597	2.61981
103.697	1.81016	103.697	1.688	103.697	2.48077	103.697	2.62806
103.797	1.61275	103.797	1.69612	103.797	2.67521	103.797	2.62652
103.897	1.74965	103.897	1.70813	103.897	2.67807	103.897	2.63124
103.997	1.70668	103.997	1.70879	103.997	2.72708	103.997	2.63309
104.097	1.8201	104.097	1.71143	104.097	2.74801	104.097	2.63349
104.197	1.68883	104.197	1.71904	104.197	2.52801	104.197	2.63266
104.297	1.5709	104.297	1.73162	104.297	2.59447	104.297	2.64258
104.397	1.51535	104.397	1.73132	104.397	2.80255	104.397	2.64838
104.497	1.64559	104.497	1.73026	104.497	2.54784	104.497	2.65711
104.597	1.60894	104.597	1.7265	104.597	2.45091	104.597	2.66361
104.697	1.7839	104.697	1.7335	104.697	2.7673	104.697	2.66813
104.797	1.72795	104.797	1.7272	104.797	2.59591	104.797	2.67638
104.897	1.61161	104.897	1.71898	104.897	2.57188	104.897	2.67141
104.997	1.73982	104.997	1.7271	104.997	2.57022	104.997	2.65594
105.097	1.58047	105.097	1.72975	105.097	2.89679	105.097	2.65395
105.197	1.65602	105.197	1.72333	105.197	2.67275	105.197	2.64419
105.297	1.86183	105.297	1.71869	105.297	2.55514	105.297	2.65116
105.397	1.70893	105.397	1.72045	105.397	2.44151	105.397	2.64811
105.497	1.89898	105.497	1.71382	105.497	2.69769	105.497	2.64685
105.597	1.79015	105.597	1.71128	105.597	2.67861	105.597	2.65485
105.697	1.91138	105.697	1.70684	105.697	2.67807	105.697	2.65696
105.797	1.83936	105.797	1.70469	105.797	2.79443	105.797	2.65637
105.897	1.85377	105.897	1.69942	105.897	2.78127	105.897	2.65688
105.997	1.70085	105.997	1.69338	105.997	2.86085	105.997	2.65841
106.097	1.5847	106.097	1.69739	106.097	2.73104	106.097	2.65745
106.197	1.69053	106.197	1.7042	106.197	2.5304	106.197	2.65646
106.297	1.7542	106.297	1.70934	106.297	2.77601	106.297	2.65594
106.397	1.60971	106.397	1.70809	106.397	2.52072	106.397	2.65779
106.497	1.64169	106.497	1.70725	106.497	2.71342	106.497	2.66166
106.597	1.84411	106.597	1.70788	106.597	2.63282	106.597	2.67243
106.697	1.58778	106.697	1.70836	106.697	2.75665	106.697	2.68628
106.797	1.46921	106.797	1.71122	106.797	2.63729	106.797	2.69804
106.897	1.67312	106.897	1.71115	106.897	2.5948	106.897	2.69471
106.997	1.59838	106.997	1.70274	106.997	2.47174	106.997	2.70071
107.097	1.85722	107.097	1.69544	107.097	2.62665	107.097	2.70288
107.197	1.50053	107.197	1.69311	107.197	2.69984	107.197	2.69646
107.297	1.68611	107.297	1.69428	107.297	2.58557	107.297	2.69876
107.397	1.82731	107.397	1.69009	107.397	2.73622	107.397	2.69833
107.497	1.59471	107.497	1.67847	107.497	2.63949	107.497	2.69578
107.597	1.69531	107.597	1.6777	107.597	2.55562	107.597	2.69101
107.697	1.75008	107.697	1.67664	107.697	2.90286	107.697	2.69591
107.797	1.60652	107.797	1.67396	107.797	2.69427	107.797	2.7039
107.897	1.65214	107.897	1.67093	107.897	2.74346	107.897	2.69556
107.997	1.67394	107.997	1.66462	107.997	2.74456	107.997	2.68889
108.097	1.74356	108.097	1.67482	108.097	2.61592	108.097	2.68965
108.197	1.8583	108.197	1.67407	108.197	2.84497	108.197	2.6849
108.297	1.65842	108.297	1.6832	108.297	2.78766	108.297	2.6861
108.397	1.7354	108.397	1.68439	108.397	2.6865	108.397	2.69003
108.497	1.76838	108.497	1.68828	108.497	2.81507	108.497	2.69315
108.597	1.71125	108.597	1.69724	108.597	2.74531	108.597	2.69803
108.697	1.64109	108.697	1.69867	108.697	2.91819	108.697	2.70127
108.797	1.62549	108.797	1.69995	108.797	2.70158	108.797	2.69726
108.897	1.63309	108.897	1.71237	108.897	2.8101	108.897	2.70261
108.997	1.7515	108.997	1.71061	108.997	2.76344	108.997	2.69687
109.097	1.66659	109.097	1.71056	109.097	2.57954	109.097	2.69951
109.197	1.80524	109.197	1.72143	109.197	2.47662	109.197	2.69598
109.297	1.60575	109.297	1.71887	109.297	2.25954	109.297	2.69291
109.397	1.55125	109.397	1.71959	109.397	2.78645	109.397	2.69532
109.497	1.73827	109.497	1.71809	109.497	2.69557	109.497	2.69954
109.597	1.82318	109.597	1.71771	109.597	2.56238	109.597	2.69674
109.697	1.60509	109.697	1.72062	109.697	2.71588	109.697	2.68846
109.797	1.64521	109.797	1.71571	109.797	2.73177	109.797	2.68557
109.897	1.78407	109.897	1.71797	109.897	2.65653	109.897	2.68424
109.997	1.94468	109.997	1.72423	109.997	2.68405	109.997	2.68249
110.097	1.7235	110.097	1.71683	110.097	2.74235	110.097	2.67406
110.197	1.55107	110.197	1.71276	110.197	2.76404	110.197	2.66255
110.297	1.64189	110.297	1.71484	110.297	2.43976	110.297	2.66436
110.397	1.88028	110.397	1.71333	110.397	2.85693	110.397	2.66234
110.497	1.88821	110.497	1.70523	110.497	2.66555	110.497	2.66179
110.597	1.53752	110.597	1.70578	110.597	2.64039	110.597	2.66433
110.697	1.82258	110.697	1.70721	110.697	2.81607	110.697	2.66561
110.797	1.64302	110.797	1.70283	110.797	2.61687	110.797	2.66524
110.897	1.88705	110.897	1.70157	110.897	2.6387	110.897	2.67074
110.997	1.87376	110.997	1.70445	110.997	2.66631	110.997	2.67143
111.097	1.56803	111.097	1.71081	111.097	2.71474	111.097	2.66931
111.197	1.68176	111.197	1.7148	111.197	2.66504	111.197	2.66684
111.297	1.78752	111.297	1.71235	111.297	2.70116	111.297	2.67143
111.397	1.46236	111.397	1.71054	111.397	2.61997	111.397	2.6768
111.497	1.78069	111.497	1.71096	111.497	2.73385	111.497	2.68395
111.597	1.7537	111.597	1.71336	111.597	2.62914	111.597	2.69184
111.697	1.58835	111.697	1.71171	111.697	2.75854	111.697	2.69512
111.797	1.78864	111.797	1.71489	111.797	2.89642	111.797	2.68658
111.897	1.51616	111.897	1.71575	111.897	2.60653	111.897	2.67382
111.997	1.75656	111.997	1.70858	111.997	2.45846	111.997	2.68012
112.097	1.62902	112.097	1.71153	112.097	2.50438	112.097	2.68292
112.197	1.78115	112.197	1.7123	112.197	2.81356	112.197	2.68307
112.297	1.69129	112.297	1.71031	112.297	2.71415	112.297	2.68421
112.397	1.59985	112.397	1.70882	112.397	2.52445	112.397	2.68881
112.497	1.59527	112.497	1.71203	112.497	2.6665	112.497	2.68828
112.597	1.82965	112.597	1.72554	112.597	2.80624	112.597	2.69163
112.697	1.83043	112.697	1.72818	112.697	2.83456	112.697	2.69556
112.797	1.69049	112.797	1.72783	112.797	2.75706	112.797	2.70171
112.897	1.65627	112.897	1.72757	112.897	2.70759	112.897	2.6999
112.997	1.92695	112.997	1.73032	112.997	2.71567	112.997	2.70825
113.097	1.66193	113.097	1.74321	113.097	2.61791	113.097	2.70649
113.197	1.69442	113.197	1.74597	113.197	2.50515	113.197	2.70767
113.297	2.05563	113.297	1.75278	113.297	2.79117	113.297	2.7149
113.397	1.80003	113.397	1.75616	113.397	2.55894	113.397	2.71764
113.497	1.74342	113.497	1.76677	113.497	2.61263	113.497	2.72403
113.597	1.66196	113.597	1.77466	113.597	2.86159	113.597	2.72134
113.697	1.68122	113.697	1.77351	113.697	2.85811	113.697	2.7199
113.797	1.82936	113.797	1.77833	113.797	2.85509	113.797	2.72823
113.897	1.79337	113.897	1.78833	113.897	2.65135	113.897	2.72789
113.997	1.71346	113.997	1.79187	113.997	2.71467	113.997	2.71608
114.097	1.76094	114.097	1.80174	114.097	2.66642	114.097	2.7207
114.197	1.82389	114.197	1.80664	114.197	2.63211	114.197	2.71398
114.297	1.81876	114.297	1.80729	114.297	2.91951	114.297	2.71297
114.397	1.69997	114.397	1.81318	114.397	2.81861	114.397	2.71127
114.497	1.90203	114.497	1.80876	114.497	2.67598	114.497	2.7066
114.597	1.7455	114.597	1.81206	114.597	2.71208	114.597	2.70037
114.697	1.9332	114.697	1.8079	114.697	2.65303	114.697	2.68902
114.797	1.83192	114.797	1.80842	114.797	2.76377	114.797	2.68431
114.897	1.85151	114.897	1.81096	114.897	2.67144	114.897	2.67894
114.997	1.84423	114.997	1.80556	114.997	2.7741	114.997	2.67267
115.097	1.68209	115.097	1.80268	115.097	2.66887	115.097	2.66883
115.197	1.85158	115.197	1.80308	115.197	2.70823	115.197	2.66687
115.297	1.77174	115.297	1.81228	115.297	2.66297	115.297	2.65974
115.397	1.8409	115.397	1.80962	115.397	2.57428	115.397	2.65839
115.497	2.01287	115.497	1.81087	115.497	2.61745	115.497	2.65547
115.597	1.72379	115.597	1.81566	115.597	2.7826	115.597	2.65483
115.697	1.70071	115.697	1.81093	115.697	2.65343	115.697	2.65416
115.797	1.83593	115.797	1.80675	115.797	2.61817	115.797	2.64917
115.897	1.77774	115.897	1.80885	115.897	2.55512	115.897	2.64998
115.997	1.78219	115.997	1.81083	115.997	2.39846	115.997	2.64727
116.097	1.90137	116.097	1.80731	116.097	2.69971	116.097	2.63714
116.197	1.92539	116.197	1.80418	116.197	2.71	116.197	2.63897
116.297	1.83193	116.297	1.80134	116.297	2.29299	116.297	2.64617
116.397	1.76112	116.397	1.79877	116.397	2.57541	116.397	2.65363
116.497	1.61146	116.497	1.7934	116.497	2.8898	116.497	2.65865
116.597	1.65986	116.597	1.78803	116.597	2.4427	116.597	2.6598
116.697	1.79317	116.697	1.78716	116.697	2.70217	116.697	2.65565
116.797	1.7537	116.797	1.78172	116.797	2.63946	116.797	2.66058
116.897	1.75665	116.897	1.77715	116.897	2.84281	116.897	2.67214
116.997	1.81313	116.997	1.76733	116.997	2.68569	116.997	2.68371
117.097	1.76731	117.097	1.7647	117.097	2.55065	117.097	2.68631
117.197	1.88552	117.197	1.75691	117.197	2.72344	117.197	2.68948
117.297	1.88401	117.297	1.75569	117.297	2.81983	117.297	2.69574
117.397	1.72014	117.397	1.75448	117.397	2.78142	117.397	2.71093
117.497	1.8722	117.497	1.75656	117.497	2.61202	117.497	2.71109
117.597	1.74902	117.597	1.76082	117.597	2.64209	117.597	2.71662
117.697	1.85863	117.697	1.75251	117.697	2.72816	117.697	2.72104
117.797	1.551	117.797	1.74897	117.797	2.99227	117.797	2.72119
117.897	1.78366	117.897	1.7507	117.897	2.77896	117.897	2.72982
117.997	1.57214	117.997	1.75117	117.997	2.81258	117.997	2.73388
118.097	1.69356	118.097	1.75263	118.097	2.76704	118.097	2.74276
118.197	1.73956	118.197	1.74998	118.197	2.67131	118.197	2.75239
118.297	1.7221	118.297	1.7428	118.297	2.67554	118.297	2.75334
118.397	1.89174	118.397	1.74159	118.397	2.76021	118.397	2.75987
118.497	1.66861	118.497	1.73685	118.497	2.64482	118.497	2.75886
118.597	1.78618	118.597	1.73565	118.597	2.94761	118.597	2.75171
118.697	1.66533	118.697	1.72836	118.697	2.83526	118.697	2.74835
118.797	1.62731	118.797	1.72691	118.797	2.69238	118.797	2.75052
118.897	1.74271	118.897	1.72884	118.897	2.71211	118.897	2.74756
118.997	1.8074	118.997	1.72641	118.997	2.59341	118.997	2.74296
119.097	1.7198	119.097	1.7228	119.097	2.78409	119.097	2.74612
119.197	1.58196	119.197	1.71642	119.197	2.94736	119.197	2.7362
119.297	1.785	119.297	1.71496	119.297	2.61006	119.297	2.73037
119.397	1.75921	119.397	1.71719	119.397	2.67581	119.397	2.7263
119.497	1.81839	119.497	1.71888	119.497	2.59639	119.497	2.71998
119.597	1.78773	119.597	1.71964	119.597	2.76614	119.597	2.71559
119.697	1.82164	119.697	1.71618	119.697	2.79982	119.697	2.70409
119.797	1.80753	119.797	1.71257	119.797	2.63808	119.797	2.69614
119.897	1.72646	119.897	1.71228	119.897	2.41613	119.897	2.69254
119.997	1.63046	119.997	1.70417	119.997	2.82449	119.997	2.6832
120.097	1.52928	120.097	1.70101	120.097	2.77247	120.097	2.6695
120.197	1.77182	120.197	1.70062	120.197	2.72116	120.197	2.65779
120.297	1.78453	120.297	1.7101	120.297	2.93015	120.297	2.64661
120.397	1.51453	120.397	1.70272	120.397	2.60991	120.397	2.64869
120.497	1.59706	120.497	1.70491	120.497	2.64704	120.497	2.64458
120.597	1.7561	120.597	1.69851	120.597	2.48123	120.597	2.63649
120.697	1.6187	120.697	1.69885	120.697	2.59097	120.697	2.62959
120.797	1.72958	120.797	1.69706	120.797	2.75717	120.797	2.62483
120.897	1.65775	120.897	1.69623	120.897	2.51013	120.897	2.61605
120.997	1.7221	120.997	1.69951	120.997	2.66156	120.997	2.6162
121.097	1.59911	121.097	1.69869	121.097	2.66451	121.097	2.61439
121.197	1.95381	121.197	1.69729	121.197	2.8163	121.197	2.62193
121.297	1.84628	121.297	1.69332	121.297	2.64602	121.297	2.62906
121.397	1.67107	121.397	1.69573	121.397	2.32174	121.397	2.6381
121.497	1.75707	121.497	1.70115	121.497	2.55664	121.497	2.64566
121.597	1.63086	121.597	1.70675	121.597	2.59	121.597	2.64893
121.697	1.74577	121.697	1.708	121.697	2.55691	121.697	2.65117
121.797	1.71003	121.797	1.7053	121.797	2.63378	121.797	2.65945
121.897	1.53163	121.897	1.7093	121.897	2.47999	121.897	2.66009
121.997	1.51859	121.997	1.71676	121.997	2.75435	121.997	2.65901
122.097	1.58533	122.097	1.72469	122.097	2.53815	122.097	2.65692
122.197	1.67922	122.197	1.73025	122.197	2.60803	122.197	2.66182
122.297	1.83151	122.297	1.74493	122.297	2.63787	122.297	2.66767
122.397	1.76673	122.397	1.75099	122.397	2.58907	122.397	2.67758
122.497	1.90934	122.497	1.75947	122.497	2.76768	122.497	2.66914
122.597	1.9508	122.597	1.76217	122.597	2.76588	122.597	2.6819
122.697	1.78053	122.697	1.76631	122.697	2.72908	122.697	2.68922
122.797	1.56293	122.797	1.77279	122.797	2.81386	122.797	2.69593
122.897	1.82003	122.897	1.78038	122.897	2.67342	122.897	2.71408
122.997	1.72977	122.997	1.78101	122.997	2.71134	122.997	2.72139
123.097	1.81133	123.097	1.7777	123.097	2.93016	123.097	2.72562
123.197	1.6929	123.197	1.78183	123.197	2.91159	123.197	2.72657
123.297	1.81597	123.297	1.78162	123.297	2.78131	123.297	2.7255
123.397	1.78177	123.397	1.78578	123.397	2.95437	123.397	2.73775
123.497	1.84552	123.497	1.79366	123.497	2.7744	123.497	2.7334
123.597	1.79041	123.597	1.79513	123.597	2.73992	123.597	2.73536
123.697	1.95673	123.697	1.79274	123.697	2.75615	123.697	2.7383
123.797	1.96708	123.797	1.79953	123.797	2.70395	123.797	2.73757
123.897	1.71611	123.897	1.80636	123.897	2.49339	123.897	2.73911
123.997	1.71492	123.997	1.80452	123.997	2.53299	123.997	2.73098
124.097	1.78347	124.097	1.80479	124.097	2.52419	124.097	2.72742
124.197	1.86533	124.197	1.80791	124.197	2.74197	124.197	2.72425
124.297	1.86903	124.297	1.80644	124.297	2.74994	124.297	2.71842
124.397	1.85566	124.397	1.80395	124.397	2.70155	124.397	2.71409
124.497	1.72669	124.497	1.79147	124.497	2.83686	124.497	2.70148
124.597	1.77965	124.597	1.7817	124.597	2.81076	124.597	2.69726
124.697	1.85469	124.697	1.77659	124.697	2.76306	124.697	2.69546
124.797	1.58572	124.797	1.77308	124.797	2.80315	124.797	2.68785
124.897	1.87554	124.897	1.76498	124.897	2.5042	124.897	2.68511
124.997	1.72886	124.997	1.75538	124.997	2.87519	124.997	2.6825
125.097	1.82225	125.097	1.75246	125.097	2.55627	125.097	2.67738
125.197	1.63579	125.197	1.75038	125.197	2.69925	125.197	2.66975
125.297	1.77124	125.297	1.74964	125.297	2.68209	125.297	2.66505
125.397	1.75448	125.397	1.74056	125.397	2.5144	125.397	2.66189
125.497	1.69635	125.497	1.74285	125.497	2.55229	125.497	2.65583
125.597	1.88082	125.597	1.74621	125.597	2.6726	125.597	2.64943
125.697	1.78704	125.697	1.75025	125.697	2.58716	125.697	2.65298
125.797	1.78883	125.797	1.74974	125.797	2.7346	125.797	2.6582
125.897	1.73415	125.897	1.74863	125.897	2.42948	125.897	2.6638
125.997	1.49452	125.997	1.75035	125.997	2.71729	125.997	2.66779
126.097	1.73396	126.097	1.75079	126.097	2.63714	126.097	2.66446
126.197	1.71622	126.197	1.75135	126.197	2.59182	126.197	2.66865
126.297	1.75814	126.297	1.75441	126.297	2.89378	126.297	2.66691
126.397	1.6687	126.397	1.76568	126.397	2.67863	126.397	2.66581
126.497	1.78279	126.497	1.76884	126.497	2.64034	126.497	2.65785
126.597	1.79551	126.597	1.7708	126.597	2.66658	126.597	2.65318
126.697	1.54344	126.697	1.77407	126.697	2.66016	126.697	2.64281
126.797	1.78274	126.797	1.78207	126.797	2.69286	126.797	2.64243
126.897	1.78125	126.897	1.79274	126.897	2.70181	126.897	2.64564
126.997	1.93423	126.997	1.79531	126.997	2.81497	126.997	2.64904
127.097	1.80293	127.097	1.80254	127.097	2.81214	127.097	2.65598
127.197	1.66153	127.197	1.80405	127.197	2.49461	127.197	2.66451
127.297	1.65094	127.297	1.81097	127.297	2.71874	127.297	2.66627
127.397	1.96255	127.397	1.81098	127.397	2.5561	127.397	2.67736
127.497	1.9937	127.497	1.81944	127.497	2.44782	127.497	2.67305
127.597	1.96022	127.597	1.81858	127.597	2.68197	127.597	2.69222
127.697	2.04637	127.697	1.81962	127.697	2.78742	127.697	2.69136
127.797	1.8834	127.797	1.82111	127.797	2.66835	127.797	2.69278
127.897	1.95248	127.897	1.82002	127.897	2.71563	127.897	2.69556
127.997	1.82397	127.997	1.81753	127.997	2.68503	127.997	2.69218
128.097	1.68764	128.097	1.81851	128.097	2.73864	128.097	2.69194
128.197	1.72593	128.197	1.82632	128.197	2.6454	128.197	2.69857
128.297	1.74367	128.297	1.82821	128.297	2.6039	128.297	2.6964
128.397	1.88528	128.397	1.83046	128.397	2.46434	128.397	2.70258
128.497	1.76317	128.497	1.82903	128.497	2.71321	128.497	2.70026
128.597	1.88115	128.597	1.81805	128.597	2.83947	128.597	2.70522
128.697	1.84043	128.697	1.81781	128.697	2.57462	128.697	2.70837
128.797	1.95928	128.797	1.81425	128.797	2.81187	128.797	2.70585
128.897	1.73535	128.897	1.81057	128.897	2.77451	128.897	2.71813
128.997	1.76201	128.997	1.8052	128.997	2.80533	128.997	2.72305
129.097	1.7839	129.097	1.80439	129.097	2.7185	129.097	2.72117
129.197	1.80088	129.197	1.79806	129.197	2.89796	129.197	2.71475
129.297	1.72342	129.297	1.7835	129.297	2.79799	129.297	2.71112
129.397	1.63058	129.397	1.77434	129.397	2.70838	129.397	2.70946
129.497	1.90431	129.497	1.77207	129.497	2.66052	129.497	2.71256
129.597	1.61383	129.597	1.76288	129.597	2.68938	129.597	2.71256
129.697	1.84462	129.697	1.76085	129.697	2.63203	129.697	2.71422
129.797	1.74578	129.797	1.75662	129.797	2.84609	129.797	2.71295
129.897	1.68603	129.897	1.74684	129.897	2.59735	129.897	2.71215
129.997	1.65785	129.997	1.74182	129.997	2.8214	129.997	2.70157
130.097	1.82419	130.097	1.73884	130.097	2.38199	130.097	2.68442
130.197	1.86498	130.197	1.74092	130.197	2.72605	130.197	2.67628
130.297	1.64802	130.297	1.74798	130.297	2.79818	130.297	2.67306
130.397	1.84935	130.397	1.75146	130.397	2.75623	130.397	2.67015
130.497	1.89307	130.497	1.75933	130.497	2.79947	130.497	2.66189
130.597	1.70868	130.597	1.76275	130.597	2.71475	130.597	2.66025
130.697	1.64071	130.697	1.76948	130.697	2.57857	130.697	2.65616
130.797	1.73969	130.797	1.77082	130.797	2.77777	130.797	2.65041
130.897	1.72141	130.897	1.7677	130.897	2.6393	130.897	2.64034
130.997	1.78212	130.997	1.76902	130.997	2.58612	130.997	2.62793
131.097	1.83998	131.097	1.77112	131.097	2.5821	131.097	2.62088
131.197	1.67625	131.197	1.77759	131.197	2.53481	131.197	2.6273
131.297	1.74443	131.297	1.78368	131.297	2.64815	131.297	2.61974
131.397	1.77569	131.397	1.79119	131.397	2.42972	131.397	2.61661
131.497	1.72203	131.497	1.7894	131.497	2.43552	131.497	2.61416
131.597	1.6493	131.597	1.78531	131.597	2.59297	131.597	2.6212
131.697	1.84231	131.697	1.78473	131.697	2.77019	131.697	2.62481
131.797	1.85899	131.797	1.79266	131.797	2.67548	131.797	2.64382
131.897	1.9083	131.897	1.79572	131.897	2.63715	131.897	2.65137
131.997	1.66942	131.997	1.7926	131.997	2.46444	131.997	2.65151
132.097	2.08662	132.097	1.79992	132.097	2.67981	132.097	2.65177
132.197	1.75146	132.197	1.79214	132.197	2.6484	132.197	2.65519
132.297	1.65434	132.297	1.79704	132.297	2.39996	132.297	2.65835
132.397	1.79114	132.397	1.79099	132.397	2.56118	132.397	2.66125
132.497	1.95816	132.497	1.78446	132.497	2.72136	132.497	2.65515
132.597	1.99094	132.597	1.78192	132.597	2.8249	132.597	2.66067
132.697	1.845	132.697	1.78014	132.697	2.7569	132.697	2.64888
132.797	1.80947	132.797	1.78245	132.797	2.72022	132.797	2.65834
132.897	1.80562	132.897	1.77485	132.897	2.59948	132.897	2.66596
132.997	1.74925	132.997	1.77819	132.997	2.84228	132.997	2.67429
133.097	1.78872	133.097	1.77623	133.097	2.60252	133.097	2.68357
133.197	1.50844	133.197	1.76629	133.197	2.74803	133.197	2.69313
133.297	1.67856	133.297	1.75466	133.297	2.72778	133.297	2.69526
133.397	1.83402	133.397	1.75657	133.397	2.84541	133.397	2.69958
133.497	1.84326	133.497	1.75291	133.497	2.78415	133.497	2.70237
133.597	1.70176	133.597	1.75121	133.597	2.85968	133.597	2.70214
133.697	1.66132	133.697	1.75024	133.697	2.55082	133.697	2.70873
133.797	1.62436	133.797	1.75139	133.797	2.7597	133.797	2.71103
133.897	1.69923	133.897	1.74978	133.897	2.87409	133.897	2.70843
133.997	1.80342	133.997	1.74843	133.997	2.87139	133.997	2.70552
134.097	1.92364	134.097	1.74202	134.097	2.61125	134.097	2.70162
134.197	1.85041	134.197	1.73586	134.197	2.64472	134.197	2.70454
134.297	1.57117	134.297	1.73991	134.297	2.28428	134.297	2.70752
134.397	1.62502	134.397	1.7474	134.397	2.55891	134.397	2.7096
134.497	1.70497	134.497	1.74632	134.497	2.73325	134.497	2.7095
134.597	1.60332	134.597	1.7394	134.597	2.69397	134.597	2.71083
134.697	1.81379	134.697	1.74711	134.697	2.61491	134.697	2.71367
134.797	1.59705	134.797	1.7469	134.797	2.54911	134.797	2.71694
134.897	1.87104	134.897	1.73717	134.897	2.78757	134.897	2.70999
134.997	1.83641	134.997	1.73537	134.997	2.88964	134.997	2.69967
135.097	1.65129	135.097	1.73903	135.097	2.75867	135.097	2.70189
135.197	1.77695	135.197	1.7476	135.197	2.9265	135.197	2.69155
135.297	1.6895	135.297	1.75387	135.297	2.53745	135.297	2.68686
135.397	1.8048	135.397	1.75581	135.397	2.67609	135.397	2.68077
135.497	1.62293	135.497	1.76001	135.497	2.62631	135.497	2.67758
135.597	1.86544	135.597	1.76379	135.597	2.65273	135.597	2.68204
135.697	1.99296	135.697	1.77176	135.697	2.56518	135.697	2.67609
135.797	2.01156	135.797	1.77017	135.797	2.6682	135.797	2.6755
135.897	1.64736	135.897	1.76786	135.897	2.81022	135.897	2.67709
135.997	1.80157	135.997	1.77039	135.997	2.75429	135.997	2.6746
136.097	1.79792	136.097	1.77123	136.097	2.81583	136.097	2.66913
136.196	1.84872	136.196	1.77002	136.197	2.56696	136.197	2.66994
136.297	1.60192	136.297	1.76294	136.297	2.62827	136.297	2.66054
136.397	1.73136	136.397	1.75493	136.397	2.90949	136.397	2.65976
136.496	1.7462	136.496	1.74588	136.497	2.69873	136.497	2.66532
136.596	1.86725	136.596	1.74792	136.597	2.69072	136.597	2.66824
136.696	1.77906	136.696	1.75275	136.697	2.57157	136.697	2.66639
136.797	1.6045	136.797	1.75178	136.797	2.73848	136.797	2.66612
136.897	1.47558	136.897	1.74594	136.897	2.68542	136.897	2.65638
136.996	1.81629	136.996	1.73828	136.997	2.71703	136.997	2.64919
137.096	1.78886	137.096	1.73856	137.097	2.4474	137.097	2.65178
137.196	1.73281	137.196	1.73231	137.197	2.55146	137.197	2.64962
137.297	1.68898	137.297	1.7418	137.297	2.46573	137.297	2.64751
137.397	1.91286	137.397	1.73714	137.397	2.49206	137.397	2.63989
137.496	1.79234	137.496	1.73865	137.497	2.71076	137.497	2.64906
137.596	1.80458	137.596	1.74143	137.597	2.41235	137.597	2.65936
137.696	1.71411	137.696	1.73692	137.696	2.95924	137.696	2.66228
137.797	1.66648	137.797	1.73606	137.797	2.75442	137.797	2.67819
137.897	1.78971	137.897	1.72886	137.897	2.79278	137.897	2.676
137.996	1.7224	137.996	1.73499	137.996	2.56732	137.996	2.67934
138.096	1.67759	138.096	1.72824	138.096	2.53119	138.096	2.67323
138.196	1.55482	138.196	1.72956	138.196	2.63318	138.196	2.67328
138.297	1.5433	138.297	1.73088	138.297	2.58163	138.297	2.6672
138.397	1.68409	138.397	1.73628	138.397	2.47008	138.397	2.66786
138.496	1.66616	138.496	1.73103	138.496	2.73433	138.496	2.66669
138.596	1.74614	138.596	1.72878	138.596	2.82386	138.596	2.66826
138.696	1.67693	138.696	1.72815	138.696	2.7378	138.696	2.67349
138.797	1.82783	138.797	1.72964	138.797	2.80164	138.797	2.67008
138.897	1.82116	138.897	1.72124	138.897	2.73351	138.897	2.67155
138.996	1.94261	138.996	1.71662	138.996	2.66655	138.996	2.67931
139.096	1.68508	139.096	1.71632	139.096	2.80701	139.096	2.67804
139.196	1.72677	139.196	1.71651	139.196	2.74329	139.196	2.67745
139.297	1.89188	139.297	1.72188	139.297	2.72827	139.297	2.67284
139.397	1.79121	139.397	1.71586	139.397	2.65157	139.397	2.67509
139.496	1.89692	139.496	1.70125	139.496	2.79848	139.496	2.6847
139.596	1.7009	139.596	1.70464	139.596	2.64154	139.596	2.68607
139.696	1.80088	139.696	1.70425	139.696	2.77419	139.696	2.68322
139.797	1.4438	139.797	1.70712	139.797	2.6984	139.797	2.677
139.897	1.65918	139.897	1.70775	139.897	2.81265	139.897	2.6719
139.996	1.70911	139.996	1.71413	139.996	2.46847	139.996	2.66192
140.096	1.63829	140.096	1.7094	140.096	2.52636	140.096	2.65811
140.196	1.68476	140.196	1.70832	140.196	2.6571	140.196	2.64458
140.296	1.66824	140.296	1.70274	140.297	2.38844	140.297	2.65382
140.396	1.79265	140.396	1.70373	140.397	2.59143	140.397	2.65102
140.496	1.43168	140.496	1.70061	140.496	2.50868	140.496	2.65541
140.596	1.64303	140.596	1.69693	140.596	2.77276	140.596	2.64824
140.696	1.59093	140.696	1.69669	140.696	2.58873	140.696	2.63967
140.796	1.74528	140.796	1.68705	140.797	2.6937	140.797	2.63536
140.896	1.67728	140.896	1.67672	140.897	2.55013	140.897	2.63412
140.996	1.68867	140.996	1.67619	140.996	2.76801	140.996	2.62301
141.096	1.74107	141.096	1.67643	141.096	2.65142	141.096	2.61772
141.196	1.69876	141.196	1.67498	141.196	2.60733	141.196	2.61957
141.296	1.69497	141.296	1.67365	141.297	2.65283	141.297	2.61779
141.396	1.79176	141.396	1.67735	141.397	2.52256	141.397	2.61597
141.496	1.79828	141.496	1.68608	141.496	2.59391	141.496	2.61548
141.596	1.67422	141.596	1.69683	141.596	2.72024	141.596	2.60657
141.696	1.80041	141.696	1.6987	141.696	2.71036	141.696	2.61219
141.796	1.54986	141.796	1.70008	141.796	2.73777	141.796	2.61148
141.896	1.74474	141.896	1.70813	141.896	2.6836	141.896	2.61043
141.996	1.89307	141.996	1.71102	141.996	2.36737	141.996	2.61832
142.096	1.61599	142.096	1.72292	142.096	2.66311	142.096	2.62406
142.196	1.72354	142.196	1.72841	142.196	2.5127	142.196	2.61662
142.296	1.55	142.296	1.74477	142.296	2.69328	142.296	2.62474
142.396	1.54953	142.396	1.74667	142.396	2.53473	142.396	2.62837
142.496	1.56679	142.496	1.75138	142.496	2.68437	142.496	2.63985
142.596	1.85263	142.596	1.75469	142.596	2.68963	142.596	2.63335
142.696	1.78148	142.696	1.76164	142.696	2.71143	142.696	2.63262
142.796	1.87904	142.796	1.77114	142.796	2.47923	142.796	2.63062
142.896	1.61277	142.896	1.77565	142.896	2.7113	142.896	2.62621
142.996	1.88806	142.996	1.78544	142.996	2.52411	142.996	2.62187
143.096	1.88336	143.096	1.78651	143.096	2.68929	143.096	2.62036
143.196	1.73947	143.196	1.78566	143.196	2.68951	143.196	2.62342
143.296	1.94127	143.296	1.78208	143.296	2.63653	143.296	2.62442
143.396	1.96488	143.396	1.78479	143.396	2.45138	143.396	2.62308
143.496	1.77925	143.496	1.78519	143.496	2.62923	143.496	2.62756
143.596	1.72888	143.596	1.78592	143.596	2.6881	143.596	2.63038
143.696	1.87513	143.696	1.7961	143.696	2.55545	143.696	2.6336
143.796	1.81888	143.796	1.80278	143.796	2.60641	143.796	2.63832
143.896	1.8188	143.896	1.80543	143.896	2.69865	143.896	2.63607
143.996	1.65896	143.996	1.81314	143.996	2.61303	143.996	2.6333
144.096	1.73415	144.096	1.82482	144.096	2.86275	144.096	2.6311
144.196	1.80068	144.196	1.83092	144.196	2.54178	144.196	2.63518
144.296	1.8748	144.296	1.83487	144.296	2.71788	144.296	2.63453
144.396	1.85387	144.396	1.83258	144.396	2.75341	144.396	2.6461
144.496	1.98527	144.496	1.83032	144.496	2.36955	144.496	2.65345
144.596	1.84078	144.596	1.83932	144.596	2.57666	144.596	2.64533
144.696	1.89997	144.696	1.84304	144.696	2.90715	144.696	2.65332
144.796	1.63945	144.796	1.84193	144.796	2.54576	144.796	2.65275
144.896	1.74026	144.896	1.82992	144.896	2.63599	144.896	2.6596
144.996	1.83146	144.996	1.82139	144.996	2.49849	144.996	2.65846
145.096	1.94374	145.096	1.81417	145.096	2.76939	145.096	2.66189
145.196	1.75376	145.196	1.81094	145.196	2.62059	145.196	2.66628
145.296	1.68965	145.296	1.81312	145.296	2.80371	145.296	2.67679
145.396	1.82796	145.396	1.81728	145.396	2.61011	145.396	2.67816
145.496	1.77691	145.496	1.80684	145.496	2.79556	145.496	2.68762
145.596	1.67755	145.596	1.81194	145.596	2.61236	145.596	2.68973
145.696	1.91749	145.696	1.81405	145.696	2.72732	145.696	2.69723
145.796	1.96193	145.796	1.80327	145.796	2.6279	145.796	2.70399
145.896	1.91487	145.896	1.80291	145.896	2.82932	145.896	2.7033
145.996	1.94164	145.996	1.80844	145.996	2.48729	145.996	2.70535
146.096	1.9548	146.096	1.7989	146.096	2.76089	146.096	2.71097
146.196	1.67827	146.196	1.79368	146.196	2.65709	146.196	2.71497
146.296	1.7251	146.296	1.7889	146.296	2.55221	146.296	2.71811
146.396	1.83921	146.396	1.78607	146.396	2.84252	146.396	2.71589
146.496	1.75728	146.496	1.78521	146.496	2.74785	146.496	2.72863
146.596	1.60936	146.596	1.77932	146.596	2.80721	146.596	2.73111
146.696	1.63262	146.696	1.77114	146.696	2.74551	146.696	2.74098
146.796	1.81024	146.796	1.76932	146.796	2.94487	146.796	2.73879
146.896	1.74827	146.896	1.77238	146.896	2.59263	146.896	2.74181
146.996	1.92362	146.996	1.77668	146.996	2.68949	146.996	2.74569
147.096	1.69951	147.096	1.77734	147.096	2.89849	147.096	2.73916
147.196	1.56403	147.196	1.77793	147.196	2.63901	147.196	2.73117
147.296	1.79068	147.296	1.77767	147.296	2.77057	147.296	2.74049
147.396	1.97497	147.396	1.76611	147.396	2.69936	147.396	2.7387
147.496	1.82864	147.496	1.75932	147.496	2.81708	147.496	2.73357
147.596	1.75119	147.596	1.75849	147.596	2.82704	147.596	2.72869
147.696	1.88568	147.696	1.76151	147.696	2.83082	147.696	2.72968
147.796	1.62283	147.796	1.7566	147.796	2.6612	147.796	2.72473
147.896	1.62291	147.896	1.75091	147.896	2.72389	147.896	2.72781
147.996	1.82667	147.996	1.74748	147.996	2.66587	147.996	2.73175
148.096	1.54186	148.096	1.74183	148.096	2.71535	148.096	2.73234
148.196	1.61332	148.196	1.73224	148.196	2.68398	148.196	2.72949
148.296	1.90371	148.296	1.7324	148.296	2.71116	148.296	2.73436
148.396	1.77039	148.396	1.73476	148.396	2.9314	148.396	2.73367
148.496	1.60576	148.496	1.73661	148.496	2.64141	148.496	2.73789
148.596	1.94638	148.596	1.74695	148.596	2.65787	148.596	2.73103
148.696	1.75615	148.696	1.75029	148.696	2.76586	148.696	2.73278
148.796	1.89791	148.796	1.75036	148.796	2.64816	148.796	2.73133
148.896	1.79867	148.896	1.74772	148.896	2.86772	148.896	2.72408
148.996	1.73418	148.996	1.74516	148.996	2.43071	148.996	2.72711
149.096	1.72434	149.096	1.74274	149.096	2.65227	149.096	2.72849
149.196	1.86071	149.196	1.74202	149.196	2.6479	149.196	2.72412
149.296	1.70582	149.296	1.73965	149.296	2.73446	149.296	2.72036
149.396	1.59825	149.396	1.73801	149.396	2.72494	149.396	2.7293
149.496	1.50591	149.496	1.74069	149.496	2.74382	149.496	2.72267
149.596	1.76125	149.596	1.74288	149.596	2.68734	149.596	2.72696
149.696	1.63236	149.696	1.73571	149.696	2.91589	149.696	2.74018
149.796	1.72306	149.796	1.72679	149.796	2.68151	149.796	2.73359
149.896	1.85115	149.896	1.72158	149.896	2.69462	149.896	2.72435
149.996	1.78479	149.996	1.72334	149.996	2.88938	149.996	2.72089
150.096	1.66932	150.096	1.71871	150.096	2.73123	150.096	2.72243
150.196	1.6553	150.196	1.70977	150.196	2.79328	150.196	2.7238
150.296	1.73855	150.296	1.70829	150.296	2.86	150.296	2.72865
150.396	1.68447	150.396	1.7023	150.396	2.78606	150.396	2.71704
150.496	1.73638	150.496	1.70067	150.496	2.54722	150.496	2.71471
150.596	1.76822	150.596	1.69522	150.596	2.83419	150.596	2.71713
150.696	1.80195	150.696	1.68588	150.696	2.77789	150.696	2.71827
150.796	1.71903	150.796	1.67493	150.796	2.61215	150.796	2.71641
150.896	1.7176	150.896	1.66225	150.896	2.67402	150.896	2.71164
150.996	1.7182	150.996	1.64353	150.996	2.70096	150.996	2.712
151.096	1.46188	151.096	1.63347	151.096	2.71678	151.096	2.7036
151.196	1.72473	151.196	1.63067	151.196	2.67003	151.196	2.69814
151.296	1.55735	151.296	1.61844	151.296	2.65733	151.296	2.69405
151.396	1.667	151.396	1.6149	151.396	2.71621	151.396	2.69137
151.496	1.78815	151.496	1.6103	151.496	2.6402	151.496	2.6908
151.596	1.71984	151.596	1.6085	151.596	2.59204	151.596	2.68371
151.696	1.48064	151.696	1.61118	151.696	2.85575	151.696	2.67774
151.796	1.49275	151.796	1.61112	151.796	2.80273	151.796	2.66594
151.896	1.61189	151.896	1.60169	151.896	2.58848	151.896	2.66558
151.996	1.37069	151.996	1.5937	151.996	2.76385	151.996	2.66311
152.096	1.53679	152.096	1.58939	152.096	2.45193	152.096	2.66733
152.196	1.62668	152.196	1.58441	152.196	2.30582	152.196	2.66589
152.296	1.51039	152.296	1.58334	152.296	2.6877	152.296	2.66943
152.396	1.57565	152.396	1.57668	152.396	2.92706	152.396	2.67101
152.496	1.53219	152.496	1.57693	152.496	2.6827	152.496	2.66246
152.596	1.62189	152.596	1.57841	152.596	2.62889	152.596	2.66617
152.696	1.70736	152.696	1.5748	152.696	2.65362	152.696	2.66783
152.796	1.61069	152.796	1.57999	152.796	2.5427	152.796	2.67226
152.896	1.49068	152.896	1.58298	152.896	2.949	152.896	2.67587
152.996	1.27509	152.996	1.57752	152.996	2.72001	152.996	2.67963
153.096	1.57145	153.096	1.57708	153.096	2.47852	153.096	2.67424
153.196	1.386	153.196	1.57713	153.196	2.53054	153.196	2.67963
153.296	1.44797	153.296	1.57961	153.296	2.57249	153.296	2.68347
153.396	1.81114	153.396	1.57889	153.396	2.68584	153.396	2.68585
153.496	1.96331	153.496	1.58606	153.496	2.76249	153.496	2.69183
153.596	1.52766	153.596	1.59681	153.596	2.80598	153.596	2.69106
153.696	1.62974	153.696	1.59617	153.696	2.72779	153.696	2.69258
153.796	1.81181	153.796	1.60709	153.796	2.80642	153.796	2.69353
153.896	1.7148	153.896	1.61093	153.896	2.64863	153.896	2.69336
153.996	1.7015	153.996	1.61453	153.996	2.81543	153.996	2.69419
154.096	1.5629	154.096	1.61931	154.096	2.59157	154.096	2.68969
154.196	1.38467	154.196	1.62963	154.196	2.73752	154.196	2.68446
154.296	1.61721	154.296	1.63831	154.296	2.94824	154.296	2.69262
154.396	1.82689	154.396	1.63781	154.396	2.66362	154.396	2.69609
154.496	1.69871	154.496	1.64737	154.496	2.72869	154.496	2.6931
154.596	1.45352	154.596	1.65295	154.596	2.50943	154.596	2.69388
154.696	1.72131	154.696	1.65953	154.696	2.62106	154.696	2.68915
154.796	1.46359	154.796	1.65906	154.796	2.69252	154.796	2.68122
154.896	1.74794	154.896	1.65917	154.896	2.52819	154.896	2.67852
154.996	1.68876	154.996	1.66353	154.996	2.8862	154.996	2.68423
155.096	1.62297	155.096	1.66576	155.096	2.70403	155.096	2.68056
155.196	1.70732	155.196	1.6689	155.196	2.63386	155.196	2.67522
155.296	1.38648	155.296	1.68016	155.296	2.60173	155.296	2.67117
155.396	1.52699	155.396	1.68315	155.396	2.71832	155.396	2.66933
155.496	1.78483	155.496	1.68079	155.496	2.66832	155.496	2.67211
155.596	1.70994	155.596	1.66973	155.596	2.74106	155.596	2.67399
155.696	1.77521	155.696	1.67089	155.696	2.66745	155.696	2.66627
155.796	1.79154	155.796	1.66051	155.796	2.68691	155.796	2.6558
155.896	1.88785	155.896	1.65038	155.896	2.56282	155.896	2.65274
155.996	1.66883	155.996	1.65555	155.996	2.46293	155.996	2.64835
156.096	1.56637	156.096	1.66555	156.096	2.70268	156.096	2.6573
156.196	1.69236	156.196	1.65875	156.196	2.6476	156.196	2.65123
156.296	1.5586	156.296	1.66031	156.296	2.61529	156.296	2.6554
156.396	1.63046	156.396	1.66311	156.396	2.62922	156.396	2.66059
156.496	1.76128	156.496	1.66716	156.496	2.65032	156.496	2.66199
156.596	1.90408	156.596	1.67166	156.596	2.76343	156.596	2.66604
156.696	1.70886	156.696	1.67269	156.696	2.74439	156.696	2.66138
156.796	1.51803	156.796	1.67723	156.796	2.55897	156.796	2.65922
156.896	1.82298	156.896	1.67631	156.896	2.68661	156.896	2.66758
156.996	1.60181	156.996	1.68495	156.996	2.7014	156.996	2.66988
157.096	1.44645	157.096	1.68719	157.096	2.76206	157.096	2.66853
157.196	1.51415	157.196	1.69048	157.196	2.62922	157.196	2.66044
157.296	1.84132	157.296	1.69714	157.296	2.51402	157.296	2.66981
157.396	1.72011	157.396	1.68653	157.396	2.66601	157.396	2.67716
157.496	1.62881	157.496	1.69416	157.496	2.64093	157.496	2.67182
157.596	1.63873	157.596	1.69629	157.596	2.74455	157.596	2.67892
157.696	1.6884	157.696	1.70319	157.696	2.75901	157.696	2.67809
157.796	1.4914	157.796	1.70791	157.796	2.74884	157.796	2.67931
157.896	1.66616	157.896	1.70398	157.896	2.54093	157.896	2.67667
157.996	1.71939	157.996	1.69899	157.996	2.80273	157.996	2.67952
158.096	1.76553	158.096	1.69705	158.096	2.64516	158.096	2.68338
158.196	1.60843	158.196	1.69979	158.196	2.71583	158.196	2.6826
158.296	1.78677	158.296	1.69648	158.296	2.84709	158.296	2.68084
158.396	1.81869	158.396	1.69811	158.396	2.62203	158.396	2.67998
158.496	1.66909	158.496	1.70957	158.496	2.7718	158.496	2.6806
158.596	1.70397	158.596	1.70859	158.596	2.38271	158.596	2.6768
158.696	1.87776	158.696	1.70652	158.696	2.95294	158.696	2.68055
158.796	1.70193	158.796	1.69974	158.796	2.55882	158.796	2.67638
158.896	1.87377	158.896	1.69248	158.896	2.60055	158.896	2.67747
158.996	1.78191	158.996	1.68707	158.996	2.56352	158.996	2.67806
159.096	1.78081	159.096	1.69026	159.096	2.63743	159.096	2.67721
159.196	1.76989	159.196	1.70129	159.196	2.71687	159.196	2.68023
159.296	1.41548	159.296	1.70026	159.296	2.79291	159.296	2.67899
159.396	1.781	159.396	1.69945	159.396	2.69407	159.396	2.67688
159.496	1.68385	159.496	1.69866	159.496	2.64135	159.496	2.67739
159.596	1.80009	159.596	1.69247	159.596	2.85086	159.596	2.68089
159.696	1.49055	159.696	1.67731	159.696	2.88928	159.696	2.68788
159.796	1.59763	159.796	1.6673	159.796	2.37851	159.796	2.69302
159.896	1.92274	159.896	1.66634	159.896	2.46661	159.896	2.6834
159.996	1.58457	159.996	1.65784	159.996	2.704	159.996	2.68762
160.096	1.70993	160.096	1.65852	160.096	2.64886	160.096	2.68574
160.196	1.45532	160.196	1.65775	160.196	2.76779	160.196	2.68472
160.296	1.57688	160.296	1.65894	160.296	2.63484	160.296	2.68528
160.396	1.49346	160.396	1.65268	160.396	2.72574	160.396	2.67982
160.496	1.59814	160.496	1.64954	160.496	2.65845	160.496	2.67753
160.596	1.74384	160.596	1.64006	160.596	2.56764	160.596	2.68526
160.696	1.51151	160.696	1.6301	160.696	2.80856	160.696	2.68693
160.796	1.78732	160.796	1.61915	160.796	2.80189	160.796	2.68715
160.896	1.66481	160.896	1.61493	160.896	2.81877	160.896	2.69127
160.996	1.43438	160.996	1.6119	160.996	2.64597	160.996	2.68769
161.096	1.63106	161.096	1.60086	161.096	2.6595	161.096	2.68949
161.196	1.53884	161.196	1.59618	161.196	2.61648	161.196	2.68463
161.296	1.81852	161.296	1.59716	161.296	2.83824	161.296	2.68932
161.396	1.70994	161.396	1.59442	161.396	2.62812	161.396	2.68491
161.496	1.71102	161.496	1.60094	161.496	2.63777	161.496	2.68013
161.596	1.54491	161.596	1.60076	161.596	2.69593	161.596	2.68266
161.696	1.41645	161.696	1.60901	161.696	2.684	161.696	2.68748
161.796	1.63045	161.796	1.60968	161.796	2.83881	161.796	2.68657
161.896	1.39424	161.896	1.61306	161.896	2.69291	161.896	2.69509
161.996	1.6768	161.996	1.61788	161.996	2.72354	161.996	2.68924
162.096	1.65176	162.096	1.61549	162.096	2.63725	162.096	2.68827
162.196	1.78641	162.196	1.62242	162.196	2.57265	162.196	2.69572
162.296	1.65527	162.296	1.61113	162.296	2.47465	162.296	2.69897
162.396	1.67863	162.396	1.61144	162.396	2.83303	162.396	2.69036
162.496	1.85617	162.496	1.61636	162.496	2.49357	162.496	2.68491
162.596	1.45427	162.596	1.6141	162.596	2.64753	162.596	2.68114
162.696	1.4683	162.696	1.61137	162.696	2.72533	162.696	2.67877
162.796	1.4096	162.796	1.60775	162.796	2.70652	162.796	2.67832
162.896	1.40498	162.896	1.60076	162.896	2.94259	162.896	2.67868
162.996	1.41178	162.996	1.58948	162.996	2.64087	162.996	2.67795
163.096	1.66847	163.096	1.59086	163.096	2.54179	163.096	2.67396
163.196	1.7639	163.196	1.59573	163.196	2.57362	163.196	2.66184
163.296	1.66132	163.296	1.59018	163.296	2.68353	163.296	2.66419
163.396	1.62102	163.396	1.59	163.396	2.70557	163.396	2.66561
163.496	1.64135	163.496	1.58948	163.496	2.76429	163.496	2.65723
163.596	1.79943	163.596	1.58091	163.596	2.75057	163.596	2.65017
163.696	1.643	163.696	1.57689	163.696	2.56293	163.696	2.65213
163.796	1.65599	163.796	1.5678	163.796	2.80777	163.796	2.65319
163.896	1.63847	163.896	1.56889	163.896	2.75636	163.896	2.65444
163.996	1.51501	163.996	1.56701	163.996	2.81012	163.996	2.65151
164.096	1.68353	164.096	1.56285	164.096	2.49835	164.096	2.64528
164.196	1.41154	164.196	1.55647	164.196	2.43505	164.196	2.64222
164.296	1.6731	164.296	1.54564	164.296	2.68337	164.296	2.6388
164.396	1.18555	164.396	1.54267	164.396	2.43025	164.396	2.63738
164.496	1.44032	164.496	1.53782	164.496	2.82186	164.496	2.63099
164.596	1.59531	164.596	1.53888	164.596	2.6101	164.596	2.62876
164.696	1.4021	164.696	1.5375	164.696	2.52645	164.696	2.62717
164.796	1.71128	164.796	1.5505	164.796	2.73947	164.796	2.62247
164.896	1.40602	164.896	1.54977	164.896	2.62668	164.896	2.6112
164.996	1.58766	164.996	1.55361	164.996	2.54192	164.996	2.61299
165.096	1.51685	165.096	1.55923	165.096	2.69443	165.096	2.6058
165.196	1.67036	165.196	1.5563	165.196	2.5861	165.196	2.61174
165.296	1.43817	165.296	1.55709	165.296	2.63525	165.296	2.61372
165.396	1.65137	165.396	1.55619	165.396	2.45689	165.396	2.61447
165.496	1.72185	165.496	1.55037	165.496	2.5563	165.496	2.63262
165.596	1.3795	165.596	1.53684	165.596	2.58731	165.596	2.63186
165.696	1.38219	165.696	1.53852	165.696	2.76561	165.696	2.63263
165.796	1.48209	165.796	1.53506	165.796	2.51653	165.796	2.63164
165.896	1.57923	165.896	1.53778	165.896	2.54437	165.896	2.6306
165.996	1.4887	165.996	1.53544	165.996	2.94093	165.996	2.63147
166.096	1.51115	166.096	1.5357	166.096	2.77829	166.096	2.63649
166.196	1.53511	166.196	1.54504	166.196	2.47866	166.196	2.64588
166.296	1.61743	166.296	1.55101	166.296	2.42274	166.296	2.64667
166.396	1.57635	166.396	1.55664	166.396	2.62806	166.396	2.65687
166.496	1.6104	166.496	1.55755	166.496	2.5665	166.496	2.66772
166.596	1.73733	166.596	1.56243	166.596	2.68066	166.596	2.68006
166.696	1.68529	166.696	1.56919	166.696	2.63755	166.696	2.68568
166.796	1.71485	166.796	1.57252	166.796	2.64521	166.796	2.6943
166.896	1.67472	166.896	1.57944	166.896	2.76714	166.896	2.69593
166.996	1.48965	166.996	1.56992	166.996	2.84461	166.996	2.6875
167.096	1.55153	167.096	1.57015	167.096	2.77881	167.096	2.69341
167.196	1.62824	167.196	1.5751	167.196	2.69447	167.196	2.69739
167.296	1.27904	167.296	1.57534	167.296	2.73968	167.296	2.70197
167.396	1.61988	167.396	1.59306	167.396	2.869	167.396	2.70928
167.496	1.50721	167.496	1.59161	167.496	2.8194	167.496	2.70463
167.596	1.66853	167.596	1.59373	167.596	2.81563	167.596	2.69955
167.696	1.58864	167.696	1.59592	167.696	2.50507	167.696	2.70069
167.796	1.44783	167.796	1.60034	167.796	2.7104	167.796	2.70543
167.896	1.39495	167.896	1.60334	167.896	2.75756	167.896	2.70147
167.996	1.5044	167.996	1.6092	167.996	2.42083	167.996	2.6988
168.096	1.75459	168.096	1.61495	168.096	2.77567	168.096	2.69904
168.196	1.50157	168.196	1.61071	168.196	2.61989	168.196	2.6934
168.296	1.81811	168.296	1.60988	168.296	2.69153	168.296	2.68948
168.396	1.55779	168.396	1.60874	168.396	2.81486	168.396	2.67914
168.496	1.7172	168.496	1.60717	168.496	2.80695	168.496	2.67313
168.596	1.6881	168.596	1.60831	168.596	2.7625	168.596	2.67679
168.696	1.58091	168.696	1.60872	168.696	2.62442	168.696	2.67559
168.796	1.57151	168.796	1.61271	168.796	2.72996	168.796	2.6691
168.896	1.61877	168.896	1.61747	168.896	2.66592	168.896	2.66529
168.996	1.80684	168.996	1.61598	168.996	2.61113	168.996	2.66311
169.096	1.57538	169.096	1.61561	169.096	2.63039	169.096	2.65379
169.196	1.70042	169.196	1.62045	169.196	2.53136	169.196	2.64639
169.296	1.55172	169.296	1.62711	169.296	2.27979	169.296	2.63986
169.396	1.69696	169.396	1.63537	169.396	2.71543	169.396	2.63607
169.496	1.77042	169.496	1.64577	169.496	2.80474	169.496	2.63975
169.596	1.66893	169.596	1.64676	169.596	2.72304	169.596	2.64372
169.696	1.66619	169.696	1.65022	169.696	2.58692	169.696	2.64807
169.796	1.62638	169.796	1.65482	169.796	2.43565	169.796	2.64593
169.896	1.31249	169.896	1.64508	169.896	2.51602	169.896	2.63968
169.996	1.62877	169.996	1.64796	169.996	2.81621	169.996	2.64326
170.096	1.68474	170.096	1.64756	170.096	2.75676	170.096	2.65053
170.196	1.61577	170.196	1.64954	170.196	2.70386	170.196	2.65497
170.296	1.70675	170.296	1.64899	170.296	2.45316	170.296	2.64768
170.396	1.51887	170.396	1.65265	170.396	2.77859	170.396	2.64805
170.496	1.62018	170.496	1.65287	170.496	2.53292	170.496	2.64474
170.596	1.7275	170.596	1.64704	170.596	2.47141	170.596	2.64122
170.696	1.74262	170.696	1.6493	170.696	2.66594	170.696	2.64696
170.796	1.6	170.796	1.64689	170.796	2.80232	170.796	2.6548
170.896	1.68338	170.896	1.65599	170.896	2.79205	170.896	2.65915
170.996	1.80569	170.996	1.65949	170.996	2.65664	170.996	2.66161
171.096	1.62746	171.096	1.66684	171.096	2.74548	171.096	2.66151
171.196	1.65657	171.196	1.66872	171.196	2.80612	171.196	2.66289
171.296	1.5352	171.296	1.67372	171.296	2.69395	171.296	2.65832
171.396	1.56999	171.396	1.67584	171.396	2.48749	171.396	2.66377
171.496	1.74306	171.496	1.68041	171.496	2.58128	171.496	2.66761
171.596	1.75874	171.596	1.68844	171.596	2.74518	171.596	2.67349
171.696	1.74348	171.696	1.69239	171.696	2.80252	171.696	2.67728
171.796	1.66137	171.796	1.69721	171.796	2.74491	171.796	2.66815
171.896	1.65807	171.896	1.69648	171.896	2.65575	171.896	2.65328
171.996	1.55583	171.996	1.69266	171.996	2.51049	171.996	2.6438
172.096	1.68156	172.096	1.6921	172.096	2.57771	172.096	2.6461
172.196	1.64635	172.196	1.69377	172.196	2.50032	172.196	2.64581
172.296	1.68477	172.296	1.68711	172.296	2.63048	172.296	2.64105
172.396	1.81063	172.396	1.68724	172.396	2.83912	172.396	2.64028
172.496	1.71064	172.496	1.6693	172.496	2.68088	172.496	2.63469
172.596	1.70704	172.596	1.66126	172.596	2.53041	172.596	2.63986
172.696	1.79811	172.696	1.65331	172.696	2.64036	172.696	2.6431
172.796	1.83303	172.796	1.64963	172.796	2.73496	172.796	2.64455
172.896	1.52937	172.896	1.64744	172.896	2.68072	172.896	2.64413
172.996	1.52254	172.996	1.63509	172.996	2.89314	172.996	2.64889
173.096	1.79738	173.096	1.62565	173.096	2.56246	173.096	2.64621
173.196	1.79317	173.196	1.6214	173.196	2.57274	173.196	2.63684
173.296	1.70932	173.296	1.61277	173.296	2.31142	173.296	2.63982
173.396	1.6355	173.396	1.6081	173.396	2.44804	173.396	2.6415
173.496	1.55674	173.496	1.60344	173.496	2.6351	173.496	2.64739
173.596	1.5604	173.596	1.60283	173.596	2.75661	173.596	2.64424
173.696	1.72125	173.696	1.59961	173.696	2.70713	173.696	2.64203
173.796	1.49261	173.796	1.59675	173.796	2.80242	173.796	2.64255
173.896	1.53653	173.896	1.59053	173.896	2.5843	173.896	2.64391
173.996	1.45694	173.996	1.5834	173.996	2.57278	173.996	2.64367
174.096	1.50485	174.096	1.58551	174.096	2.41996	174.096	2.63816
174.196	1.37959	174.196	1.58565	174.196	2.4691	174.196	2.64417
174.296	1.42616	174.296	1.59349	174.296	2.79665	174.296	2.64845
174.396	1.42028	174.396	1.59564	174.396	2.71703	174.396	2.65586
174.496	1.64772	174.496	1.60207	174.496	2.97993	174.496	2.66068
174.596	1.63006	174.596	1.5998	174.596	2.73058	174.596	2.65985
174.696	1.4519	174.696	1.6059	174.696	2.77874	174.696	2.66394
174.796	1.73138	174.796	1.61037	174.796	2.82337	174.796	2.65787
174.896	1.45798	174.896	1.61236	174.896	2.51041	174.896	2.65967
174.996	1.71709	174.996	1.62155	174.996	2.70833	174.996	2.67142
175.096	1.67825	175.096	1.62628	175.096	2.64778	175.096	2.67935
175.196	1.75038	175.196	1.63507	175.196	2.67931	175.196	2.68462
175.296	1.54072	175.296	1.64363	175.296	2.70824	175.296	2.69269
175.396	1.57105	175.396	1.65102	175.396	2.4944	175.396	2.69998
175.496	1.72577	175.496	1.655	175.496	2.61564	175.496	2.70594
175.596	1.73349	175.596	1.65251	175.596	2.61365	175.596	2.71178
175.696	1.68505	175.696	1.65573	175.696	2.75391	175.696	2.71112
175.796	1.89756	175.796	1.66437	175.796	2.50531	175.796	2.70949
175.895	1.65232	175.895	1.67225	175.896	2.6881	175.896	2.69636
175.995	1.74649	175.995	1.67656	175.996	2.55541	175.996	2.6923
176.095	1.77399	176.095	1.68539	176.096	2.73922	176.096	2.69185
176.196	1.71842	176.196	1.69017	176.196	2.83103	176.196	2.69373
176.296	1.75226	176.296	1.7024	176.296	2.85937	176.296	2.69685
176.395	1.75586	176.395	1.71063	176.396	2.7679	176.396	2.70124
176.495	1.82983	176.495	1.71675	176.496	2.60822	176.496	2.70402
176.595	1.71208	176.595	1.72199	176.596	2.87091	176.596	2.7077
176.696	1.83636	176.696	1.72797	176.696	2.66388	176.696	2.69875
176.796	1.58923	176.796	1.73095	176.796	2.81558	176.796	2.68605
176.895	1.70844	176.895	1.72495	176.896	2.69058	176.896	2.68619
176.995	1.55625	176.995	1.71796	176.996	2.7026	176.996	2.68456
177.095	1.73869	177.095	1.71944	177.096	2.74393	177.096	2.6972
177.196	1.57312	177.196	1.71705	177.196	2.62262	177.196	2.69477
177.296	1.57956	177.296	1.70894	177.296	2.87951	177.296	2.6943
177.395	1.7018	177.395	1.70368	177.395	2.74773	177.395	2.69226
177.495	1.60205	177.495	1.69661	177.495	2.63174	177.495	2.68157
177.595	1.67204	177.595	1.69473	177.595	2.60837	177.595	2.6766
177.696	1.53365	177.696	1.68761	177.696	2.51202	177.696	2.67237
177.796	1.64253	177.796	1.6925	177.796	2.47432	177.796	2.67292
177.895	1.76217	177.895	1.68354	177.895	2.56911	177.895	2.67502
177.995	1.58896	177.995	1.67053	177.995	2.54676	177.995	2.66325
178.095	1.78696	178.095	1.66853	178.095	2.78673	178.095	2.66168
178.196	1.91073	178.196	1.66948	178.196	2.70566	178.196	2.66014
178.296	1.79035	178.296	1.66856	178.296	2.74019	178.296	2.65472
178.395	1.77871	178.395	1.67451	178.395	2.8487	178.395	2.64883
178.495	1.86312	178.495	1.6761	178.495	2.63134	178.495	2.63879
178.595	1.63852	178.595	1.67735	178.595	2.66074	178.595	2.62881
178.696	1.76874	178.696	1.67885	178.696	2.70587	178.696	2.62604
178.796	1.68655	178.796	1.68008	178.796	2.61965	178.796	2.62581
178.895	1.57754	178.895	1.68173	178.895	2.68065	178.895	2.62516
178.995	1.6547	178.995	1.67672	178.995	2.50269	178.995	2.62634
179.095	1.56127	179.095	1.68346	179.095	2.39689	179.095	2.624
179.196	1.52354	179.196	1.6784	179.196	2.60325	179.196	2.62682
179.296	1.41719	179.296	1.67642	179.296	2.73198	179.296	2.62744
179.395	1.69462	179.395	1.66978	179.395	2.61277	179.395	2.63253
179.495	1.6758	179.495	1.67069	179.495	2.59384	179.495	2.62745
179.595	1.57799	179.595	1.66184	179.595	2.36888	179.595	2.63038
179.695	1.67426	179.695	1.66116	179.696	2.63539	179.696	2.6332
179.795	1.66159	179.795	1.65797	179.796	2.62937	179.796	2.63407
179.895	1.84012	179.895	1.64914	179.895	2.76161	179.895	2.64211
179.995	1.61992	179.995	1.64433	179.995	2.76363	179.995	2.6548
180.095	1.67614	180.095	1.64018	180.095	2.77867	180.095	2.6589
180.195	1.8304	180.195	1.63425	180.196	2.71101	180.196	2.65496
180.295	1.49529	180.295	1.62899	180.296	2.5756	180.296	2.64799
180.395	1.73397	180.395	1.62516	180.395	2.53719	180.395	2.64284
180.495	1.90074	180.495	1.62743	180.495	2.78102	180.495	2.64003
180.595	1.69379	180.595	1.61954	180.595	2.53323	180.595	2.63562
180.695	1.59972	180.695	1.61965	180.696	2.4905	180.696	2.64319
180.795	1.59986	180.795	1.62591	180.796	2.75879	180.796	2.64531
180.895	1.58082	180.895	1.62877	180.895	2.51517	180.895	2.64856
180.995	1.47001	180.995	1.63059	180.995	2.82694	180.995	2.65171
181.095	1.54608	181.095	1.63309	181.095	2.70349	181.095	2.64914
181.195	1.55771	181.195	1.63257	181.196	2.63988	181.196	2.64806
181.295	1.49747	181.295	1.63536	181.296	2.66599	181.296	2.65132
181.395	1.49719	181.395	1.6412	181.395	2.75329	181.395	2.64793
181.495	1.73594	181.495	1.639	181.495	2.6365	181.495	2.64295
181.595	1.42096	181.595	1.63996	181.595	2.59344	181.595	2.63472
181.695	1.70846	181.695	1.63642	181.695	2.69449	181.695	2.62488
181.795	1.76877	181.795	1.63544	181.795	2.58082	181.795	2.62649
181.895	1.70794	181.895	1.6314	181.895	2.5842	181.895	2.6305
181.995	1.56736	181.995	1.63655	181.995	2.83617	181.995	2.63308
182.095	1.74241	182.095	1.63582	182.095	2.59902	182.095	2.63127
182.195	1.65476	182.195	1.6393	182.195	2.65394	182.195	2.62419
182.295	1.56623	182.295	1.64704	182.295	2.60171	182.295	2.62237
182.395	1.7495	182.395	1.64676	182.395	2.63008	182.395	2.62153
182.495	1.7509	182.495	1.65001	182.495	2.34403	182.495	2.62511
182.595	1.63409	182.595	1.65539	182.595	2.48711	182.595	2.62537
182.695	1.76823	182.695	1.6572	182.695	2.7289	182.695	2.62749
182.795	1.60078	182.795	1.66458	182.795	2.74081	182.795	2.62706
182.895	1.63872	182.895	1.66237	182.895	2.62173	182.895	2.62667
182.995	1.54607	182.995	1.66597	182.995	2.60832	182.995	2.62179
183.095	1.71539	183.095	1.67881	183.095	2.61835	183.095	2.62952
183.195	1.65219	183.195	1.68668	183.195	2.43426	183.195	2.63115
183.295	1.59945	183.295	1.69181	183.295	2.5289	183.295	2.62439
183.395	1.62514	183.395	1.6972	183.395	2.52205	183.395	2.62652
183.495	1.67625	183.495	1.69792	183.495	2.65861	183.495	2.61828
183.595	1.78869	183.595	1.69576	183.595	2.66456	183.595	2.62248
183.695	1.70777	183.695	1.6922	183.695	2.65422	183.695	2.63116
183.795	1.75356	183.795	1.68699	183.795	2.56001	183.795	2.63261
183.895	1.58913	183.895	1.68367	183.895	2.70909	183.895	2.63017
183.995	1.75574	183.995	1.67309	183.995	2.86054	183.995	2.63331
184.095	1.73922	184.095	1.66651	184.095	2.82809	184.095	2.62825
184.195	1.81579	184.195	1.65459	184.195	2.77311	184.195	2.62506
184.295	1.68872	184.295	1.64614	184.295	2.56972	184.295	2.62421
184.395	1.65197	184.395	1.64445	184.395	2.61244	184.395	2.62178
184.495	1.58953	184.495	1.64003	184.495	2.53595	184.495	2.61719
184.595	1.77982	184.595	1.6316	184.595	2.65029	184.595	2.61782
184.695	1.53153	184.695	1.63126	184.695	2.5677	184.695	2.6159
184.795	1.44262	184.795	1.62918	184.795	2.61876	184.795	2.61762
184.895	1.68589	184.895	1.61772	184.895	2.56821	184.895	2.6181
184.995	1.77824	184.995	1.61954	184.995	2.54548	184.995	2.62154
185.095	1.49683	185.095	1.61857	185.095	2.67943	185.095	2.61379
185.195	1.65851	185.195	1.61232	185.195	2.66591	185.195	2.6108
185.295	1.64308	185.295	1.61546	185.295	2.71824	185.295	2.61377
185.395	1.63347	185.395	1.61333	185.395	2.58763	185.395	2.61712
185.495	1.66794	185.495	1.61367	185.495	2.68676	185.495	2.61517
185.595	1.54594	185.595	1.60315	185.595	2.50023	185.595	2.61342
185.695	1.51557	185.695	1.59394	185.695	2.43159	185.695	2.612
185.795	1.48852	185.795	1.58793	185.795	2.63175	185.795	2.60968
185.895	1.43796	185.895	1.58461	185.895	2.59388	185.895	2.60528
185.995	1.54025	185.995	1.58458	185.995	2.70805	185.995	2.6012
186.095	1.48178	186.095	1.58686	186.095	2.61141	186.095	2.60285
186.195	1.55836	186.195	1.5916	186.195	2.33291	186.195	2.60632
186.295	1.59865	186.295	1.58847	186.295	2.4826	186.295	2.60993
186.395	1.42987	186.395	1.59315	186.395	2.63636	186.395	2.60408
186.495	1.62834	186.495	1.596	186.495	2.54825	186.495	2.60926
186.595	1.73686	186.595	1.60461	186.595	2.73022	186.595	2.6181
186.695	1.59738	186.695	1.61077	186.695	2.63778	186.695	2.62889
186.795	1.76017	186.795	1.61029	186.795	2.67307	186.795	2.64192
186.895	1.62015	186.895	1.60511	186.895	2.62395	186.895	2.65202
186.995	1.67357	186.995	1.6073	186.995	2.70343	186.995	2.66073
187.095	1.67584	187.095	1.6017	187.095	2.82532	187.095	2.6656
187.195	1.57797	187.195	1.60502	187.195	2.72487	187.195	2.67223
187.295	1.54655	187.295	1.6007	187.295	2.67321	187.295	2.67953
187.395	1.77677	187.395	1.59552	187.395	2.67475	187.395	2.68213
187.495	1.51567	187.495	1.59465	187.495	2.60501	187.495	2.68946
187.595	1.6215	187.595	1.59899	187.595	2.67562	187.595	2.69208
187.695	1.70186	187.695	1.59498	187.695	2.61955	187.695	2.69959
187.795	1.52777	187.795	1.59812	187.795	2.65654	187.795	2.70552
187.895	1.53065	187.895	1.60281	187.895	2.68436	187.895	2.71747
187.995	1.45786	187.995	1.61077	187.995	2.77479	187.995	2.71827
188.095	1.72085	188.095	1.60797	188.095	2.78036	188.095	2.73331
188.195	1.88069	188.195	1.60046	188.195	2.80619	188.195	2.73783
188.295	1.75646	188.295	1.59977	188.295	2.648	188.295	2.73808
188.395	1.62346	188.395	1.59308	188.395	2.79724	188.395	2.73989
188.495	1.5221	188.495	1.59459	188.495	2.78375	188.495	2.73674
188.595	1.47309	188.595	1.59688	188.595	2.73515	188.595	2.73915
188.695	1.49549	188.695	1.59096	188.695	2.69196	188.695	2.73097
188.795	1.70165	188.795	1.58866	188.795	2.68472	188.795	2.71677
188.895	1.50131	188.895	1.57819	188.895	2.93112	188.895	2.70626
188.995	1.37497	188.995	1.56775	188.995	2.73485	188.995	2.70257
189.095	1.30586	189.095	1.56401	189.095	2.80684	189.095	2.6945
189.195	1.34703	189.195	1.56613	189.195	2.76859	189.195	2.69202
189.295	1.66674	189.295	1.56614	189.295	2.67701	189.295	2.69296
189.395	1.75387	189.395	1.57124	189.395	2.56848	189.395	2.68714
189.495	1.48795	189.495	1.56853	189.495	2.63356	189.495	2.68182
189.595	1.69631	189.595	1.56843	189.595	2.66867	189.595	2.68192
189.695	1.61516	189.695	1.57447	189.695	2.71587	189.695	2.67701
189.795	1.64684	189.795	1.57783	189.795	2.59898	189.795	2.6737
189.895	1.57057	189.895	1.57178	189.895	2.80232	189.895	2.66901
189.995	1.66732	189.995	1.57445	189.995	2.58207	189.995	2.66694
190.095	1.62021	190.095	1.575	190.095	2.6911	190.095	2.65663
190.195	1.63916	190.195	1.57666	190.195	2.64783	190.195	2.65747
190.295	1.55624	190.295	1.58144	190.295	2.68764	190.295	2.65488
190.395	1.48709	190.395	1.58481	190.395	2.52814	190.395	2.64312
190.495	1.34279	190.495	1.58935	190.495	2.7689	190.495	2.63583
190.595	1.74847	190.595	1.58725	190.595	2.35873	190.595	2.64132
190.695	1.83071	190.695	1.59141	190.695	2.46524	190.695	2.64773
190.795	1.58077	190.795	1.60793	190.795	2.46354	190.795	2.64724
190.895	1.75482	190.895	1.62325	190.895	2.55507	190.895	2.63795
190.995	1.39691	190.995	1.62826	190.995	2.66504	190.995	2.63331
191.095	1.41553	191.095	1.63663	191.095	2.58038	191.095	2.63014
191.195	1.60282	191.195	1.64321	191.195	2.85334	191.195	2.62494
191.295	1.53761	191.295	1.65117	191.295	2.76914	191.295	2.62331
191.395	1.87353	191.395	1.65662	191.395	2.7589	191.395	2.62107
191.495	1.72592	191.495	1.66657	191.495	2.66477	191.495	2.62548
191.595	1.70424	191.595	1.66809	191.595	2.70875	191.595	2.62595
191.695	1.64205	191.695	1.66355	191.695	2.69638	191.695	2.63257
191.795	1.58809	191.795	1.67022	191.795	2.46878	191.795	2.64485
191.895	1.59012	191.895	1.6814	191.895	2.7106	191.895	2.64119
191.995	1.74447	191.995	1.69215	191.995	2.63716	191.995	2.63477
192.095	1.74612	192.095	1.69	192.095	2.50827	192.095	2.63744
192.195	1.56335	192.195	1.69716	192.195	2.81435	192.195	2.64209
192.295	1.55225	192.295	1.70321	192.295	2.694	192.295	2.65221
192.395	1.85075	192.395	1.70406	192.395	2.6974	192.395	2.65422
192.495	1.84278	192.495	1.70644	192.495	2.60512	192.495	2.65982
192.595	1.69164	192.595	1.71138	192.595	2.81397	192.595	2.66304
192.695	1.77417	192.695	1.71668	192.695	2.49465	192.695	2.6707
192.795	1.7904	192.795	1.71595	192.795	2.51578	192.795	2.68091
192.895	1.687	192.895	1.71844	192.895	2.85901	192.895	2.69248
192.995	1.64071	192.995	1.71256	192.995	2.75994	192.995	2.69925
193.095	1.78535	193.095	1.70743	193.095	2.40885	193.095	2.70565
193.195	1.86641	193.195	1.71263	193.195	2.3466	193.195	2.69743
193.295	1.66705	193.295	1.71548	193.295	2.59328	193.295	2.6958
193.395	1.62402	193.395	1.70444	193.395	2.74905	193.395	2.68575
193.495	1.87703	193.495	1.70257	193.495	2.77229	193.495	2.67923
193.595	1.67944	193.595	1.69428	193.595	2.75429	193.595	2.67022
193.695	1.67289	193.695	1.68673	193.695	2.81894	193.695	2.65913
193.795	1.61995	193.795	1.67944	193.795	2.68196	193.795	2.65542
193.895	1.92949	193.895	1.67473	193.895	2.70732	193.895	2.66064
193.995	1.5909	193.995	1.67167	193.995	2.77215	193.995	2.66444
194.095	1.71007	194.095	1.6645	194.095	2.76476	194.095	2.66663
194.195	1.80576	194.195	1.66285	194.195	2.66081	194.195	2.66516
194.295	1.38859	194.295	1.66368	194.295	2.43502	194.295	2.66528
194.395	1.47995	194.395	1.66098	194.395	2.90127	194.395	2.65695
194.495	1.56428	194.495	1.65172	194.495	2.93108	194.495	2.65934
194.595	1.72661	194.595	1.64781	194.595	2.70728	194.595	2.66148
194.695	1.60727	194.695	1.64355	194.695	2.67909	194.695	2.65743
194.795	1.54707	194.795	1.63876	194.795	2.53554	194.795	2.6525
194.895	1.74775	194.895	1.62456	194.895	2.68318	194.895	2.6529
194.995	1.61348	194.995	1.63688	194.995	2.78685	194.995	2.65281
195.095	1.60524	195.095	1.64315	195.095	2.66649	195.095	2.65152
195.195	1.52467	195.195	1.64084	195.195	2.6154	195.195	2.6624
195.295	1.73732	195.295	1.63893	195.295	2.46359	195.295	2.65655
195.395	1.5279	195.395	1.63628	195.395	2.41684	195.395	2.65086
195.495	1.70717	195.495	1.63678	195.495	2.3596	195.495	2.66295
195.595	1.47492	195.595	1.63169	195.595	2.57752	195.595	2.66966
195.695	1.46906	195.695	1.63038	195.695	2.6396	195.695	2.66258
195.795	1.63527	195.795	1.63718	195.795	2.45572	195.795	2.65406
195.895	1.88569	195.895	1.63886	195.895	2.6876	195.895	2.65187
195.995	1.78388	195.995	1.63203	195.995	2.63199	195.995	2.65531
196.095	1.63537	196.095	1.64051	196.095	2.83191	196.095	2.65867
196.195	1.56473	196.195	1.64016	196.195	2.84527	196.195	2.66248
196.295	1.70446	196.295	1.64582	196.295	2.92121	196.295	2.66771
196.395	1.52016	196.395	1.64175	196.395	2.57957	196.395	2.6751
196.495	1.80471	196.495	1.65159	196.495	2.62558	196.495	2.67722
196.595	1.85218	196.595	1.6464	196.595	2.58517	196.595	2.68561
196.695	1.66908	196.695	1.64562	196.695	2.76178	196.695	2.6901
196.795	1.50614	196.795	1.65127	196.795	2.71995	196.795	2.6966
196.895	1.53098	196.895	1.65164	196.895	2.7811	196.895	2.68842
196.995	1.73287	196.995	1.64631	196.995	2.65518	196.995	2.6998
197.095	1.71505	197.095	1.64018	197.095	2.58302	197.095	2.70935
197.195	1.75572	197.195	1.6422	197.195	2.63527	197.195	2.71403
197.295	1.58779	197.295	1.63257	197.295	2.99957	197.295	2.72453
197.395	1.88593	197.395	1.62316	197.395	2.75594	197.395	2.73034
197.495	1.27088	197.495	1.61978	197.495	2.80168	197.495	2.73317
197.595	1.44224	197.595	1.61497	197.595	2.76749	197.595	2.73115
197.695	1.5737	197.695	1.60742	197.695	2.56927	197.695	2.73638
197.795	1.648	197.795	1.60031	197.795	2.81751	197.795	2.73612
197.895	1.72042	197.895	1.58898	197.895	2.82738	197.895	2.7275
197.995	1.52088	197.995	1.58231	197.995	2.5725	197.995	2.7204
198.095	1.65454	198.095	1.57972	198.095	2.66963	198.095	2.71374
198.195	1.68747	198.195	1.56459	198.195	2.77722	198.195	2.70133
198.295	1.52009	198.295	1.5597	198.295	2.71574	198.295	2.69916
198.395	1.49209	198.395	1.5587	198.395	2.70917	198.395	2.68985
198.495	1.73386	198.495	1.56274	198.495	2.66871	198.495	2.68117
198.595	1.48417	198.595	1.55398	198.595	2.70761	198.595	2.67295
198.695	1.59586	198.695	1.55206	198.695	2.69026	198.695	2.66425
198.795	1.36547	198.795	1.55031	198.795	2.72976	198.795	2.66394
198.895	1.62033	198.895	1.55443	198.895	2.5199	198.895	2.66575
198.995	1.47308	198.995	1.54959	198.995	2.71233	198.995	2.656
199.095	1.66254	199.095	1.55725	199.095	2.56669	199.095	2.64548
199.195	1.64591	199.195	1.56843	199.195	2.69948	199.195	2.62638
199.295	1.54792	199.295	1.57162	199.295	2.52024	199.295	2.63072
199.395	1.2671	199.395	1.56991	199.395	2.75936	199.395	2.62479
199.495	1.47092	199.495	1.57265	199.495	2.55561	199.495	2.6152
199.595	1.54565	199.595	1.57849	199.595	2.68325	199.595	2.59958
[truncated: 4,005 more rows]
[truncated: 1 more columns]
